# Supplementary material for: Fungal secondary metabolism is governed by an RNA-binding protein CsdA/RsdA complex
Source: Nat Commun. 2023 Nov 14;14:7351. doi: 10.1038/s41467-023-43205-2 (PMC10645843; doi:10.1038/s41467-023-43205-2)
Supplement: Supplementary file 4 — Supplementary Data 1 [file 41467_2023_43205_MOESM4_ESM.xlsx]

## Sheet: pull-down
Supplementary Data 1 - Mass spectrometry data of protein identifications.
Total bands (pull-down)
Family	M	DB	Accession	Score	Mass	Matches	Match(sig)	Sequences	Seq(sig)	emPAI	Description
1	1	P.fici	ETS78470.1	7264	80722	187	179	37	37	9	hypothetical protein PFICI_10532 [Pestalotiopsis fici W106-1]
2	1	P.fici	ETS86507.1	2696	25555	75	73	16	16	18.05	hypothetical protein PFICI_00335 [Pestalotiopsis fici W106-1]
3	1	P.fici	ETS83910.1	2482	38524	62	61	23	23	18.01	Alcohol dehydrogenase 1 [Pestalotiopsis fici W106-1]
4	1	P.fici	ETS79056.1	2466	28962	54	54	23	23	41.86	urease accessory protein ureG-like protein [Pestalotiopsis fici W106-1]
5	1	P.fici	ETS79794.1	1642	53728	35	34	17	17	3.44	Homocitrate synthase [Pestalotiopsis fici W106-1]
6	1	P.fici	ETS78800.1	1348	59818	37	33	19	17	2.56	Acetyl-CoA hydrolase [Pestalotiopsis fici W106-1]
7	1	P.fici	ETS73433.1	1029	175553	26	24	16	15	0.44	hypothetical protein PFICI_15038 [Pestalotiopsis fici W106-1]
8	1	P.fici	ETS77343.1	779	100881	25	22	14	14	0.8	hypothetical protein PFICI_11217 [Pestalotiopsis fici W106-1]
9	1	P.fici	ETS75398.1	770	16820	17	17	7	7	4.59	hypothetical protein PFICI_12342 [Pestalotiopsis fici W106-1]
10	1	P.fici	ETS80785.1	766	138517	31	24	21	18	0.73	hypothetical protein PFICI_08314 [Pestalotiopsis fici W106-1]
11	1	P.fici	ETS77640.1	742	55325	25	24	15	15	2.14	hypothetical protein PFICI_09702 [Pestalotiopsis fici W106-1]
12	1	P.fici	ETS83185.1	718	71511	20	19	16	15	1.42	hypothetical protein PFICI_05061 [Pestalotiopsis fici W106-1]
13	1	P.fici	ETS76835.1	703	67729	21	18	15	13	1.55	hypothetical protein PFICI_10709 [Pestalotiopsis fici W106-1]
14	1	P.fici	ETS78865.1	611	70838	17	17	13	13	1.17	Heat shock protein [Pestalotiopsis fici W106-1]
15	1	P.fici	ETS82535.1	607	18451	14	12	6	5	2.87	Eukaryotic translation initiation factor 5A [Pestalotiopsis fici W106-1]
16	1	P.fici	ETS84926.1	602	50150	19	18	13	13	1.98	Elongation factor 1-alpha [Pestalotiopsis fici W106-1]
17	1	P.fici	ETS74290.1	600	52049	18	18	13	13	1.86	hypothetical protein PFICI_14156 [Pestalotiopsis fici W106-1]
18	1	P.fici	ETS84783.1	585	33843	11	10	5	5	1.1	hypothetical protein PFICI_02808 [Pestalotiopsis fici W106-1]
19	1	P.fici	ETS73317.1	570	36296	20	15	15	11	2.57	Glyceraldehyde-3-phosphate dehydrogenase [Pestalotiopsis fici W106-1]
20	1	P.fici	ETS80017.1	569	24339	14	14	6	6	2.33	hypothetical protein PFICI_07546 [Pestalotiopsis fici W106-1]
21	1	P.fici	ETS79743.1	554	56695	14	14	10	10	1.1	hypothetical protein PFICI_09596 [Pestalotiopsis fici W106-1]
22	1	P.fici	ETS85678.1	540	65943	15	15	10	10	0.9	hypothetical protein PFICI_03703 [Pestalotiopsis fici W106-1]
23	1	P.fici	ETS85001.1	531	50741	19	17	13	11	1.49	hypothetical protein PFICI_03026 [Pestalotiopsis fici W106-1]
24	1	P.fici	ETS76622.1	511	56599	14	14	12	12	1.44	hypothetical protein PFICI_12009 [Pestalotiopsis fici W106-1]
25	1	P.fici	ETS77982.1	479	61792	8	8	6	6	0.51	hypothetical protein PFICI_10044 [Pestalotiopsis fici W106-1]
26	1	P.fici	ETS87516.1	476	43815	16	16	12	12	2.16	S-adenosylmethionine synthase [Pestalotiopsis fici W106-1]
27	1	P.fici	ETS78768.1	454	25649	10	10	6	6	1.66	hypothetical protein PFICI_08621 [Pestalotiopsis fici W106-1]
28	1	P.fici	ETS74296.1	444	50172	9	8	6	6	0.65	Tubulin beta chain [Pestalotiopsis fici W106-1]
29	1	P.fici	AGO59053.1	429	41797	14	12	11	10	1.73	gamma-actin [Pestalotiopsis fici]
30	1	P.fici	ETS81888.1	428	34223	7	7	6	6	1.09	hypothetical protein PFICI_06890 [Pestalotiopsis fici W106-1]
31	1	P.fici	sp|A0A067XMK8.1|PTAJ_PESFW	427	48854	15	11	11	9	1.17	RecName: Full=Oxidoreductase ptaJ; AltName: Full=Pestheic acid biosynthesis cluster protein J
32	1	P.fici	ETS87928.1	401	78439	12	11	10	9	0.62	Glucosamine--fructose-6-phosphate aminotransferase [Pestalotiopsis fici W106-1]
33	1	P.fici	ETS78755.1	393	20720	9	9	7	7	3.07	hypothetical protein PFICI_08608 [Pestalotiopsis fici W106-1]
34	1	P.fici	ETS75870.1	377	48626	9	8	7	6	0.68	Metacaspase-1A [Pestalotiopsis fici W106-1]
35	1	P.fici	ETS81442.1	367	59525	9	9	8	8	0.76	Inositol-3-phosphate synthase [Pestalotiopsis fici W106-1]
36	1	P.fici	sp|A0A067XMV3.1|PTAB_PESFW	359	34827	10	9	8	7	1.32	RecName: Full=Lactamase-like protein ptaB; AltName: Full=Pestheic acid biosynthesis cluster protein B
37	1	P.fici	ETS85468.1	358	14794	16	9	7	6	6.1	Histone H2B [Pestalotiopsis fici W106-1]
38	1	P.fici	ETS76702.1	355	72551	13	11	11	9	0.69	ATP-dependent RNA helicase ded-1 [Pestalotiopsis fici W106-1]
39	1	P.fici	ETS78087.1	351	62824	8	8	6	6	0.5	hypothetical protein PFICI_10149 [Pestalotiopsis fici W106-1]
40	1	P.fici	ETS86587.1	350	46187	10	9	9	9	1.27	hypothetical protein PFICI_00415 [Pestalotiopsis fici W106-1]
41	1	P.fici	ETS79953.1	333	52602	11	9	6	5	0.49	hypothetical protein PFICI_07482 [Pestalotiopsis fici W106-1]
42	1	P.fici	ETS85932.1	332	16770	15	12	8	6	3.41	60S ribosomal protein L27a [Pestalotiopsis fici W106-1]
43	1	P.fici	ETS76041.1	330	43246	7	7	4	4	0.47	hypothetical protein PFICI_12985 [Pestalotiopsis fici W106-1]
44	1	P.fici	ETS88065.1	328	52286	12	10	11	10	1.24	tRNA (guanine(37)-N1)-methyltransferase [Pestalotiopsis fici W106-1]
45	1	P.fici	ETS87348.1	305	50996	8	8	7	7	0.78	Tubulin alpha chain [Pestalotiopsis fici W106-1]
46	1	P.fici	ETS77369.1	302	54380	11	10	8	7	0.72	hypothetical protein PFICI_11243 [Pestalotiopsis fici W106-1]
47	1	P.fici	ETS85445.1	300	19002	15	12	7	7	3.63	hypothetical protein PFICI_03470 [Pestalotiopsis fici W106-1]
48	1	P.fici	ETS74623.1	299	70863	10	8	7	6	0.43	hypothetical protein PFICI_13107 [Pestalotiopsis fici W106-1]
49	1	P.fici	ETS83171.1	284	100081	6	6	6	6	0.29	hypothetical protein PFICI_05047 [Pestalotiopsis fici W106-1]
50	1	P.fici	ETS82698.1	281	59125	9	8	7	7	0.65	hypothetical protein PFICI_04574 [Pestalotiopsis fici W106-1]
51	1	P.fici	ETS83745.1	274	75777	8	8	8	8	0.56	hypothetical protein PFICI_05621 [Pestalotiopsis fici W106-1]
52	1	P.fici	ETS88269.1	270	57049	9	5	7	4	0.34	T-complex protein 1 subunit beta [Pestalotiopsis fici W106-1]
53	1	P.fici	ETS86797.1	264	51764	9	7	7	5	0.5	hypothetical protein PFICI_00625 [Pestalotiopsis fici W106-1]
54	1	P.fici	ETS74046.1	262	16113	6	6	3	3	1.16	Superoxide dismutase [Pestalotiopsis fici W106-1]
55	1	P.fici	ETS82320.1	260	118691	9	7	8	7	0.28	2-oxoglutarate dehydrogenase [Pestalotiopsis fici W106-1]
56	1	P.fici	ETS75435.1	258	102770	13	8	12	8	0.39	hypothetical protein PFICI_12379 [Pestalotiopsis fici W106-1]
57	1	P.fici	ETS73310.1	253	27435	8	7	6	5	1.14	40S ribosomal protein S6-B [Pestalotiopsis fici W106-1]
58	1	P.fici	ETS80180.1	250	55407	12	7	10	7	0.7	4-aminobutyrate aminotransferase [Pestalotiopsis fici W106-1]
59	1	P.fici	ETS86410.1	244	93306	9	5	6	5	0.25	hypothetical protein PFICI_00238 [Pestalotiopsis fici W106-1]
60	1	P.fici	ETS74360.1	243	20407	8	7	5	5	1.77	hypothetical protein PFICI_14226 [Pestalotiopsis fici W106-1]
61	1	P.fici	ETS80506.1	239	17982	8	8	6	6	3	40S ribosomal protein S18 [Pestalotiopsis fici W106-1]
62	1	P.fici	ETS83854.1	234	69951	13	11	11	9	0.72	hypothetical protein PFICI_05730 [Pestalotiopsis fici W106-1]
63	1	P.fici	ETS74677.1	234	33476	9	7	7	5	0.87	hypothetical protein PFICI_13161 [Pestalotiopsis fici W106-1]
64	1	P.fici	ETS85741.1	230	65778	9	8	9	8	0.67	Transcriptional repressor rco-1 [Pestalotiopsis fici W106-1]
65	1	P.fici	ETS75092.1	227	114389	6	6	6	6	0.25	hypothetical protein PFICI_13576 [Pestalotiopsis fici W106-1]
66	1	P.fici	ETS77554.1	225	25377	8	8	5	5	1.28	Carbonic anhydrase [Pestalotiopsis fici W106-1]
67	1	P.fici	ETS81780.1	224	22675	4	4	4	4	1.09	60S ribosomal protein L18-B [Pestalotiopsis fici W106-1]
68	1	P.fici	ETS84969.1	221	93205	3	3	1	1	0.05	hypothetical protein PFICI_02994 [Pestalotiopsis fici W106-1]
69	1	P.fici	ETS80221.1	220	39412	5	5	5	5	0.7	60S ribosomal protein L4-B [Pestalotiopsis fici W106-1]
70	1	P.fici	ETS76996.1	220	24409	8	8	5	5	1.35	Imidazoleglycerol-phosphate dehydratase [Pestalotiopsis fici W106-1]
71	1	P.fici	ETS78002.1	216	35186	6	4	6	4	0.61	hypothetical protein PFICI_10064 [Pestalotiopsis fici W106-1]
72	1	P.fici	ETS78466.1	214	51316	5	5	5	5	0.51	hypothetical protein PFICI_10528 [Pestalotiopsis fici W106-1]
73	1	P.fici	ETS78928.1	212	50965	10	10	6	6	0.64	Tubulin alpha-B chain [Pestalotiopsis fici W106-1]
74	1	P.fici	ETS75421.1	210	39863	8	7	7	6	0.88	Glutamine synthetase [Pestalotiopsis fici W106-1]
75	1	P.fici	ETS74987.1	205	34816	6	6	6	6	1.06	hypothetical protein PFICI_13471 [Pestalotiopsis fici W106-1]
76	1	P.fici	ETS75808.1	195	43793	5	5	3	3	0.33	hypothetical protein PFICI_12752 [Pestalotiopsis fici W106-1]
77	1	P.fici	ETS84301.1	177	69469	3	3	3	3	0.2	hypothetical protein PFICI_02326 [Pestalotiopsis fici W106-1]
78	1	P.fici	ETS86557.1	176	100990	3	2	3	2	0.09	hypothetical protein PFICI_00385 [Pestalotiopsis fici W106-1]
79	1	P.fici	ETS74094.1	172	42109	4	4	3	3	0.35	hypothetical protein PFICI_13960 [Pestalotiopsis fici W106-1]
80	1	P.fici	ETS84800.1	172	15941	5	5	3	3	1.18	hypothetical protein PFICI_02825 [Pestalotiopsis fici W106-1]
81	1	P.fici	ETS87969.1	170	57916	8	7	8	7	0.66	putative UTP--glucose-1-phosphate uridylyltransferase [Pestalotiopsis fici W106-1]
82	1	P.fici	ETS82932.1	169	65802	7	7	6	6	0.47	hypothetical protein PFICI_04808 [Pestalotiopsis fici W106-1]
83	1	P.fici	ETS80556.1	168	31106	5	5	4	4	0.71	hypothetical protein PFICI_08085 [Pestalotiopsis fici W106-1]
84	1	P.fici	ETS74120.1	161	63056	9	5	7	5	0.4	hypothetical protein PFICI_13986 [Pestalotiopsis fici W106-1]
85	1	P.fici	ETS81242.1	160	100907	4	4	4	4	0.18	hypothetical protein PFICI_06244 [Pestalotiopsis fici W106-1]
86	1	P.fici	ETS79175.1	158	57510	6	6	6	6	0.55	hypothetical protein PFICI_09028 [Pestalotiopsis fici W106-1]
87	1	P.fici	ETS86831.1	158	46256	3	3	2	2	0.2	hypothetical protein PFICI_00659 [Pestalotiopsis fici W106-1]
88	1	P.fici	ETS83928.1	154	13264	6	6	4	4	2.48	60S ribosomal protein L34-B [Pestalotiopsis fici W106-1]
89	1	P.fici	ETS79313.1	148	67149	8	5	4	3	0.21	Nucleolar protein 58 [Pestalotiopsis fici W106-1]
90	1	P.fici	ETS79245.1	147	21737	4	2	3	2	0.47	hypothetical protein PFICI_09098 [Pestalotiopsis fici W106-1]
91	1	P.fici	ETS80120.1	146	30810	2	2	1	1	0.15	hypothetical protein PFICI_07649 [Pestalotiopsis fici W106-1]
92	1	P.fici	ETS75889.1	145	24219	4	4	3	3	0.68	Peroxiredoxin-1 [Pestalotiopsis fici W106-1]
93	1	P.fici	ETS81609.1	143	96978	4	3	4	3	0.14	hypothetical protein PFICI_06611 [Pestalotiopsis fici W106-1]
94	1	P.fici	ETS87145.1	140	48346	5	4	3	2	0.19	hypothetical protein PFICI_00973 [Pestalotiopsis fici W106-1]
95	1	P.fici	ETS82156.1	137	43120	4	3	4	3	0.34	hypothetical protein PFICI_07158 [Pestalotiopsis fici W106-1]
96	1	P.fici	ETS73867.1	135	17764	4	4	4	4	1.55	Ubiquitin-40S ribosomal protein S27a [Pestalotiopsis fici W106-1]
97	1	P.fici	ETS77083.1	134	51742	3	3	3	3	0.28	hypothetical protein PFICI_10957 [Pestalotiopsis fici W106-1]
98	1	P.fici	ETS75715.1	128	59387	3	3	3	3	0.24	T-complex protein 1 subunit theta [Pestalotiopsis fici W106-1]
99	1	P.fici	ETS87632.1	126	27856	4	4	4	4	0.82	14-3-3 protein [Pestalotiopsis fici W106-1]
100	1	P.fici	ETS76461.1	123	54806	5	5	5	5	0.47	hypothetical protein PFICI_11848 [Pestalotiopsis fici W106-1]
101	1	P.fici	ETS82564.1	123	93600	3	2	3	2	0.09	Elongation factor 2 [Pestalotiopsis fici W106-1]
102	1	P.fici	ETS85770.1	123	21586	4	4	4	4	1.17	Small COPII coat GTPase SAR1 [Pestalotiopsis fici W106-1]
103	1	P.fici	ETS82889.1	121	25833	3	2	3	2	0.38	hypothetical protein PFICI_04765 [Pestalotiopsis fici W106-1]
104	1	P.fici	ETS74429.1	120	81670	5	4	5	4	0.23	hypothetical protein PFICI_14295 [Pestalotiopsis fici W106-1]
105	1	P.fici	ETS86675.1	119	39414	6	3	6	3	0.38	Isocitrate dehydrogenase [NAD] subunit 1 [Pestalotiopsis fici W106-1]
106	1	P.fici	ETS79671.1	118	109616	3	3	2	2	0.08	hypothetical protein PFICI_09524 [Pestalotiopsis fici W106-1]
107	1	P.fici	ETS75553.1	117	83478	6	3	5	3	0.16	Catalase-peroxidase [Pestalotiopsis fici W106-1]
108	1	P.fici	ETS84767.1	117	18176	5	3	5	3	0.98	60S ribosomal protein L24 [Pestalotiopsis fici W106-1]
109	1	P.fici	ETS77340.1	111	52564	6	3	4	3	0.27	hypothetical protein PFICI_11214 [Pestalotiopsis fici W106-1]
110	1	P.fici	ETS80333.1	110	40268	3	3	3	3	0.37	Protein disulfide-isomerase erp38 [Pestalotiopsis fici W106-1]
111	1	P.fici	ETS79769.1	109	35272	2	2	2	2	0.27	hypothetical protein PFICI_09622 [Pestalotiopsis fici W106-1]
112	1	P.fici	ETS80016.1	109	30261	6	3	5	3	0.51	Cleavage and polyadenylation specificity factor subunit 5 [Pestalotiopsis fici W106-1]
113	1	P.fici	ETS78468.1	105	107762	5	2	4	2	0.08	hypothetical protein PFICI_10530 [Pestalotiopsis fici W106-1]
114	1	P.fici	ETS74474.1	105	38910	4	4	4	4	0.54	hypothetical protein PFICI_14340 [Pestalotiopsis fici W106-1]
115	1	P.fici	ETS76524.1	104	16729	5	4	5	4	1.69	60S ribosomal protein L25-A [Pestalotiopsis fici W106-1]
116	1	P.fici	ETS81458.1	103	109290	5	3	5	3	0.12	hypothetical protein PFICI_06460 [Pestalotiopsis fici W106-1]
117	1	P.fici	ETS77123.1	103	35009	4	3	4	3	0.43	hypothetical protein PFICI_10997 [Pestalotiopsis fici W106-1]
118	1	P.fici	ETS77561.1	103	21303	3	3	3	3	0.8	hypothetical protein PFICI_11435 [Pestalotiopsis fici W106-1]
119	1	P.fici	ETS84707.1	102	68775	7	6	7	6	0.44	hypothetical protein PFICI_02732 [Pestalotiopsis fici W106-1]
120	1	P.fici	ETS80335.1	102	49330	1	1	1	1	0.09	Elongation factor Tu [Pestalotiopsis fici W106-1]
121	1	P.fici	ETS84571.1	100	25245	2	2	2	2	0.39	Peptidyl-prolyl cis-trans isomerase [Pestalotiopsis fici W106-1]
122	1	P.fici	ETS78090.1	100	78779	2	2	2	2	0.11	Vacuolar protein sorting-associated protein 27 [Pestalotiopsis fici W106-1]
123	1	P.fici	ETS73359.1	99	59578	3	3	3	3	0.24	T-complex protein 1 subunit gamma [Pestalotiopsis fici W106-1]
124	1	P.fici	ETS82175.1	97	29695	4	4	4	4	0.76	hypothetical protein PFICI_07177 [Pestalotiopsis fici W106-1]
125	1	P.fici	ETS75738.1	96	21166	3	2	3	2	0.48	Cytochrome c oxidase subunit 4 [Pestalotiopsis fici W106-1]
126	1	P.fici	ETS74922.1	94	135094	8	5	7	4	0.13	hypothetical protein PFICI_13406 [Pestalotiopsis fici W106-1]
127	1	P.fici	ETS79950.1	94	27334	4	3	4	3	0.58	60S ribosomal protein L2 [Pestalotiopsis fici W106-1]
128	1	P.fici	ETS74547.1	94	25472	7	5	6	5	1.28	60S ribosomal protein L10-A [Pestalotiopsis fici W106-1]
129	1	P.fici	ETS78038.1	94	49031	4	4	4	4	0.41	hypothetical protein PFICI_10100 [Pestalotiopsis fici W106-1]
130	1	P.fici	ETS87509.1	93	76279	4	3	4	3	0.18	hypothetical protein PFICI_01337 [Pestalotiopsis fici W106-1]
131	1	P.fici	ETS85064.1	92	16033	6	3	4	2	0.68	hypothetical protein PFICI_03089 [Pestalotiopsis fici W106-1]
132	1	P.fici	ETS78310.1	92	23778	4	4	3	3	0.69	hypothetical protein PFICI_10372 [Pestalotiopsis fici W106-1]
133	1	P.fici	ETS82256.1	91	85745	3	2	3	2	0.1	hypothetical protein PFICI_07258 [Pestalotiopsis fici W106-1]
134	1	P.fici	ETS83261.1	91	55653	2	1	2	1	0.08	hypothetical protein PFICI_05137 [Pestalotiopsis fici W106-1]
135	1	P.fici	ETS78384.1	91	131783	6	4	6	4	0.14	hypothetical protein PFICI_10446 [Pestalotiopsis fici W106-1]
136	1	P.fici	ETS80644.1	90	61933	2	2	2	2	0.15	hypothetical protein PFICI_08173 [Pestalotiopsis fici W106-1]
137	1	P.fici	ETS84190.1	87	21327	2	2	2	2	0.48	Nascent polypeptide-associated complex subunit alpha [Pestalotiopsis fici W106-1]
138	1	P.fici	ETS74018.1	86	32336	2	2	1	1	0.14	hypothetical protein PFICI_13884 [Pestalotiopsis fici W106-1]
139	1	P.fici	ETS74289.1	85	71052	5	3	4	3	0.2	hypothetical protein PFICI_14155 [Pestalotiopsis fici W106-1]
140	1	P.fici	ETS80598.1	83	24173	3	3	2	2	0.41	60S ribosomal protein L10a [Pestalotiopsis fici W106-1]
141	1	P.fici	ETS78077.1	82	60123	2	2	2	2	0.15	T-complex protein 1 subunit epsilon [Pestalotiopsis fici W106-1]
142	1	P.fici	ETS85512.1	82	47961	1	1	1	1	0.09	Metacaspase-1 [Pestalotiopsis fici W106-1]
143	1	P.fici	ETS81596.1	82	37000	3	3	3	3	0.41	hypothetical protein PFICI_06598 [Pestalotiopsis fici W106-1]
144	1	P.fici	ETS73663.1	81	20369	3	3	3	3	0.84	hypothetical protein PFICI_14609 [Pestalotiopsis fici W106-1]
145	1	P.fici	ETS77344.1	81	51109	3	3	2	2	0.18	60S ribosomal protein L3 [Pestalotiopsis fici W106-1]
146	1	P.fici	ETS77872.1	80	29094	3	3	3	3	0.54	60S ribosomal protein L8 [Pestalotiopsis fici W106-1]
147	1	P.fici	ETS77864.1	80	73239	2	2	2	2	0.12	glucose-regulated protein [Pestalotiopsis fici W106-1]
148	1	P.fici	ETS73762.1	79	94309	3	2	3	2	0.09	putative phosphoketolase [Pestalotiopsis fici W106-1]
149	1	P.fici	ETS85465.1	79	46368	3	3	1	1	0.09	putative dihydrolipoyllysine-residue succinyltransferase component of 2-oxoglutarate dehydrogenase complex [Pestalotiopsis fici W106-1]
150	1	P.fici	ETS83740.1	79	97969	3	2	3	2	0.09	hypothetical protein PFICI_05616 [Pestalotiopsis fici W106-1]
151	1	P.fici	ETS87993.1	78	39422	3	3	3	3	0.38	hypothetical protein PFICI_01821 [Pestalotiopsis fici W106-1]
152	1	P.fici	ETS73607.1	76	27551	2	2	2	2	0.36	hypothetical protein PFICI_14553 [Pestalotiopsis fici W106-1]
153	1	P.fici	ETS83622.1	76	50923	3	3	3	3	0.28	hypothetical protein PFICI_05498 [Pestalotiopsis fici W106-1]
154	1	P.fici	ETS87677.1	76	15019	3	3	2	2	0.74	60S ribosomal protein L35 [Pestalotiopsis fici W106-1]
155	1	P.fici	ETS79454.1	76	59488	1	1	1	1	0.07	hypothetical protein PFICI_09307 [Pestalotiopsis fici W106-1]
156	1	P.fici	ETS79405.1	75	55497	3	3	3	3	0.26	ATP synthase subunit beta [Pestalotiopsis fici W106-1]
157	1	P.fici	ETS87508.1	75	52382	1	1	1	1	0.08	6-phosphogluconate dehydrogenase [Pestalotiopsis fici W106-1]
158	1	P.fici	ETS80875.1	75	133062	5	3	3	2	0.07	hypothetical protein PFICI_08404 [Pestalotiopsis fici W106-1]
159	1	P.fici	ETS78665.1	73	85442	1	1	1	1	0.05	hypothetical protein PFICI_08518 [Pestalotiopsis fici W106-1]
160	1	P.fici	ETS82802.1	73	45743	1	1	1	1	0.1	Ferrochelatase [Pestalotiopsis fici W106-1]
161	1	P.fici	ETS83427.1	72	56677	2	2	2	2	0.16	hypothetical protein PFICI_05303 [Pestalotiopsis fici W106-1]
162	1	P.fici	ETS87047.1	72	62539	2	2	2	2	0.14	Calnexin [Pestalotiopsis fici W106-1]
163	1	P.fici	ETS81928.1	72	34923	1	1	1	1	0.13	hypothetical protein PFICI_06930 [Pestalotiopsis fici W106-1]
164	1	P.fici	ETS77170.1	72	39794	3	2	2	1	0.11	hypothetical protein PFICI_11044 [Pestalotiopsis fici W106-1]
165	1	P.fici	ETS87028.1	72	54139	1	1	1	1	0.08	hypothetical protein PFICI_00856 [Pestalotiopsis fici W106-1]
166	1	P.fici	ETS83759.1	71	98342	2	1	2	1	0.04	hypothetical protein PFICI_05635 [Pestalotiopsis fici W106-1]
167	1	P.fici	ETS84155.1	70	39784	1	1	1	1	0.11	hypothetical protein PFICI_02180 [Pestalotiopsis fici W106-1]
168	1	P.fici	ETS74231.1	70	51089	2	1	2	1	0.09	Hydroxymethylglutaryl-CoA synthase [Pestalotiopsis fici W106-1]
169	1	P.fici	ETS81300.1	70	66265	5	4	4	3	0.21	hypothetical protein PFICI_06302 [Pestalotiopsis fici W106-1]
170	1	P.fici	ETS74409.1	69	29058	1	1	1	1	0.15	hypothetical protein PFICI_14275 [Pestalotiopsis fici W106-1]
171	1	P.fici	ETS75998.1	68	29541	4	4	4	4	0.76	hypothetical protein PFICI_12942 [Pestalotiopsis fici W106-1]
172	1	P.fici	ETS86689.1	67	50391	1	1	1	1	0.09	hypothetical protein PFICI_00517 [Pestalotiopsis fici W106-1]
173	1	P.fici	ETS78608.1	67	31592	1	1	1	1	0.14	hypothetical protein PFICI_10670 [Pestalotiopsis fici W106-1]
174	1	P.fici	ETS72885.1	66	54396	2	2	2	2	0.17	Aspartyl aminopeptidase [Pestalotiopsis fici W106-1]
175	1	P.fici	ETS84310.1	66	26769	3	3	3	3	0.6	hypothetical protein PFICI_02335 [Pestalotiopsis fici W106-1]
176	1	P.fici	ETS87111.1	65	21927	1	1	1	1	0.21	Minor allergen Alt a 7 [Pestalotiopsis fici W106-1]
177	1	P.fici	ETS82786.1	65	51478	3	3	3	3	0.28	hypothetical protein PFICI_04662 [Pestalotiopsis fici W106-1]
178	1	P.fici	ETS80841.1	64	81416	3	2	3	2	0.11	Glucose-repressible alcohol dehydrogenase transcriptional effector [Pestalotiopsis fici W106-1]
179	1	P.fici	ETS80498.1	64	24153	1	1	1	1	0.19	hypothetical protein PFICI_08027 [Pestalotiopsis fici W106-1]
180	1	P.fici	ETS85505.1	63	21775	4	4	3	3	0.78	hypothetical protein PFICI_03530 [Pestalotiopsis fici W106-1]
181	1	P.fici	ETS86892.1	63	57564	1	1	1	1	0.08	hypothetical protein PFICI_00720 [Pestalotiopsis fici W106-1]
182	1	P.fici	ETS76042.1	62	29794	2	1	2	1	0.15	hypothetical protein PFICI_12986 [Pestalotiopsis fici W106-1]
183	1	P.fici	ETS77238.1	62	59658	1	1	1	1	0.07	hypothetical protein PFICI_11112 [Pestalotiopsis fici W106-1]
184	1	P.fici	ETS85902.1	62	46547	2	1	2	1	0.09	hypothetical protein PFICI_03927 [Pestalotiopsis fici W106-1]
185	1	P.fici	ETS73017.1	61	102779	1	1	1	1	0.04	hypothetical protein PFICI_15192 [Pestalotiopsis fici W106-1]
186	1	P.fici	ETS87722.1	61	49704	1	1	1	1	0.09	Eukaryotic translation initiation factor 3 subunit M [Pestalotiopsis fici W106-1]
187	1	P.fici	ETS80368.1	61	79987	2	1	2	1	0.05	hypothetical protein PFICI_07897 [Pestalotiopsis fici W106-1]
188	1	P.fici	ETS86294.1	61	58804	5	2	4	2	0.15	hypothetical protein PFICI_00122 [Pestalotiopsis fici W106-1]
189	1	P.fici	ETS83205.1	61	61651	2	2	2	2	0.15	T-complex protein 1 subunit alpha [Pestalotiopsis fici W106-1]
190	1	P.fici	ETS87936.1	60	50757	4	2	4	2	0.18	hypothetical protein PFICI_01764 [Pestalotiopsis fici W106-1]
191	1	P.fici	ETS74417.1	60	40526	2	2	2	2	0.23	Cell differentiation protein rcd1 [Pestalotiopsis fici W106-1]
192	1	P.fici	ETS79063.1	59	111283	1	1	1	1	0.04	hypothetical protein PFICI_08916 [Pestalotiopsis fici W106-1]
193	1	P.fici	ETS76643.1	59	70297	1	1	1	1	0.06	hypothetical protein PFICI_12030 [Pestalotiopsis fici W106-1]
194	1	P.fici	ETS77517.1	58	15719	4	3	4	3	1.2	60S ribosomal protein L27-A [Pestalotiopsis fici W106-1]
195	1	P.fici	ETS81926.1	57	51511	2	2	2	2	0.18	Actin-related protein 4 [Pestalotiopsis fici W106-1]
196	1	P.fici	ETS73514.1	57	57822	2	2	2	2	0.16	hypothetical protein PFICI_14460 [Pestalotiopsis fici W106-1]
197	1	P.fici	ETS82310.1	57	15440	7	4	4	3	1.24	Histone H3 [Pestalotiopsis fici W106-1]
198	1	P.fici	ETS82412.1	53	89679	2	2	2	2	0.1	hypothetical protein PFICI_04288 [Pestalotiopsis fici W106-1]
199	1	P.fici	ETS78035.1	52	14691	1	1	1	1	0.33	cytochrome b5 [Pestalotiopsis fici W106-1]
200	1	P.fici	ETS81884.1	52	47617	3	2	3	2	0.19	hypothetical protein PFICI_06886 [Pestalotiopsis fici W106-1]
201	1	P.fici	ETS80517.1	52	33606	4	2	3	2	0.28	rRNA 2'-O-methyltransferase fibrillarin [Pestalotiopsis fici W106-1]
202	1	P.fici	ETS84530.1	51	210289	6	2	5	2	0.04	hypothetical protein PFICI_02555 [Pestalotiopsis fici W106-1]
203	1	P.fici	ETS84021.1	51	11282	2	1	1	1	0.44	putative U6 snRNA-associated Sm-like protein LSm3 [Pestalotiopsis fici W106-1]
204	1	P.fici	ETS87754.1	50	66169	1	1	1	1	0.07	hypothetical protein PFICI_01582 [Pestalotiopsis fici W106-1]
205	1	P.fici	ETS85459.1	50	59381	2	2	2	2	0.15	T-complex protein 1 subunit zeta [Pestalotiopsis fici W106-1]
206	1	P.fici	ETS73866.1	49	13865	1	1	1	1	0.35	40S ribosomal protein S26E [Pestalotiopsis fici W106-1]
207	1	P.fici	ETS77879.1	49	82316	1	1	1	1	0.05	Polyadenylate-binding protein [Pestalotiopsis fici W106-1]
208	1	P.fici	ETS77020.1	49	118474	2	1	2	1	0.04	hypothetical protein PFICI_10894 [Pestalotiopsis fici W106-1]
209	1	P.fici	ETS74313.1	47	47388	4	3	3	2	0.19	hypothetical protein PFICI_14179 [Pestalotiopsis fici W106-1]
210	1	P.fici	ETS88183.1	47	18998	1	1	1	1	0.24	hypothetical protein PFICI_02011 [Pestalotiopsis fici W106-1]
211	1	P.fici	ETS83444.1	46	59744	2	1	2	1	0.07	ATP-dependent RNA helicase DBP2 [Pestalotiopsis fici W106-1]
212	1	P.fici	ETS87542.1	46	57269	3	3	3	3	0.25	T-complex protein 1 subunit delta [Pestalotiopsis fici W106-1]
213	1	P.fici	ETS86121.1	45	41073	1	1	1	1	0.11	hypothetical protein PFICI_04146 [Pestalotiopsis fici W106-1]
214	1	P.fici	ETS78478.1	44	25723	4	1	3	1	0.18	V-type proton ATPase subunit E [Pestalotiopsis fici W106-1]
215	1	P.fici	ETS78102.1	44	156256	3	1	3	1	0.03	hypothetical protein PFICI_10164 [Pestalotiopsis fici W106-1]
216	1	P.fici	ETS78795.1	43	103048	1	1	1	1		hypothetical protein PFICI_08648 [Pestalotiopsis fici W106-1]
217	1	P.fici	ETS77639.1	43	40949	1	1	1	1	0.11	hypothetical protein PFICI_09701 [Pestalotiopsis fici W106-1]
218	1	P.fici	ETS73977.1	43	41956	2	1	2	1	0.11	hypothetical protein PFICI_13843 [Pestalotiopsis fici W106-1]
219	1	P.fici	ETS79893.1	42	64770	1	1	1	1	0.07	hypothetical protein PFICI_07422 [Pestalotiopsis fici W106-1]
220	1	P.fici	ETS76020.1	42	56957	1	1	1	1	0.08	hypothetical protein PFICI_12964 [Pestalotiopsis fici W106-1]
221	1	P.fici	ETS74834.1	42	18578	1	1	1	1	0.25	40S ribosomal protein S11-B [Pestalotiopsis fici W106-1]
222	1	P.fici	ETS83282.1	42	129982	2	2	2	2	0.07	hypothetical protein PFICI_05158 [Pestalotiopsis fici W106-1]
223	1	P.fici	ETS80495.1	42	11349	2	2	2	2	1.06	Histone H4 [Pestalotiopsis fici W106-1]
224	1	P.fici	ETS85467.1	41	14199	1	1	1	1		Histone H2A [Pestalotiopsis fici W106-1]
225	1	P.fici	ETS81901.1	41	36312	2	2	1	1		hypothetical protein PFICI_06903 [Pestalotiopsis fici W106-1]
226	1	P.fici	ETS86321.1	41	280665	2	2	1	1		hypothetical protein PFICI_00149 [Pestalotiopsis fici W106-1]
227	1	P.fici	ETS77250.1	41	40776	7	3	1	1	0.11	hypothetical protein PFICI_11124 [Pestalotiopsis fici W106-1]
228	1	P.fici	ETS85668.1	40	30071	2	1	1	1	0.15	hypothetical protein PFICI_03693 [Pestalotiopsis fici W106-1]
229	1	P.fici	ETS74918.1	38	44601	2	2	2	2	0.21	hypothetical protein PFICI_13402 [Pestalotiopsis fici W106-1]
230	1	P.fici	ETS85485.1	38	134194	3	1	3	1	0.03	hypothetical protein PFICI_03510 [Pestalotiopsis fici W106-1]
231	1	P.fici	ETS78738.1	37	118408	3	2	3	2	0.07	hypothetical protein PFICI_08591 [Pestalotiopsis fici W106-1]
232	1	P.fici	ETS75871.1	37	37191	1	1	1	1		hypothetical protein PFICI_12815 [Pestalotiopsis fici W106-1]
233	1	P.fici	ETS74037.1	36	85192	1	1	1	1	0.05	hypothetical protein PFICI_13903 [Pestalotiopsis fici W106-1]
234	1	P.fici	ETS78930.1	36	41580	1	1	1	1	0.11	hypothetical protein PFICI_08783 [Pestalotiopsis fici W106-1]
235	1	P.fici	ETS78802.1	34	133297	3	2	2	1		hypothetical protein PFICI_08655 [Pestalotiopsis fici W106-1]
236	1	P.fici	ETS76837.1	34	48966	1	1	1	1	0.09	Histone acetyltransferase type B subunit 2 [Pestalotiopsis fici W106-1]
237	1	P.fici	ETS74174.1	34	69961	2	1	2	1	0.06	hypothetical protein PFICI_14040 [Pestalotiopsis fici W106-1]
238	1	P.fici	ETS78540.1	34	76672	2	2	2	2	0.12	hypothetical protein PFICI_10602 [Pestalotiopsis fici W106-1]
239	1	P.fici	ETS75901.1	33	41393	2	1	2	1		hypothetical protein PFICI_12845 [Pestalotiopsis fici W106-1]
240	1	P.fici	ETS88048.1	33	49163	1	1	1	1	0.09	hypothetical protein PFICI_01876 [Pestalotiopsis fici W106-1]
241	1	P.fici	ETS72932.1	33	40204	1	1	1	1	0.11	Fructose-bisphosphate aldolase [Pestalotiopsis fici W106-1]
242	1	P.fici	ETS77338.1	32	74018	2	1	2	1	0.06	Acetyl-coenzyme A synthetase [Pestalotiopsis fici W106-1]
243	1	P.fici	ETS81004.1	32	47181	2	2	1	1	0.09	hypothetical protein PFICI_06006 [Pestalotiopsis fici W106-1]
244	1	P.fici	ETS83256.1	32	12224	1	1	1	1	0.4	U6 snRNA-associated Sm-like protein LSm4 [Pestalotiopsis fici W106-1]
245	1	P.fici	ETS85661.1	32	46376	2	1	2	1	0.09	Actin-related protein 3 [Pestalotiopsis fici W106-1]
246	1	P.fici	ETS81875.1	31	75507	14	10	1	1	0.06	Transketolase 1 [Pestalotiopsis fici W106-1]
247	1	P.fici	ETS76794.1	31	128624	2	1	2	1	0.03	hypothetical protein PFICI_12181 [Pestalotiopsis fici W106-1]
248	1	P.fici	ETS86985.1	31	102397	3	1	2	1	0.04	hypothetical protein PFICI_00813 [Pestalotiopsis fici W106-1]
249	1	P.fici	ETS87314.1	31	49494	1	1	1	1	0.09	hypothetical protein PFICI_01142 [Pestalotiopsis fici W106-1]
250	1	P.fici	ETS79518.1	31	61787	2	1	2	1	0.07	Heat shock protein 60 [Pestalotiopsis fici W106-1]
251	1	P.fici	ETS87560.1	31	39922	4	3	3	3	0.37	arginine N-methyltransferase [Pestalotiopsis fici W106-1]
252	1	P.fici	ETS80827.1	31	64098	1	1	1	1	0.07	hypothetical protein PFICI_08356 [Pestalotiopsis fici W106-1]
253	1	P.fici	ETS84704.1	30	108947	3	3	2	2	0.08	hypothetical protein PFICI_02729 [Pestalotiopsis fici W106-1]
254	1	P.fici	ETS74426.1	30	83978	1	1	1	1	0.05	hypothetical protein PFICI_14292 [Pestalotiopsis fici W106-1]
255	1	P.fici	ETS83739.1	30	40415	2	1	1	1	0.11	hypothetical protein PFICI_05615 [Pestalotiopsis fici W106-1]
256	1	P.fici	ETS76409.1	30	49263	1	1	1	1	0.09	Ornithine aminotransferase [Pestalotiopsis fici W106-1]
257	1	P.fici	ETS84164.1	29	291798	2	1	2	1	0.01	hypothetical protein PFICI_02189 [Pestalotiopsis fici W106-1]
258	1	P.fici	ETS86389.1	29	13276	5	1	2	1	0.36	hypothetical protein PFICI_00217 [Pestalotiopsis fici W106-1]
259	1	P.fici	ETS84666.1	28	96799	1	1	1	1	0.04	DNA replication licensing factor mcm2 [Pestalotiopsis fici W106-1]
260	1	P.fici	ETS87235.1	28	65124	1	1	1	1	0.07	hypothetical protein PFICI_01063 [Pestalotiopsis fici W106-1]
261	1	P.fici	ETS72999.1	28	52955	1	1	1	1	0.08	Aldehyde dehydrogenase [Pestalotiopsis fici W106-1]
262	1	P.fici	ETS80802.1	27	194210	3	1	2	1	0.02	hypothetical protein PFICI_08331 [Pestalotiopsis fici W106-1]
263	1	P.fici	ETS87753.1	27	28934	1	1	1	1	0.16	hypothetical protein PFICI_01581 [Pestalotiopsis fici W106-1]
264	1	P.fici	ETS82198.1	26	21908	2	1	2	1	0.21	NEDD8-conjugating enzyme Ubc12 [Pestalotiopsis fici W106-1]
265	1	P.fici	ETS80516.1	26	20904	1	1	1	1	0.22	60S ribosomal protein L17 [Pestalotiopsis fici W106-1]
266	1	P.fici	ETS79879.1	26	74262	2	1	2	1	0.06	hypothetical protein PFICI_07408 [Pestalotiopsis fici W106-1]
267	1	P.fici	ETS75546.1	26	42449	1	1	1	1		hypothetical protein PFICI_12490 [Pestalotiopsis fici W106-1]
268	1	P.fici	ETS81728.1	25	87048	2	1	1	1		hypothetical protein PFICI_06730 [Pestalotiopsis fici W106-1]
269	1	P.fici	AOW71178.1	25	58740	1	1	1	1	0.07	cytochrome c oxidase subunit 1 (mitochondrion) [Pestalotiopsis fici]
270	1	P.fici	ETS82879.1	24	42226	2	2	1	1		hypothetical protein PFICI_04755 [Pestalotiopsis fici W106-1]
271	1	P.fici	ETS78376.1	24	138289	4	1	3	1	0.03	hypothetical protein PFICI_10438 [Pestalotiopsis fici W106-1]
272	1	P.fici	ETS81515.1	24	40680	1	1	1	1	0.11	hypothetical protein PFICI_06517 [Pestalotiopsis fici W106-1]
273	1	P.fici	ETS75315.1	24	55855	2	1	2	1	0.08	Nucleolar protein 56 [Pestalotiopsis fici W106-1]
274	1	P.fici	ETS84481.1	23	30416	1	1	1	1	0.15	hypothetical protein PFICI_02506 [Pestalotiopsis fici W106-1]
275	1	P.fici	ETS73655.1	23	23590	1	1	1	1		hypothetical protein PFICI_14601 [Pestalotiopsis fici W106-1]
276	1	P.fici	ETS82394.1	23	40359	1	1	1	1		Isocitrate dehydrogenase [Pestalotiopsis fici W106-1]
277	1	P.fici	ETS86828.1	23	32340	1	1	1	1		hypothetical protein PFICI_00656 [Pestalotiopsis fici W106-1]
278	1	P.fici	ETS78068.1	23	39481	1	1	1	1		putative aspartate-semialdehyde dehydrogenase [Pestalotiopsis fici W106-1]
279	1	P.fici	ETS74492.1	22	108552	2	1	2	1	0.04	hypothetical protein PFICI_14358 [Pestalotiopsis fici W106-1]
280	1	P.fici	ETS84414.1	22	31958	2	1	1	1	0.14	hypothetical protein PFICI_02439 [Pestalotiopsis fici W106-1]
281	1	P.fici	ETS79420.1	22	59594	2	1	2	1	0.07	Peptidyl-prolyl isomerase CWC27 [Pestalotiopsis fici W106-1]
282	1	P.fici	ETS82567.1	22	362225	2	1	2	1	0.01	hypothetical protein PFICI_04443 [Pestalotiopsis fici W106-1]
283	1	P.fici	ETS85891.1	22	63299	1	1	1	1	0.07	hypothetical protein PFICI_03916 [Pestalotiopsis fici W106-1]
284	1	P.fici	ETS86324.1	22	675073	7	1	6	1	0.01	hypothetical protein PFICI_00152 [Pestalotiopsis fici W106-1]
285	1	P.fici	ETS84710.1	22	23764	1	1	1	1	0.19	hypothetical protein PFICI_02735 [Pestalotiopsis fici W106-1]
286	1	P.fici	ETS81847.1	22	77431	1	1	1	1	0.06	hypothetical protein PFICI_06849 [Pestalotiopsis fici W106-1]
287	1	P.fici	ETS76231.1	22	18279	1	1	1	1	0.25	peroxiredoxin pmp20 [Pestalotiopsis fici W106-1]
288	1	P.fici	ETS81384.1	21	59958	1	1	1	1	0.07	hypothetical protein PFICI_06386 [Pestalotiopsis fici W106-1]
289	1	P.fici	ETS77644.1	21	176953	5	1	2	1	0.02	hypothetical protein PFICI_09706 [Pestalotiopsis fici W106-1]
290	1	P.fici	ETS88246.1	21	29668	1	1	1	1	0.15	hypothetical protein PFICI_02074 [Pestalotiopsis fici W106-1]
291	1	P.fici	ETS87461.1	21	157399	2	1	2	1	0.03	hypothetical protein PFICI_01289 [Pestalotiopsis fici W106-1]
292	1	P.fici	ETS81039.1	21	44482	1	1	1	1	0.1	hypothetical protein PFICI_06041 [Pestalotiopsis fici W106-1]
293	1	P.fici	ETS88106.1	21	132128	4	1	3	1	0.03	Pyruvate carboxylase [Pestalotiopsis fici W106-1]
294	1	P.fici	ETS88184.1	21	17006	2	1	2	1	0.28	40S ribosomal protein S13 [Pestalotiopsis fici W106-1]
295	1	P.fici	ETS82874.1	21	240652	2	2	1	1		hypothetical protein PFICI_04750 [Pestalotiopsis fici W106-1]
296	1	P.fici	ETS79709.1	21	23022	2	1	2	1	0.2	60S ribosomal protein L16 [Pestalotiopsis fici W106-1]
297	1	P.fici	ETS75279.1	21	88023	2	1	1	1	0.05	hypothetical protein PFICI_12223 [Pestalotiopsis fici W106-1]
298	1	P.fici	ETS79345.1	20	19813	1	1	1	1	0.23	hypothetical protein PFICI_09198 [Pestalotiopsis fici W106-1]
299	1	P.fici	ETS83554.1	20	85470	2	1	2	1	0.05	hypothetical protein PFICI_05430 [Pestalotiopsis fici W106-1]
300	1	P.fici	ETS83345.1	20	35678	2	1	2	1	0.13	hypothetical protein PFICI_05221 [Pestalotiopsis fici W106-1]
301	1	P.fici	ETS80415.1	20	28895	1	1	1	1	0.16	hypothetical protein PFICI_07944 [Pestalotiopsis fici W106-1]
302	1	P.fici	ETS88234.1	20	54965	1	1	1	1	0.08	Protein disulfide-isomerase [Pestalotiopsis fici W106-1]
303	1	P.fici	ETS87599.1	20	73173	1	1	1	1	0.06	hypothetical protein PFICI_01427 [Pestalotiopsis fici W106-1]
304	1	P.fici	ETS74007.1	20	62473	4	1	1	1	0.07	hypothetical protein PFICI_13873 [Pestalotiopsis fici W106-1]
305	1	P.fici	ETS86232.1	20	66289	2	1	2	1		hypothetical protein PFICI_00060 [Pestalotiopsis fici W106-1]
306	1	P.fici	ETS83305.1	19	48750	1	1	1	1	0.09	hypothetical protein PFICI_05181 [Pestalotiopsis fici W106-1]
307	1	P.fici	ETS85051.1	19	37422	1	1	1	1	0.12	hypothetical protein PFICI_03076 [Pestalotiopsis fici W106-1]
308	1	P.fici	ETS87844.1	19	169987	4	1	2	1		hypothetical protein PFICI_01672 [Pestalotiopsis fici W106-1]
309	1	P.fici	ETS79943.1	19	47162	1	1	1	1	0.09	hypothetical protein PFICI_07472 [Pestalotiopsis fici W106-1]
310	1	P.fici	ETS74631.1	19	68818	1	1	1	1	0.06	Pheromone-processing carboxypeptidase KEX1 [Pestalotiopsis fici W106-1]
311	1	P.fici	ETS80175.1	19	58048	1	1	1	1	0.08	hypothetical protein PFICI_07704 [Pestalotiopsis fici W106-1]
312	1	P.fici	ETS83842.1	19	35739	9	3	1	1	0.12	Methylsterol monooxygenase [Pestalotiopsis fici W106-1]
313	1	P.fici	ETS87938.1	18	31965	5	1	2	1	0.14	hypothetical protein PFICI_01766 [Pestalotiopsis fici W106-1]
314	1	P.fici	ETS81321.1	18	71229	1	1	1	1	0.06	hypothetical protein PFICI_06323 [Pestalotiopsis fici W106-1]
315	1	P.fici	ETS83453.1	18	85319	1	1	1	1	0.05	hypothetical protein PFICI_05329 [Pestalotiopsis fici W106-1]
316	1	P.fici	ETS85634.1	18	46244	2	1	1	1		hypothetical protein PFICI_03659 [Pestalotiopsis fici W106-1]
317	1	P.fici	ETS85305.1	18	55488	3	2	1	1	0.08	hypothetical protein PFICI_03330 [Pestalotiopsis fici W106-1]
318	1	P.fici	ETS86661.1	18	19572	3	1	2	1	0.24	hypothetical protein PFICI_00489 [Pestalotiopsis fici W106-1]
319	1	P.fici	ETS84151.1	18	69128	2	2	1	1	0.06	hypothetical protein PFICI_02176 [Pestalotiopsis fici W106-1]
320	1	P.fici	ETS79976.1	18	139868	5	1	2	1	0.03	hypothetical protein PFICI_07505 [Pestalotiopsis fici W106-1]
321	1	P.fici	ETS79134.1	17	94027	2	1	2	1	0.05	hypothetical protein PFICI_08987 [Pestalotiopsis fici W106-1]
322	1	P.fici	ETS73501.1	17	42309	1	1	1	1	0.1	hypothetical protein PFICI_14447 [Pestalotiopsis fici W106-1]
323	1	P.fici	ETS75178.1	17	220396	1	1	1	1	0.02	hypothetical protein PFICI_13662 [Pestalotiopsis fici W106-1]
324	1	P.fici	ETS81845.1	17	43135	1	1	1	1	0.1	Sterol 24-C-methyltransferase [Pestalotiopsis fici W106-1]
325	1	P.fici	ETS79016.1	16	60171	1	1	1	1	0.07	hypothetical protein PFICI_08869 [Pestalotiopsis fici W106-1]
326	1	P.fici	ETS74514.1	16	11087	1	1	1	1	0.45	hypothetical protein PFICI_14380 [Pestalotiopsis fici W106-1]
327	1	P.fici	ETS80418.1	16	56155	1	1	1	1	0.08	hypothetical protein PFICI_07947 [Pestalotiopsis fici W106-1]
328	1	P.fici	ETS81830.1	16	75023	2	1	2	1	0.06	hypothetical protein PFICI_06832 [Pestalotiopsis fici W106-1]
329	1	P.fici	ETS86141.1	16	17845	4	2	1	1	0.26	hypothetical protein PFICI_04166 [Pestalotiopsis fici W106-1]
330	1	P.fici	ETS80494.1	16	18948	1	1	1	1	0.24	hypothetical protein PFICI_08023 [Pestalotiopsis fici W106-1]
331	1	P.fici	ETS81337.1	15	83172	2	1	2	1	0.05	hypothetical protein PFICI_06339 [Pestalotiopsis fici W106-1]
332	1	P.fici	ETS80619.1	15	100822	2	1	1	1	0.04	Histone-lysine N-methyltransferase [Pestalotiopsis fici W106-1]
333	1	P.fici	ETS85080.1	15	115196	3	1	2	1	0.04	hypothetical protein PFICI_03105 [Pestalotiopsis fici W106-1]
334	1	P.fici	ETS84270.1	15	36291	1	1	1	1	0.12	hypothetical protein PFICI_02295 [Pestalotiopsis fici W106-1]
335	1	P.fici	ETS86400.1	15	95110	3	1	3	1	0.05	hypothetical protein PFICI_00228 [Pestalotiopsis fici W106-1]
336	1	P.fici	ETS82288.1	15	47919	1	1	1	1	0.09	Target of rapamycin complex subunit LST8 [Pestalotiopsis fici W106-1]
337	1	P.fici	ETS79488.1	15	17865	1	1	1	1	0.26	hypothetical protein PFICI_09341 [Pestalotiopsis fici W106-1]
338	1	P.fici	ETS82584.1	15	72050	2	1	2	1	0.06	Heat shock protein [Pestalotiopsis fici W106-1]
339	1	P.fici	ETS77583.1	15	53233	2	1	2	1	0.08	hypothetical protein PFICI_11457 [Pestalotiopsis fici W106-1]
340	1	P.fici	ETS82474.1	15	62723	1	1	1	1	0.07	hypothetical protein PFICI_04350 [Pestalotiopsis fici W106-1]
341	1	P.fici	ETS84183.1	14	144143	1	1	1	1	0.03	DNA-directed RNA polymerase II subunit RPB2 [Pestalotiopsis fici W106-1]
342	1	P.fici	ETS76749.1	14	132994	1	1	1	1	0.03	hypothetical protein PFICI_12136 [Pestalotiopsis fici W106-1]
343	1	P.fici	ETS83662.1	14	61628	6	1	3	1	0.07	hypothetical protein PFICI_05538 [Pestalotiopsis fici W106-1]
344	1	P.fici	ETS84449.1	14	56686	1	1	1	1	0.08	hypothetical protein PFICI_02474 [Pestalotiopsis fici W106-1]
345	1	P.fici	ETS87733.1	14	99396	2	1	2	1	0.04	hypothetical protein PFICI_01561 [Pestalotiopsis fici W106-1]
346	1	P.fici	ETS79591.1	14	14188	3	1	2	1	0.34	Transcription elongation factor spt-4 [Pestalotiopsis fici W106-1]
347	1	P.fici	ETS78917.1	14	51883	1	1	1	1	0.08	hypothetical protein PFICI_08770 [Pestalotiopsis fici W106-1]
348	1	P.fici	ETS79406.1	13	41596	1	1	1	1	0.11	hypothetical protein PFICI_09259 [Pestalotiopsis fici W106-1]

## Sheet: RsdA (control)
Supplementary Data 1 - Mass spectrometry data of protein identifications.
Total bands (RsdA)
Family	M	DB	Accession	Score	Mass	Matches	Match(sig)	Sequences	Seq(sig)	emPAI	Description
1	1	P.fici	ETS78470.1	15649	80722	393	363	42	40	10.11	hypothetical protein PFICI_10532 [Pestalotiopsis fici W106-1]
2	1	P.fici	ETS83910.1	1522	38524	42	40	21	21	11.29	Alcohol dehydrogenase 1 [Pestalotiopsis fici W106-1]
3	1	P.fici	ETS79056.1	1442	28962	30	30	17	17	12.49	urease accessory protein ureG-like protein [Pestalotiopsis fici W106-1]
4	1	P.fici	ETS86507.1	1309	25555	41	40	12	12	7.4	hypothetical protein PFICI_00335 [Pestalotiopsis fici W106-1]
5	1	P.fici	ETS78800.1	581	59818	17	16	12	12	1.33	Acetyl-CoA hydrolase [Pestalotiopsis fici W106-1]
6	1	P.fici	ETS76622.1	435	56599	11	9	9	7	0.68	hypothetical protein PFICI_12009 [Pestalotiopsis fici W106-1]
7	1	P.fici	ETS83185.1	403	71511	11	11	10	10	0.8	hypothetical protein PFICI_05061 [Pestalotiopsis fici W106-1]
8	1	P.fici	ETS80785.1	344	138517	18	9	11	8	0.28	hypothetical protein PFICI_08314 [Pestalotiopsis fici W106-1]
9	1	P.fici	ETS75398.1	338	16820	7	7	4	4	1.67	hypothetical protein PFICI_12342 [Pestalotiopsis fici W106-1]
10	1	P.fici	ETS78865.1	329	70838	7	5	2	2	0.13	Heat shock protein [Pestalotiopsis fici W106-1]
11	1	P.fici	ETS79794.1	313	53728	7	6	6	5	0.48	Homocitrate synthase [Pestalotiopsis fici W106-1]
12	1	P.fici	ETS77343.1	291	100881	8	6	8	6	0.29	hypothetical protein PFICI_11217 [Pestalotiopsis fici W106-1]
13	1	P.fici	ETS74360.1	283	20407	6	6	5	5	1.77	hypothetical protein PFICI_14226 [Pestalotiopsis fici W106-1]
14	1	P.fici	ETS73317.1	282	36296	7	5	6	4	0.59	Glyceraldehyde-3-phosphate dehydrogenase [Pestalotiopsis fici W106-1]
15	1	P.fici	ETS85001.1	274	50741	10	9	8	7	0.79	hypothetical protein PFICI_03026 [Pestalotiopsis fici W106-1]
16	1	P.fici	ETS82535.1	251	18451	6	6	3	3	0.97	Eukaryotic translation initiation factor 5A [Pestalotiopsis fici W106-1]
17	1	P.fici	ETS75092.1	248	114389	4	4	4	4	0.16	hypothetical protein PFICI_13576 [Pestalotiopsis fici W106-1]
18	1	P.fici	ETS76835.1	239	67729	8	6	7	5	0.37	hypothetical protein PFICI_10709 [Pestalotiopsis fici W106-1]
19	1	P.fici	ETS76041.1	238	43246	6	6	3	3	0.34	hypothetical protein PFICI_12985 [Pestalotiopsis fici W106-1]
20	1	P.fici	ETS78087.1	229	62824	5	5	5	5	0.4	hypothetical protein PFICI_10149 [Pestalotiopsis fici W106-1]
21	1	P.fici	ETS77554.1	227	25377	5	5	5	5	1.28	Carbonic anhydrase [Pestalotiopsis fici W106-1]
22	1	P.fici	ETS85445.1	205	19002	7	6	4	3	0.93	hypothetical protein PFICI_03470 [Pestalotiopsis fici W106-1]
23	1	P.fici	ETS78466.1	201	51316	6	6	5	5	0.51	hypothetical protein PFICI_10528 [Pestalotiopsis fici W106-1]
24	1	P.fici	ETS85678.1	200	65943	5	4	5	4	0.29	hypothetical protein PFICI_03703 [Pestalotiopsis fici W106-1]
25	1	P.fici	ETS85932.1	199	16770	7	6	6	5	2.45	60S ribosomal protein L27a [Pestalotiopsis fici W106-1]
26	1	P.fici	ETS88269.1	187	57049	3	3	3	3	0.25	T-complex protein 1 subunit beta [Pestalotiopsis fici W106-1]
27	1	P.fici	ETS74290.1	180	52049	7	6	7	6	0.62	hypothetical protein PFICI_14156 [Pestalotiopsis fici W106-1]
28	1	P.fici	ETS79743.1	174	56695	5	4	5	4	0.35	hypothetical protein PFICI_09596 [Pestalotiopsis fici W106-1]
29	1	P.fici	ETS74289.1	167	71052	6	5	6	5	0.35	hypothetical protein PFICI_14155 [Pestalotiopsis fici W106-1]
30	1	P.fici	ETS75808.1	161	43793	4	4	3	3	0.33	hypothetical protein PFICI_12752 [Pestalotiopsis fici W106-1]
31	1	P.fici	ETS84926.1	131	50150	5	5	4	4	0.4	Elongation factor 1-alpha [Pestalotiopsis fici W106-1]
32	1	P.fici	ETS87969.1	130	57916	3	3	3	3	0.24	putative UTP--glucose-1-phosphate uridylyltransferase [Pestalotiopsis fici W106-1]
33	1	P.fici	ETS83854.1	123	69951	4	4	4	4	0.27	hypothetical protein PFICI_05730 [Pestalotiopsis fici W106-1]
34	1	P.fici	ETS86797.1	119	51764	3	2	3	2	0.18	hypothetical protein PFICI_00625 [Pestalotiopsis fici W106-1]
35	1	P.fici	AGO59053.1	116	41797	2	2	2	2	0.22	gamma-actin [Pestalotiopsis fici]
36	1	P.fici	ETS73433.1	113	175553	4	3	3	2	0.05	hypothetical protein PFICI_15038 [Pestalotiopsis fici W106-1]
37	1	P.fici	ETS78755.1	111	20720	2	2	2	2	0.49	hypothetical protein PFICI_08608 [Pestalotiopsis fici W106-1]
38	1	P.fici	ETS74623.1	110	70863	3	2	2	2	0.13	hypothetical protein PFICI_13107 [Pestalotiopsis fici W106-1]
39	1	P.fici	ETS84800.1	107	15941	3	3	1	1	0.3	hypothetical protein PFICI_02825 [Pestalotiopsis fici W106-1]
40	1	P.fici	ETS77640.1	96	55325	3	3	3	3	0.26	hypothetical protein PFICI_09702 [Pestalotiopsis fici W106-1]
41	1	P.fici	ETS83745.1	94	75777	1	1	1	1	0.06	hypothetical protein PFICI_05621 [Pestalotiopsis fici W106-1]
42	1	P.fici	ETS80335.1	93	49330	1	1	1	1	0.09	Elongation factor Tu [Pestalotiopsis fici W106-1]
43	1	P.fici	ETS84969.1	89	93205	1	1	1	1	0.05	hypothetical protein PFICI_02994 [Pestalotiopsis fici W106-1]
44	1	P.fici	ETS84783.1	88	33843	1	1	1	1	0.13	hypothetical protein PFICI_02808 [Pestalotiopsis fici W106-1]
45	1	P.fici	ETS82889.1	88	25833	1	1	1	1	0.18	hypothetical protein PFICI_04765 [Pestalotiopsis fici W106-1]
46	1	P.fici	ETS83928.1	84	13264	3	2	2	2	0.87	60S ribosomal protein L34-B [Pestalotiopsis fici W106-1]
47	1	P.fici	ETS79953.1	78	52602	2	2	2	2	0.17	hypothetical protein PFICI_07482 [Pestalotiopsis fici W106-1]
48	1	P.fici	ETS85465.1	78	46368	3	3	1	1	0.09	putative dihydrolipoyllysine-residue succinyltransferase component of 2-oxoglutarate dehydrogenase complex [Pestalotiopsis fici W106-1]
49	1	P.fici	ETS75738.1	74	21166	2	2	2	2	0.48	Cytochrome c oxidase subunit 4 [Pestalotiopsis fici W106-1]
50	1	P.fici	ETS77369.1	72	54380	2	2	2	2	0.17	hypothetical protein PFICI_11243 [Pestalotiopsis fici W106-1]
51	1	P.fici	ETS85468.1	71	14794	6	2	3	2	0.75	Histone H2B [Pestalotiopsis fici W106-1]
52	1	P.fici	ETS77982.1	70	61792	3	2	3	2	0.15	hypothetical protein PFICI_10044 [Pestalotiopsis fici W106-1]
53	1	P.fici	sp|A0A067XMK8.1|PTAJ_PESFW	68	48854	2	2	2	2	0.19	RecName: Full=Oxidoreductase ptaJ; AltName: Full=Pestheic acid biosynthesis cluster protein J
54	1	P.fici	ETS74987.1	68	34816	2	2	2	2	0.27	hypothetical protein PFICI_13471 [Pestalotiopsis fici W106-1]
55	1	P.fici	ETS85741.1	67	65778	2	1	2	1	0.07	Transcriptional repressor rco-1 [Pestalotiopsis fici W106-1]
56	1	P.fici	ETS87348.1	67	50996	2	2	2	2	0.18	Tubulin alpha chain [Pestalotiopsis fici W106-1]
57	1	P.fici	ETS80017.1	65	24339	2	2	2	2	0.41	hypothetical protein PFICI_07546 [Pestalotiopsis fici W106-1]
58	1	P.fici	ETS84530.1	65	210289	6	3	3	2	0.04	hypothetical protein PFICI_02555 [Pestalotiopsis fici W106-1]
59	1	P.fici	ETS79893.1	65	64770	1	1	1	1	0.07	hypothetical protein PFICI_07422 [Pestalotiopsis fici W106-1]
60	1	P.fici	ETS82698.1	64	59125	3	2	3	2	0.15	hypothetical protein PFICI_04574 [Pestalotiopsis fici W106-1]
61	1	P.fici	ETS80598.1	64	24173	1	1	1	1	0.19	60S ribosomal protein L10a [Pestalotiopsis fici W106-1]
62	1	P.fici	ETS76461.1	63	54806	3	3	3	3	0.26	hypothetical protein PFICI_11848 [Pestalotiopsis fici W106-1]
63	1	P.fici	ETS74120.1	63	63056	5	4	4	4	0.31	hypothetical protein PFICI_13986 [Pestalotiopsis fici W106-1]
64	1	P.fici	ETS77123.1	63	35009	4	2	3	2	0.27	hypothetical protein PFICI_10997 [Pestalotiopsis fici W106-1]
65	1	P.fici	ETS79405.1	59	55497	2	2	2	2	0.16	ATP synthase subunit beta [Pestalotiopsis fici W106-1]
66	1	P.fici	ETS86587.1	59	46187	1	1	1	1	0.1	hypothetical protein PFICI_00415 [Pestalotiopsis fici W106-1]
67	1	P.fici	ETS87928.1	58	78439	2	1	2	1	0.06	Glucosamine--fructose-6-phosphate aminotransferase [Pestalotiopsis fici W106-1]
68	1	P.fici	ETS76996.1	58	24409	1	1	1	1	0.19	Imidazoleglycerol-phosphate dehydratase [Pestalotiopsis fici W106-1]
69	1	P.fici	ETS78768.1	54	25649	2	2	2	2	—	hypothetical protein PFICI_08621 [Pestalotiopsis fici W106-1]
70	1	P.fici	ETS81442.1	52	59525	2	2	2	2	0.15	Inositol-3-phosphate synthase [Pestalotiopsis fici W106-1]
71	1	P.fici	ETS78802.1	52	133297	4	3	2	1	—	hypothetical protein PFICI_08655 [Pestalotiopsis fici W106-1]
72	1	P.fici	ETS86831.1	49	46256	1	1	1	1	0.1	hypothetical protein PFICI_00659 [Pestalotiopsis fici W106-1]
73	1	P.fici	ETS77870.1	48	50941	1	1	1	1	0.09	hypothetical protein PFICI_09932 [Pestalotiopsis fici W106-1]
74	1	P.fici	ETS80506.1	48	17982	1	1	1	1	0.26	40S ribosomal protein S18 [Pestalotiopsis fici W106-1]
75	1	P.fici	ETS79671.1	47	109616	2	1	2	1	0.04	hypothetical protein PFICI_09524 [Pestalotiopsis fici W106-1]
76	1	P.fici	ETS84310.1	47	26769	4	2	3	2	0.37	hypothetical protein PFICI_02335 [Pestalotiopsis fici W106-1]
77	1	P.fici	ETS74046.1	45	16113	1	1	1	1	0.29	Superoxide dismutase [Pestalotiopsis fici W106-1]
78	1	P.fici	ETS87632.1	44	27856	3	2	3	2	0.35	14-3-3 protein [Pestalotiopsis fici W106-1]
79	1	P.fici	ETS73663.1	43	20369	1	1	1	1	0.23	hypothetical protein PFICI_14609 [Pestalotiopsis fici W106-1]
80	1	P.fici	ETS77864.1	43	73239	1	1	1	1	0.06	glucose-regulated protein [Pestalotiopsis fici W106-1]
81	1	P.fici	ETS80556.1	42	31106	2	2	2	2	0.31	hypothetical protein PFICI_08085 [Pestalotiopsis fici W106-1]
82	1	P.fici	ETS85064.1	42	16033	2	2	2	2	0.68	hypothetical protein PFICI_03089 [Pestalotiopsis fici W106-1]
83	1	P.fici	ETS78929.1	41	26734	2	2	1	1	—	hypothetical protein PFICI_08782 [Pestalotiopsis fici W106-1]
84	1	P.fici	ETS86410.1	40	93306	3	1	2	1	0.05	hypothetical protein PFICI_00238 [Pestalotiopsis fici W106-1]
85	1	P.fici	ETS81004.1	40	47181	2	2	1	1	0.09	hypothetical protein PFICI_06006 [Pestalotiopsis fici W106-1]
86	1	P.fici	ETS84021.1	39	11282	1	1	1	1	0.44	putative U6 snRNA-associated Sm-like protein LSm3 [Pestalotiopsis fici W106-1]
87	1	P.fici	ETS84564.1	38	124792	1	1	1	1	—	hypothetical protein PFICI_02589 [Pestalotiopsis fici W106-1]
88	1	P.fici	ETS80875.1	38	133062	1	1	1	1	0.03	hypothetical protein PFICI_08404 [Pestalotiopsis fici W106-1]
89	1	P.fici	APC57597.1	37	49393	1	1	1	1	0.09	putative prenyltransferase [Pestalotiopsis fici]
90	1	P.fici	ETS80259.1	37	38559	1	1	1	1	—	hypothetical protein PFICI_07788 [Pestalotiopsis fici W106-1]
91	1	P.fici	ETS73867.1	36	17764	1	1	1	1	0.26	Ubiquitin-40S ribosomal protein S27a [Pestalotiopsis fici W106-1]
92	1	P.fici	ETS83740.1	36	97969	1	1	1	1	0.04	hypothetical protein PFICI_05616 [Pestalotiopsis fici W106-1]
93	1	P.fici	ETS82485.1	36	63888	2	2	1	1	0.07	hypothetical protein PFICI_04361 [Pestalotiopsis fici W106-1]
94	1	P.fici	ETS74094.1	34	42109	1	1	1	1	—	hypothetical protein PFICI_13960 [Pestalotiopsis fici W106-1]
95	1	P.fici	ETS86321.1	34	280665	2	2	1	1	—	hypothetical protein PFICI_00149 [Pestalotiopsis fici W106-1]
96	1	P.fici	ETS86389.1	33	13276	8	1	2	1	0.36	hypothetical protein PFICI_00217 [Pestalotiopsis fici W106-1]
97	1	P.fici	ETS82874.1	33	240652	3	2	2	1	—	hypothetical protein PFICI_04750 [Pestalotiopsis fici W106-1]
98	1	P.fici	ETS81176.1	32	21826	1	1	1	1	—	hypothetical protein PFICI_06178 [Pestalotiopsis fici W106-1]
99	1	P.fici	ETS77250.1	32	40776	7	2	1	1	0.11	hypothetical protein PFICI_11124 [Pestalotiopsis fici W106-1]
100	1	P.fici	ETS87151.1	31	220390	7	2	2	1	0.02	hypothetical protein PFICI_00979 [Pestalotiopsis fici W106-1]
101	1	P.fici	ETS84330.1	31	81579	1	1	1	1	0.05	hypothetical protein PFICI_02355 [Pestalotiopsis fici W106-1]
102	1	P.fici	ETS87844.1	31	169987	2	1	1	1	—	hypothetical protein PFICI_01672 [Pestalotiopsis fici W106-1]
103	1	P.fici	ETS74922.1	30	135094	2	1	2	1	0.03	hypothetical protein PFICI_13406 [Pestalotiopsis fici W106-1]
104	1	P.fici	ETS82810.1	29	39975	2	1	1	1	0.11	hypothetical protein PFICI_04686 [Pestalotiopsis fici W106-1]
105	1	P.fici	ETS74640.1	28	67995	3	1	2	1	0.06	hypothetical protein PFICI_13124 [Pestalotiopsis fici W106-1]
106	1	P.fici	ETS75421.1	28	39863	2	1	2	1	0.11	Glutamine synthetase [Pestalotiopsis fici W106-1]
107	1	P.fici	ETS72999.1	28	52955	1	1	1	1	0.08	Aldehyde dehydrogenase [Pestalotiopsis fici W106-1]
108	1	P.fici	ETS75546.1	27	42449	2	2	1	1	—	hypothetical protein PFICI_12490 [Pestalotiopsis fici W106-1]
109	1	P.fici	ETS78782.1	27	54421	1	1	1	1	0.08	hypothetical protein PFICI_08635 [Pestalotiopsis fici W106-1]
110	1	P.fici	ETS81875.1	27	75507	20	11	1	1	0.06	Transketolase 1 [Pestalotiopsis fici W106-1]
111	1	P.fici	ETS80802.1	27	194210	5	2	4	1	0.02	hypothetical protein PFICI_08331 [Pestalotiopsis fici W106-1]
112	1	P.fici	ETS81515.1	27	40680	1	1	1	1	0.11	hypothetical protein PFICI_06517 [Pestalotiopsis fici W106-1]
113	1	P.fici	ETS79488.1	27	17865	1	1	1	1	0.26	hypothetical protein PFICI_09341 [Pestalotiopsis fici W106-1]
114	1	P.fici	ETS74426.1	27	83978	2	1	2	1	0.05	hypothetical protein PFICI_14292 [Pestalotiopsis fici W106-1]
115	1	P.fici	ETS74079.1	26	95748	1	1	1	1	—	hypothetical protein PFICI_13945 [Pestalotiopsis fici W106-1]
116	1	P.fici	ETS84666.1	26	96799	3	1	3	1	0.04	DNA replication licensing factor mcm2 [Pestalotiopsis fici W106-1]
117	1	P.fici	ETS78077.1	26	60123	1	1	1	1	0.07	T-complex protein 1 subunit epsilon [Pestalotiopsis fici W106-1]
118	1	P.fici	ETS81728.1	26	87048	3	1	1	1	—	hypothetical protein PFICI_06730 [Pestalotiopsis fici W106-1]
119	1	P.fici	ETS75279.1	25	88023	3	1	2	1	0.05	hypothetical protein PFICI_12223 [Pestalotiopsis fici W106-1]
120	1	P.fici	ETS87021.1	25	59903	1	1	1	1	—	ATP synthase subunit alpha [Pestalotiopsis fici W106-1]
121	1	P.fici	ETS78038.1	25	49031	1	1	1	1	0.09	hypothetical protein PFICI_10100 [Pestalotiopsis fici W106-1]
122	1	P.fici	ETS76675.1	25	141056	1	1	1	1	0.03	hypothetical protein PFICI_12062 [Pestalotiopsis fici W106-1]
123	1	P.fici	ETS77516.1	25	43888	4	1	1	1	—	hypothetical protein PFICI_11390 [Pestalotiopsis fici W106-1]
124	1	P.fici	AOW71178.1	25	58740	3	2	1	1	0.07	cytochrome c oxidase subunit 1 (mitochondrion) [Pestalotiopsis fici]
125	1	P.fici	ETS73565.1	25	113994	3	1	2	1	0.04	hypothetical protein PFICI_14511 [Pestalotiopsis fici W106-1]
126	1	P.fici	ETS82879.1	24	42226	3	2	1	1	—	hypothetical protein PFICI_04755 [Pestalotiopsis fici W106-1]
127	1	P.fici	ETS87461.1	24	157399	4	1	4	1	—	hypothetical protein PFICI_01289 [Pestalotiopsis fici W106-1]
128	1	P.fici	ETS78376.1	23	138289	5	1	3	1	0.03	hypothetical protein PFICI_10438 [Pestalotiopsis fici W106-1]
129	1	P.fici	ETS86324.1	23	675073	4	1	3	1	0.01	hypothetical protein PFICI_00152 [Pestalotiopsis fici W106-1]
130	1	P.fici	ETS81506.1	23	77398	1	1	1	1	0.06	hypothetical protein PFICI_06508 [Pestalotiopsis fici W106-1]
131	1	P.fici	ETS81847.1	22	77431	1	1	1	1	0.06	hypothetical protein PFICI_06849 [Pestalotiopsis fici W106-1]
132	1	P.fici	ETS77547.1	22	47060	1	1	1	1	0.09	hypothetical protein PFICI_11421 [Pestalotiopsis fici W106-1]
133	1	P.fici	ETS84190.1	21	21327	1	1	1	1	0.22	Nascent polypeptide-associated complex subunit alpha [Pestalotiopsis fici W106-1]
134	1	P.fici	ETS84440.1	21	38636	2	1	2	1	0.11	hypothetical protein PFICI_02465 [Pestalotiopsis fici W106-1]
135	1	P.fici	ETS87753.1	21	28934	1	1	1	1	0.16	hypothetical protein PFICI_01581 [Pestalotiopsis fici W106-1]
136	1	P.fici	ETS79882.1	20	39881	1	1	1	1	0.11	Ribosome-interacting GTPase 2 [Pestalotiopsis fici W106-1]
137	1	P.fici	ETS85387.1	20	61015	1	1	1	1	—	hypothetical protein PFICI_03412 [Pestalotiopsis fici W106-1]
138	1	P.fici	ETS79858.1	19	68743	1	1	1	1	0.06	ABC transporter ATP-binding protein ARB1 [Pestalotiopsis fici W106-1]
139	1	P.fici	ETS74295.1	19	125055	1	1	1	1	—	hypothetical protein PFICI_14161 [Pestalotiopsis fici W106-1]
140	1	P.fici	ETS86828.1	19	32340	1	1	1	1	—	hypothetical protein PFICI_00656 [Pestalotiopsis fici W106-1]
141	1	P.fici	ETS83842.1	19	35739	9	2	1	1	0.12	Methylsterol monooxygenase [Pestalotiopsis fici W106-1]
142	1	P.fici	ETS76767.1	19	99840	2	1	1	1	—	hypothetical protein PFICI_12154 [Pestalotiopsis fici W106-1]
143	1	P.fici	ETS78509.1	18	76366	1	1	1	1	0.06	Serine/threonine-protein kinase sid2 [Pestalotiopsis fici W106-1]
144	1	P.fici	ETS77644.1	18	176953	5	2	2	1	0.02	hypothetical protein PFICI_09706 [Pestalotiopsis fici W106-1]
145	1	P.fici	ETS77007.1	18	73120	3	1	2	1	0.06	hypothetical protein PFICI_10881 [Pestalotiopsis fici W106-1]
146	1	P.fici	ETS77583.1	18	53233	3	1	2	1	0.08	hypothetical protein PFICI_11457 [Pestalotiopsis fici W106-1]
147	1	P.fici	ETS87516.1	17	43815	1	1	1	1	0.1	S-adenosylmethionine synthase [Pestalotiopsis fici W106-1]
148	1	P.fici	ETS88065.1	17	52286	1	1	1	1	0.08	tRNA (guanine(37)-N1)-methyltransferase [Pestalotiopsis fici W106-1]
149	1	P.fici	ETS76749.1	17	132994	1	1	1	1	0.03	hypothetical protein PFICI_12136 [Pestalotiopsis fici W106-1]
150	1	P.fici	ETS78582.1	17	61067	1	1	1	1	0.07	hypothetical protein PFICI_10644 [Pestalotiopsis fici W106-1]
151	1	P.fici	ETS83739.1	16	40415	2	1	1	1	0.11	hypothetical protein PFICI_05615 [Pestalotiopsis fici W106-1]
152	1	P.fici	ETS81830.1	16	75023	1	1	1	1	0.06	hypothetical protein PFICI_06832 [Pestalotiopsis fici W106-1]
153	1	P.fici	ETS75076.1	16	77501	5	1	2	1	0.06	hypothetical protein PFICI_13560 [Pestalotiopsis fici W106-1]
154	1	P.fici	ETS80572.1	16	87517	1	1	1	1	0.05	hypothetical protein PFICI_08101 [Pestalotiopsis fici W106-1]
155	1	P.fici	ETS85305.1	15	55488	2	1	1	1	0.08	hypothetical protein PFICI_03330 [Pestalotiopsis fici W106-1]
156	1	P.fici	ETS79689.1	15	50369	2	1	1	1	0.09	hypothetical protein PFICI_09542 [Pestalotiopsis fici W106-1]
157	1	P.fici	ETS79741.1	15	13456	1	1	1	1	0.36	hypothetical protein PFICI_09594 [Pestalotiopsis fici W106-1]
158	1	P.fici	ETS82915.1	15	66135	3	1	2	1	0.07	hypothetical protein PFICI_04791 [Pestalotiopsis fici W106-1]
159	1	P.fici	ETS84151.1	15	69128	2	1	1	1	0.06	hypothetical protein PFICI_02176 [Pestalotiopsis fici W106-1]
160	1	P.fici	ETS84456.1	15	138850	2	1	2	1	—	hypothetical protein PFICI_02481 [Pestalotiopsis fici W106-1]
161	1	P.fici	ETS76117.1	15	93624	1	1	1	1	—	Protein mesA [Pestalotiopsis fici W106-1]
162	1	P.fici	ETS80619.1	15	100822	4	1	1	1	0.04	Histone-lysine N-methyltransferase [Pestalotiopsis fici W106-1]
163	1	P.fici	ETS76317.1	15	28701	2	1	1	1	0.16	hypothetical protein PFICI_11704 [Pestalotiopsis fici W106-1]
164	1	P.fici	ETS78484.1	15	103323	2	1	2	1	0.04	hypothetical protein PFICI_10546 [Pestalotiopsis fici W106-1]
165	1	P.fici	ETS87285.1	15	43581	3	1	2	1	0.1	hypothetical protein PFICI_01113 [Pestalotiopsis fici W106-1]
166	1	P.fici	ETS80367.1	14	26515	1	1	1	1	0.17	hypothetical protein PFICI_07896 [Pestalotiopsis fici W106-1]
167	1	P.fici	ETS84449.1	14	56686	1	1	1	1	0.08	hypothetical protein PFICI_02474 [Pestalotiopsis fici W106-1]
168	1	P.fici	ETS87938.1	14	31965	5	1	2	1	0.14	hypothetical protein PFICI_01766 [Pestalotiopsis fici W106-1]
169	1	P.fici	ETS82156.1	14	43120	1	1	1	1	0.1	hypothetical protein PFICI_07158 [Pestalotiopsis fici W106-1]
170	1	P.fici	ETS83453.1	14	85319	1	1	1	1	0.05	hypothetical protein PFICI_05329 [Pestalotiopsis fici W106-1]
171	1	P.fici	ETS83452.1	14	148093	1	1	1	1	0.03	hypothetical protein PFICI_05328 [Pestalotiopsis fici W106-1]
172	1	P.fici	ETS76753.1	13	51098	9	1	1	1	—	hypothetical protein PFICI_12140 [Pestalotiopsis fici W106-1]
173	1	P.fici	ETS74125.1	13	44462	2	1	1	1	0.1	hypothetical protein PFICI_13991 [Pestalotiopsis fici W106-1]
174	1	P.fici	ETS74988.1	13	68460	1	1	1	1	0.06	hypothetical protein PFICI_13472 [Pestalotiopsis fici W106-1]
175	1	P.fici	ETS75493.1	13	43319	1	1	1	1	0.1	hypothetical protein PFICI_12437 [Pestalotiopsis fici W106-1]
176	1	P.fici	ETS76399.1	13	613643	4	1	3	1	0.01	hypothetical protein PFICI_11786 [Pestalotiopsis fici W106-1]

## Sheet: Total proteins (control)
Supplementary Data 1 - Mass spectrometry data of protein identifications.
Total bands (Total proteins)
Family	M	DB	Accession	Score	Mass	Matches	Match(sig)	Sequences	Seq(sig)	emPAI	Description
1	1	P.fici	ETS83910.1	6737	38524	193	170	30	30	55.58	Alcohol dehydrogenase 1 [Pestalotiopsis fici W106-1]
2	1	P.fici	ETS86507.1	4968	25555	134	118	17	17	21.43	hypothetical protein PFICI_00335 [Pestalotiopsis fici W106-1]
3	1	P.fici	ETS83185.1	3440	71511	84	83	34	34	9	hypothetical protein PFICI_05061 [Pestalotiopsis fici W106-1]
4	1	P.fici	ETS79056.1	3172	28962	141	123	20	20	23.04	urease accessory protein ureG-like protein [Pestalotiopsis fici W106-1]
5	1	P.fici	ETS73433.1	2990	175553	77	73	46	44	2.18	hypothetical protein PFICI_15038 [Pestalotiopsis fici W106-1]
6	1	P.fici	ETS80785.1	2554	138517	87	75	44	42	2.72	hypothetical protein PFICI_08314 [Pestalotiopsis fici W106-1]
7	1	P.fici	ETS78800.1	2464	59818	88	81	31	31	11.64	Acetyl-CoA hydrolase [Pestalotiopsis fici W106-1]
8	1	P.fici	ETS86410.1	2358	93306	60	55	28	26	2.4	hypothetical protein PFICI_00238 [Pestalotiopsis fici W106-1]
9	1	P.fici	ETS78470.1	2311	80722	58	55	27	26	3.81	hypothetical protein PFICI_10532 [Pestalotiopsis fici W106-1]
10	1	P.fici	ETS78865.1	2263	70838	58	56	27	25	3.44	Heat shock protein [Pestalotiopsis fici W106-1]
11	1	P.fici	ETS76622.1	1883	56599	56	55	22	22	4.54	hypothetical protein PFICI_12009 [Pestalotiopsis fici W106-1]
12	2	P.fici	ETS82337.1	62	58286	6	3	4	2	0.16	hypothetical protein PFICI_04213 [Pestalotiopsis fici W106-1]
13	1	P.fici	ETS76835.1	1870	67729	61	53	17	17	2.7	hypothetical protein PFICI_10709 [Pestalotiopsis fici W106-1]
14	1	P.fici	ETS73317.1	1802	36296	44	41	20	20	13.3	Glyceraldehyde-3-phosphate dehydrogenase [Pestalotiopsis fici W106-1]
15	1	P.fici	ETS74290.1	1703	52049	39	35	16	15	3.65	hypothetical protein PFICI_14156 [Pestalotiopsis fici W106-1]
16	1	P.fici	ETS78484.1	1628	103323	45	42	26	25	1.78	hypothetical protein PFICI_10546 [Pestalotiopsis fici W106-1]
17	1	P.fici	ETS78466.1	1569	51316	47	46	14	14	3.04	hypothetical protein PFICI_10528 [Pestalotiopsis fici W106-1]
18	1	P.fici	ETS77640.1	1547	55325	45	44	21	21	4.35	hypothetical protein PFICI_09702 [Pestalotiopsis fici W106-1]
19	1	P.fici	ETS88065.1	1521	52286	38	37	23	23	5.38	tRNA (guanine(37)-N1)-methyltransferase [Pestalotiopsis fici W106-1]
20	1	P.fici	ETS83854.1	1485	69951	58	54	22	21	3.52	hypothetical protein PFICI_05730 [Pestalotiopsis fici W106-1]
21	1	P.fici	ETS88269.1	1463	57049	36	33	20	19	3.07	T-complex protein 1 subunit beta [Pestalotiopsis fici W106-1]
22	1	P.fici	ETS85678.1	1452	65943	42	38	19	17	2.37	hypothetical protein PFICI_03703 [Pestalotiopsis fici W106-1]
23	1	P.fici	ETS81442.1	1427	59525	46	41	22	20	3.43	Inositol-3-phosphate synthase [Pestalotiopsis fici W106-1]
24	1	P.fici	ETS79743.1	1408	56695	38	34	15	13	3.1	hypothetical protein PFICI_09596 [Pestalotiopsis fici W106-1]
25	1	P.fici	ETS85445.1	1403	19002	62	52	8	8	7.94	hypothetical protein PFICI_03470 [Pestalotiopsis fici W106-1]
26	1	P.fici	ETS78087.1	1397	62824	37	36	19	18	2.83	hypothetical protein PFICI_10149 [Pestalotiopsis fici W106-1]
27	1	P.fici	ETS78384.1	1373	131783	56	48	41	36	2.18	hypothetical protein PFICI_10446 [Pestalotiopsis fici W106-1]
28	1	P.fici	ETS83740.1	1369	97969	42	40	26	25	1.94	hypothetical protein PFICI_05616 [Pestalotiopsis fici W106-1]
29	1	P.fici	ETS74289.1	1320	71052	43	42	21	20	2.7	hypothetical protein PFICI_14155 [Pestalotiopsis fici W106-1]
30	1	P.fici	ETS77343.1	1306	100881	44	38	24	23	1.62	hypothetical protein PFICI_11217 [Pestalotiopsis fici W106-1]
31	1	P.fici	ETS74120.1	1287	63056	38	35	19	17	2.33	hypothetical protein PFICI_13986 [Pestalotiopsis fici W106-1]
32	1	P.fici	ETS79794.1	1264	53728	32	28	17	16	3.44	Homocitrate synthase [Pestalotiopsis fici W106-1]
33	1	P.fici	ETS86587.1	1261	46187	27	27	18	18	4.16	hypothetical protein PFICI_00415 [Pestalotiopsis fici W106-1]
34	1	P.fici	ETS87969.1	1251	57916	39	36	18	18	2.98	putative UTP--glucose-1-phosphate uridylyltransferase [Pestalotiopsis fici W106-1]
35	1	P.fici	ETS84926.1	1205	50150	34	33	12	12	2.24	Elongation factor 1-alpha [Pestalotiopsis fici W106-1]
36	1	P.fici	ETS78468.1	1194	107762	35	31	17	15	0.87	hypothetical protein PFICI_10530 [Pestalotiopsis fici W106-1]
37	1	P.fici	ETS73727.1	1158	73722	28	25	20	20	2.14	hypothetical protein PFICI_14673 [Pestalotiopsis fici W106-1]
38	1	P.fici	ETS83282.1	1132	129982	33	31	25	23	1.18	hypothetical protein PFICI_05158 [Pestalotiopsis fici W106-1]
39	1	P.fici	ETS85741.1	1129	65778	39	35	24	21	2.84	Transcriptional repressor rco-1 [Pestalotiopsis fici W106-1]
40	1	P.fici	ETS84707.1	1102	68775	35	30	21	18	2.02	hypothetical protein PFICI_02732 [Pestalotiopsis fici W106-1]
41	1	P.fici	ETS82535.1	1081	18451	29	29	12	12	28.45	Eukaryotic translation initiation factor 5A [Pestalotiopsis fici W106-1]
42	1	P.fici	ETS80556.1	1043	31106	25	25	12	12	4.04	hypothetical protein PFICI_08085 [Pestalotiopsis fici W106-1]
43	1	P.fici	sp|A0A067XMV3.1|PTAB_PESFW	1042	34827	25	23	14	14	4.4	RecName: Full=Lactamase-like protein ptaB; AltName: Full=Pestheic acid biosynthesis cluster protein B
44	1	P.fici	ETS74623.1	1028	70863	21	19	12	10	0.93	hypothetical protein PFICI_13107 [Pestalotiopsis fici W106-1]
45	1	P.fici	ETS87348.1	1017	50996	27	26	15	15	2.75	Tubulin alpha chain [Pestalotiopsis fici W106-1]
46	1	P.fici	ETS75398.1	1012	16820	30	28	6	6	3.37	hypothetical protein PFICI_12342 [Pestalotiopsis fici W106-1]
47	1	P.fici	ETS75092.1	1011	114389	27	24	13	13	0.68	hypothetical protein PFICI_13576 [Pestalotiopsis fici W106-1]
48	1	P.fici	ETS80841.1	989	81416	23	23	19	19	1.68	Glucose-repressible alcohol dehydrogenase transcriptional effector [Pestalotiopsis fici W106-1]
49	1	P.fici	ETS75435.1	985	102770	24	23	18	18	1.1	hypothetical protein PFICI_12379 [Pestalotiopsis fici W106-1]
50	1	P.fici	ETS85001.1	978	50741	30	28	15	13	1.94	hypothetical protein PFICI_03026 [Pestalotiopsis fici W106-1]
51	1	P.fici	ETS80335.1	955	49330	25	25	17	17	3.65	Elongation factor Tu [Pestalotiopsis fici W106-1]
52	1	P.fici	ETS84783.1	932	33843	19	18	7	6	1.38	hypothetical protein PFICI_02808 [Pestalotiopsis fici W106-1]
53	1	P.fici	AGO59053.1	930	41797	30	28	13	11	3.08	gamma-actin [Pestalotiopsis fici]
54	1	P.fici	ETS77554.1	921	25377	20	20	8	8	2.73	Carbonic anhydrase [Pestalotiopsis fici W106-1]
55	1	P.fici	ETS80017.1	908	24339	28	26	10	10	6.86	hypothetical protein PFICI_07546 [Pestalotiopsis fici W106-1]
56	1	P.fici	ETS87928.1	875	78439	28	25	14	13	1.01	Glucosamine--fructose-6-phosphate aminotransferase [Pestalotiopsis fici W106-1]
57	1	P.fici	ETS82175.1	864	29695	17	17	8	8	2.08	hypothetical protein PFICI_07177 [Pestalotiopsis fici W106-1]
58	1	P.fici	ETS86797.1	846	51764	24	23	9	9	1.45	hypothetical protein PFICI_00625 [Pestalotiopsis fici W106-1]
59	1	P.fici	ETS74987.1	844	34816	25	23	15	15	5.09	hypothetical protein PFICI_13471 [Pestalotiopsis fici W106-1]
60	1	P.fici	ETS74663.1	835	72704	26	25	14	14	1.39	hypothetical protein PFICI_13147 [Pestalotiopsis fici W106-1]
61	1	P.fici	ETS74313.1	832	47388	28	27	17	17	3.53	hypothetical protein PFICI_14179 [Pestalotiopsis fici W106-1]
62	1	P.fici	ETS77123.1	832	35009	21	20	6	6	1.61	hypothetical protein PFICI_10997 [Pestalotiopsis fici W106-1]
63	1	P.fici	ETS85932.1	814	16770	31	25	10	9	8.27	60S ribosomal protein L27a [Pestalotiopsis fici W106-1]
64	1	P.fici	ETS77870.1	812	50941	23	19	14	12	2.18	hypothetical protein PFICI_09932 [Pestalotiopsis fici W106-1]
65	1	P.fici	ETS79893.1	805	64770	18	15	14	12	1.18	hypothetical protein PFICI_07422 [Pestalotiopsis fici W106-1]
66	1	P.fici	ETS80875.1	802	133062	38	32	17	16	0.77	hypothetical protein PFICI_08404 [Pestalotiopsis fici W106-1]
67	1	P.fici	ETS77864.1	799	73239	20	19	15	15	1.37	glucose-regulated protein [Pestalotiopsis fici W106-1]
68	1	P.fici	ETS78738.1	795	118408	30	30	18	18	1.04	hypothetical protein PFICI_08591 [Pestalotiopsis fici W106-1]
69	1	P.fici	ETS83745.1	781	75777	28	24	22	20	2.05	hypothetical protein PFICI_05621 [Pestalotiopsis fici W106-1]
70	1	P.fici	ETS83171.1	757	100081	31	23	23	17	1.05	hypothetical protein PFICI_05047 [Pestalotiopsis fici W106-1]
71	1	P.fici	ETS83622.1	736	50923	29	25	21	17	3.43	hypothetical protein PFICI_05498 [Pestalotiopsis fici W106-1]
72	1	P.fici	ETS76643.1	731	70297	21	21	17	17	1.78	hypothetical protein PFICI_12030 [Pestalotiopsis fici W106-1]
73	1	P.fici	ETS84310.1	731	26769	21	21	12	12	7.93	hypothetical protein PFICI_02335 [Pestalotiopsis fici W106-1]
74	1	P.fici	ETS87516.1	720	43815	21	19	15	13	2.48	S-adenosylmethionine synthase [Pestalotiopsis fici W106-1]
75	1	P.fici	ETS73628.1	717	99339	25	22	21	19	1.24	hypothetical protein PFICI_14574 [Pestalotiopsis fici W106-1]
76	1	P.fici	ETS87560.1	705	39922	34	26	14	13	3.36	arginine N-methyltransferase [Pestalotiopsis fici W106-1]
77	1	P.fici	ETS76409.1	699	49263	21	19	14	13	2.04	Ornithine aminotransferase [Pestalotiopsis fici W106-1]
78	1	P.fici	ETS77369.1	696	54380	30	27	17	17	3.03	hypothetical protein PFICI_11243 [Pestalotiopsis fici W106-1]
79	1	P.fici	ETS77982.1	687	61792	17	17	9	9	0.85	hypothetical protein PFICI_10044 [Pestalotiopsis fici W106-1]
80	1	P.fici	ETS76041.1	675	43246	13	13	5	5	0.63	hypothetical protein PFICI_12985 [Pestalotiopsis fici W106-1]
81	1	P.fici	ETS74094.1	672	42109	17	15	11	10	2	hypothetical protein PFICI_13960 [Pestalotiopsis fici W106-1]
82	1	P.fici	ETS75738.1	667	21166	27	23	9	8	6.14	Cytochrome c oxidase subunit 4 [Pestalotiopsis fici W106-1]
83	1	P.fici	ETS72932.1	665	40204	22	19	14	13	2.9	Fructose-bisphosphate aldolase [Pestalotiopsis fici W106-1]
84	1	P.fici	ETS78928.1	652	50965	22	20	11	11	1.48	Tubulin alpha-B chain [Pestalotiopsis fici W106-1]
85	1	P.fici	ETS74554.1	651	142866	20	20	15	15	0.61	hypothetical protein PFICI_13038 [Pestalotiopsis fici W106-1]
86	1	P.fici	ETS77639.1	651	40949	15	14	12	11	2.09	hypothetical protein PFICI_09701 [Pestalotiopsis fici W106-1]
87	1	P.fici	ETS79953.1	650	52602	17	15	9	7	0.9	hypothetical protein PFICI_07482 [Pestalotiopsis fici W106-1]
88	1	P.fici	ETS87047.1	649	62539	17	16	11	10	0.96	Calnexin [Pestalotiopsis fici W106-1]
89	1	P.fici	ETS77338.1	648	74018	22	21	17	16	1.49	Acetyl-coenzyme A synthetase [Pestalotiopsis fici W106-1]
90	1	P.fici	ETS88234.1	635	54965	22	22	17	17	2.68	Protein disulfide-isomerase [Pestalotiopsis fici W106-1]
91	1	P.fici	ETS76461.1	632	54806	25	22	14	14	1.93	hypothetical protein PFICI_11848 [Pestalotiopsis fici W106-1]
92	1	P.fici	ETS78038.1	628	49031	18	16	7	7	0.82	hypothetical protein PFICI_10100 [Pestalotiopsis fici W106-1]
93	1	P.fici	APC57597.1	627	49393	21	21	15	15	2.59	putative prenyltransferase [Pestalotiopsis fici]
94	1	P.fici	ETS83712.1	617	16900	25	21	12	12	18.1	40S ribosomal protein S19 [Pestalotiopsis fici W106-1]
95	1	P.fici	ETS87993.1	612	39422	17	16	10	9	1.61	hypothetical protein PFICI_01821 [Pestalotiopsis fici W106-1]
96	1	P.fici	ETS82288.1	605	47919	22	20	10	9	1.2	Target of rapamycin complex subunit LST8 [Pestalotiopsis fici W106-1]
97	1	P.fici	ETS74037.1	601	85192	23	22	17	17	1.32	hypothetical protein PFICI_13903 [Pestalotiopsis fici W106-1]
98	1	P.fici	ETS79253.1	594	58697	21	18	16	15	1.94	Glutamate decarboxylase [Pestalotiopsis fici W106-1]
99	1	P.fici	ETS81988.1	593	67119	14	14	14	14	1.41	Heat shock protein SSB1 [Pestalotiopsis fici W106-1]
100	1	P.fici	ETS83305.1	583	48750	10	10	8	8	1	hypothetical protein PFICI_05181 [Pestalotiopsis fici W106-1]
101	1	P.fici	ETS86207.1	582	58148	18	17	14	14	1.76	Glucose-6-phosphate 1-dehydrogenase [Pestalotiopsis fici W106-1]
102	1	P.fici	ETS75421.1	574	39863	20	17	11	9	1.87	Glutamine synthetase [Pestalotiopsis fici W106-1]
103	1	P.fici	ETS75715.1	564	59387	18	16	15	13	1.52	T-complex protein 1 subunit theta [Pestalotiopsis fici W106-1]
104	1	P.fici	ETS85064.1	558	16033	20	18	7	7	9.3	hypothetical protein PFICI_03089 [Pestalotiopsis fici W106-1]
105	1	P.fici	ETS76042.1	551	29794	11	10	5	5	1.02	hypothetical protein PFICI_12986 [Pestalotiopsis fici W106-1]
106	1	P.fici	ETS75870.1	544	48626	12	12	6	6	1	Metacaspase-1A [Pestalotiopsis fici W106-1]
107	1	P.fici	ETS77340.1	544	52564	13	12	9	8	0.9	hypothetical protein PFICI_11214 [Pestalotiopsis fici W106-1]
108	1	P.fici	ETS82546.1	543	80018	21	17	14	12	0.88	hypothetical protein PFICI_04422 [Pestalotiopsis fici W106-1]
109	1	P.fici	ETS78755.1	542	20720	18	17	8	7	3.07	hypothetical protein PFICI_08608 [Pestalotiopsis fici W106-1]
110	1	P.fici	ETS74677.1	526	33476	10	10	8	8	1.72	hypothetical protein PFICI_13161 [Pestalotiopsis fici W106-1]
111	1	P.fici	ETS74922.1	524	135094	35	29	18	15	0.55	hypothetical protein PFICI_13406 [Pestalotiopsis fici W106-1]
112	1	P.fici	ETS72885.1	520	54396	15	13	11	9	1.01	Aspartyl aminopeptidase [Pestalotiopsis fici W106-1]
113	1	P.fici	ETS83261.1	519	55653	10	9	4	4	0.35	hypothetical protein PFICI_05137 [Pestalotiopsis fici W106-1]
114	1	P.fici	ETS80598.1	517	24173	15	15	8	8	3.73	60S ribosomal protein L10a [Pestalotiopsis fici W106-1]
115	1	P.fici	ETS85770.1	516	21586	19	16	11	9	4.71	Small COPII coat GTPase SAR1 [Pestalotiopsis fici W106-1]
116	1	P.fici	ETS79405.1	507	55497	20	13	13	9	0.98	ATP synthase subunit beta [Pestalotiopsis fici W106-1]
117	1	P.fici	sp|A0A067XMK8.1|PTAJ_PESFW	504	48854	17	13	9	8	0.99	RecName: Full=Oxidoreductase ptaJ; AltName: Full=Pestheic acid biosynthesis cluster protein J
118	1	P.fici	ETS84364.1	502	39081	9	9	6	6	0.91	hypothetical protein PFICI_02389 [Pestalotiopsis fici W106-1]
119	1	P.fici	ETS82786.1	500	51478	13	12	8	7	0.77	hypothetical protein PFICI_04662 [Pestalotiopsis fici W106-1]
120	1	P.fici	ETS86831.1	498	46256	12	12	10	10	1.48	hypothetical protein PFICI_00659 [Pestalotiopsis fici W106-1]
121	1	P.fici	ETS85902.1	493	46547	15	12	10	8	1.06	hypothetical protein PFICI_03927 [Pestalotiopsis fici W106-1]
122	1	P.fici	ETS76856.1	492	51386	18	16	13	11	1.46	hypothetical protein PFICI_10730 [Pestalotiopsis fici W106-1]
123	1	P.fici	ETS81888.1	492	34223	8	8	7	7	1.36	hypothetical protein PFICI_06890 [Pestalotiopsis fici W106-1]
124	1	P.fici	ETS74443.1	484	70253	17	16	15	14	1.32	hypothetical protein PFICI_14309 [Pestalotiopsis fici W106-1]
125	1	P.fici	ETS79175.1	482	57510	17	15	14	12	1.41	hypothetical protein PFICI_09028 [Pestalotiopsis fici W106-1]
126	1	P.fici	ETS75703.1	470	34487	15	13	10	9	1.99	Pyrroline-5-carboxylate reductase [Pestalotiopsis fici W106-1]
127	1	P.fici	ETS74360.1	465	20407	19	18	11	11	10.55	hypothetical protein PFICI_14226 [Pestalotiopsis fici W106-1]
128	1	P.fici	ETS77170.1	464	39794	10	9	7	6	0.88	hypothetical protein PFICI_11044 [Pestalotiopsis fici W106-1]
129	1	P.fici	ETS75808.1	457	43793	15	11	5	4	0.47	hypothetical protein PFICI_12752 [Pestalotiopsis fici W106-1]
130	1	P.fici	ETS74046.1	445	16113	9	9	5	5	2.62	Superoxide dismutase [Pestalotiopsis fici W106-1]
131	1	P.fici	ETS79769.1	443	35272	12	11	8	7	1.3	hypothetical protein PFICI_09622 [Pestalotiopsis fici W106-1]
132	1	P.fici	ETS74918.1	441	44601	15	15	9	9	1.34	hypothetical protein PFICI_13402 [Pestalotiopsis fici W106-1]
133	1	P.fici	ETS87509.1	441	76279	14	13	13	12	0.94	hypothetical protein PFICI_01337 [Pestalotiopsis fici W106-1]
134	1	P.fici	ETS81812.1	440	87256	12	12	10	10	0.62	hypothetical protein PFICI_06814 [Pestalotiopsis fici W106-1]
135	1	P.fici	ETS78894.1	432	109907	12	10	12	10	0.47	hypothetical protein PFICI_08747 [Pestalotiopsis fici W106-1]
136	1	P.fici	ETS78077.1	431	60123	18	15	15	15	1.86	T-complex protein 1 subunit epsilon [Pestalotiopsis fici W106-1]
137	1	P.fici	ETS80221.1	430	39412	9	9	8	8	1.35	60S ribosomal protein L4-B [Pestalotiopsis fici W106-1]
138	1	P.fici	ETS74174.1	424	69961	14	11	9	8	0.72	hypothetical protein PFICI_14040 [Pestalotiopsis fici W106-1]
139	1	P.fici	ETS75448.1	417	53647	14	13	10	10	1.19	Serine hydroxymethyltransferase [Pestalotiopsis fici W106-1]
140	1	P.fici	ETS77473.1	416	87580	16	14	12	11	0.7	hypothetical protein PFICI_11347 [Pestalotiopsis fici W106-1]
141	1	P.fici	ETS82584.1	415	72050	17	14	14	13	1.14	Heat shock protein [Pestalotiopsis fici W106-1]
142	1	P.fici	ETS76996.1	414	24409	13	13	7	7	2.93	Imidazoleglycerol-phosphate dehydratase [Pestalotiopsis fici W106-1]
143	1	P.fici	ETS84301.1	411	69469	15	14	9	8	0.63	hypothetical protein PFICI_02326 [Pestalotiopsis fici W106-1]
144	1	P.fici	ETS78768.1	411	25649	11	11	4	4	1.26	hypothetical protein PFICI_08621 [Pestalotiopsis fici W106-1]
145	1	P.fici	ETS82256.1	403	85745	16	14	14	13	0.9	hypothetical protein PFICI_07258 [Pestalotiopsis fici W106-1]
146	1	P.fici	ETS80016.1	401	30261	15	13	10	9	2.47	Cleavage and polyadenylation specificity factor subunit 5 [Pestalotiopsis fici W106-1]
147	1	P.fici	ETS74296.1	401	50172	17	11	8	8	1.13	Tubulin beta chain [Pestalotiopsis fici W106-1]
148	1	P.fici	ETS80180.1	401	55407	13	12	9	9	0.98	4-aminobutyrate aminotransferase [Pestalotiopsis fici W106-1]
149	1	P.fici	ETS78102.1	388	156256	14	11	14	11	0.35	hypothetical protein PFICI_10164 [Pestalotiopsis fici W106-1]
150	1	P.fici	ETS77344.1	388	51109	12	11	10	9	1.1	60S ribosomal protein L3 [Pestalotiopsis fici W106-1]
151	1	P.fici	ETS87936.1	387	50757	11	9	8	7	0.79	hypothetical protein PFICI_01764 [Pestalotiopsis fici W106-1]
152	1	P.fici	ETS77820.1	383	34782	15	13	10	8	1.63	hypothetical protein PFICI_09882 [Pestalotiopsis fici W106-1]
153	1	P.fici	ETS86121.1	379	41073	13	11	11	9	1.51	hypothetical protein PFICI_04146 [Pestalotiopsis fici W106-1]
154	1	P.fici	ETS82889.1	373	25833	18	16	7	6	3.28	hypothetical protein PFICI_04765 [Pestalotiopsis fici W106-1]
155	1	P.fici	ETS83205.1	373	61651	16	11	12	10	0.98	T-complex protein 1 subunit alpha [Pestalotiopsis fici W106-1]
156	1	P.fici	ETS77872.1	372	29094	12	11	9	9	2.65	60S ribosomal protein L8 [Pestalotiopsis fici W106-1]
157	1	P.fici	ETS81884.1	369	47617	11	10	7	7	0.86	hypothetical protein PFICI_06886 [Pestalotiopsis fici W106-1]
158	1	P.fici	ETS81833.1	367	42170	9	9	6	6	0.82	hypothetical protein PFICI_06835 [Pestalotiopsis fici W106-1]
159	1	P.fici	ETS73017.1	363	102779	9	9	8	8	0.39	hypothetical protein PFICI_15192 [Pestalotiopsis fici W106-1]
160	1	P.fici	ETS76524.1	363	16729	12	11	8	8	6.24	60S ribosomal protein L25-A [Pestalotiopsis fici W106-1]
161	1	P.fici	ETS82698.1	362	59125	11	9	8	8	0.77	hypothetical protein PFICI_04574 [Pestalotiopsis fici W106-1]
162	1	P.fici	ETS86557.1	357	100990	4	4	4	4	0.18	hypothetical protein PFICI_00385 [Pestalotiopsis fici W106-1]
163	1	P.fici	ETS81658.1	356	49908	13	12	12	11	1.53	hypothetical protein PFICI_06660 [Pestalotiopsis fici W106-1]
164	1	P.fici	ETS80120.1	354	30810	8	8	6	6	1.26	hypothetical protein PFICI_07649 [Pestalotiopsis fici W106-1]
165	1	P.fici	ETS84969.1	348	93205	5	5	3	3	0.15	hypothetical protein PFICI_02994 [Pestalotiopsis fici W106-1]
166	1	P.fici	ETS80127.1	346	54062	8	8	7	7	0.73	hypothetical protein PFICI_07656 [Pestalotiopsis fici W106-1]
167	1	P.fici	ETS85468.1	346	14794	11	11	4	4	2.06	Histone H2B [Pestalotiopsis fici W106-1]
168	1	P.fici	ETS75889.1	346	24219	10	10	5	5	1.37	Peroxiredoxin-1 [Pestalotiopsis fici W106-1]
169	1	P.fici	ETS77517.1	345	15719	14	12	8	6	5.29	60S ribosomal protein L27-A [Pestalotiopsis fici W106-1]
170	1	P.fici	ETS82932.1	344	65802	13	11	10	9	0.78	hypothetical protein PFICI_04808 [Pestalotiopsis fici W106-1]
171	1	P.fici	ETS82156.1	341	43120	10	9	7	7	0.98	hypothetical protein PFICI_07158 [Pestalotiopsis fici W106-1]
172	1	P.fici	ETS78665.1	339	85442	14	10	9	8	0.49	hypothetical protein PFICI_08518 [Pestalotiopsis fici W106-1]
173	1	P.fici	ETS83905.1	338	127466	8	8	6	6	0.22	hypothetical protein PFICI_05781 [Pestalotiopsis fici W106-1]
174	1	P.fici	ETS85540.1	333	23307	6	6	4	4	1.05	hypothetical protein PFICI_03565 [Pestalotiopsis fici W106-1]
175	1	P.fici	ETS73867.1	332	17764	14	14	5	5	2.22	Ubiquitin-40S ribosomal protein S27a [Pestalotiopsis fici W106-1]
176	1	P.fici	ETS79016.1	321	60171	10	10	9	9	0.88	hypothetical protein PFICI_08869 [Pestalotiopsis fici W106-1]
177	1	P.fici	ETS87632.1	320	27856	9	9	7	7	1.86	14-3-3 protein [Pestalotiopsis fici W106-1]
178	1	P.fici	ETS80506.1	318	17982	12	10	8	7	4.04	40S ribosomal protein S18 [Pestalotiopsis fici W106-1]
179	1	P.fici	ETS82381.1	316	41666	7	7	6	6	0.83	hypothetical protein PFICI_04257 [Pestalotiopsis fici W106-1]
180	1	P.fici	ETS73762.1	314	94309	17	13	14	13	0.79	putative phosphoketolase [Pestalotiopsis fici W106-1]
181	1	P.fici	ETS80037.1	310	34370	9	8	6	6	1.08	hypothetical protein PFICI_07566 [Pestalotiopsis fici W106-1]
182	1	P.fici	ETS75189.1	310	76349	10	10	9	9	0.64	hypothetical protein PFICI_13673 [Pestalotiopsis fici W106-1]
183	1	P.fici	ETS87025.1	307	22212	5	5	4	4	1.12	60S ribosomal protein L6-B [Pestalotiopsis fici W106-1]
184	2	P.fici	ETS85961.1	84	215137	5	4	5	4	0.08	hypothetical protein PFICI_03986 [Pestalotiopsis fici W106-1]
185	1	P.fici	ETS77238.1	304	59658	6	6	6	6	0.53	hypothetical protein PFICI_11112 [Pestalotiopsis fici W106-1]
186	1	P.fici	ETS79518.1	303	61787	9	6	9	6	0.51	Heat shock protein 60 [Pestalotiopsis fici W106-1]
187	1	P.fici	ETS82510.1	299	39133	11	10	11	10	1.92	Glutathione S-transferase omega-like 2 [Pestalotiopsis fici W106-1]
188	1	P.fici	ETS87702.1	298	48670	10	9	6	6	0.68	hypothetical protein PFICI_01530 [Pestalotiopsis fici W106-1]
189	1	P.fici	ETS87235.1	297	65124	8	8	6	6	0.47	hypothetical protein PFICI_01063 [Pestalotiopsis fici W106-1]
190	1	P.fici	ETS77879.1	297	82316	10	9	9	8	0.51	Polyadenylate-binding protein [Pestalotiopsis fici W106-1]
191	1	P.fici	ETS86892.1	295	57564	6	6	4	4	0.34	hypothetical protein PFICI_00720 [Pestalotiopsis fici W106-1]
192	1	P.fici	ETS73663.1	287	20369	11	9	7	6	2.4	hypothetical protein PFICI_14609 [Pestalotiopsis fici W106-1]
193	1	P.fici	ETS81928.1	286	34923	9	9	7	7	1.32	hypothetical protein PFICI_06930 [Pestalotiopsis fici W106-1]
194	1	P.fici	ETS87754.1	285	66169	10	9	9	8	0.67	hypothetical protein PFICI_01582 [Pestalotiopsis fici W106-1]
195	1	P.fici	ETS83928.1	284	13264	14	11	6	5	3.76	60S ribosomal protein L34-B [Pestalotiopsis fici W106-1]
196	1	P.fici	ETS80361.1	283	90749	7	7	7	7	0.39	hypothetical protein PFICI_07890 [Pestalotiopsis fici W106-1]
197	1	P.fici	ETS87021.1	279	59903	10	9	10	9	0.88	ATP synthase subunit alpha [Pestalotiopsis fici W106-1]
198	1	P.fici	ETS77466.1	276	117576	11	9	11	9	0.38	hypothetical protein PFICI_11340 [Pestalotiopsis fici W106-1]
199	1	P.fici	ETS81926.1	276	51511	8	8	7	7	0.77	Actin-related protein 4 [Pestalotiopsis fici W106-1]
200	1	P.fici	ETS79245.1	275	21737	10	6	5	4	1.15	hypothetical protein PFICI_09098 [Pestalotiopsis fici W106-1]
201	1	P.fici	ETS82412.1	271	89679	12	11	11	10	0.6	hypothetical protein PFICI_04288 [Pestalotiopsis fici W106-1]
202	1	P.fici	ETS76702.1	269	72551	11	7	10	7	0.5	ATP-dependent RNA helicase ded-1 [Pestalotiopsis fici W106-1]
203	1	P.fici	ETS87374.1	264	45626	7	7	5	5	0.59	hypothetical protein PFICI_01202 [Pestalotiopsis fici W106-1]
204	1	P.fici	ETS81672.1	264	38811	7	6	6	5	0.72	hypothetical protein PFICI_06674 [Pestalotiopsis fici W106-1]
205	1	P.fici	ETS74417.1	263	40526	8	8	7	7	1.07	Cell differentiation protein rcd1 [Pestalotiopsis fici W106-1]
206	1	P.fici	ETS72901.1	263	47380	8	8	6	6	0.7	hypothetical protein PFICI_15293 [Pestalotiopsis fici W106-1]
207	1	P.fici	ETS79671.1	263	109616	18	13	15	11	0.53	hypothetical protein PFICI_09524 [Pestalotiopsis fici W106-1]
208	1	P.fici	ETS87586.1	262	45015	6	6	6	6	0.75	ATP-dependent RNA helicase eIF4A [Pestalotiopsis fici W106-1]
209	1	P.fici	ETS80644.1	258	61933	10	9	8	8	0.72	hypothetical protein PFICI_08173 [Pestalotiopsis fici W106-1]
210	1	P.fici	ETS84023.1	257	120120	9	8	8	7	0.28	hypothetical protein PFICI_05899 [Pestalotiopsis fici W106-1]
211	1	P.fici	ETS88128.1	254	86543	5	4	4	3	0.16	hypothetical protein PFICI_01956 [Pestalotiopsis fici W106-1]
212	1	P.fici	ETS84800.1	254	15941	9	9	3	3	1.18	hypothetical protein PFICI_02825 [Pestalotiopsis fici W106-1]
213	1	P.fici	ETS74409.1	253	29058	5	5	4	4	0.78	hypothetical protein PFICI_14275 [Pestalotiopsis fici W106-1]
214	1	P.fici	ETS84050.1	251	47300	8	8	5	5	0.56	hypothetical protein PFICI_05926 [Pestalotiopsis fici W106-1]
215	1	P.fici	ETS77322.1	250	79626	6	5	6	5	0.3	Heat shock protein 90 [Pestalotiopsis fici W106-1]
216	1	P.fici	ETS81242.1	250	100907	8	8	6	6	0.29	hypothetical protein PFICI_06244 [Pestalotiopsis fici W106-1]
217	1	P.fici	ETS83653.1	240	16597	10	7	5	5	3.45	40S ribosomal protein S12 [Pestalotiopsis fici W106-1]
218	1	P.fici	ETS85428.1	239	50157	12	10	9	8	0.96	hypothetical protein PFICI_03453 [Pestalotiopsis fici W106-1]
219	1	P.fici	ETS73039.1	237	49046	5	5	4	4	0.41	mannose-1-phosphate guanyltransferase [Pestalotiopsis fici W106-1]
220	1	P.fici	ETS83301.1	235	35515	3	3	3	3	0.43	hypothetical protein PFICI_05177 [Pestalotiopsis fici W106-1]
221	1	P.fici	ETS80827.1	235	64098	6	6	4	4	0.3	hypothetical protein PFICI_08356 [Pestalotiopsis fici W106-1]
222	1	P.fici	ETS73279.1	235	16372	7	7	5	5	2.56	hypothetical protein PFICI_14884 [Pestalotiopsis fici W106-1]
223	1	P.fici	ETS78478.1	234	25723	9	6	7	5	1.25	V-type proton ATPase subunit E [Pestalotiopsis fici W106-1]
224	1	P.fici	ETS78225.1	234	92388	7	6	6	5	0.26	hypothetical protein PFICI_10287 [Pestalotiopsis fici W106-1]
225	1	P.fici	ETS81718.1	234	30176	4	4	4	4	0.74	hypothetical protein PFICI_06720 [Pestalotiopsis fici W106-1]
226	1	P.fici	ETS79616.1	233	72046	11	10	7	6	0.42	hypothetical protein PFICI_09469 [Pestalotiopsis fici W106-1]
227	1	P.fici	ETS87495.1	233	26394	8	6	8	6	1.59	ATP synthase subunit 4 [Pestalotiopsis fici W106-1]
228	1	P.fici	ETS73466.1	232	87238	6	6	4	4	0.21	hypothetical protein PFICI_14412 [Pestalotiopsis fici W106-1]
229	1	P.fici	ETS82080.1	232	66225	10	8	10	8	0.66	Asparagine synthetase [Pestalotiopsis fici W106-1]
230	1	P.fici	ETS77455.1	230	22307	5	5	3	3	0.75	GTP-binding protein rhoA [Pestalotiopsis fici W106-1]
231	1	P.fici	ETS83427.1	228	56677	5	5	5	5	0.45	hypothetical protein PFICI_05303 [Pestalotiopsis fici W106-1]
232	1	P.fici	ETS73310.1	227	27435	6	6	4	4	0.84	40S ribosomal protein S6-B [Pestalotiopsis fici W106-1]
233	1	P.fici	ETS78002.1	226	35186	6	6	4	4	0.61	hypothetical protein PFICI_10064 [Pestalotiopsis fici W106-1]
234	1	P.fici	ETS78294.1	222	245741	14	9	12	8	0.15	hypothetical protein PFICI_10356 [Pestalotiopsis fici W106-1]
235	1	P.fici	ETS79062.1	222	24218	7	7	5	5	1.37	60S ribosomal protein L15 [Pestalotiopsis fici W106-1]
236	1	P.fici	ETS83663.1	214	26601	5	5	5	5	1.19	Eukaryotic translation initiation factor 3 subunit K [Pestalotiopsis fici W106-1]
237	1	P.fici	ETS73926.1	213	39235	7	6	6	5	0.71	hypothetical protein PFICI_13792 [Pestalotiopsis fici W106-1]
238	1	P.fici	ETS73359.1	212	59578	7	5	6	5	0.42	T-complex protein 1 subunit gamma [Pestalotiopsis fici W106-1]
239	1	P.fici	ETS78923.1	208	96268	11	4	6	3	0.14	hypothetical protein PFICI_08776 [Pestalotiopsis fici W106-1]
240	1	P.fici	ETS81989.1	206	77086	8	8	4	4	0.25	hypothetical protein PFICI_06991 [Pestalotiopsis fici W106-1]
241	1	P.fici	ETS83251.1	205	65322	9	6	9	6	0.47	hypothetical protein PFICI_05127 [Pestalotiopsis fici W106-1]
242	1	P.fici	ETS85668.1	202	30071	6	6	5	5	1.01	hypothetical protein PFICI_03693 [Pestalotiopsis fici W106-1]
243	1	P.fici	ETS83256.1	199	12224	6	5	3	3	1.75	U6 snRNA-associated Sm-like protein LSm4 [Pestalotiopsis fici W106-1]
244	1	P.fici	ETS88184.1	199	17006	9	8	5	5	2.39	40S ribosomal protein S13 [Pestalotiopsis fici W106-1]
245	1	P.fici	ETS78608.1	198	31592	11	9	7	6	1.21	hypothetical protein PFICI_10670 [Pestalotiopsis fici W106-1]
246	1	P.fici	ETS77508.1	197	39242	8	7	7	6	0.9	Allantoicase [Pestalotiopsis fici W106-1]
247	1	P.fici	ETS80360.1	196	19228	4	4	3	3	0.91	Protein yop-1 [Pestalotiopsis fici W106-1]
248	1	P.fici	ETS78879.1	195	23049	4	4	3	3	0.72	40S ribosomal protein S8-B [Pestalotiopsis fici W106-1]
249	1	P.fici	ETS85465.1	195	46368	11	9	9	8	1.07	putative dihydrolipoyllysine-residue succinyltransferase component of 2-oxoglutarate dehydrogenase complex [Pestalotiopsis fici W106-1]
250	1	P.fici	ETS80654.1	193	34998	4	4	4	4	0.62	hypothetical protein PFICI_08183 [Pestalotiopsis fici W106-1]
251	1	P.fici	ETS80783.1	193	40912	6	5	5	4	0.51	Septin spn4 [Pestalotiopsis fici W106-1]
252	2	P.fici	ETS83226.1	113	60412	4	3	3	2	0.15	Cell division control protein 3 [Pestalotiopsis fici W106-1]
253	1	P.fici	sp|A0A067XMP0.2|PTAE_PESFW	192	69227	3	3	3	3	0.2	RecName: Full=Oxidoreductase ptaE; AltName: Full=Dihydrogeodin oxidase; Short=DHGO; AltName: Full=Pestheic acid biosynthesis cluster protein E; Flags: Precursor
254	1	P.fici	ETS84190.1	192	21327	6	6	3	3	1.19	Nascent polypeptide-associated complex subunit alpha [Pestalotiopsis fici W106-1]
255	1	P.fici	ETS85459.1	191	59381	9	7	8	7	0.64	T-complex protein 1 subunit zeta [Pestalotiopsis fici W106-1]
256	1	P.fici	ETS80333.1	191	40268	6	6	5	5	0.68	Protein disulfide-isomerase erp38 [Pestalotiopsis fici W106-1]
257	1	P.fici	ETS87738.1	190	47397	4	3	4	3	0.31	Enolase [Pestalotiopsis fici W106-1]
258	1	P.fici	ETS81596.1	187	37000	8	7	5	4	0.58	hypothetical protein PFICI_06598 [Pestalotiopsis fici W106-1]
259	1	P.fici	ETS83759.1	187	98342	6	4	6	4	0.19	hypothetical protein PFICI_05635 [Pestalotiopsis fici W106-1]
260	1	P.fici	ETS84189.1	186	19326	5	5	4	4	1.37	ATP synthase subunit d [Pestalotiopsis fici W106-1]
261	1	P.fici	ETS81780.1	185	22675	6	4	5	4	1.09	60S ribosomal protein L18-B [Pestalotiopsis fici W106-1]
262	1	P.fici	ETS76053.1	185	49203	5	5	5	5	0.53	hypothetical protein PFICI_12997 [Pestalotiopsis fici W106-1]
263	1	P.fici	ETS78526.1	184	66662	4	4	2	2	0.13	hypothetical protein PFICI_10588 [Pestalotiopsis fici W106-1]
264	1	P.fici	ETS80386.1	184	29597	7	7	7	7	1.69	Peptidyl-prolyl cis-trans isomerase B [Pestalotiopsis fici W106-1]
265	1	P.fici	ETS75553.1	183	83478	8	7	7	7	0.43	Catalase-peroxidase [Pestalotiopsis fici W106-1]
266	1	P.fici	ETS75546.1	183	42449	4	4	4	4	0.49	hypothetical protein PFICI_12490 [Pestalotiopsis fici W106-1]
267	1	P.fici	ETS78035.1	182	14691	4	4	3	3	1.33	cytochrome b5 [Pestalotiopsis fici W106-1]
268	1	P.fici	ETS73143.1	182	16360	2	2	1	1	0.29	Catabolic 3-dehydroquinase [Pestalotiopsis fici W106-1]
269	1	P.fici	ETS73268.1	179	102130	11	6	9	5	0.23	hypothetical protein PFICI_14873 [Pestalotiopsis fici W106-1]
270	1	P.fici	ETS88235.1	178	48355	8	7	8	7	0.84	hypothetical protein PFICI_02063 [Pestalotiopsis fici W106-1]
271	1	P.fici	ETS78941.1	178	109642	11	7	10	7	0.31	hypothetical protein PFICI_08794 [Pestalotiopsis fici W106-1]
272	1	P.fici	ETS77020.1	177	118474	6	5	6	5	0.2	hypothetical protein PFICI_10894 [Pestalotiopsis fici W106-1]
273	1	P.fici	ETS79879.1	176	74262	8	6	7	6	0.41	hypothetical protein PFICI_07408 [Pestalotiopsis fici W106-1]
274	1	P.fici	ETS84021.1	175	11282	5	4	2	2	1.06	putative U6 snRNA-associated Sm-like protein LSm3 [Pestalotiopsis fici W106-1]
275	1	P.fici	ETS85515.1	174	64424	5	5	5	5	0.39	Pyruvate decarboxylase [Pestalotiopsis fici W106-1]
276	1	P.fici	ETS77898.1	174	37713	3	3	3	3	0.4	hypothetical protein PFICI_09960 [Pestalotiopsis fici W106-1]
277	1	P.fici	ETS78310.1	174	23778	6	6	4	4	1.02	hypothetical protein PFICI_10372 [Pestalotiopsis fici W106-1]
278	1	P.fici	ETS79345.1	173	19813	5	5	4	4	1.32	hypothetical protein PFICI_09198 [Pestalotiopsis fici W106-1]
279	1	P.fici	ETS88026.1	173	245350	7	4	7	4	0.07	hypothetical protein PFICI_01854 [Pestalotiopsis fici W106-1]
280	1	P.fici	ETS75891.1	173	74005	8	7	6	5	0.33	hypothetical protein PFICI_12835 [Pestalotiopsis fici W106-1]
281	1	P.fici	ETS78218.1	172	32798	3	3	2	2	0.29	NADH-ubiquinone oxidoreductase subunit A [Pestalotiopsis fici W106-1]
282	1	P.fici	ETS85345.1	171	51117	7	5	6	4	0.39	hypothetical protein PFICI_03370 [Pestalotiopsis fici W106-1]
283	1	P.fici	ETS75707.1	170	40448	4	3	3	2	0.23	hypothetical protein PFICI_12651 [Pestalotiopsis fici W106-1]
284	1	P.fici	ETS75690.1	170	15106	10	8	9	7	5.81	60S ribosomal protein L32 [Pestalotiopsis fici W106-1]
285	1	P.fici	ETS75443.1	170	43175	6	6	6	6	0.79	Vacuolar protease A [Pestalotiopsis fici W106-1]
286	1	P.fici	ETS85582.1	170	36642	5	4	3	3	0.41	hypothetical protein PFICI_03607 [Pestalotiopsis fici W106-1]
287	1	P.fici	ETS81263.1	170	52716	7	7	6	6	0.62	Mitochondrial-processing peptidase subunit beta [Pestalotiopsis fici W106-1]
288	1	P.fici	ETS79762.1	170	56079	5	4	5	4	0.35	hypothetical protein PFICI_09615 [Pestalotiopsis fici W106-1]
289	1	P.fici	ETS82750.1	168	57592	5	5	4	4	0.34	hypothetical protein PFICI_04626 [Pestalotiopsis fici W106-1]
290	1	P.fici	ETS80481.1	168	44173	5	5	5	5	0.61	hypothetical protein PFICI_08010 [Pestalotiopsis fici W106-1]
291	1	P.fici	ETS87376.1	167	32523	3	3	3	3	0.47	Inorganic pyrophosphatase [Pestalotiopsis fici W106-1]
292	1	P.fici	ETS87542.1	165	57269	7	6	6	5	0.44	T-complex protein 1 subunit delta [Pestalotiopsis fici W106-1]
293	1	P.fici	ETS81845.1	165	43135	6	4	5	3	0.34	Sterol 24-C-methyltransferase [Pestalotiopsis fici W106-1]
294	1	P.fici	ETS81458.1	162	109290	5	5	5	5	0.21	hypothetical protein PFICI_06460 [Pestalotiopsis fici W106-1]
295	1	P.fici	ETS85512.1	160	47961	4	4	4	4	0.42	Metacaspase-1 [Pestalotiopsis fici W106-1]
296	1	P.fici	ETS82564.1	160	93600	9	8	9	8	0.44	Elongation factor 2 [Pestalotiopsis fici W106-1]
297	1	P.fici	ETS77763.1	160	34075	4	4	3	3	0.45	S-methyl-5'-thioadenosine phosphorylase [Pestalotiopsis fici W106-1]
298	1	P.fici	ETS74018.1	160	32336	3	2	3	2	0.3	hypothetical protein PFICI_13884 [Pestalotiopsis fici W106-1]
299	1	P.fici	ETS86489.1	160	56844	5	4	5	4	0.35	hypothetical protein PFICI_00317 [Pestalotiopsis fici W106-1]
300	1	P.fici	ETS80146.1	159	28661	4	4	3	3	0.55	hypothetical protein PFICI_07675 [Pestalotiopsis fici W106-1]
301	1	P.fici	ETS81609.1	159	96978	7	6	5	5	0.24	hypothetical protein PFICI_06611 [Pestalotiopsis fici W106-1]
302	1	P.fici	ETS79950.1	158	27334	7	7	4	4	1.15	60S ribosomal protein L2 [Pestalotiopsis fici W106-1]
303	1	P.fici	ETS80329.1	156	70464	8	6	6	4	0.27	hypothetical protein PFICI_07858 [Pestalotiopsis fici W106-1]
304	1	P.fici	ETS79211.1	156	38246	4	4	3	3	0.39	26S proteasome regulatory subunit rpn-8 [Pestalotiopsis fici W106-1]
305	1	P.fici	ETS75130.1	155	69754	5	4	5	4	0.27	hypothetical protein PFICI_13614 [Pestalotiopsis fici W106-1]
306	1	P.fici	ETS81300.1	154	66265	8	7	6	5	0.37	hypothetical protein PFICI_06302 [Pestalotiopsis fici W106-1]
307	1	P.fici	ETS76837.1	154	48966	4	3	4	3	0.29	Histone acetyltransferase type B subunit 2 [Pestalotiopsis fici W106-1]
308	1	P.fici	ETS75402.1	153	61298	7	6	6	6	0.51	T-complex protein 1 subunit eta [Pestalotiopsis fici W106-1]
309	1	P.fici	ETS73514.1	153	57822	6	6	6	6	0.55	hypothetical protein PFICI_14460 [Pestalotiopsis fici W106-1]
310	1	P.fici	ETS77801.1	153	69165	3	3	3	3	0.2	hypothetical protein PFICI_09863 [Pestalotiopsis fici W106-1]
311	1	P.fici	ETS76720.1	151	29325	5	5	5	5	1.04	40S ribosomal protein S1 [Pestalotiopsis fici W106-1]
312	1	P.fici	ETS74492.1	149	108552	9	7	8	7	0.31	hypothetical protein PFICI_14358 [Pestalotiopsis fici W106-1]
313	1	P.fici	ETS76883.1	148	57371	3	2	3	2	0.16	hypothetical protein PFICI_10757 [Pestalotiopsis fici W106-1]
314	1	P.fici	ETS86294.1	148	58804	6	4	5	4	0.33	hypothetical protein PFICI_00122 [Pestalotiopsis fici W106-1]
315	1	P.fici	ETS73655.1	148	23590	8	6	5	3	0.7	hypothetical protein PFICI_14601 [Pestalotiopsis fici W106-1]
316	1	P.fici	ETS73119.1	147	37794	5	4	5	4	0.56	hypothetical protein PFICI_15064 [Pestalotiopsis fici W106-1]
317	1	P.fici	ETS74154.1	146	30553	4	4	4	4	0.73	hypothetical protein PFICI_14020 [Pestalotiopsis fici W106-1]
318	1	P.fici	ETS78699.1	146	85847	4	4	4	4	0.22	putative 5-methyltetrahydropteroyltriglutamate--homocysteine methyltransferase [Pestalotiopsis fici W106-1]
319	1	P.fici	ETS87145.1	145	48346	5	5	3	3	0.3	hypothetical protein PFICI_00973 [Pestalotiopsis fici W106-1]
320	1	P.fici	ETS84571.1	144	25245	6	5	5	4	0.94	Peptidyl-prolyl cis-trans isomerase [Pestalotiopsis fici W106-1]
321	1	P.fici	ETS78992.1	143	56997	4	4	4	4	0.34	V-type proton ATPase subunit B [Pestalotiopsis fici W106-1]
322	1	P.fici	ETS85669.1	143	38563	5	3	5	3	0.39	hypothetical protein PFICI_03694 [Pestalotiopsis fici W106-1]
323	1	P.fici	ETS81011.1	142	39107	4	4	4	4	0.54	Eukaryotic translation initiation factor 3 subunit F [Pestalotiopsis fici W106-1]
324	1	P.fici	ETS85775.1	141	37880	4	4	4	4	0.56	Serine/threonine-protein phosphatase PP1 [Pestalotiopsis fici W106-1]
325	1	P.fici	ETS85661.1	141	46376	5	5	5	5	0.57	Actin-related protein 3 [Pestalotiopsis fici W106-1]
326	1	P.fici	ETS87181.1	140	59147	9	6	7	5	0.43	hypothetical protein PFICI_01009 [Pestalotiopsis fici W106-1]
327	1	P.fici	ETS79480.1	140	67776	5	4	4	3	0.21	hypothetical protein PFICI_09333 [Pestalotiopsis fici W106-1]
328	1	P.fici	ETS75998.1	137	29541	4	4	3	3	0.53	hypothetical protein PFICI_12942 [Pestalotiopsis fici W106-1]
329	1	P.fici	ETS80456.1	136	43249	9	7	7	6	0.79	hypothetical protein PFICI_07985 [Pestalotiopsis fici W106-1]
330	1	P.fici	ETS79949.1	136	37966	3	3	3	3	0.39	hypothetical protein PFICI_07478 [Pestalotiopsis fici W106-1]
331	1	P.fici	ETS88015.1	135	90701	7	4	4	3	0.15	Mitochondrial intermediate peptidase [Pestalotiopsis fici W106-1]
332	1	P.fici	ETS88187.1	135	23405	5	3	5	3	0.71	hypothetical protein PFICI_02015 [Pestalotiopsis fici W106-1]
333	1	P.fici	ETS77022.1	134	53999	4	4	4	4	0.37	hypothetical protein PFICI_10896 [Pestalotiopsis fici W106-1]
334	1	P.fici	ETS81213.1	134	69693	9	5	7	4	0.27	hypothetical protein PFICI_06215 [Pestalotiopsis fici W106-1]
335	1	P.fici	ETS80338.1	134	65410	5	5	5	5	0.38	hypothetical protein PFICI_07867 [Pestalotiopsis fici W106-1]
336	1	P.fici	ETS80835.1	133	20077	7	5	3	3	0.86	60S ribosomal protein L12 [Pestalotiopsis fici W106-1]
337	1	P.fici	ETS86675.1	133	39414	7	6	7	6	0.9	Isocitrate dehydrogenase [NAD] subunit 1 [Pestalotiopsis fici W106-1]
338	1	P.fici	ETS79943.1	133	47162	4	4	3	3	0.31	hypothetical protein PFICI_07472 [Pestalotiopsis fici W106-1]
339	1	P.fici	ETS72935.1	132	73355	4	3	4	3	0.19	Serine/threonine-protein kinase cot-1 [Pestalotiopsis fici W106-1]
340	1	P.fici	ETS87111.1	131	21927	4	4	3	3	0.77	Minor allergen Alt a 7 [Pestalotiopsis fici W106-1]
341	1	P.fici	ETS84767.1	131	18176	6	3	5	3	0.98	60S ribosomal protein L24 [Pestalotiopsis fici W106-1]
342	1	P.fici	ETS74355.1	131	37112	4	3	4	3	0.4	hypothetical protein PFICI_14221 [Pestalotiopsis fici W106-1]
343	1	P.fici	ETS88217.1	131	70164	6	6	5	5	0.35	hypothetical protein PFICI_02045 [Pestalotiopsis fici W106-1]
344	1	P.fici	ETS84481.1	130	30416	3	3	3	3	0.51	hypothetical protein PFICI_02506 [Pestalotiopsis fici W106-1]
345	1	P.fici	ETS77068.1	130	63168	2	2	2	2	0.14	Serine/threonine-protein kinase bur-1 [Pestalotiopsis fici W106-1]
346	1	P.fici	ETS77853.1	129	42292	4	3	4	3	0.35	Casein kinase I [Pestalotiopsis fici W106-1]
347	1	P.fici	ETS84191.1	127	16585	3	3	2	2	0.65	60S ribosomal protein L14-A [Pestalotiopsis fici W106-1]
348	1	P.fici	ETS74545.1	126	70501	5	5	4	4	0.27	hypothetical protein PFICI_13029 [Pestalotiopsis fici W106-1]
349	1	P.fici	ETS74017.1	125	167653	5	4	5	4	0.11	hypothetical protein PFICI_13883 [Pestalotiopsis fici W106-1]
350	1	P.fici	ETS78958.1	125	15317	8	7	7	6	4.06	60S ribosomal protein L26 [Pestalotiopsis fici W106-1]
351	1	P.fici	ETS81032.1	124	24930	3	3	3	3	0.65	hypothetical protein PFICI_06034 [Pestalotiopsis fici W106-1]
352	1	P.fici	ETS83991.1	124	31882	2	2	2	2	0.3	60S ribosomal protein L7 [Pestalotiopsis fici W106-1]
353	1	P.fici	ETS81844.1	123	41160	4	4	3	3	0.36	Pyruvate dehydrogenase E1 component subunit beta [Pestalotiopsis fici W106-1]
354	1	P.fici	ETS74429.1	121	81670	7	7	7	7	0.44	hypothetical protein PFICI_14295 [Pestalotiopsis fici W106-1]
355	1	P.fici	sp|W3XEE6.1|PFMAJ_PESFW	121	21965	6	4	5	4	1.14	RecName: Full=Scytalone dehydratase PfmaJ; AltName: Full=Conidial pigment biosynthesis protein J
356	1	P.fici	ETS83442.1	120	15962	4	4	3	3	1.18	40S ribosomal protein S16 [Pestalotiopsis fici W106-1]
357	1	P.fici	ETS80495.1	119	11349	4	4	3	3	1.96	Histone H4 [Pestalotiopsis fici W106-1]
358	1	P.fici	ETS75204.1	119	57550	3	3	3	3	0.25	hypothetical protein PFICI_13688 [Pestalotiopsis fici W106-1]
359	1	P.fici	ETS73733.1	118	74208	4	2	3	2	0.12	hypothetical protein PFICI_14679 [Pestalotiopsis fici W106-1]
360	1	P.fici	ETS74547.1	118	25472	10	6	7	6	1.68	60S ribosomal protein L10-A [Pestalotiopsis fici W106-1]
361	1	P.fici	ETS81347.1	117	25801	3	3	2	2	0.38	hypothetical protein PFICI_06349 [Pestalotiopsis fici W106-1]
362	1	P.fici	ETS77561.1	117	21303	5	5	4	4	1.19	hypothetical protein PFICI_11435 [Pestalotiopsis fici W106-1]
363	1	P.fici	ETS77938.1	116	12456	3	2	2	2	0.94	hypothetical protein PFICI_10000 [Pestalotiopsis fici W106-1]
364	1	P.fici	ETS81383.1	115	14515	5	4	4	4	2.12	60S ribosomal protein L22 [Pestalotiopsis fici W106-1]
365	1	P.fici	ETS84824.1	114	49144	3	3	2	2	0.19	Subtilisin-like proteinase Spm1 [Pestalotiopsis fici W106-1]
366	1	P.fici	ETS83895.1	114	54754	4	3	4	3	0.26	hypothetical protein PFICI_05771 [Pestalotiopsis fici W106-1]
367	1	P.fici	ETS80112.1	114	36880	4	3	4	3	0.41	hypothetical protein PFICI_07641 [Pestalotiopsis fici W106-1]
368	1	P.fici	ETS76882.1	113	41020	3	2	3	2	0.23	hypothetical protein PFICI_10756 [Pestalotiopsis fici W106-1]
369	1	P.fici	ETS83456.1	112	40452	3	3	3	3	0.37	hypothetical protein PFICI_05332 [Pestalotiopsis fici W106-1]
370	1	P.fici	ETS76023.1	112	63943	4	4	4	4	0.3	hypothetical protein PFICI_12967 [Pestalotiopsis fici W106-1]
371	1	P.fici	ETS87024.1	111	41775	3	3	3	3	0.35	hypothetical protein PFICI_00852 [Pestalotiopsis fici W106-1]
372	1	P.fici	ETS86689.1	111	50391	3	3	3	3	0.28	hypothetical protein PFICI_00517 [Pestalotiopsis fici W106-1]
373	1	P.fici	ETS81190.1	111	24665	5	3	4	3	0.66	hypothetical protein PFICI_06192 [Pestalotiopsis fici W106-1]
374	1	P.fici	ETS82590.1	110	32591	3	2	3	2	0.29	Eukaryotic translation initiation factor 3 subunit G [Pestalotiopsis fici W106-1]
375	1	P.fici	ETS79666.1	110	48672	7	5	7	5	0.54	formate dehydrogenase [Pestalotiopsis fici W106-1]
376	1	P.fici	ETS84772.1	110	29633	5	4	5	4	0.76	40S ribosomal protein S4 [Pestalotiopsis fici W106-1]
377	1	P.fici	ETS83857.1	109	27549	3	1	2	1	0.16	hypothetical protein PFICI_05733 [Pestalotiopsis fici W106-1]
378	1	P.fici	ETS76020.1	109	56957	3	3	2	2	0.16	hypothetical protein PFICI_12964 [Pestalotiopsis fici W106-1]
379	1	P.fici	ETS80910.1	109	90418	3	2	3	2	0.1	hypothetical protein PFICI_08439 [Pestalotiopsis fici W106-1]
380	1	P.fici	ETS81336.1	109	20352	3	3	2	2	0.51	hypothetical protein PFICI_06338 [Pestalotiopsis fici W106-1]
381	1	P.fici	ETS74546.1	107	11791	4	4	3	3	1.85	60S ribosomal protein L30 [Pestalotiopsis fici W106-1]
382	1	P.fici	ETS76447.1	107	59667	4	4	4	4	0.33	hypothetical protein PFICI_11834 [Pestalotiopsis fici W106-1]
383	1	P.fici	ETS85342.1	107	119852	5	4	4	3	0.11	hypothetical protein PFICI_03367 [Pestalotiopsis fici W106-1]
384	1	P.fici	ETS78648.1	107	33882	6	5	4	4	0.64	hypothetical protein PFICI_08501 [Pestalotiopsis fici W106-1]
385	1	P.fici	ETS75086.1	107	43217	4	2	4	2	0.22	hypothetical protein PFICI_13570 [Pestalotiopsis fici W106-1]
386	1	P.fici	ETS79913.1	106	40369	4	3	3	2	0.23	hypothetical protein PFICI_07442 [Pestalotiopsis fici W106-1]
387	1	P.fici	ETS78951.1	106	23849	4	3	4	3	0.69	40S ribosomal protein S5 [Pestalotiopsis fici W106-1]
388	1	P.fici	ETS76522.1	105	60313	8	4	6	3	0.23	D-lactate dehydrogenase [Pestalotiopsis fici W106-1]
389	1	P.fici	ETS87062.1	105	32473	3	3	2	2	0.29	ATP synthase subunit gamma [Pestalotiopsis fici W106-1]
390	1	P.fici	ETS82000.1	105	57744	3	2	3	2	0.16	hypothetical protein PFICI_07002 [Pestalotiopsis fici W106-1]
391	1	P.fici	ETS79454.1	104	59488	2	2	2	2	0.15	hypothetical protein PFICI_09307 [Pestalotiopsis fici W106-1]
392	1	P.fici	ETS75669.1	104	56352	3	3	3	3	0.25	hypothetical protein PFICI_12613 [Pestalotiopsis fici W106-1]
393	1	P.fici	ETS78279.1	104	46025	3	2	2	2	0.2	hypothetical protein PFICI_10341 [Pestalotiopsis fici W106-1]
394	1	P.fici	ETS81005.1	103	51538	3	3	3	3	0.28	Tubulin gamma chain [Pestalotiopsis fici W106-1]
395	1	P.fici	ETS86946.1	103	59994	3	2	3	2	0.15	hypothetical protein PFICI_00774 [Pestalotiopsis fici W106-1]
396	1	P.fici	ETS80517.1	103	33606	5	4	5	4	0.65	rRNA 2'-O-methyltransferase fibrillarin [Pestalotiopsis fici W106-1]
397	1	P.fici	ETS80242.1	102	44018	4	4	4	4	0.46	hypothetical protein PFICI_07771 [Pestalotiopsis fici W106-1]
398	1	P.fici	ETS87722.1	102	49704	2	2	2	2	0.18	Eukaryotic translation initiation factor 3 subunit M [Pestalotiopsis fici W106-1]
399	1	P.fici	ETS76394.1	101	45837	4	3	3	2	0.2	Pyruvate dehydrogenase E1 component subunit alpha [Pestalotiopsis fici W106-1]
400	1	P.fici	ETS79545.1	100	22343	1	1	1	1	0.21	hypothetical protein PFICI_09398 [Pestalotiopsis fici W106-1]
401	1	P.fici	ETS87692.1	100	35751	3	2	3	2	0.26	Cytochrome c1 [Pestalotiopsis fici W106-1]
402	1	P.fici	ETS84894.1	100	16822	2	1	2	1	0.28	Actin-related protein 2/3 complex subunit 4 [Pestalotiopsis fici W106-1]
403	1	P.fici	ETS82333.1	100	76591	2	2	1	1	0.06	hypothetical protein PFICI_04209 [Pestalotiopsis fici W106-1]
404	1	P.fici	ETS80516.1	100	20904	4	4	4	4	1.22	60S ribosomal protein L17 [Pestalotiopsis fici W106-1]
405	1	P.fici	ETS81240.1	99	90698	6	4	6	4	0.2	Urease [Pestalotiopsis fici W106-1]
406	1	P.fici	ETS75016.1	99	33349	4	4	4	4	0.66	hypothetical protein PFICI_13500 [Pestalotiopsis fici W106-1]
407	1	P.fici	ETS73649.1	99	70238	5	3	5	3	0.2	hypothetical protein PFICI_14595 [Pestalotiopsis fici W106-1]
408	1	P.fici	ETS83565.1	99	22597	3	3	3	3	0.74	hypothetical protein PFICI_05441 [Pestalotiopsis fici W106-1]
409	1	P.fici	ETS85470.1	98	51537	2	2	2	2	0.18	Cysteine protease ATG4 [Pestalotiopsis fici W106-1]
410	1	P.fici	ETS84801.1	98	58871	7	4	6	3	0.24	hypothetical protein PFICI_02826 [Pestalotiopsis fici W106-1]
411	1	P.fici	ETS80415.1	97	28895	5	5	5	5	1.07	hypothetical protein PFICI_07944 [Pestalotiopsis fici W106-1]
412	1	P.fici	ETS78269.1	97	45862	2	1	2	1	0.1	hypothetical protein PFICI_10331 [Pestalotiopsis fici W106-1]
413	1	P.fici	APC57595.1	96	29197	2	2	2	2	0.33	SDR [Pestalotiopsis fici]
414	1	P.fici	ETS77771.1	96	74954	3	2	3	2	0.12	hypothetical protein PFICI_09833 [Pestalotiopsis fici W106-1]
415	1	P.fici	ETS78605.1	96	40093	2	1	2	1	0.11	hypothetical protein PFICI_10667 [Pestalotiopsis fici W106-1]
416	1	P.fici	ETS78742.1	96	23710	5	3	5	3	0.69	ATP synthase subunit 5 [Pestalotiopsis fici W106-1]
417	1	P.fici	ETS87723.1	95	83722	6	4	5	3	0.16	hypothetical protein PFICI_01551 [Pestalotiopsis fici W106-1]
418	1	P.fici	ETS86613.1	94	30660	4	4	3	3	0.51	hypothetical protein PFICI_00441 [Pestalotiopsis fici W106-1]
419	1	P.fici	ETS78228.1	94	44908	2	2	1	1	0.1	hypothetical protein PFICI_10290 [Pestalotiopsis fici W106-1]
420	1	P.fici	ETS75232.1	94	71396	3	3	3	3	0.19	hypothetical protein PFICI_13716 [Pestalotiopsis fici W106-1]
421	1	P.fici	ETS82710.1	94	111913	5	4	4	3	0.12	hypothetical protein PFICI_04586 [Pestalotiopsis fici W106-1]
422	1	P.fici	ETS74520.1	93	63336	2	2	2	2	0.14	hypothetical protein PFICI_14386 [Pestalotiopsis fici W106-1]
423	1	P.fici	ETS86488.1	93	76240	4	2	3	2	0.12	hypothetical protein PFICI_00316 [Pestalotiopsis fici W106-1]
424	1	P.fici	ETS78217.1	93	85316	2	2	2	2	0.1	hypothetical protein PFICI_10279 [Pestalotiopsis fici W106-1]
425	1	P.fici	ETS74445.1	93	66759	5	2	5	2	0.13	Phosphoenolpyruvate carboxykinase ATP [Pestalotiopsis fici W106-1]
426	1	P.fici	ETS83126.1	93	57739	2	2	2	2	0.16	hypothetical protein PFICI_05002 [Pestalotiopsis fici W106-1]
427	1	P.fici	ETS88056.1	93	47098	2	2	2	2	0.2	hypothetical protein PFICI_01884 [Pestalotiopsis fici W106-1]
428	1	P.fici	ETS87314.1	93	49494	4	3	4	3	0.29	hypothetical protein PFICI_01142 [Pestalotiopsis fici W106-1]
429	1	P.fici	ETS84867.1	92	21979	5	4	4	4	1.14	40S ribosomal protein S9 [Pestalotiopsis fici W106-1]
430	1	P.fici	ETS78907.1	92	53082	2	1	2	1	0.08	hypothetical protein PFICI_08760 [Pestalotiopsis fici W106-1]
431	1	P.fici	ETS79569.1	92	64564	2	2	2	2	0.14	hypothetical protein PFICI_09422 [Pestalotiopsis fici W106-1]
432	1	P.fici	ETS84676.1	91	87803	2	2	2	2	0.1	hypothetical protein PFICI_02701 [Pestalotiopsis fici W106-1]
433	1	P.fici	ETS88048.1	91	49163	4	2	4	2	0.19	hypothetical protein PFICI_01876 [Pestalotiopsis fici W106-1]
434	1	P.fici	ETS86230.1	91	61535	2	2	2	2	0.15	hypothetical protein PFICI_00058 [Pestalotiopsis fici W106-1]
435	1	P.fici	ETS87677.1	90	15019	5	3	4	2	0.74	60S ribosomal protein L35 [Pestalotiopsis fici W106-1]
436	1	P.fici	ETS80095.1	90	43090	2	1	2	1	0.1	hypothetical protein PFICI_07624 [Pestalotiopsis fici W106-1]
437	1	P.fici	ETS78984.1	90	112973	5	5	5	5	0.21	hypothetical protein PFICI_08837 [Pestalotiopsis fici W106-1]
438	1	P.fici	ETS87508.1	90	52382	2	2	2	2	0.17	6-phosphogluconate dehydrogenase [Pestalotiopsis fici W106-1]
439	1	P.fici	ETS80291.1	89	14082	1	1	1	1	0.34	hypothetical protein PFICI_07820 [Pestalotiopsis fici W106-1]
440	1	P.fici	ETS81217.1	89	17289	5	5	5	5	2.31	60S ribosomal protein L20-B [Pestalotiopsis fici W106-1]
441	1	P.fici	ETS79884.1	89	50174	5	3	5	3	0.29	hypothetical protein PFICI_07413 [Pestalotiopsis fici W106-1]
442	1	P.fici	ETS77367.1	89	34618	3	2	2	1	0.13	Acetolactate synthase small subunit [Pestalotiopsis fici W106-1]
443	1	P.fici	ETS87711.1	88	69977	3	2	2	1	0.06	hypothetical protein PFICI_01539 [Pestalotiopsis fici W106-1]
444	1	P.fici	ETS84806.1	88	92276	2	2	2	2	0.1	hypothetical protein PFICI_02831 [Pestalotiopsis fici W106-1]
445	1	P.fici	ETS73607.1	88	27551	2	2	2	2	0.36	hypothetical protein PFICI_14553 [Pestalotiopsis fici W106-1]
446	1	P.fici	ETS82108.1	87	28755	2	2	2	2	0.34	NADH-ubiquinone oxidoreductase subunit A [Pestalotiopsis fici W106-1]
447	1	P.fici	ETS87321.1	87	48694	4	4	3	3	0.3	hypothetical protein PFICI_01149 [Pestalotiopsis fici W106-1]
448	1	P.fici	ETS75871.1	86	37191	5	5	2	2	0.4	hypothetical protein PFICI_12815 [Pestalotiopsis fici W106-1]
449	1	P.fici	ETS81405.1	86	14592	1	1	1	1	0.33	hypothetical protein PFICI_06407 [Pestalotiopsis fici W106-1]
450	1	P.fici	ETS80368.1	85	79987	1	1	1	1	0.05	hypothetical protein PFICI_07897 [Pestalotiopsis fici W106-1]
451	1	P.fici	ETS86338.1	84	142374	2	2	2	2	0.06	hypothetical protein PFICI_00166 [Pestalotiopsis fici W106-1]
452	1	P.fici	ETS74651.1	83	51346	7	4	7	4	0.39	hypothetical protein PFICI_13135 [Pestalotiopsis fici W106-1]
453	1	P.fici	ETS83268.1	82	247413	6	1	4	1	0.02	pyrABCN [Pestalotiopsis fici W106-1]
454	1	P.fici	ETS79481.1	82	18578	4	3	4	3	0.96	Cytochrome c oxidase polypeptide 5 [Pestalotiopsis fici W106-1]
455	1	P.fici	ETS84106.1	81	23676	2	2	2	2	0.42	hypothetical protein PFICI_02131 [Pestalotiopsis fici W106-1]
456	1	P.fici	ETS82969.1	81	29347	6	4	4	3	0.54	Isopentenyl-diphosphate Delta-isomerase [Pestalotiopsis fici W106-1]
457	1	P.fici	ETS86872.1	81	42341	2	2	2	2	0.22	hypothetical protein PFICI_00700 [Pestalotiopsis fici W106-1]
458	1	P.fici	ETS81901.1	81	36312	4	3	3	2	0.26	hypothetical protein PFICI_06903 [Pestalotiopsis fici W106-1]
459	1	P.fici	ETS79068.1	80	30698	4	4	4	4	0.72	GTP-binding protein ypt1 [Pestalotiopsis fici W106-1]
460	1	P.fici	ETS79207.1	80	15939	1	1	1	1	0.3	40S ribosomal protein S23 [Pestalotiopsis fici W106-1]
461	1	P.fici	ETS80508.1	80	62138	3	3	3	3	0.23	Carboxypeptidase Y [Pestalotiopsis fici W106-1]
462	1	P.fici	ETS85203.1	79	13271	4	3	2	2	0.86	40S ribosomal protein S20 [Pestalotiopsis fici W106-1]
463	1	P.fici	ETS76231.1	79	18279	3	3	3	3	0.97	peroxiredoxin pmp20 [Pestalotiopsis fici W106-1]
464	1	P.fici	ETS83127.1	79	24322	2	2	2	2	0.41	hypothetical protein PFICI_05003 [Pestalotiopsis fici W106-1]
465	1	P.fici	ETS75070.1	79	37404	2	2	2	2	0.25	26S proteasome regulatory subunit rpn11 [Pestalotiopsis fici W106-1]
466	1	P.fici	ETS83280.1	79	45462	6	3	4	2	0.2	DNA-binding protein creA [Pestalotiopsis fici W106-1]
467	1	P.fici	ETS83654.1	79	14761	3	2	3	2	0.75	40S ribosomal protein S22 [Pestalotiopsis fici W106-1]
468	1	P.fici	ETS88282.1	78	86445	3	3	3	3	0.16	hypothetical protein PFICI_02110 [Pestalotiopsis fici W106-1]
469	1	P.fici	ETS81222.1	78	75299	4	3	4	3	0.18	hypothetical protein PFICI_06224 [Pestalotiopsis fici W106-1]
470	1	P.fici	ETS73170.1	78	48566	2	2	2	2	0.19	hypothetical protein PFICI_15115 [Pestalotiopsis fici W106-1]
471	1	P.fici	ETS83754.1	78	107822	6	4	4	3	0.12	hypothetical protein PFICI_05630 [Pestalotiopsis fici W106-1]
472	1	P.fici	ETS77292.1	78	26201	1	1	1	1	0.17	ATP-dependent Clp protease proteolytic subunit [Pestalotiopsis fici W106-1]
473	1	P.fici	ETS87865.1	76	23233	1	1	1	1	0.2	hypothetical protein PFICI_01693 [Pestalotiopsis fici W106-1]
474	1	P.fici	ETS76017.1	76	28941	4	1	4	1	0.16	40S ribosomal protein S3 [Pestalotiopsis fici W106-1]
475	1	P.fici	ETS82081.1	75	37656	4	3	3	2	0.25	Mitochondrial outer membrane protein porin [Pestalotiopsis fici W106-1]
476	1	P.fici	ETS76886.1	75	24426	1	1	1	1	0.19	hypothetical protein PFICI_10760 [Pestalotiopsis fici W106-1]
477	1	P.fici	ETS82265.1	74	33721	4	3	4	3	0.45	60S ribosomal protein L5 [Pestalotiopsis fici W106-1]
478	1	P.fici	ETS85483.1	74	35421	2	2	1	1	0.13	hypothetical protein PFICI_03508 [Pestalotiopsis fici W106-1]
479	1	P.fici	ETS83422.1	73	35394	1	1	1	1	0.13	Malate dehydrogenase [Pestalotiopsis fici W106-1]
480	1	P.fici	ETS75174.1	73	97749	1	1	1	1	0.04	hypothetical protein PFICI_13658 [Pestalotiopsis fici W106-1]
481	1	P.fici	ETS87951.1	73	32573	2	2	2	2	0.29	Succinate dehydrogenase [ubiquinone] iron-sulfur subunit [Pestalotiopsis fici W106-1]
482	1	P.fici	ETS85457.1	73	96351	4	3	3	2	0.09	hypothetical protein PFICI_03482 [Pestalotiopsis fici W106-1]
483	1	P.fici	ETS75186.1	72	13736	4	2	4	2	0.82	60S ribosomal protein L31 [Pestalotiopsis fici W106-1]
484	1	P.fici	ETS82625.1	72	36816	1	1	1	1	0.12	hypothetical protein PFICI_04501 [Pestalotiopsis fici W106-1]
485	1	P.fici	ETS85826.1	72	123316	5	2	4	2	0.07	hypothetical protein PFICI_03851 [Pestalotiopsis fici W106-1]
486	1	P.fici	ETS75063.1	72	12353	4	4	3	3	1.72	60S ribosomal protein L23-B [Pestalotiopsis fici W106-1]
487	1	P.fici	ETS79344.1	71	101411	3	3	3	3	0.13	hypothetical protein PFICI_09197 [Pestalotiopsis fici W106-1]
488	1	P.fici	ETS85463.1	71	57768	1	1	1	1	0.08	Alpha,alpha-trehalose-phosphate synthase 1 [Pestalotiopsis fici W106-1]
489	1	P.fici	ETS85252.1	71	38094	3	2	3	2	0.25	Sec14 cytosolic factor [Pestalotiopsis fici W106-1]
490	1	P.fici	ETS82120.1	70	123421	6	4	2	1	0.03	hypothetical protein PFICI_07122 [Pestalotiopsis fici W106-1]
491	1	P.fici	ETS75805.1	70	59345	3	3	3	3	0.24	hypothetical protein PFICI_12749 [Pestalotiopsis fici W106-1]
492	1	P.fici	ETS80006.1	70	35885	2	2	2	2	0.26	hypothetical protein PFICI_07535 [Pestalotiopsis fici W106-1]
493	1	P.fici	ETS73296.1	70	119225	3	2	3	2	0.07	hypothetical protein PFICI_14901 [Pestalotiopsis fici W106-1]
494	1	P.fici	ETS73977.1	69	41956	3	2	3	2	0.22	hypothetical protein PFICI_13843 [Pestalotiopsis fici W106-1]
495	1	P.fici	ETS81026.1	69	73319	2	2	2	2	0.12	hypothetical protein PFICI_06028 [Pestalotiopsis fici W106-1]
496	1	P.fici	ETS80290.1	69	37829	4	3	2	2	0.25	hypothetical protein PFICI_07819 [Pestalotiopsis fici W106-1]
497	1	P.fici	ETS87279.1	69	64130	5	4	4	4	0.3	hypothetical protein PFICI_01107 [Pestalotiopsis fici W106-1]
498	1	P.fici	ETS85778.1	68	119776	2	1	2	1	0.04	Eukaryotic translation initiation factor 3 subunit A [Pestalotiopsis fici W106-1]
499	1	P.fici	ETS83416.1	68	47949	4	3	3	2	0.19	Dihydrolipoyllysine-residue acetyltransferase component of pyruvate dehydrogenase complex [Pestalotiopsis fici W106-1]
500	1	P.fici	ETS83123.1	68	61060	4	4	4	4	0.32	GMP synthase [Pestalotiopsis fici W106-1]
501	1	P.fici	ETS78914.1	67	117901	2	1	2	1	0.04	hypothetical protein PFICI_08767 [Pestalotiopsis fici W106-1]
502	1	P.fici	ETS77080.1	67	73032	5	2	5	2	0.12	hypothetical protein PFICI_10954 [Pestalotiopsis fici W106-1]
503	1	P.fici	ETS80967.1	67	44317	5	2	4	2	0.21	Actin-related protein 2 [Pestalotiopsis fici W106-1]
504	1	P.fici	ETS74231.1	67	51089	5	3	5	3	0.28	Hydroxymethylglutaryl-CoA synthase [Pestalotiopsis fici W106-1]
505	1	P.fici	ETS82759.1	67	46947	2	2	2	2	0.2	hypothetical protein PFICI_04635 [Pestalotiopsis fici W106-1]
506	1	P.fici	ETS88106.1	67	132128	4	3	4	3	0.1	Pyruvate carboxylase [Pestalotiopsis fici W106-1]
507	1	P.fici	ETS73169.1	66	18553	2	1	2	1	0.25	hypothetical protein PFICI_15114 [Pestalotiopsis fici W106-1]
508	1	P.fici	ETS73309.1	65	35025	2	2	2	2	0.27	Ribose-phosphate pyrophosphokinase 3 [Pestalotiopsis fici W106-1]
509	1	P.fici	ETS73924.1	65	43559	4	3	3	3	0.34	Septin [Pestalotiopsis fici W106-1]
510	1	P.fici	ETS86094.1	65	34194	5	2	2	1	0.13	hypothetical protein PFICI_04119 [Pestalotiopsis fici W106-1]
511	1	P.fici	ETS74434.1	65	104135	2	2	2	2	0.08	hypothetical protein PFICI_14300 [Pestalotiopsis fici W106-1]
512	1	P.fici	ETS77651.1	64	37275	3	2	3	2	0.25	hypothetical protein PFICI_09713 [Pestalotiopsis fici W106-1]
513	1	P.fici	ETS87028.1	64	54139	3	2	3	2	0.17	hypothetical protein PFICI_00856 [Pestalotiopsis fici W106-1]
514	1	P.fici	ETS78090.1	64	78779	2	2	2	2	0.11	Vacuolar protein sorting-associated protein 27 [Pestalotiopsis fici W106-1]
515	1	P.fici	ETS84110.1	64	84686	1	1	1	1	0.05	hypothetical protein PFICI_02135 [Pestalotiopsis fici W106-1]
516	1	P.fici	ETS78188.1	64	39684	4	4	3	3	0.37	hypothetical protein PFICI_10250 [Pestalotiopsis fici W106-1]
517	1	P.fici	ETS78192.1	63	115676	4	1	3	1	0.04	hypothetical protein PFICI_10254 [Pestalotiopsis fici W106-1]
518	1	P.fici	ETS73866.1	63	13865	1	1	1	1	0.35	40S ribosomal protein S26E [Pestalotiopsis fici W106-1]
519	1	P.fici	ETS79413.1	63	50884	3	3	3	3	0.28	hypothetical protein PFICI_09266 [Pestalotiopsis fici W106-1]
520	1	P.fici	ETS82802.1	62	45743	1	1	1	1	0.1	Ferrochelatase [Pestalotiopsis fici W106-1]
521	1	P.fici	ETS76950.1	62	195609	6	2	5	2	0.04	hypothetical protein PFICI_10824 [Pestalotiopsis fici W106-1]
522	1	P.fici	ETS86921.1	61	21192	1	1	1	1	0.22	hypothetical protein PFICI_00749 [Pestalotiopsis fici W106-1]
523	1	P.fici	ETS73093.1	61	40962	2	2	2	2	0.23	Phospho-2-dehydro-3-deoxyheptonate aldolase [Pestalotiopsis fici W106-1]
524	1	P.fici	ETS77570.1	61	49860	2	1	2	1	0.09	RuvB-like helicase 1 [Pestalotiopsis fici W106-1]
525	1	P.fici	ETS86422.1	61	70634	1	1	1	1	0.06	succinate dehydrogenase [Pestalotiopsis fici W106-1]
526	1	P.fici	ETS86784.1	61	39627	4	3	4	3	0.37	hypothetical protein PFICI_00612 [Pestalotiopsis fici W106-1]
527	1	P.fici	ETS74943.1	61	143230	9	6	8	6	0.19	hypothetical protein PFICI_13427 [Pestalotiopsis fici W106-1]
528	1	P.fici	ETS88006.1	61	24853	1	1	1	1	0.18	hypothetical protein PFICI_01834 [Pestalotiopsis fici W106-1]
529	1	P.fici	ETS86441.1	61	25000	1	1	1	1	0.18	Splicing factor U2AF subunit A [Pestalotiopsis fici W106-1]
530	1	P.fici	ETS79988.1	60	71759	3	2	3	2	0.12	Sorting nexin-41 [Pestalotiopsis fici W106-1]
531	1	P.fici	ETS79097.1	60	60366	2	2	1	1	0.07	hypothetical protein PFICI_08950 [Pestalotiopsis fici W106-1]
532	1	P.fici	ETS88186.1	60	12371	1	1	1	1	0.4	hypothetical protein PFICI_02014 [Pestalotiopsis fici W106-1]
533	1	P.fici	ETS84163.1	60	27967	2	1	2	1	0.16	hypothetical protein PFICI_02188 [Pestalotiopsis fici W106-1]
534	1	P.fici	ETS87584.1	60	80345	3	3	3	3	0.17	hypothetical protein PFICI_01412 [Pestalotiopsis fici W106-1]
535	1	P.fici	ETS79063.1	60	111283	3	2	3	2	0.08	hypothetical protein PFICI_08916 [Pestalotiopsis fici W106-1]
536	1	P.fici	ETS84155.1	60	39784	1	1	1	1	0.11	hypothetical protein PFICI_02180 [Pestalotiopsis fici W106-1]
537	1	P.fici	ETS83990.1	59	16064	2	2	2	2	0.67	40S ribosomal protein S14 [Pestalotiopsis fici W106-1]
538	1	P.fici	ETS82296.1	59	78933	1	1	1	1	0.05	hypothetical protein PFICI_07298 [Pestalotiopsis fici W106-1]
539	1	P.fici	ETS84359.1	59	30405	1	1	1	1	0.15	hypothetical protein PFICI_02384 [Pestalotiopsis fici W106-1]
540	1	P.fici	ETS75520.1	59	27396	1	1	1	1	0.16	Triosephosphate isomerase [Pestalotiopsis fici W106-1]
541	1	P.fici	ETS79199.1	59	110004	3	1	3	1	0.04	5'-3' exoribonuclease 2 [Pestalotiopsis fici W106-1]
542	1	P.fici	ETS79886.1	59	33635	5	3	4	3	0.45	hypothetical protein PFICI_07415 [Pestalotiopsis fici W106-1]
543	1	P.fici	ETS84036.1	58	42766	2	2	2	2	0.22	NADH-ubiquinone oxidoreductase subunit A [Pestalotiopsis fici W106-1]
544	1	P.fici	ETS87307.1	58	36255	1	1	1	1	0.12	hypothetical protein PFICI_01135 [Pestalotiopsis fici W106-1]
545	1	P.fici	ETS80175.1	57	58048	4	2	3	2	0.16	hypothetical protein PFICI_07704 [Pestalotiopsis fici W106-1]
546	1	P.fici	ETS79601.1	57	82247	4	2	4	2	0.11	hypothetical protein PFICI_09454 [Pestalotiopsis fici W106-1]
547	1	P.fici	ETS78348.1	57	72147	1	1	1	1	0.06	hypothetical protein PFICI_10410 [Pestalotiopsis fici W106-1]
548	1	P.fici	ETS80676.1	57	38523	1	1	1	1	0.12	hypothetical protein PFICI_08205 [Pestalotiopsis fici W106-1]
549	1	P.fici	ETS87057.1	57	45585	1	1	1	1	0.1	Calcium/calmodulin-dependent protein kinase [Pestalotiopsis fici W106-1]
550	1	P.fici	ETS78435.1	57	52595	1	1	1	1	0.08	hypothetical protein PFICI_10497 [Pestalotiopsis fici W106-1]
551	1	P.fici	ETS74514.1	57	11087	1	1	1	1	0.45	hypothetical protein PFICI_14380 [Pestalotiopsis fici W106-1]
552	1	P.fici	ETS86884.1	56	51769	1	1	1	1	0.08	26S protease regulatory subunit 6A [Pestalotiopsis fici W106-1]
553	1	P.fici	ETS80369.1	56	35918	2	1	2	1	0.12	hypothetical protein PFICI_07898 [Pestalotiopsis fici W106-1]
554	1	P.fici	sp|A0A067XMP1.1|PTAL_PESFW	56	39820	2	2	2	2	0.23	RecName: Full=Oxidoreductase ptaL; AltName: Full=Pestheic acid biosynthesis cluster protein L; Flags: Precursor
555	1	P.fici	ETS75135.1	56	122744	4	1	4	1	0.04	hypothetical protein PFICI_13619 [Pestalotiopsis fici W106-1]
556	1	P.fici	ETS87366.1	56	41406	2	1	2	1	0.11	hypothetical protein PFICI_01194 [Pestalotiopsis fici W106-1]
557	1	P.fici	ETS77494.1	55	46281	2	2	2	2	0.2	hypothetical protein PFICI_11368 [Pestalotiopsis fici W106-1]
558	1	P.fici	ETS78930.1	55	41580	1	1	1	1	0.11	hypothetical protein PFICI_08783 [Pestalotiopsis fici W106-1]
559	1	P.fici	ETS77749.1	55	32769	3	2	3	2	0.29	hypothetical protein PFICI_09811 [Pestalotiopsis fici W106-1]
560	1	P.fici	ETS79157.1	55	91050	2	2	2	2	0.1	hypothetical protein PFICI_09010 [Pestalotiopsis fici W106-1]
561	1	P.fici	ETS85527.1	55	41473	3	1	2	1	0.11	Mitogen-activated protein kinase [Pestalotiopsis fici W106-1]
562	1	P.fici	ETS77057.1	55	135888	2	1	2	1	0.03	hypothetical protein PFICI_10931 [Pestalotiopsis fici W106-1]
563	1	P.fici	ETS84066.1	55	37665	1	1	1	1	0.12	hypothetical protein PFICI_05942 [Pestalotiopsis fici W106-1]
564	1	P.fici	ETS85713.1	54	31258	3	3	1	1	0.14	hypothetical protein PFICI_03738 [Pestalotiopsis fici W106-1]
565	1	P.fici	ETS77637.1	54	39527	4	3	4	3	0.38	hypothetical protein PFICI_09699 [Pestalotiopsis fici W106-1]
566	1	P.fici	ETS87400.1	54	59996	1	1	1	1	0.07	hypothetical protein PFICI_01228 [Pestalotiopsis fici W106-1]
567	1	P.fici	ETS72968.1	54	71762	1	1	1	1	0.06	hypothetical protein PFICI_15360 [Pestalotiopsis fici W106-1]
568	1	P.fici	ETS79045.1	54	18659	3	3	3	3	0.95	40S ribosomal protein S10-A [Pestalotiopsis fici W106-1]
569	1	P.fici	ETS88104.1	54	19981	2	1	2	1	0.23	60S ribosomal protein L11 [Pestalotiopsis fici W106-1]
570	1	P.fici	ETS74251.1	53	55517	5	3	4	2	0.16	Citrate synthase [Pestalotiopsis fici W106-1]
571	1	P.fici	ETS78072.1	53	8716	1	1	1	1	0.59	hypothetical protein PFICI_10134 [Pestalotiopsis fici W106-1]
572	1	P.fici	ETS74834.1	53	18578	1	1	1	1	0.25	40S ribosomal protein S11-B [Pestalotiopsis fici W106-1]
573	1	P.fici	ETS78082.1	52	285155	2	1	2	1	0.01	hypothetical protein PFICI_10144 [Pestalotiopsis fici W106-1]
574	1	P.fici	ETS83276.1	52	46485	1	1	1	1	0.09	hypothetical protein PFICI_05152 [Pestalotiopsis fici W106-1]
575	1	P.fici	ETS87350.1	51	71452	5	2	3	2	0.13	hypothetical protein PFICI_01178 [Pestalotiopsis fici W106-1]
576	1	P.fici	ETS86795.1	51	114714	4	2	4	2	0.08	hypothetical protein PFICI_00623 [Pestalotiopsis fici W106-1]
577	1	P.fici	ETS73420.1	51	39586	4	3	3	3	0.37	hypothetical protein PFICI_15025 [Pestalotiopsis fici W106-1]
578	1	P.fici	ETS82607.1	51	127913	4	1	4	1	0.03	hypothetical protein PFICI_04483 [Pestalotiopsis fici W106-1]
579	1	P.fici	ETS74914.1	51	83801	2	1	1	1	0.05	hypothetical protein PFICI_13398 [Pestalotiopsis fici W106-1]
580	1	P.fici	ETS87748.1	51	46344	1	1	1	1	0.09	hypothetical protein PFICI_01576 [Pestalotiopsis fici W106-1]
581	1	P.fici	ETS76006.1	51	113439	1	1	1	1	0.04	hypothetical protein PFICI_12950 [Pestalotiopsis fici W106-1]
582	1	P.fici	ETS77993.1	51	15760	2	1	2	1	0.3	Mitochondrial import inner membrane translocase subunit tim-16 [Pestalotiopsis fici W106-1]
583	1	P.fici	ETS77598.1	51	42917	1	1	1	1	0.1	hypothetical protein PFICI_09660 [Pestalotiopsis fici W106-1]
584	1	P.fici	ETS87927.1	51	43910	2	1	1	1	0.1	putative 26S protease subunit rpt4 [Pestalotiopsis fici W106-1]
585	1	P.fici	ETS75190.1	50	126810	3	2	2	1	0.03	hypothetical protein PFICI_13674 [Pestalotiopsis fici W106-1]
586	1	P.fici	ETS79143.1	50	20938	1	1	1	1	0.22	hypothetical protein PFICI_08996 [Pestalotiopsis fici W106-1]
587	1	P.fici	ETS81841.1	50	33594	2	1	1	1	0.13	hypothetical protein PFICI_06843 [Pestalotiopsis fici W106-1]
588	1	P.fici	ETS82310.1	50	15440	6	3	3	2	0.71	Histone H3 [Pestalotiopsis fici W106-1]
589	1	P.fici	ETS88270.1	50	84688	2	1	2	1	0.05	Eukaryotic translation initiation factor 3 subunit B [Pestalotiopsis fici W106-1]
590	1	P.fici	ETS77482.1	50	48061	3	2	2	2	0.19	hypothetical protein PFICI_11356 [Pestalotiopsis fici W106-1]
591	1	P.fici	ETS88222.1	50	24999	1	1	1	1	0.18	Proteasome component PRE3 [Pestalotiopsis fici W106-1]
592	1	P.fici	ETS74474.1	50	38910	3	2	3	2	0.24	hypothetical protein PFICI_14340 [Pestalotiopsis fici W106-1]
593	1	P.fici	ETS87753.1	49	28934	3	3	3	3	0.54	hypothetical protein PFICI_01581 [Pestalotiopsis fici W106-1]
594	1	P.fici	ETS78676.1	49	53177	2	1	2	1	0.08	ATP-citrate synthase subunit 2 [Pestalotiopsis fici W106-1]
595	1	P.fici	ETS87577.1	49	73396	2	2	2	2	0.12	hypothetical protein PFICI_01405 [Pestalotiopsis fici W106-1]
596	1	P.fici	ETS82730.1	49	109066	1	1	1	1	0.04	hypothetical protein PFICI_04606 [Pestalotiopsis fici W106-1]
597	1	P.fici	ETS81990.1	48	12740	2	2	2	2	0.91	hypothetical protein PFICI_06992 [Pestalotiopsis fici W106-1]
598	1	P.fici	ETS76459.1	48	37083	3	1	3	1	0.12	hypothetical protein PFICI_11846 [Pestalotiopsis fici W106-1]
599	1	P.fici	ETS86661.1	48	19572	1	1	1	1	0.24	hypothetical protein PFICI_00489 [Pestalotiopsis fici W106-1]
600	1	P.fici	ETS75737.1	48	82030	2	1	2	1	0.05	hypothetical protein PFICI_12681 [Pestalotiopsis fici W106-1]
601	1	P.fici	ETS77086.1	47	176251	1	1	1	1	0.02	hypothetical protein PFICI_10960 [Pestalotiopsis fici W106-1]
602	1	P.fici	ETS79484.1	47	31648	1	1	1	1	0.14	hypothetical protein PFICI_09337 [Pestalotiopsis fici W106-1]
603	1	P.fici	ETS77142.1	47	81593	3	1	2	1	0.05	hypothetical protein PFICI_11016 [Pestalotiopsis fici W106-1]
604	1	P.fici	ETS78125.1	47	36067	2	2	2	2	0.26	hypothetical protein PFICI_10187 [Pestalotiopsis fici W106-1]
605	1	P.fici	ETS78231.1	46	46563	2	1	2	1	0.09	hypothetical protein PFICI_10293 [Pestalotiopsis fici W106-1]
606	1	P.fici	ETS82962.1	46	37662	1	1	1	1	0.12	hypothetical protein PFICI_04838 [Pestalotiopsis fici W106-1]
607	1	P.fici	ETS78068.1	46	39481	1	1	1	1		putative aspartate-semialdehyde dehydrogenase [Pestalotiopsis fici W106-1]
608	1	P.fici	ETS84317.1	46	55137	2	2	2	2	0.17	hypothetical protein PFICI_02342 [Pestalotiopsis fici W106-1]
609	1	P.fici	ETS81991.1	46	72640	1	1	1	1	0.06	hypothetical protein PFICI_06993 [Pestalotiopsis fici W106-1]
610	1	P.fici	ETS87992.1	45	130487	2	2	2	2	0.07	hypothetical protein PFICI_01820 [Pestalotiopsis fici W106-1]
611	1	P.fici	ETS86166.1	45	36128	1	1	1	1	0.12	hypothetical protein PFICI_04191 [Pestalotiopsis fici W106-1]
612	1	P.fici	ETS82909.1	45	43856	3	2	3	2	0.21	hypothetical protein PFICI_04785 [Pestalotiopsis fici W106-1]
613	1	P.fici	ETS75714.1	45	34663	1	1	1	1	0.13	hypothetical protein PFICI_12658 [Pestalotiopsis fici W106-1]
614	1	P.fici	ETS87287.1	45	42692	3	3	3	3	0.34	hypothetical protein PFICI_01115 [Pestalotiopsis fici W106-1]
615	1	P.fici	ETS73038.1	45	28182	1	1	1	1	0.16	proteasome subunit alpha type-4 [Pestalotiopsis fici W106-1]
616	1	P.fici	ETS80441.1	44	31047	2	2	2	2	0.31	hypothetical protein PFICI_07970 [Pestalotiopsis fici W106-1]
617	1	P.fici	ETS83444.1	43	59744	7	2	5	2	0.15	ATP-dependent RNA helicase DBP2 [Pestalotiopsis fici W106-1]
618	1	P.fici	ETS73690.1	43	28854	2	1	2	1	0.16	L-xylulose reductase [Pestalotiopsis fici W106-1]
619	1	P.fici	ETS79382.1	43	20541	1	1	1	1	0.22	hypothetical protein PFICI_09235 [Pestalotiopsis fici W106-1]
620	1	P.fici	ETS77065.1	42	40580	1	1	1	1	0.11	putative tRNA threonylcarbamoyladenosine biosynthesis protein KAE1 [Pestalotiopsis fici W106-1]
621	1	P.fici	ETS85732.1	42	34447	1	1	1	1	0.13	Malate dehydrogenase [Pestalotiopsis fici W106-1]
622	1	P.fici	ETS83965.1	42	43031	2	2	1	1	0.1	Endothiapepsin [Pestalotiopsis fici W106-1]
623	1	P.fici	ETS78280.1	42	40410	3	3	3	3	0.37	hypothetical protein PFICI_10342 [Pestalotiopsis fici W106-1]
624	1	P.fici	ETS82804.1	42	51782	2	1	2	1	0.08	hypothetical protein PFICI_04680 [Pestalotiopsis fici W106-1]
625	1	P.fici	ETS73594.1	42	94804	1	1	1	1	0.05	hypothetical protein PFICI_14540 [Pestalotiopsis fici W106-1]
626	1	P.fici	ETS75623.1	42	32962	3	1	3	1	0.14	hypothetical protein PFICI_12567 [Pestalotiopsis fici W106-1]
627	1	P.fici	ETS82394.1	41	40359	1	1	1	1	0.11	Isocitrate dehydrogenase [Pestalotiopsis fici W106-1]
628	1	P.fici	ETS83022.1	41	25282	3	2	3	2	0.39	Cytochrome b-c1 complex subunit Rieske [Pestalotiopsis fici W106-1]
629	1	P.fici	ETS81229.1	41	278782	7	1	7	1	0.02	hypothetical protein PFICI_06231 [Pestalotiopsis fici W106-1]
630	1	P.fici	ETS74882.1	41	24542	2	1	2	1	0.19	Endoplasmic reticulum vesicle protein 25 [Pestalotiopsis fici W106-1]
631	1	P.fici	ETS83007.1	41	54765	1	1	1	1	0.08	Ribose-phosphate pyrophosphokinase 1 [Pestalotiopsis fici W106-1]
632	1	P.fici	ETS84152.1	40	14686	2	2	2	2	0.76	V-type proton ATPase subunit G [Pestalotiopsis fici W106-1]
633	1	P.fici	ETS81039.1	40	44482	2	1	2	1	0.1	hypothetical protein PFICI_06041 [Pestalotiopsis fici W106-1]
634	1	P.fici	ETS79468.1	40	72158	1	1	1	1	0.06	hypothetical protein PFICI_09321 [Pestalotiopsis fici W106-1]
635	1	P.fici	ETS76192.1	40	57906	3	2	3	2	0.16	hypothetical protein PFICI_11579 [Pestalotiopsis fici W106-1]
636	1	P.fici	ETS83031.1	40	63792	1	1	1	1	0.07	hypothetical protein PFICI_04907 [Pestalotiopsis fici W106-1]
637	1	P.fici	ETS86030.1	40	97638	2	2	2	2	0.09	Eukaryotic translation initiation factor 3 subunit C [Pestalotiopsis fici W106-1]
638	1	P.fici	ETS79212.1	40	29381	1	1	1	1	0.15	Adenylate kinase 1 [Pestalotiopsis fici W106-1]
639	1	P.fici	ETS86442.1	40	59279	1	1	1	1	0.07	hypothetical protein PFICI_00270 [Pestalotiopsis fici W106-1]
640	1	P.fici	ETS84308.1	40	86458	4	2	3	2	0.1	hypothetical protein PFICI_02333 [Pestalotiopsis fici W106-1]
641	1	P.fici	ETS82320.1	40	118691	2	1	2	1	0.04	2-oxoglutarate dehydrogenase [Pestalotiopsis fici W106-1]
642	1	P.fici	ETS74705.1	39	35315	1	1	1	1	0.13	Guanine nucleotide-binding protein subunit beta-like protein [Pestalotiopsis fici W106-1]
643	1	P.fici	ETS78187.1	39	36310	3	2	3	2	0.26	Cyclin-dependent kinase 1 [Pestalotiopsis fici W106-1]
644	1	P.fici	ETS87801.1	39	165294	3	2	3	2	0.05	hypothetical protein PFICI_01629 [Pestalotiopsis fici W106-1]
645	1	P.fici	ETS77045.1	39	48469	1	1	1	1	0.09	hypothetical protein PFICI_10919 [Pestalotiopsis fici W106-1]
646	1	P.fici	ETS85649.1	39	63649	1	1	1	1	0.07	hypothetical protein PFICI_03674 [Pestalotiopsis fici W106-1]
647	1	P.fici	ETS82272.1	39	45486	2	1	2	1	0.1	hypothetical protein PFICI_07274 [Pestalotiopsis fici W106-1]
648	1	P.fici	ETS85467.1	39	14199	2	1	2	1	0.34	Histone H2A [Pestalotiopsis fici W106-1]
649	1	P.fici	ETS73276.1	39	44277	3	1	2	1	0.1	hypothetical protein PFICI_14881 [Pestalotiopsis fici W106-1]
650	1	P.fici	ETS88138.1	38	63213	1	1	1	1	0.07	hypothetical protein PFICI_01966 [Pestalotiopsis fici W106-1]
651	1	P.fici	ETS87673.1	38	23544	3	3	3	3	0.7	hypothetical protein PFICI_01501 [Pestalotiopsis fici W106-1]
652	1	P.fici	ETS77553.1	37	156232	3	1	3	1	0.03	hypothetical protein PFICI_11427 [Pestalotiopsis fici W106-1]
653	1	P.fici	ETS76351.1	37	41597	1	1	1	1	0.11	hypothetical protein PFICI_11738 [Pestalotiopsis fici W106-1]
654	1	P.fici	ETS75061.1	37	56020	1	1	1	1	0.08	hypothetical protein PFICI_13545 [Pestalotiopsis fici W106-1]
655	1	P.fici	ETS79709.1	37	23022	4	2	4	2	0.44	60S ribosomal protein L16 [Pestalotiopsis fici W106-1]
656	1	P.fici	ETS86491.1	36	22633	1	1	1	1		hypothetical protein PFICI_00319 [Pestalotiopsis fici W106-1]
657	1	P.fici	ETS85811.1	36	89994	3	1	2	1	0.05	Cell division control protein 48 [Pestalotiopsis fici W106-1]
658	1	P.fici	ETS86122.1	36	27486	2	1	2	1	0.16	hypothetical protein PFICI_04147 [Pestalotiopsis fici W106-1]
659	1	P.fici	ETS83752.1	36	30552	2	1	2	1	0.15	hypothetical protein PFICI_05628 [Pestalotiopsis fici W106-1]
660	1	P.fici	ETS79598.1	35	24457	3	1	3	1	0.19	C-8 sterol isomerase [Pestalotiopsis fici W106-1]
661	1	P.fici	ETS79997.1	35	133122	5	1	4	1	0.03	hypothetical protein PFICI_07526 [Pestalotiopsis fici W106-1]
662	1	P.fici	ETS74499.1	35	69120	7	2	3	2	0.13	hypothetical protein PFICI_14365 [Pestalotiopsis fici W106-1]
663	1	P.fici	ETS87958.1	35	52369	3	2	3	2	0.17	hypothetical protein PFICI_01786 [Pestalotiopsis fici W106-1]
664	1	P.fici	ETS75389.1	34	59291	1	1	1	1	0.07	hypothetical protein PFICI_12333 [Pestalotiopsis fici W106-1]
665	1	P.fici	ETS73361.1	34	57939	1	1	1	1	0.08	hypothetical protein PFICI_14966 [Pestalotiopsis fici W106-1]
666	1	P.fici	ETS79446.1	34	110674	2	1	2	1	0.04	hypothetical protein PFICI_09299 [Pestalotiopsis fici W106-1]
667	1	P.fici	ETS80285.1	34	41981	2	1	1	1		hypothetical protein PFICI_07814 [Pestalotiopsis fici W106-1]
668	1	P.fici	ETS73974.1	33	57406	3	1	3	1	0.08	hypothetical protein PFICI_13840 [Pestalotiopsis fici W106-1]
669	1	P.fici	ETS78841.1	33	20363	1	1	1	1	0.23	hypothetical protein PFICI_08694 [Pestalotiopsis fici W106-1]
670	1	P.fici	ETS86835.1	33	60793	3	1	3	1	0.07	hypothetical protein PFICI_00663 [Pestalotiopsis fici W106-1]
671	1	P.fici	ETS80094.1	33	25834	1	1	1	1	0.18	hypothetical protein PFICI_07623 [Pestalotiopsis fici W106-1]
672	1	P.fici	ETS78001.1	33	45563	1	1	1	1		hypothetical protein PFICI_10063 [Pestalotiopsis fici W106-1]
673	1	P.fici	ETS86208.1	33	12117	1	1	1	1	0.4	60S ribosomal protein L33-A [Pestalotiopsis fici W106-1]
674	1	P.fici	ETS81660.1	32	47740	1	1	1	1	0.09	hypothetical protein PFICI_06662 [Pestalotiopsis fici W106-1]
675	1	P.fici	ETS82596.1	32	27466	5	2	3	1	0.16	hypothetical protein PFICI_04472 [Pestalotiopsis fici W106-1]
676	1	P.fici	ETS77757.1	32	138116	5	2	5	2	0.06	hypothetical protein PFICI_09819 [Pestalotiopsis fici W106-1]
677	1	P.fici	ETS84223.1	32	39788	2	1	2	1	0.11	hypothetical protein PFICI_02248 [Pestalotiopsis fici W106-1]
678	1	P.fici	ETS79316.1	32	31649	2	2	2	2	0.3	40S ribosomal protein S0 [Pestalotiopsis fici W106-1]
679	1	P.fici	ETS77536.1	31	52291	3	1	3	1	0.08	Citrate synthase [Pestalotiopsis fici W106-1]
680	1	P.fici	ETS87721.1	31	25054	2	1	2	1	0.18	Uridylate kinase [Pestalotiopsis fici W106-1]
681	1	P.fici	ETS74216.1	31	275807	3	1	3	1	0.02	hypothetical protein PFICI_14082 [Pestalotiopsis fici W106-1]
682	1	P.fici	ETS81879.1	31	97958	2	1	2	1	0.04	hypothetical protein PFICI_06881 [Pestalotiopsis fici W106-1]
683	1	P.fici	ETS86599.1	31	25840	1	1	1	1	0.18	hypothetical protein PFICI_00427 [Pestalotiopsis fici W106-1]
684	1	P.fici	ETS75263.1	31	16346	1	1	1	1	0.29	ER-derived vesicles protein ERV14 [Pestalotiopsis fici W106-1]
685	1	P.fici	ETS84866.1	30	18041	2	1	2	1	0.26	60S ribosomal protein L21-A [Pestalotiopsis fici W106-1]
686	1	P.fici	ETS81004.1	30	47181	1	1	1	1	0.09	hypothetical protein PFICI_06006 [Pestalotiopsis fici W106-1]
687	1	P.fici	ETS75178.1	30	220396	4	2	4	2	0.04	hypothetical protein PFICI_13662 [Pestalotiopsis fici W106-1]
688	1	P.fici	ETS86031.1	30	24326	1	1	1	1	0.19	hypothetical protein PFICI_04056 [Pestalotiopsis fici W106-1]
689	1	P.fici	ETS81783.1	30	98731	1	1	1	1	0.04	hypothetical protein PFICI_06785 [Pestalotiopsis fici W106-1]
690	1	P.fici	ETS87636.1	30	39335	1	1	1	1	0.11	Cytochrome c peroxidase [Pestalotiopsis fici W106-1]
691	1	P.fici	ETS78263.1	29	98864	2	2	2	2	0.09	hypothetical protein PFICI_10325 [Pestalotiopsis fici W106-1]
692	1	P.fici	ETS87485.1	29	61581	1	1	1	1	0.07	hypothetical protein PFICI_01313 [Pestalotiopsis fici W106-1]
693	1	P.fici	ETS85059.1	29	60085	3	2	2	1	0.07	hypothetical protein PFICI_03084 [Pestalotiopsis fici W106-1]
694	1	P.fici	ETS79542.1	29	33085	3	1	3	1	0.14	vesicular-fusion protein sec17 [Pestalotiopsis fici W106-1]
695	1	P.fici	ETS76279.1	29	15999	2	1	2	1	0.3	hypothetical protein PFICI_11666 [Pestalotiopsis fici W106-1]
696	1	P.fici	ETS80187.1	29	176483	4	1	3	1		hypothetical protein PFICI_07716 [Pestalotiopsis fici W106-1]
697	1	P.fici	ETS84272.1	28	57045	1	1	1	1	0.08	hypothetical protein PFICI_02297 [Pestalotiopsis fici W106-1]
698	1	P.fici	ETS80137.1	28	36180	1	1	1	1	0.12	hypothetical protein PFICI_07666 [Pestalotiopsis fici W106-1]
699	1	P.fici	ETS88183.1	28	18998	1	1	1	1	0.24	hypothetical protein PFICI_02011 [Pestalotiopsis fici W106-1]
700	1	P.fici	ETS79264.1	28	29621	1	1	1	1	0.15	hypothetical protein PFICI_09117 [Pestalotiopsis fici W106-1]
701	1	P.fici	ETS82881.1	28	24317	1	1	1	1	0.19	Ras-like protein [Pestalotiopsis fici W106-1]
702	1	P.fici	ETS74044.1	28	35844	1	1	1	1	0.12	Transaldolase [Pestalotiopsis fici W106-1]
703	1	P.fici	AOW71157.1	27	28922	1	1	1	1	0.16	cytochrome c oxidase subunit 2 (mitochondrion) [Pestalotiopsis fici]
704	1	P.fici	ETS86437.1	26	20889	1	1	1	1	0.22	6,7-dimethyl-8-ribityllumazine synthase [Pestalotiopsis fici W106-1]
705	1	P.fici	ETS77478.1	26	90346	4	2	3	1	0.05	hypothetical protein PFICI_11352 [Pestalotiopsis fici W106-1]
706	1	P.fici	ETS78495.1	26	82126	22	1	3	1	0.05	hypothetical protein PFICI_10557 [Pestalotiopsis fici W106-1]
707	1	P.fici	ETS78802.1	26	133297	2	1	1	1		hypothetical protein PFICI_08655 [Pestalotiopsis fici W106-1]
708	1	P.fici	ETS74753.1	26	38695	1	1	1	1	0.11	hypothetical protein PFICI_13237 [Pestalotiopsis fici W106-1]
709	1	P.fici	ETS74518.1	26	276306	4	1	3	1	0.02	Phosphatidylinositol 3-kinase tor2 [Pestalotiopsis fici W106-1]
710	1	P.fici	ETS76186.1	25	16144	1	1	1	1	0.29	hypothetical protein PFICI_11573 [Pestalotiopsis fici W106-1]
711	1	P.fici	ETS81226.1	25	155330	1	1	1	1	0.03	hypothetical protein PFICI_06228 [Pestalotiopsis fici W106-1]
712	1	P.fici	ETS81456.1	25	31798	1	1	1	1	0.14	hypothetical protein PFICI_06458 [Pestalotiopsis fici W106-1]
713	1	P.fici	ETS80210.1	24	68178	2	1	1	1	0.06	hypothetical protein PFICI_07739 [Pestalotiopsis fici W106-1]
714	1	P.fici	ETS74179.1	24	48492	1	1	1	1		hypothetical protein PFICI_14045 [Pestalotiopsis fici W106-1]
715	1	P.fici	ETS84989.1	24	20743	1	1	1	1	0.22	hypothetical protein PFICI_03014 [Pestalotiopsis fici W106-1]
716	1	P.fici	ETS87151.1	24	220390	4	1	3	1	0.02	hypothetical protein PFICI_00979 [Pestalotiopsis fici W106-1]
717	1	P.fici	ETS79902.1	23	23612	2	1	1	1	0.19	Ras-related protein Rab7 [Pestalotiopsis fici W106-1]
718	1	P.fici	ETS85348.1	23	52692	1	1	1	1	0.08	hypothetical protein PFICI_03373 [Pestalotiopsis fici W106-1]
719	1	P.fici	ETS85768.1	23	17954	1	1	1	1	0.26	ATP synthase subunit delta [Pestalotiopsis fici W106-1]
720	1	P.fici	ETS79342.1	23	57826	2	1	2	1	0.08	hypothetical protein PFICI_09195 [Pestalotiopsis fici W106-1]
721	1	P.fici	ETS73316.1	23	50772	1	1	1	1	0.09	RuvB-like helicase 2 [Pestalotiopsis fici W106-1]
722	1	P.fici	ETS81154.1	23	45611	1	1	1	1	0.1	hypothetical protein PFICI_06156 [Pestalotiopsis fici W106-1]
723	1	P.fici	ETS85880.1	23	24746	1	1	1	1	0.18	NADH-ubiquinone oxidoreductase subunit A [Pestalotiopsis fici W106-1]
724	1	P.fici	ETS73128.1	23	99639	1	1	1	1	0.04	hypothetical protein PFICI_15073 [Pestalotiopsis fici W106-1]
725	1	P.fici	ETS80474.1	23	96562	1	1	1	1	0.04	hypothetical protein PFICI_08003 [Pestalotiopsis fici W106-1]
726	1	P.fici	ETS86765.1	23	21876	1	1	1	1	0.21	60S ribosomal protein L9-B [Pestalotiopsis fici W106-1]
727	1	P.fici	ETS77250.1	23	40776	4	1	1	1	0.11	hypothetical protein PFICI_11124 [Pestalotiopsis fici W106-1]
728	1	P.fici	ETS79100.1	23	47504	3	1	2	1	0.09	26S proteasome regulatory subunit rpn6 [Pestalotiopsis fici W106-1]
729	1	P.fici	ETS75377.1	22	59758	1	1	1	1		hypothetical protein PFICI_12321 [Pestalotiopsis fici W106-1]
730	1	P.fici	ETS74972.1	22	83172	1	1	1	1		hypothetical protein PFICI_13456 [Pestalotiopsis fici W106-1]
731	1	P.fici	ETS88123.1	22	97834	2	1	2	1	0.04	hypothetical protein PFICI_01951 [Pestalotiopsis fici W106-1]
732	1	P.fici	ETS87914.1	22	31404	1	1	1	1	0.14	hypothetical protein PFICI_01742 [Pestalotiopsis fici W106-1]
733	1	P.fici	ETS84597.1	21	42029	1	1	1	1	0.11	dioxygenase [Pestalotiopsis fici W106-1]
734	1	P.fici	ETS87654.1	21	107882	2	1	1	1	0.04	hypothetical protein PFICI_01482 [Pestalotiopsis fici W106-1]
735	1	P.fici	ETS85481.1	21	54626	4	1	4	1	0.08	Dihydrolipoyl dehydrogenase [Pestalotiopsis fici W106-1]
736	1	P.fici	ETS75152.1	21	25619	3	1	2	1	0.18	Mitochondrial peroxiredoxin PRX1 [Pestalotiopsis fici W106-1]
737	1	P.fici	ETS75654.1	21	342092	3	1	2	1	0.01	hypothetical protein PFICI_12598 [Pestalotiopsis fici W106-1]
738	1	P.fici	ETS74614.1	21	82089	1	1	1	1		putative beta-glucosidase M [Pestalotiopsis fici W106-1]
739	1	P.fici	ETS87461.1	21	157399	1	1	1	1		hypothetical protein PFICI_01289 [Pestalotiopsis fici W106-1]
740	1	P.fici	ETS84769.1	21	16921	2	1	2	1	0.28	Nascent polypeptide-associated complex subunit beta [Pestalotiopsis fici W106-1]
741	1	P.fici	ETS76713.1	20	45463	2	1	2	1	0.1	nucleosome assembly protein [Pestalotiopsis fici W106-1]
742	1	P.fici	ETS78287.1	20	62115	2	1	2	1		hypothetical protein PFICI_10349 [Pestalotiopsis fici W106-1]
743	1	P.fici	ETS83554.1	20	85470	2	1	2	1	0.05	hypothetical protein PFICI_05430 [Pestalotiopsis fici W106-1]
744	1	P.fici	ETS77232.1	20	34781	4	1	3	1	0.13	hypothetical protein PFICI_11106 [Pestalotiopsis fici W106-1]
745	1	P.fici	ETS81828.1	20	19607	1	1	1	1	0.24	FK506-binding protein 2 [Pestalotiopsis fici W106-1]
746	1	P.fici	ETS80671.1	20	37385	1	1	1	1	0.12	hypothetical protein PFICI_08200 [Pestalotiopsis fici W106-1]
747	1	P.fici	ETS79019.1	20	13833	1	1	1	1	0.35	hypothetical protein PFICI_08872 [Pestalotiopsis fici W106-1]
748	1	P.fici	ETS83161.1	20	35917	4	2	3	2	0.26	hypothetical protein PFICI_05037 [Pestalotiopsis fici W106-1]
749	1	P.fici	ETS73501.1	19	42309	3	1	2	1	0.1	hypothetical protein PFICI_14447 [Pestalotiopsis fici W106-1]
750	1	P.fici	ETS82796.1	19	127506	2	1	2	1	0.03	hypothetical protein PFICI_04672 [Pestalotiopsis fici W106-1]
751	1	P.fici	ETS76147.1	19	158082	20	2	1	1	0.03	Actin cytoskeleton-regulatory complex protein PAN1 [Pestalotiopsis fici W106-1]
752	1	P.fici	ETS79403.1	19	67297	2	1	2	1	0.06	hypothetical protein PFICI_09256 [Pestalotiopsis fici W106-1]
753	1	P.fici	ETS83736.1	19	30975	1	1	1	1	0.14	hypothetical protein PFICI_05612 [Pestalotiopsis fici W106-1]
754	1	P.fici	ETS87975.1	19	72160	1	1	1	1	0.06	hypothetical protein PFICI_01803 [Pestalotiopsis fici W106-1]
755	1	P.fici	ETS78898.1	19	28059	1	1	1	1	0.16	hypothetical protein PFICI_08751 [Pestalotiopsis fici W106-1]
756	1	P.fici	ETS83635.1	18	17942	2	1	1	1		hypothetical protein PFICI_05511 [Pestalotiopsis fici W106-1]
757	1	P.fici	ETS80548.1	18	117770	1	1	1	1	0.04	hypothetical protein PFICI_08077 [Pestalotiopsis fici W106-1]
758	1	P.fici	ETS80882.1	18	54581	1	1	1	1	0.08	hypothetical protein PFICI_08411 [Pestalotiopsis fici W106-1]
759	1	P.fici	ETS82666.1	18	64859	1	1	1	1	0.07	hypothetical protein PFICI_04542 [Pestalotiopsis fici W106-1]
760	1	P.fici	ETS76689.1	18	19429	1	1	1	1	0.24	hypothetical protein PFICI_12076 [Pestalotiopsis fici W106-1]
761	1	P.fici	ETS77380.1	18	62438	1	1	1	1	0.07	hypothetical protein PFICI_11254 [Pestalotiopsis fici W106-1]
762	1	P.fici	ETS81876.1	18	42268	2	1	2	1	0.1	hypothetical protein PFICI_06878 [Pestalotiopsis fici W106-1]
763	1	P.fici	ETS80979.1	17	63378	1	1	1	1	0.07	hypothetical protein PFICI_05981 [Pestalotiopsis fici W106-1]
764	1	P.fici	ETS84976.1	17	30790	1	1	1	1	0.15	hypothetical protein PFICI_03001 [Pestalotiopsis fici W106-1]
765	1	P.fici	ETS75503.1	17	113575	5	1	4	1	0.04	hypothetical protein PFICI_12447 [Pestalotiopsis fici W106-1]
766	1	P.fici	ETS83735.1	17	109520	1	1	1	1	0.04	hypothetical protein PFICI_05611 [Pestalotiopsis fici W106-1]
767	1	P.fici	ETS80801.1	17	28938	2	1	2	1	0.16	hypothetical protein PFICI_08330 [Pestalotiopsis fici W106-1]
768	1	P.fici	ETS84955.1	17	41311	1	1	1	1	0.11	hypothetical protein PFICI_02980 [Pestalotiopsis fici W106-1]
769	1	P.fici	ETS86321.1	17	280665	2	1	2	1		hypothetical protein PFICI_00149 [Pestalotiopsis fici W106-1]
770	1	P.fici	ETS84780.1	17	27542	1	1	1	1	0.16	hypothetical protein PFICI_02805 [Pestalotiopsis fici W106-1]
771	1	P.fici	ETS81583.1	17	37744	2	1	2	1	0.12	Eukaryotic translation initiation factor 3 subunit I [Pestalotiopsis fici W106-1]
772	1	P.fici	ETS73064.1	17	51607	2	1	2	1	0.09	Homogentisate 1,2-dioxygenase [Pestalotiopsis fici W106-1]
773	1	P.fici	ETS83437.1	17	147127	1	1	1	1	0.03	hypothetical protein PFICI_05313 [Pestalotiopsis fici W106-1]
774	1	P.fici	ETS79026.1	16	62650	3	1	1	1	0.07	hypothetical protein PFICI_08879 [Pestalotiopsis fici W106-1]
775	1	P.fici	ETS74749.1	16	46642	2	1	2	1	0.09	hypothetical protein PFICI_13233 [Pestalotiopsis fici W106-1]
776	1	P.fici	ETS82772.1	16	19508	1	1	1	1	0.24	Phosphatidylglycerol/phosphatidylinositol transfer protein [Pestalotiopsis fici W106-1]
777	1	P.fici	ETS74033.1	16	113752	3	1	1	1	0.04	hypothetical protein PFICI_13899 [Pestalotiopsis fici W106-1]
778	1	P.fici	ETS79046.1	16	38317	1	1	1	1	0.12	hypothetical protein PFICI_08899 [Pestalotiopsis fici W106-1]
779	1	P.fici	ETS76749.1	15	132994	4	1	3	1	0.03	hypothetical protein PFICI_12136 [Pestalotiopsis fici W106-1]
780	1	P.fici	ETS80636.1	15	125764	3	1	2	1	0.03	hypothetical protein PFICI_08165 [Pestalotiopsis fici W106-1]
781	1	P.fici	ETS78036.1	15	33349	1	1	1	1	0.13	hypothetical protein PFICI_10098 [Pestalotiopsis fici W106-1]
782	1	P.fici	ETS74901.1	15	69017	2	1	2	1	0.06	hypothetical protein PFICI_13385 [Pestalotiopsis fici W106-1]
783	1	P.fici	ETS81158.1	15	39471	1	1	1	1	0.11	hypothetical protein PFICI_06160 [Pestalotiopsis fici W106-1]
784	1	P.fici	ETS81900.1	15	22397	2	1	2	1	0.2	hypothetical protein PFICI_06902 [Pestalotiopsis fici W106-1]
785	1	P.fici	ETS82251.1	15	48919	2	1	2	1	0.09	hypothetical protein PFICI_07253 [Pestalotiopsis fici W106-1]
786	1	P.fici	ETS77542.1	15	65499	1	1	1	1	0.07	sugar kinase [Pestalotiopsis fici W106-1]
787	1	P.fici	ETS73807.1	14	11784	1	1	1	1	0.42	hypothetical protein PFICI_14753 [Pestalotiopsis fici W106-1]
788	1	P.fici	ETS74954.1	14	93497	1	1	1	1	0.05	hypothetical protein PFICI_13438 [Pestalotiopsis fici W106-1]
789	1	P.fici	ETS73945.1	14	36975	1	1	1	1	0.12	hypothetical protein PFICI_13811 [Pestalotiopsis fici W106-1]
790	1	P.fici	ETS83197.1	14	62078	4	1	2	1	0.07	hypothetical protein PFICI_05073 [Pestalotiopsis fici W106-1]
791	1	P.fici	ETS83017.1	14	41119	1	1	1	1	0.11	hypothetical protein PFICI_04893 [Pestalotiopsis fici W106-1]
792	1	P.fici	ETS83472.1	14	41898	1	1	1	1	0.11	Cysteine synthase [Pestalotiopsis fici W106-1]
793	1	P.fici	ETS85891.1	14	63299	3	1	2	1	0.07	hypothetical protein PFICI_03916 [Pestalotiopsis fici W106-1]
794	1	P.fici	ETS77644.1	14	176953	4	1	1	1	0.02	hypothetical protein PFICI_09706 [Pestalotiopsis fici W106-1]
795	1	P.fici	ETS82062.1	14	19721	1	1	1	1	0.23	hypothetical protein PFICI_07064 [Pestalotiopsis fici W106-1]
796	1	P.fici	ETS83766.1	14	19511	1	1	1	1	0.24	40S ribosomal protein S17 [Pestalotiopsis fici W106-1]

## Sheet: 10 candidate targets 
Supplementary Data 1 - Mass spectrometry data of protein identifications.
Differential bands
↑Family	M	DB	Accession	Score	Mass	Matches	Match(sig)	Sequences	Seq(sig)	emPAI	Description
1	1	P.fici	ETS86507.1	1453	25555	91	65	18	15	10.82	hypothetical protein PFICI_00335 [Pestalotiopsis fici W106-1]
2	1	P.fici	ETS79056.1	1090	28962	69	48	21	15	9.23	urease accessory protein ureG-like protein [Pestalotiopsis fici W106-1]
3	1	P.fici	ETS80785.1	795	138517	42	32	22	20	0.85	hypothetical protein PFICI_08314 [Pestalotiopsis fici W106-1]
4	1	P.fici	ETS73433.1	372	175553	35	16	28	13	0.4	hypothetical protein PFICI_15038 [Pestalotiopsis fici W106-1]
5	1	P.fici	ETS84783.1	334	33843	29	18	9	8	2.07	hypothetical protein PFICI_02808 [Pestalotiopsis fici W106-1]
6	1	P.fici	ETS83910.1	253	38524	24	15	16	11	3.16	Alcohol dehydrogenase 1 [Pestalotiopsis fici W106-1]
7	1	P.fici	ETS76835.1	224	67729	10	7	8	5	0.46	hypothetical protein PFICI_10709 [Pestalotiopsis fici W106-1]
8	1	P.fici	ETS74120.1	138	63056	11	5	10	5	0.4	hypothetical protein PFICI_13986 [Pestalotiopsis fici W106-1]
9	1	P.fici	ETS82932.1	79	65802	10	6	9	6	0.47	hypothetical protein PFICI_04808 [Pestalotiopsis fici W106-1]
10	1	P.fici	ETS74987.1	50	34816	8	3	6	2	0.27	hypothetical protein PFICI_13471 [Pestalotiopsis fici W106-1]
Peptides identified (10 candidate targets)
↑Family	Gene ID	Accession	Description	pep_start	pep_end	pep_miss	pep_score	pep_expect	pep_res_before	pep_seq	pep_res_after
1	PFICI_00335	ETS86507.1	hypothetical protein PFICI_00335 [Pestalotiopsis fici W106-1]	116	168	0	101.23	1.7e-10	K	AITEHADDHSSHHVTVEDAPEEDGAATESNSSTPQDTPATTVAETAKPSAPAK	Q
1	PFICI_00335	ETS86507.1	hypothetical protein PFICI_00335 [Pestalotiopsis fici W106-1]	205	218	0	95.05	1.2e-09	K	ASLDNGILTVTVQK	A
1	PFICI_00335	ETS86507.1	hypothetical protein PFICI_00335 [Pestalotiopsis fici W106-1]	94	115	2	90.8	3.1e-09	R	TRTEGNPPAGLLEGGDNNKSDK	A
1	PFICI_00335	ETS86507.1	hypothetical protein PFICI_00335 [Pestalotiopsis fici W106-1]	116	168	0	87.38	4.4e-09	K	AITEHADDHSSHHVTVEDAPEEDGAATESNSSTPQDTPATTVAETAKPSAPAK	Q
1	PFICI_00335	ETS86507.1	hypothetical protein PFICI_00335 [Pestalotiopsis fici W106-1]	94	115	2	91.39	5.6e-09	R	TRTEGNPPAGLLEGGDNNKSDK	A
1	PFICI_00335	ETS86507.1	hypothetical protein PFICI_00335 [Pestalotiopsis fici W106-1]	96	112	0	87.93	5.7e-09	R	TEGNPPAGLLEGGDNNK	S
1	PFICI_00335	ETS86507.1	hypothetical protein PFICI_00335 [Pestalotiopsis fici W106-1]	116	168	0	84.63	6.9e-09	K	AITEHADDHSSHHVTVEDAPEEDGAATESNSSTPQDTPATTVAETAKPSAPAK	Q
1	PFICI_00335	ETS86507.1	hypothetical protein PFICI_00335 [Pestalotiopsis fici W106-1]	94	115	2	84.41	1.3e-08	R	TRTEGNPPAGLLEGGDNNKSDK	A
1	PFICI_00335	ETS86507.1	hypothetical protein PFICI_00335 [Pestalotiopsis fici W106-1]	94	115	2	85.21	2.1e-08	R	TRTEGNPPAGLLEGGDNNKSDK	A
1	PFICI_00335	ETS86507.1	hypothetical protein PFICI_00335 [Pestalotiopsis fici W106-1]	94	112	1	81.04	2.5e-08	R	TRTEGNPPAGLLEGGDNNK	S
1	PFICI_00335	ETS86507.1	hypothetical protein PFICI_00335 [Pestalotiopsis fici W106-1]	94	112	1	80.69	2.7e-08	R	TRTEGNPPAGLLEGGDNNK	S
1	PFICI_00335	ETS86507.1	hypothetical protein PFICI_00335 [Pestalotiopsis fici W106-1]	205	218	0	78.29	4.6e-08	K	ASLDNGILTVTVQK	A
1	PFICI_00335	ETS86507.1	hypothetical protein PFICI_00335 [Pestalotiopsis fici W106-1]	94	115	2	77.06	7.3e-08	R	TRTEGNPPAGLLEGGDNNKSDK	A
1	PFICI_00335	ETS86507.1	hypothetical protein PFICI_00335 [Pestalotiopsis fici W106-1]	94	112	1	74.15	1.1e-07	R	TRTEGNPPAGLLEGGDNNK	S
1	PFICI_00335	ETS86507.1	hypothetical protein PFICI_00335 [Pestalotiopsis fici W106-1]	96	112	0	70.28	2.6e-07	R	TEGNPPAGLLEGGDNNK	S
1	PFICI_00335	ETS86507.1	hypothetical protein PFICI_00335 [Pestalotiopsis fici W106-1]	94	112	1	68.43	3.8e-07	R	TRTEGNPPAGLLEGGDNNK	S
1	PFICI_00335	ETS86507.1	hypothetical protein PFICI_00335 [Pestalotiopsis fici W106-1]	96	112	0	66.83	5.4e-07	R	TEGNPPAGLLEGGDNNK	S
1	PFICI_00335	ETS86507.1	hypothetical protein PFICI_00335 [Pestalotiopsis fici W106-1]	96	112	0	65.98	6.5e-07	R	TEGNPPAGLLEGGDNNK	S
1	PFICI_00335	ETS86507.1	hypothetical protein PFICI_00335 [Pestalotiopsis fici W106-1]	96	112	0	64.23	9.5e-07	R	TEGNPPAGLLEGGDNNK	S
1	PFICI_00335	ETS86507.1	hypothetical protein PFICI_00335 [Pestalotiopsis fici W106-1]	52	88	1	62.75	1.3e-06	K	FDMTETETAYELHGELPGINKEDIHMEFTDPQTLQIR	G
1	PFICI_00335	ETS86507.1	hypothetical protein PFICI_00335 [Pestalotiopsis fici W106-1]	94	115	2	62.97	1.8e-06	R	TRTEGNPPAGLLEGGDNNKSDK	A
1	PFICI_00335	ETS86507.1	hypothetical protein PFICI_00335 [Pestalotiopsis fici W106-1]	94	112	1	60.79	2e-06	R	TRTEGNPPAGLLEGGDNNK	S
1	PFICI_00335	ETS86507.1	hypothetical protein PFICI_00335 [Pestalotiopsis fici W106-1]	94	112	1	60.18	2.3e-06	R	TRTEGNPPAGLLEGGDNNK	S
1	PFICI_00335	ETS86507.1	hypothetical protein PFICI_00335 [Pestalotiopsis fici W106-1]	94	112	1	59.23	2.8e-06	R	TRTEGNPPAGLLEGGDNNK	S
1	PFICI_00335	ETS86507.1	hypothetical protein PFICI_00335 [Pestalotiopsis fici W106-1]	42	51	0	58.85	3e-06	R	NGLGSFFTPK	F
1	PFICI_00335	ETS86507.1	hypothetical protein PFICI_00335 [Pestalotiopsis fici W106-1]	94	112	1	56.24	5.3e-06	R	TRTEGNPPAGLLEGGDNNK	S
1	PFICI_00335	ETS86507.1	hypothetical protein PFICI_00335 [Pestalotiopsis fici W106-1]	96	112	0	55.38	6.4e-06	R	TEGNPPAGLLEGGDNNK	S
1	PFICI_00335	ETS86507.1	hypothetical protein PFICI_00335 [Pestalotiopsis fici W106-1]	52	88	1	54.84	7.2e-06	K	FDMTETETAYELHGELPGINKEDIHMEFTDPQTLQIR	G
1	PFICI_00335	ETS86507.1	hypothetical protein PFICI_00335 [Pestalotiopsis fici W106-1]	42	51	0	54.79	7.3e-06	R	NGLGSFFTPK	F
1	PFICI_00335	ETS86507.1	hypothetical protein PFICI_00335 [Pestalotiopsis fici W106-1]	42	51	0	54.72	7.4e-06	R	NGLGSFFTPK	F
1	PFICI_00335	ETS86507.1	hypothetical protein PFICI_00335 [Pestalotiopsis fici W106-1]	96	115	1	54.17	8.3e-06	R	TEGNPPAGLLEGGDNNKSDK	A
1	PFICI_00335	ETS86507.1	hypothetical protein PFICI_00335 [Pestalotiopsis fici W106-1]	24	39	1	53.85	8.9e-06	R	LIDDFDRYSGQSSNGR	G
1	PFICI_00335	ETS86507.1	hypothetical protein PFICI_00335 [Pestalotiopsis fici W106-1]	94	115	2	53.75	9.1e-06	R	TRTEGNPPAGLLEGGDNNKSDK	A
1	PFICI_00335	ETS86507.1	hypothetical protein PFICI_00335 [Pestalotiopsis fici W106-1]	94	115	2	55.16	1e-05	R	TRTEGNPPAGLLEGGDNNKSDK	A
1	PFICI_00335	ETS86507.1	hypothetical protein PFICI_00335 [Pestalotiopsis fici W106-1]	94	115	2	53.14	1e-05	R	TRTEGNPPAGLLEGGDNNKSDK	A
1	PFICI_00335	ETS86507.1	hypothetical protein PFICI_00335 [Pestalotiopsis fici W106-1]	24	39	1	52.31	1.2e-05	R	LIDDFDRYSGQSSNGR	G
1	PFICI_00335	ETS86507.1	hypothetical protein PFICI_00335 [Pestalotiopsis fici W106-1]	52	88	1	51.64	1.4e-05	K	FDMTETETAYELHGELPGINKEDIHMEFTDPQTLQIR	G
1	PFICI_00335	ETS86507.1	hypothetical protein PFICI_00335 [Pestalotiopsis fici W106-1]	94	115	2	51.47	1.5e-05	R	TRTEGNPPAGLLEGGDNNKSDK	A
1	PFICI_00335	ETS86507.1	hypothetical protein PFICI_00335 [Pestalotiopsis fici W106-1]	96	115	1	51.06	1.6e-05	R	TEGNPPAGLLEGGDNNKSDK	A
1	PFICI_00335	ETS86507.1	hypothetical protein PFICI_00335 [Pestalotiopsis fici W106-1]	94	115	2	51.1	1.6e-05	R	TRTEGNPPAGLLEGGDNNKSDK	A
1	PFICI_00335	ETS86507.1	hypothetical protein PFICI_00335 [Pestalotiopsis fici W106-1]	94	112	1	50.05	2e-05	R	TRTEGNPPAGLLEGGDNNK	S
1	PFICI_00335	ETS86507.1	hypothetical protein PFICI_00335 [Pestalotiopsis fici W106-1]	94	115	2	52.54	2e-05	R	TRTEGNPPAGLLEGGDNNKSDK	A
1	PFICI_00335	ETS86507.1	hypothetical protein PFICI_00335 [Pestalotiopsis fici W106-1]	94	112	1	48.86	2.6e-05	R	TRTEGNPPAGLLEGGDNNK	S
1	PFICI_00335	ETS86507.1	hypothetical protein PFICI_00335 [Pestalotiopsis fici W106-1]	116	168	0	49.06	3.1e-05	K	AITEHADDHSSHHVTVEDAPEEDGAATESNSSTPQDTPATTVAETAKPSAPAK	Q
1	PFICI_00335	ETS86507.1	hypothetical protein PFICI_00335 [Pestalotiopsis fici W106-1]	94	115	2	46.12	4.7e-05	R	TRTEGNPPAGLLEGGDNNKSDK	A
1	PFICI_00335	ETS86507.1	hypothetical protein PFICI_00335 [Pestalotiopsis fici W106-1]	52	88	1	49.83	5.1e-05	K	FDMTETETAYELHGELPGINKEDIHMEFTDPQTLQIR	G
1	PFICI_00335	ETS86507.1	hypothetical protein PFICI_00335 [Pestalotiopsis fici W106-1]	94	115	2	44.89	6.2e-05	R	TRTEGNPPAGLLEGGDNNKSDK	A
1	PFICI_00335	ETS86507.1	hypothetical protein PFICI_00335 [Pestalotiopsis fici W106-1]	94	115	2	44.79	6.3e-05	R	TRTEGNPPAGLLEGGDNNKSDK	A
1	PFICI_00335	ETS86507.1	hypothetical protein PFICI_00335 [Pestalotiopsis fici W106-1]	24	30	0	42.64	0.0001	R	LIDDFDR	Y
1	PFICI_00335	ETS86507.1	hypothetical protein PFICI_00335 [Pestalotiopsis fici W106-1]	96	115	1	41.41	0.00013	R	TEGNPPAGLLEGGDNNKSDK	A
1	PFICI_00335	ETS86507.1	hypothetical protein PFICI_00335 [Pestalotiopsis fici W106-1]	40	51	1	40.78	0.00015	R	GRNGLGSFFTPK	F
1	PFICI_00335	ETS86507.1	hypothetical protein PFICI_00335 [Pestalotiopsis fici W106-1]	96	115	1	40.66	0.00015	R	TEGNPPAGLLEGGDNNKSDK	A
1	PFICI_00335	ETS86507.1	hypothetical protein PFICI_00335 [Pestalotiopsis fici W106-1]	94	115	2	40.25	0.00017	R	TRTEGNPPAGLLEGGDNNKSDK	A
1	PFICI_00335	ETS86507.1	hypothetical protein PFICI_00335 [Pestalotiopsis fici W106-1]	94	112	1	39.12	0.00021	R	TRTEGNPPAGLLEGGDNNK	S
1	PFICI_00335	ETS86507.1	hypothetical protein PFICI_00335 [Pestalotiopsis fici W106-1]	205	218	0	39.06	0.00022	K	ASLDNGILTVTVQK	A
1	PFICI_00335	ETS86507.1	hypothetical protein PFICI_00335 [Pestalotiopsis fici W106-1]	96	115	1	38.34	0.00025	R	TEGNPPAGLLEGGDNNKSDK	A
1	PFICI_00335	ETS86507.1	hypothetical protein PFICI_00335 [Pestalotiopsis fici W106-1]	52	88	1	35.32	0.00049	K	FDMTETETAYELHGELPGINKEDIHMEFTDPQTLQIR	G
1	PFICI_00335	ETS86507.1	hypothetical protein PFICI_00335 [Pestalotiopsis fici W106-1]	24	39	1	32.97	0.00084	R	LIDDFDRYSGQSSNGR	G
1	PFICI_00335	ETS86507.1	hypothetical protein PFICI_00335 [Pestalotiopsis fici W106-1]	94	115	2	32.43	0.00091	R	TRTEGNPPAGLLEGGDNNKSDK	A
1	PFICI_00335	ETS86507.1	hypothetical protein PFICI_00335 [Pestalotiopsis fici W106-1]	24	30	0	31.85	0.001	R	LIDDFDR	Y
1	PFICI_00335	ETS86507.1	hypothetical protein PFICI_00335 [Pestalotiopsis fici W106-1]	178	183	0	32.88	0.0016	K	YYLVER	N
1	PFICI_00335	ETS86507.1	hypothetical protein PFICI_00335 [Pestalotiopsis fici W106-1]	184	190	0	31.2	0.0018	R	NVGSFSR	S
1	PFICI_00335	ETS86507.1	hypothetical protein PFICI_00335 [Pestalotiopsis fici W106-1]	178	183	0	27.95	0.0024	K	YYLVER	N
1	PFICI_00335	ETS86507.1	hypothetical protein PFICI_00335 [Pestalotiopsis fici W106-1]	191	197	0	34.54	0.0027	R	SFNFPSR	I
1	PFICI_00335	ETS86507.1	hypothetical protein PFICI_00335 [Pestalotiopsis fici W106-1]	94	112	1	24.54	0.005	R	TRTEGNPPAGLLEGGDNNK	S
1	PFICI_00335	ETS86507.1	hypothetical protein PFICI_00335 [Pestalotiopsis fici W106-1]	191	197	0	30.14	0.0064	R	SFNFPSR	I
1	PFICI_00335	ETS86507.1	hypothetical protein PFICI_00335 [Pestalotiopsis fici W106-1]	191	197	0	30.15	0.0073	R	SFNFPSR	I
1	PFICI_00335	ETS86507.1	hypothetical protein PFICI_00335 [Pestalotiopsis fici W106-1]	52	88	1	28.07	0.0076	K	FDMTETETAYELHGELPGINKEDIHMEFTDPQTLQIR	G
1	PFICI_00335	ETS86507.1	hypothetical protein PFICI_00335 [Pestalotiopsis fici W106-1]	191	197	0	27.83	0.013	R	SFNFPSR	I
1	PFICI_00335	ETS86507.1	hypothetical protein PFICI_00335 [Pestalotiopsis fici W106-1]	191	204	1	19.88	0.014	R	SFNFPSRIDNESVK	A
1	PFICI_00335	ETS86507.1	hypothetical protein PFICI_00335 [Pestalotiopsis fici W106-1]	24	39	1	19.81	0.014	R	LIDDFDRYSGQSSNGR	G
1	PFICI_00335	ETS86507.1	hypothetical protein PFICI_00335 [Pestalotiopsis fici W106-1]	96	115	1	17.89	0.021	R	TEGNPPAGLLEGGDNNKSDK	A
1	PFICI_00335	ETS86507.1	hypothetical protein PFICI_00335 [Pestalotiopsis fici W106-1]	176	183	1	24.15	0.046	K	HKYYLVER	N
2	PFICI_08909	ETS79056.1	urease accessory protein ureG-like protein [Pestalotiopsis fici W106-1]	140	161	0	144.75	2.7e-14	R	EFGSDILLIESGGDNLAANYSR	E
2	PFICI_08909	ETS79056.1	urease accessory protein ureG-like protein [Pestalotiopsis fici W106-1]	162	178	0	116.55	1.2e-11	R	ELADYIIYVIDVSGGDK	V
2	PFICI_08909	ETS79056.1	urease accessory protein ureG-like protein [Pestalotiopsis fici W106-1]	182	213	2	116.53	1.2e-11	R	KGGPGITQSDLLVVNKTDLAEAVGADLDVMER	D
2	PFICI_08909	ETS79056.1	urease accessory protein ureG-like protein [Pestalotiopsis fici W106-1]	140	161	0	107.42	8.5e-11	R	EFGSDILLIESGGDNLAANYSR	E
2	PFICI_08909	ETS79056.1	urease accessory protein ureG-like protein [Pestalotiopsis fici W106-1]	125	139	0	104.87	1.5e-10	R	EDISANLAALEDLHR	E
2	PFICI_08909	ETS79056.1	urease accessory protein ureG-like protein [Pestalotiopsis fici W106-1]	198	213	0	103.34	2e-10	K	TDLAEAVGADLDVMER	D
2	PFICI_08909	ETS79056.1	urease accessory protein ureG-like protein [Pestalotiopsis fici W106-1]	125	139	0	103.02	2.2e-10	R	EDISANLAALEDLHR	E
2	PFICI_08909	ETS79056.1	urease accessory protein ureG-like protein [Pestalotiopsis fici W106-1]	162	181	1	100.62	3.7e-10	R	ELADYIIYVIDVSGGDKVPR	K
2	PFICI_08909	ETS79056.1	urease accessory protein ureG-like protein [Pestalotiopsis fici W106-1]	182	213	2	94.58	1.4e-09	R	KGGPGITQSDLLVVNKTDLAEAVGADLDVMER	D
2	PFICI_08909	ETS79056.1	urease accessory protein ureG-like protein [Pestalotiopsis fici W106-1]	81	101	1	91.59	2.6e-09	K	YSIAAVTNDIFTREDAEFLTK	N
2	PFICI_08909	ETS79056.1	urease accessory protein ureG-like protein [Pestalotiopsis fici W106-1]	198	213	0	88.6	4.9e-09	K	TDLAEAVGADLDVMER	D
2	PFICI_08909	ETS79056.1	urease accessory protein ureG-like protein [Pestalotiopsis fici W106-1]	182	213	2	86.77	7.3e-09	R	KGGPGITQSDLLVVNKTDLAEAVGADLDVMER	D
2	PFICI_08909	ETS79056.1	urease accessory protein ureG-like protein [Pestalotiopsis fici W106-1]	198	213	0	84.81	1.1e-08	K	TDLAEAVGADLDVMER	D
2	PFICI_08909	ETS79056.1	urease accessory protein ureG-like protein [Pestalotiopsis fici W106-1]	182	197	1	76.61	6.6e-08	R	KGGPGITQSDLLVVNK	T
2	PFICI_08909	ETS79056.1	urease accessory protein ureG-like protein [Pestalotiopsis fici W106-1]	182	197	1	74.69	9.9e-08	R	KGGPGITQSDLLVVNK	T
2	PFICI_08909	ETS79056.1	urease accessory protein ureG-like protein [Pestalotiopsis fici W106-1]	53	66	0	73.85	1.2e-07	R	AFTVGIGGPVGSGK	T
2	PFICI_08909	ETS79056.1	urease accessory protein ureG-like protein [Pestalotiopsis fici W106-1]	79	101	2	73.96	1.2e-07	R	EKYSIAAVTNDIFTREDAEFLTK	N
2	PFICI_08909	ETS79056.1	urease accessory protein ureG-like protein [Pestalotiopsis fici W106-1]	53	66	0	72.43	1.6e-07	R	AFTVGIGGPVGSGK	T
2	PFICI_08909	ETS79056.1	urease accessory protein ureG-like protein [Pestalotiopsis fici W106-1]	231	247	1	69.96	1.9e-07	K	KGVAVDHIVNLIISAWK	A
2	PFICI_08909	ETS79056.1	urease accessory protein ureG-like protein [Pestalotiopsis fici W106-1]	125	139	0	71.16	2.1e-07	R	EDISANLAALEDLHR	E
2	PFICI_08909	ETS79056.1	urease accessory protein ureG-like protein [Pestalotiopsis fici W106-1]	79	93	1	69.83	2.8e-07	R	EKYSIAAVTNDIFTR	E
2	PFICI_08909	ETS79056.1	urease accessory protein ureG-like protein [Pestalotiopsis fici W106-1]	162	178	0	69.72	2.9e-07	R	ELADYIIYVIDVSGGDK	V
2	PFICI_08909	ETS79056.1	urease accessory protein ureG-like protein [Pestalotiopsis fici W106-1]	112	124	0	68.84	3.5e-07	R	AIETGGCPHAAVR	E
2	PFICI_08909	ETS79056.1	urease accessory protein ureG-like protein [Pestalotiopsis fici W106-1]	162	181	1	66.9	5.3e-07	R	ELADYIIYVIDVSGGDKVPR	K
2	PFICI_08909	ETS79056.1	urease accessory protein ureG-like protein [Pestalotiopsis fici W106-1]	125	139	0	65.52	7.2e-07	R	EDISANLAALEDLHR	E
2	PFICI_08909	ETS79056.1	urease accessory protein ureG-like protein [Pestalotiopsis fici W106-1]	220	230	0	61.67	1.6e-06	R	EGGPTVFAQVK	K
2	PFICI_08909	ETS79056.1	urease accessory protein ureG-like protein [Pestalotiopsis fici W106-1]	112	124	0	61.7	1.6e-06	R	AIETGGCPHAAVR	E
2	PFICI_08909	ETS79056.1	urease accessory protein ureG-like protein [Pestalotiopsis fici W106-1]	198	213	0	60.45	2.1e-06	K	TDLAEAVGADLDVMER	D
2	PFICI_08909	ETS79056.1	urease accessory protein ureG-like protein [Pestalotiopsis fici W106-1]	182	197	1	58.73	3.1e-06	R	KGGPGITQSDLLVVNK	T
2	PFICI_08909	ETS79056.1	urease accessory protein ureG-like protein [Pestalotiopsis fici W106-1]	232	247	0	56.16	5.4e-06	K	GVAVDHIVNLIISAWK	A
2	PFICI_08909	ETS79056.1	urease accessory protein ureG-like protein [Pestalotiopsis fici W106-1]	79	101	2	52.82	1.1e-05	R	EKYSIAAVTNDIFTREDAEFLTK	N
2	PFICI_08909	ETS79056.1	urease accessory protein ureG-like protein [Pestalotiopsis fici W106-1]	81	93	0	49.17	2.5e-05	K	YSIAAVTNDIFTR	E
2	PFICI_08909	ETS79056.1	urease accessory protein ureG-like protein [Pestalotiopsis fici W106-1]	232	247	0	47.63	3.4e-05	K	GVAVDHIVNLIISAWK	A
2	PFICI_08909	ETS79056.1	urease accessory protein ureG-like protein [Pestalotiopsis fici W106-1]	79	93	1	45.41	5.5e-05	R	EKYSIAAVTNDIFTR	E
2	PFICI_08909	ETS79056.1	urease accessory protein ureG-like protein [Pestalotiopsis fici W106-1]	220	230	0	43.52	8.3e-05	R	EGGPTVFAQVK	K
2	PFICI_08909	ETS79056.1	urease accessory protein ureG-like protein [Pestalotiopsis fici W106-1]	162	181	1	43.38	8.6e-05	R	ELADYIIYVIDVSGGDKVPR	K
2	PFICI_08909	ETS79056.1	urease accessory protein ureG-like protein [Pestalotiopsis fici W106-1]	183	197	0	42.93	9.4e-05	K	GGPGITQSDLLVVNK	T
2	PFICI_08909	ETS79056.1	urease accessory protein ureG-like protein [Pestalotiopsis fici W106-1]	94	101	0	42.53	0.0001	R	EDAEFLTK	N
2	PFICI_08909	ETS79056.1	urease accessory protein ureG-like protein [Pestalotiopsis fici W106-1]	259	271	0	40.48	0.00016	K	GGPRPTEGLETLL	-
2	PFICI_08909	ETS79056.1	urease accessory protein ureG-like protein [Pestalotiopsis fici W106-1]	259	271	0	39.03	0.00022	K	GGPRPTEGLETLL	-
2	PFICI_08909	ETS79056.1	urease accessory protein ureG-like protein [Pestalotiopsis fici W106-1]	162	181	1	39.1	0.00022	R	ELADYIIYVIDVSGGDKVPR	K
2	PFICI_08909	ETS79056.1	urease accessory protein ureG-like protein [Pestalotiopsis fici W106-1]	94	101	0	38.17	0.00026	R	EDAEFLTK	N
2	PFICI_08909	ETS79056.1	urease accessory protein ureG-like protein [Pestalotiopsis fici W106-1]	232	247	0	32.73	0.00085	K	GVAVDHIVNLIISAWK	A
2	PFICI_08909	ETS79056.1	urease accessory protein ureG-like protein [Pestalotiopsis fici W106-1]	220	231	1	30.34	0.0014	R	EGGPTVFAQVKK	G
2	PFICI_08909	ETS79056.1	urease accessory protein ureG-like protein [Pestalotiopsis fici W106-1]	257	271	1	29.8	0.0016	K	SKGGPRPTEGLETLL	-
2	PFICI_08909	ETS79056.1	urease accessory protein ureG-like protein [Pestalotiopsis fici W106-1]	259	271	0	29.23	0.0018	K	GGPRPTEGLETLL	-
2	PFICI_08909	ETS79056.1	urease accessory protein ureG-like protein [Pestalotiopsis fici W106-1]	79	101	2	27.58	0.0026	R	EKYSIAAVTNDIFTREDAEFLTK	N
2	PFICI_08909	ETS79056.1	urease accessory protein ureG-like protein [Pestalotiopsis fici W106-1]	79	101	2	26.31	0.0034	R	EKYSIAAVTNDIFTREDAEFLTK	N
2	PFICI_08909	ETS79056.1	urease accessory protein ureG-like protein [Pestalotiopsis fici W106-1]	40	47	0	33.65	0.0041	R	EMPIVEGR	E
2	PFICI_08909	ETS79056.1	urease accessory protein ureG-like protein [Pestalotiopsis fici W106-1]	40	47	0	34.68	0.0043	R	EMPIVEGR	E
2	PFICI_08909	ETS79056.1	urease accessory protein ureG-like protein [Pestalotiopsis fici W106-1]	257	271	1	22.46	0.0078	K	SKGGPRPTEGLETLL	-
2	PFICI_08909	ETS79056.1	urease accessory protein ureG-like protein [Pestalotiopsis fici W106-1]	112	124	0	22.4	0.0079	R	AIETGGCPHAAVR	E
2	PFICI_08909	ETS79056.1	urease accessory protein ureG-like protein [Pestalotiopsis fici W106-1]	218	230	1	20.48	0.012	K	MREGGPTVFAQVK	K
2	PFICI_08909	ETS79056.1	urease accessory protein ureG-like protein [Pestalotiopsis fici W106-1]	232	247	0	16.82	0.026	K	GVAVDHIVNLIISAWK	A
3	PFICI_08314	ETS80785.1	hypothetical protein PFICI_08314 [Pestalotiopsis fici W106-1]	962	975	0	85.4	9.8e-09	R	TAQQNLGQILSSDR	N
3	PFICI_08314	ETS80785.1	hypothetical protein PFICI_08314 [Pestalotiopsis fici W106-1]	985	1004	1	78.56	4.3e-08	K	SDSLFFEVLDMSLAELDTKK	S
3	PFICI_08314	ETS80785.1	hypothetical protein PFICI_08314 [Pestalotiopsis fici W106-1]	945	956	0	76.74	6.4e-08	R	FFTVNASTGNPK	A
3	PFICI_08314	ETS80785.1	hypothetical protein PFICI_08314 [Pestalotiopsis fici W106-1]	1028	1040	0	70.68	2.4e-07	K	AGHIEDLVQALVK	K
3	PFICI_08314	ETS80785.1	hypothetical protein PFICI_08314 [Pestalotiopsis fici W106-1]	1159	1187	0	68.84	3.5e-07	K	LTYLVDDDILHQEGGLEEDISLGLDHVDR	T
3	PFICI_08314	ETS80785.1	hypothetical protein PFICI_08314 [Pestalotiopsis fici W106-1]	923	931	0	64.91	8.6e-07	R	LTYDQIAER	V
3	PFICI_08314	ETS80785.1	hypothetical protein PFICI_08314 [Pestalotiopsis fici W106-1]	932	944	0	51.7	1.4e-05	R	VGDSLDVDPTHIR	F
3	PFICI_08314	ETS80785.1	hypothetical protein PFICI_08314 [Pestalotiopsis fici W106-1]	1008	1017	0	50.94	2.1e-05	K	VIWLSEGISK	A
3	PFICI_08314	ETS80785.1	hypothetical protein PFICI_08314 [Pestalotiopsis fici W106-1]	889	898	1	49.11	2.5e-05	R	EYYDFLVHKR	D
3	PFICI_08314	ETS80785.1	hypothetical protein PFICI_08314 [Pestalotiopsis fici W106-1]	1028	1040	0	48.82	2.6e-05	K	AGHIEDLVQALVK	K
3	PFICI_08314	ETS80785.1	hypothetical protein PFICI_08314 [Pestalotiopsis fici W106-1]	1028	1041	1	52.26	2.6e-05	K	AGHIEDLVQALVKK	A
3	PFICI_08314	ETS80785.1	hypothetical protein PFICI_08314 [Pestalotiopsis fici W106-1]	1018	1027	0	47.82	3.3e-05	K	ADTYDVLVNK	A
3	PFICI_08314	ETS80785.1	hypothetical protein PFICI_08314 [Pestalotiopsis fici W106-1]	1119	1131	1	44.09	7.3e-05	K	FLLKDGEEFSETK	K
3	PFICI_08314	ETS80785.1	hypothetical protein PFICI_08314 [Pestalotiopsis fici W106-1]	1028	1040	0	40.17	0.00017	K	AGHIEDLVQALVK	K
3	PFICI_08314	ETS80785.1	hypothetical protein PFICI_08314 [Pestalotiopsis fici W106-1]	1028	1041	1	43.65	0.00017	K	AGHIEDLVQALVKK	A
3	PFICI_08314	ETS80785.1	hypothetical protein PFICI_08314 [Pestalotiopsis fici W106-1]	962	984	1	37.72	0.00029	R	TAQQNLGQILSSDRNHPANAQAK	S
3	PFICI_08314	ETS80785.1	hypothetical protein PFICI_08314 [Pestalotiopsis fici W106-1]	1018	1027	0	37.13	0.00033	K	ADTYDVLVNK	A
3	PFICI_08314	ETS80785.1	hypothetical protein PFICI_08314 [Pestalotiopsis fici W106-1]	880	888	1	39.46	0.00054	R	KWDHFEDAR	E
3	PFICI_08314	ETS80785.1	hypothetical protein PFICI_08314 [Pestalotiopsis fici W106-1]	761	769	0	32.14	0.00086	K	TDLILLFLK	F
3	PFICI_08314	ETS80785.1	hypothetical protein PFICI_08314 [Pestalotiopsis fici W106-1]	1119	1132	2	29.98	0.0015	K	FLLKDGEEFSETKK	R
3	PFICI_08314	ETS80785.1	hypothetical protein PFICI_08314 [Pestalotiopsis fici W106-1]	1119	1131	1	26.37	0.0034	K	FLLKDGEEFSETK	K
3	PFICI_08314	ETS80785.1	hypothetical protein PFICI_08314 [Pestalotiopsis fici W106-1]	89	100	0	24.72	0.0048	R	DLVLPPLLEEPK	I
3	PFICI_08314	ETS80785.1	hypothetical protein PFICI_08314 [Pestalotiopsis fici W106-1]	1102	1111	0	17.82	0.021	K	VLHFQQDSSR	V
3	PFICI_08314	ETS80785.1	hypothetical protein PFICI_08314 [Pestalotiopsis fici W106-1]	1119	1132	2	14.2	0.047	K	FLLKDGEEFSETKK	R
4	PFICI_15038	ETS73433.1	hypothetical protein PFICI_15038 [Pestalotiopsis fici W106-1]	1161	1175	0	98.61	5.7e-10	K	QVETTVANAIEQAMR	E
4	PFICI_15038	ETS73433.1	hypothetical protein PFICI_15038 [Pestalotiopsis fici W106-1]	1194	1213	1	98.97	8.2e-10	K	KSQQNLLDVVSSALDNNVQR	V
4	PFICI_15038	ETS73433.1	hypothetical protein PFICI_15038 [Pestalotiopsis fici W106-1]	1506	1521	0	94.03	1.3e-09	R	NVSPLVGLAVIAELSR	D
4	PFICI_15038	ETS73433.1	hypothetical protein PFICI_15038 [Pestalotiopsis fici W106-1]	1270	1286	0	91.13	1.3e-09	K	LLPNSVGLALQKPELTR	A
4	PFICI_15038	ETS73433.1	hypothetical protein PFICI_15038 [Pestalotiopsis fici W106-1]	1303	1326	0	87.66	6e-09	K	SFQQTLHESIIPAFSNMAVAAADK	M
4	PFICI_15038	ETS73433.1	hypothetical protein PFICI_15038 [Pestalotiopsis fici W106-1]	1334	1345	0	83.86	1.4e-08	K	HAATQIEELEQK	I
4	PFICI_15038	ETS73433.1	hypothetical protein PFICI_15038 [Pestalotiopsis fici W106-1]	1270	1286	0	71.59	1.2e-07	K	LLPNSVGLALQKPELTR	A
4	PFICI_15038	ETS73433.1	hypothetical protein PFICI_15038 [Pestalotiopsis fici W106-1]	1462	1481	1	72.66	1.5e-07	R	KLADLANQVDSGELEGALVR	W
4	PFICI_15038	ETS73433.1	hypothetical protein PFICI_15038 [Pestalotiopsis fici W106-1]	1575	1597	0	67.86	4.3e-07	R	VSIQLPGGDPILHHISTTVSNAR	S
4	PFICI_15038	ETS73433.1	hypothetical protein PFICI_15038 [Pestalotiopsis fici W106-1]	1303	1326	0	64.04	9.9e-07	K	SFQQTLHESIIPAFSNMAVAAADK	M
4	PFICI_15038	ETS73433.1	hypothetical protein PFICI_15038 [Pestalotiopsis fici W106-1]	1506	1521	0	59.87	3.3e-06	R	NVSPLVGLAVIAELSR	D
4	PFICI_15038	ETS73433.1	hypothetical protein PFICI_15038 [Pestalotiopsis fici W106-1]	1123	1135	0	57.17	4.4e-06	R	ALAEAGASQPSQK	N
4	PFICI_15038	ETS73433.1	hypothetical protein PFICI_15038 [Pestalotiopsis fici W106-1]	1161	1175	0	53.82	1.1e-05	K	QVETTVANAIEQAMR	E
4	PFICI_15038	ETS73433.1	hypothetical protein PFICI_15038 [Pestalotiopsis fici W106-1]	1161	1175	0	58.78	1.8e-05	K	QVETTVANAIEQAMR	E
4	PFICI_15038	ETS73433.1	hypothetical protein PFICI_15038 [Pestalotiopsis fici W106-1]	1246	1254	0	45.87	7.3e-05	R	TVSDQLDAK	I
4	PFICI_15038	ETS73433.1	hypothetical protein PFICI_15038 [Pestalotiopsis fici W106-1]	1334	1345	0	42.16	0.00018	K	HAATQIEELEQK	I
4	PFICI_15038	ETS73433.1	hypothetical protein PFICI_15038 [Pestalotiopsis fici W106-1]	1598	1607	0	39.68	0.00019	R	SIIAVASRPK	L
4	PFICI_15038	ETS73433.1	hypothetical protein PFICI_15038 [Pestalotiopsis fici W106-1]	1227	1236	0	38.65	0.00024	R	VVPALEETLR	Q
4	PFICI_15038	ETS73433.1	hypothetical protein PFICI_15038 [Pestalotiopsis fici W106-1]	1214	1226	0	38.64	0.00024	R	VLTATISDQVNQR	V
4	PFICI_15038	ETS73433.1	hypothetical protein PFICI_15038 [Pestalotiopsis fici W106-1]	1373	1380	0	32.83	0.00083	R	NQVEFQSR	Y
4	PFICI_15038	ETS73433.1	hypothetical protein PFICI_15038 [Pestalotiopsis fici W106-1]	1291	1302	1	29.23	0.0018	K	QVSDGLEKDINK	S
4	PFICI_15038	ETS73433.1	hypothetical protein PFICI_15038 [Pestalotiopsis fici W106-1]	1291	1302	1	28.55	0.0021	K	QVSDGLEKDINK	S
4	PFICI_15038	ETS73433.1	hypothetical protein PFICI_15038 [Pestalotiopsis fici W106-1]	1598	1607	0	33.17	0.0022	R	SIIAVASRPK	L
4	PFICI_15038	ETS73433.1	hypothetical protein PFICI_15038 [Pestalotiopsis fici W106-1]	1373	1380	0	28.22	0.0023	R	NQVEFQSR	Y
5	PFICI_02808	ETS84783.1	hypothetical protein PFICI_02808 [Pestalotiopsis fici W106-1]	259	294	1	126.45	1.4e-12	R	HIFEEAGAGENFALDDLGSGVVFPHGHGHDGQPLKR	R
5	PFICI_02808	ETS84783.1	hypothetical protein PFICI_02808 [Pestalotiopsis fici W106-1]	259	294	1	104.18	1.7e-10	R	HIFEEAGAGENFALDDLGSGVVFPHGHGHDGQPLKR	R
5	PFICI_02808	ETS84783.1	hypothetical protein PFICI_02808 [Pestalotiopsis fici W106-1]	60	71	0	88.08	6.3e-09	K	SLQQLTEAIQSR	L
5	PFICI_02808	ETS84783.1	hypothetical protein PFICI_02808 [Pestalotiopsis fici W106-1]	60	71	0	73.31	1.3e-07	K	SLQQLTEAIQSR	L
5	PFICI_02808	ETS84783.1	hypothetical protein PFICI_02808 [Pestalotiopsis fici W106-1]	60	71	0	70.24	2.6e-07	K	SLQQLTEAIQSR	L
5	PFICI_02808	ETS84783.1	hypothetical protein PFICI_02808 [Pestalotiopsis fici W106-1]	122	134	0	66.92	5.3e-07	R	LLDYACGTGMISR	A
5	PFICI_02808	ETS84783.1	hypothetical protein PFICI_02808 [Pestalotiopsis fici W106-1]	122	134	0	61.16	1.8e-06	R	LLDYACGTGMISR	A
5	PFICI_02808	ETS84783.1	hypothetical protein PFICI_02808 [Pestalotiopsis fici W106-1]	106	118	1	56.36	9.3e-06	K	RAEEDTLTPNSAR	Q
5	PFICI_02808	ETS84783.1	hypothetical protein PFICI_02808 [Pestalotiopsis fici W106-1]	259	293	0	50.92	1.7e-05	R	HIFEEAGAGENFALDDLGSGVVFPHGHGHDGQPLK	R
5	PFICI_02808	ETS84783.1	hypothetical protein PFICI_02808 [Pestalotiopsis fici W106-1]	106	118	1	44.92	6.1e-05	K	RAEEDTLTPNSAR	Q
6	PFICI_05786	ETS83910.1	Alcohol dehydrogenase 1 [Pestalotiopsis fici W106-1]	63	78	0	119.21	6.7e-12	K	MPLVGGHEGAGVVVAR	G
6	PFICI_05786	ETS83910.1	Alcohol dehydrogenase 1 [Pestalotiopsis fici W106-1]	79	94	1	114.17	4.9e-11	R	GELVKDVEIGDYAGVK	W
6	PFICI_05786	ETS83910.1	Alcohol dehydrogenase 1 [Pestalotiopsis fici W106-1]	167	194	0	109.19	5.8e-11	K	ESGVKPGQYVTIIGAGGGLGSMALQYAK	A
6	PFICI_05786	ETS83910.1	Alcohol dehydrogenase 1 [Pestalotiopsis fici W106-1]	79	94	1	109.59	1.1e-10	R	GELVKDVEIGDYAGVK	W
6	PFICI_05786	ETS83910.1	Alcohol dehydrogenase 1 [Pestalotiopsis fici W106-1]	167	194	0	99.44	4.7e-10	K	ESGVKPGQYVTIIGAGGGLGSMALQYAK	A
6	PFICI_05786	ETS83910.1	Alcohol dehydrogenase 1 [Pestalotiopsis fici W106-1]	238	266	0	95.76	1.1e-09	K	ATADGLGPHGVIVLAVNEKPFQQASEYVR	S
6	PFICI_05786	ETS83910.1	Alcohol dehydrogenase 1 [Pestalotiopsis fici W106-1]	305	315	0	87.37	6.4e-09	R	QDTAEAIDFFR	R
6	PFICI_05786	ETS83910.1	Alcohol dehydrogenase 1 [Pestalotiopsis fici W106-1]	167	194	0	86.03	8.6e-09	K	ESGVKPGQYVTIIGAGGGLGSMALQYAK	A
6	PFICI_05786	ETS83910.1	Alcohol dehydrogenase 1 [Pestalotiopsis fici W106-1]	195	210	1	85.57	9.5e-09	K	AMGIHAIAIDGGEEKR	T
6	PFICI_05786	ETS83910.1	Alcohol dehydrogenase 1 [Pestalotiopsis fici W106-1]	237	266	1	82.18	2e-08	K	KATADGLGPHGVIVLAVNEKPFQQASEYVR	S
6	PFICI_05786	ETS83910.1	Alcohol dehydrogenase 1 [Pestalotiopsis fici W106-1]	195	210	1	81.51	2.3e-08	K	AMGIHAIAIDGGEEKR	T
6	PFICI_05786	ETS83910.1	Alcohol dehydrogenase 1 [Pestalotiopsis fici W106-1]	195	210	1	79.73	3.3e-08	K	AMGIHAIAIDGGEEKR	T
6	PFICI_05786	ETS83910.1	Alcohol dehydrogenase 1 [Pestalotiopsis fici W106-1]	238	266	0	78.56	4.3e-08	K	ATADGLGPHGVIVLAVNEKPFQQASEYVR	S
6	PFICI_05786	ETS83910.1	Alcohol dehydrogenase 1 [Pestalotiopsis fici W106-1]	298	315	1	77.94	4.9e-08	K	GSYVGNRQDTAEAIDFFR	R
6	PFICI_05786	ETS83910.1	Alcohol dehydrogenase 1 [Pestalotiopsis fici W106-1]	195	209	0	74.58	1e-07	K	AMGIHAIAIDGGEEK	R
6	PFICI_05786	ETS83910.1	Alcohol dehydrogenase 1 [Pestalotiopsis fici W106-1]	325	336	0	76.6	2.5e-07	K	TVGLSELQNVYK	M
6	PFICI_05786	ETS83910.1	Alcohol dehydrogenase 1 [Pestalotiopsis fici W106-1]	284	292	0	69.85	2.8e-07	K	APVFDTVTR	M
6	PFICI_05786	ETS83910.1	Alcohol dehydrogenase 1 [Pestalotiopsis fici W106-1]	79	94	1	68.91	3.5e-07	R	GELVKDVEIGDYAGVK	W
6	PFICI_05786	ETS83910.1	Alcohol dehydrogenase 1 [Pestalotiopsis fici W106-1]	63	78	0	67.83	4.4e-07	K	MPLVGGHEGAGVVVAR	G
6	PFICI_05786	ETS83910.1	Alcohol dehydrogenase 1 [Pestalotiopsis fici W106-1]	269	283	0	67.01	5.2e-07	R	GTIVCVGLPANAFLK	A
6	PFICI_05786	ETS83910.1	Alcohol dehydrogenase 1 [Pestalotiopsis fici W106-1]	305	315	0	66.13	6.3e-07	R	QDTAEAIDFFR	R
6	PFICI_05786	ETS83910.1	Alcohol dehydrogenase 1 [Pestalotiopsis fici W106-1]	195	210	1	72.47	6.5e-07	K	AMGIHAIAIDGGEEKR	T
6	PFICI_05786	ETS83910.1	Alcohol dehydrogenase 1 [Pestalotiopsis fici W106-1]	269	283	0	65.53	7.2e-07	R	GTIVCVGLPANAFLK	A
6	PFICI_05786	ETS83910.1	Alcohol dehydrogenase 1 [Pestalotiopsis fici W106-1]	79	94	1	63.16	1.2e-06	R	GELVKDVEIGDYAGVK	W
6	PFICI_05786	ETS83910.1	Alcohol dehydrogenase 1 [Pestalotiopsis fici W106-1]	195	210	1	69.02	1.5e-06	K	AMGIHAIAIDGGEEKR	T
6	PFICI_05786	ETS83910.1	Alcohol dehydrogenase 1 [Pestalotiopsis fici W106-1]	26	41	0	60.92	1.6e-06	K	IPVQKPGPDEVLINIK	Y
6	PFICI_05786	ETS83910.1	Alcohol dehydrogenase 1 [Pestalotiopsis fici W106-1]	63	78	0	57.73	3.9e-06	K	MPLVGGHEGAGVVVAR	G
6	PFICI_05786	ETS83910.1	Alcohol dehydrogenase 1 [Pestalotiopsis fici W106-1]	298	315	1	56.63	4.9e-06	K	GSYVGNRQDTAEAIDFFR	R
6	PFICI_05786	ETS83910.1	Alcohol dehydrogenase 1 [Pestalotiopsis fici W106-1]	305	316	1	56.56	5e-06	R	QDTAEAIDFFRR	G
6	PFICI_05786	ETS83910.1	Alcohol dehydrogenase 1 [Pestalotiopsis fici W106-1]	63	78	0	54.27	8.1e-06	K	MPLVGGHEGAGVVVAR	G
6	PFICI_05786	ETS83910.1	Alcohol dehydrogenase 1 [Pestalotiopsis fici W106-1]	26	41	0	53.55	8.8e-06	K	IPVQKPGPDEVLINIK	Y
6	PFICI_05786	ETS83910.1	Alcohol dehydrogenase 1 [Pestalotiopsis fici W106-1]	195	210	1	59.83	8.9e-06	K	AMGIHAIAIDGGEEKR	T
6	PFICI_05786	ETS83910.1	Alcohol dehydrogenase 1 [Pestalotiopsis fici W106-1]	84	94	0	50.45	1.9e-05	K	DVEIGDYAGVK	W
6	PFICI_05786	ETS83910.1	Alcohol dehydrogenase 1 [Pestalotiopsis fici W106-1]	238	266	0	50.44	1.9e-05	K	ATADGLGPHGVIVLAVNEKPFQQASEYVR	S
6	PFICI_05786	ETS83910.1	Alcohol dehydrogenase 1 [Pestalotiopsis fici W106-1]	195	209	0	49.87	2.1e-05	K	AMGIHAIAIDGGEEK	R
6	PFICI_05786	ETS83910.1	Alcohol dehydrogenase 1 [Pestalotiopsis fici W106-1]	26	41	0	49.76	2.1e-05	K	IPVQKPGPDEVLINIK	Y
6	PFICI_05786	ETS83910.1	Alcohol dehydrogenase 1 [Pestalotiopsis fici W106-1]	195	210	1	47.49	3.5e-05	K	AMGIHAIAIDGGEEKR	T
6	PFICI_05786	ETS83910.1	Alcohol dehydrogenase 1 [Pestalotiopsis fici W106-1]	237	266	1	46.11	4.7e-05	K	KATADGLGPHGVIVLAVNEKPFQQASEYVR	S
6	PFICI_05786	ETS83910.1	Alcohol dehydrogenase 1 [Pestalotiopsis fici W106-1]	195	209	0	45.67	5.2e-05	K	AMGIHAIAIDGGEEK	R
6	PFICI_05786	ETS83910.1	Alcohol dehydrogenase 1 [Pestalotiopsis fici W106-1]	238	266	0	42.11	0.00011	K	ATADGLGPHGVIVLAVNEKPFQQASEYVR	S
6	PFICI_05786	ETS83910.1	Alcohol dehydrogenase 1 [Pestalotiopsis fici W106-1]	25	41	1	41.3	0.00012	K	KIPVQKPGPDEVLINIK	Y
6	PFICI_05786	ETS83910.1	Alcohol dehydrogenase 1 [Pestalotiopsis fici W106-1]	325	336	0	48.46	0.00014	K	TVGLSELQNVYK	M
6	PFICI_05786	ETS83910.1	Alcohol dehydrogenase 1 [Pestalotiopsis fici W106-1]	317	324	0	48.85	0.00024	R	GLINAPFK	T
6	PFICI_05786	ETS83910.1	Alcohol dehydrogenase 1 [Pestalotiopsis fici W106-1]	84	94	0	38.22	0.00026	K	DVEIGDYAGVK	W
6	PFICI_05786	ETS83910.1	Alcohol dehydrogenase 1 [Pestalotiopsis fici W106-1]	284	292	0	37.47	0.00031	K	APVFDTVTR	M
6	PFICI_05786	ETS83910.1	Alcohol dehydrogenase 1 [Pestalotiopsis fici W106-1]	238	266	0	37.44	0.00031	K	ATADGLGPHGVIVLAVNEKPFQQASEYVR	S
6	PFICI_05786	ETS83910.1	Alcohol dehydrogenase 1 [Pestalotiopsis fici W106-1]	317	324	0	46.48	0.00041	R	GLINAPFK	T
6	PFICI_05786	ETS83910.1	Alcohol dehydrogenase 1 [Pestalotiopsis fici W106-1]	267	283	1	36.16	0.00041	R	SRGTIVCVGLPANAFLK	A
6	PFICI_05786	ETS83910.1	Alcohol dehydrogenase 1 [Pestalotiopsis fici W106-1]	267	283	1	35.36	0.00048	R	SRGTIVCVGLPANAFLK	A
6	PFICI_05786	ETS83910.1	Alcohol dehydrogenase 1 [Pestalotiopsis fici W106-1]	298	316	2	33.14	0.00078	K	GSYVGNRQDTAEAIDFFRR	G
6	PFICI_05786	ETS83910.1	Alcohol dehydrogenase 1 [Pestalotiopsis fici W106-1]	195	210	1	30.45	0.0014	K	AMGIHAIAIDGGEEKR	T
6	PFICI_05786	ETS83910.1	Alcohol dehydrogenase 1 [Pestalotiopsis fici W106-1]	267	283	1	27.22	0.0028	R	SRGTIVCVGLPANAFLK	A
6	PFICI_05786	ETS83910.1	Alcohol dehydrogenase 1 [Pestalotiopsis fici W106-1]	230	236	0	35.18	0.0038	K	NLVQDVK	K
6	PFICI_05786	ETS83910.1	Alcohol dehydrogenase 1 [Pestalotiopsis fici W106-1]	305	316	1	33.81	0.0047	R	QDTAEAIDFFRR	G
6	PFICI_05786	ETS83910.1	Alcohol dehydrogenase 1 [Pestalotiopsis fici W106-1]	316	324	1	31.67	0.0048	R	RGLINAPFK	T
6	PFICI_05786	ETS83910.1	Alcohol dehydrogenase 1 [Pestalotiopsis fici W106-1]	230	237	1	24.16	0.0054	K	NLVQDVKK	A
6	PFICI_05786	ETS83910.1	Alcohol dehydrogenase 1 [Pestalotiopsis fici W106-1]	230	236	0	29.74	0.0075	K	NLVQDVK	K
6	PFICI_05786	ETS83910.1	Alcohol dehydrogenase 1 [Pestalotiopsis fici W106-1]	18	24	0	29.66	0.012	K	GGPVVYK	K
6	PFICI_05786	ETS83910.1	Alcohol dehydrogenase 1 [Pestalotiopsis fici W106-1]	316	324	1	19.05	0.016	R	RGLINAPFK	T
6	PFICI_05786	ETS83910.1	Alcohol dehydrogenase 1 [Pestalotiopsis fici W106-1]	230	237	1	18.04	0.02	K	NLVQDVKK	A
6	PFICI_05786	ETS83910.1	Alcohol dehydrogenase 1 [Pestalotiopsis fici W106-1]	230	237	1	14.42	0.044	K	NLVQDVKK	A
7	PFICI_10709	ETS76835.1	hypothetical protein PFICI_10709 [Pestalotiopsis fici W106-1]	56	83	0	90.81	4.1e-09	R	ESVLVKPINTPITPLCTSLTTLTWEHVR	N
7	PFICI_10709	ETS76835.1	hypothetical protein PFICI_10709 [Pestalotiopsis fici W106-1]	33	48	0	82.17	2e-08	K	DSAEVIELGWIELDAK	S
7	PFICI_10709	ETS76835.1	hypothetical protein PFICI_10709 [Pestalotiopsis fici W106-1]	14	32	0	77	6e-08	R	YVVIHVATTCDEHGVYVTK	D
7	PFICI_10709	ETS76835.1	hypothetical protein PFICI_10709 [Pestalotiopsis fici W106-1]	432	441	0	66.27	6.1e-07	R	MGGSGVVPFR	A
7	PFICI_10709	ETS76835.1	hypothetical protein PFICI_10709 [Pestalotiopsis fici W106-1]	56	83	0	68.32	6.6e-07	R	ESVLVKPINTPITPLCTSLTTLTWEHVR	N
7	PFICI_10709	ETS76835.1	hypothetical protein PFICI_10709 [Pestalotiopsis fici W106-1]	337	348	0	61.77	1.6e-06	R	AAEILTPFPPSK	N
7	PFICI_10709	ETS76835.1	hypothetical protein PFICI_10709 [Pestalotiopsis fici W106-1]	206	215	0	60.2	2.3e-06	R	AMEEAITLAR	V
7	PFICI_10709	ETS76835.1	hypothetical protein PFICI_10709 [Pestalotiopsis fici W106-1]	189	204	0	54.7	7.4e-06	K	HNLPFHLQALAPASPR	R
7	PFICI_10709	ETS76835.1	hypothetical protein PFICI_10709 [Pestalotiopsis fici W106-1]	337	348	0	51.04	1.6e-05	R	AAEILTPFPPSK	N
7	PFICI_10709	ETS76835.1	hypothetical protein PFICI_10709 [Pestalotiopsis fici W106-1]	132	143	0	50.65	1.8e-05	K	AVVLPPYLQHSR	T
7	PFICI_10709	ETS76835.1	hypothetical protein PFICI_10709 [Pestalotiopsis fici W106-1]	337	348	0	49.94	2.1e-05	R	AAEILTPFPPSK	N
7	PFICI_10709	ETS76835.1	hypothetical protein PFICI_10709 [Pestalotiopsis fici W106-1]	323	332	0	48.8	2.7e-05	K	AIEVSPSSSR	V
7	PFICI_10709	ETS76835.1	hypothetical protein PFICI_10709 [Pestalotiopsis fici W106-1]	432	441	0	55.9	3.4e-05	R	MGGSGVVPFR	A
7	PFICI_10709	ETS76835.1	hypothetical protein PFICI_10709 [Pestalotiopsis fici W106-1]	223	241	1	41.75	0.00012	R	KSQPAHEHPDVLTRPMDAR	A
7	PFICI_10709	ETS76835.1	hypothetical protein PFICI_10709 [Pestalotiopsis fici W106-1]	349	368	0	41.54	0.00018	K	NRPRPGDWTCPSCGFSNFQR	R
7	PFICI_10709	ETS76835.1	hypothetical protein PFICI_10709 [Pestalotiopsis fici W106-1]	49	55	0	37.64	0.0003	K	SLEELHR	E
7	PFICI_10709	ETS76835.1	hypothetical protein PFICI_10709 [Pestalotiopsis fici W106-1]	246	251	0	41.44	0.00072	R	AFLSER	S
7	PFICI_10709	ETS76835.1	hypothetical protein PFICI_10709 [Pestalotiopsis fici W106-1]	223	241	1	17.25	0.024	R	KSQPAHEHPDVLTRPMDAR	A
8	PFICI_13986	ETS74120.1	hypothetical protein PFICI_13986 [Pestalotiopsis fici W106-1]	352	363	0	76.59	1.3e-07	R	TIEVDYEVPINK
8	PFICI_13986	ETS74120.1	hypothetical protein PFICI_13986 [Pestalotiopsis fici W106-1]	169	178	1	45.76	7.5e-05	K	LGLDKLEQTK
8	PFICI_13986	ETS74120.1	hypothetical protein PFICI_13986 [Pestalotiopsis fici W106-1]	121	128	0	42.17	0.00021	R	SVLFAGLK
8	PFICI_13986	ETS74120.1	hypothetical protein PFICI_13986 [Pestalotiopsis fici W106-1]	151	159	0	41.4	0.0011	R	DLVTPDLSR
8	PFICI_13986	ETS74120.1	hypothetical protein PFICI_13986 [Pestalotiopsis fici W106-1]	395	412	0	29.98	0.0015	R	TNNERPDITQTAHGDPIK
9	PFICI_04808	ETS82932.1	hypothetical protein PFICI_04808 [Pestalotiopsis fici W106-1]	352	365	0	67.74	2.1e-06	K	LVELLSSIGENSSK	N
9	PFICI_04808	ETS82932.1	hypothetical protein PFICI_04808 [Pestalotiopsis fici W106-1]	80	88	0	51.94	2.3e-05	R	VGPFIGAWK	Q
9	PFICI_04808	ETS82932.1	hypothetical protein PFICI_04808 [Pestalotiopsis fici W106-1]	153	185	1	38.79	0.00023	R	AIYIPIAQQASEDHPELCTFYQVNFTVADDKVR	M
9	PFICI_04808	ETS82932.1	hypothetical protein PFICI_04808 [Pestalotiopsis fici W106-1]	80	88	0	39.12	0.00024	R	VGPFIGAWK	Q
9	PFICI_04808	ETS82932.1	hypothetical protein PFICI_04808 [Pestalotiopsis fici W106-1]	292	301	1	25.56	0.004	K	KQDWLENFLK	N
9	PFICI_04808	ETS82932.1	hypothetical protein PFICI_04808 [Pestalotiopsis fici W106-1]	138	147	1	30.61	0.007	K	REEGWAFIDR	V
9	PFICI_04808	ETS82932.1	hypothetical protein PFICI_04808 [Pestalotiopsis fici W106-1]	89	100	0	19.67	0.014	K	QLPIVYGSHYSK	G
10	PFICI_13471	ETS74987.1	hypothetical protein PFICI_13471 [Pestalotiopsis fici W106-1]	116	133	0	91.64	9.9e-09	R	QPVQQVHVDQTAAAAEAR	V
10	PFICI_13471	ETS74987.1	hypothetical protein PFICI_13471 [Pestalotiopsis fici W106-1]	75	86	0	76.76	6.3e-08	R	GAYYAEVEALLR	R
10	PFICI_13471	ETS74987.1	hypothetical protein PFICI_13471 [Pestalotiopsis fici W106-1]	66	74	0	50.56	6.4e-05	K	LFASNDAVR	G
10	PFICI_13471	ETS74987.1	hypothetical protein PFICI_13471 [Pestalotiopsis fici W106-1]	87	98	2	38.58	0.00014	R	RVLPAGGTPIRK	V
10	PFICI_13471	ETS74987.1	hypothetical protein PFICI_13471 [Pestalotiopsis fici W106-1]	28	42	1	18.76	0.017	K	SYRDQGHEWNVHNLR	G

## Sheet: RNA-seq (reaction_201)
Supplementary Data 1 - Mass spectrometry data of protein identifications.
RNA-seq (ΔrsdA/P.fici WT)
Accession	Log2foldchange	p value	Gene ID	Description
ETS86507.1	0.913583	0.373275	PFICI_00335	hypothetical protein PFICI_00335 [Pestalotiopsis fici W106-1]
ETS83910.1	-0.52967	0.0410592	PFICI_05786	Alcohol dehydrogenase 1 [Pestalotiopsis fici W106-1]
ETS79056.1	0.591573	5.01e-05	PFICI_08909	urease accessory protein ureG-like protein [Pestalotiopsis fici W106-1]
ETS79794.1	0.752995	0.0150088	PFICI_09647	Homocitrate synthase [Pestalotiopsis fici W106-1]
ETS78800.1	0.928186	0.0074123	PFICI_08653	Acetyl-CoA hydrolase [Pestalotiopsis fici W106-1]
ETS73433.1	-0.357994	0.0533407	PFICI_15038	hypothetical protein PFICI_15038 [Pestalotiopsis fici W106-1]
ETS77343.1	-0.979897	9.48e-07	PFICI_11217	hypothetical protein PFICI_11217 [Pestalotiopsis fici W106-1]
ETS75398.1	1.30211	3.02e-08	PFICI_12342	hypothetical protein PFICI_12342 [Pestalotiopsis fici W106-1]
ETS80785.1	0.38361	0.000580009	PFICI_08314	hypothetical protein PFICI_08314 [Pestalotiopsis fici W106-1]
ETS77640.1	0.266478	0.737412	PFICI_09702	hypothetical protein PFICI_09702 [Pestalotiopsis fici W106-1]
ETS76835.1	-0.695812	1.91e-05	PFICI_10709	hypothetical protein PFICI_10709 [Pestalotiopsis fici W106-1]
ETS82535.1	0.231632	0.0636204	PFICI_04411	Eukaryotic translation initiation factor 5A [Pestalotiopsis fici W106-1]
ETS84926.1	0.513873	4.93e-05	PFICI_02951	Elongation factor 1-alpha [Pestalotiopsis fici W106-1]
ETS84783.1	-0.492769	0.0261053	PFICI_02808	hypothetical protein PFICI_02808 [Pestalotiopsis fici W106-1]
ETS80017.1	0.607628	6.99e-05	PFICI_07546	hypothetical protein PFICI_07546 [Pestalotiopsis fici W106-1]
ETS79743.1	0.0917072	0.644503	PFICI_09596	hypothetical protein PFICI_09596 [Pestalotiopsis fici W106-1]
ETS85678.1	-0.443095	0.00135017	PFICI_03703	hypothetical protein PFICI_03703 [Pestalotiopsis fici W106-1]
ETS85001.1	-0.699814	0.0842238	PFICI_03026	hypothetical protein PFICI_03026 [Pestalotiopsis fici W106-1]
ETS77982.1	-0.903066	3.03e-14	PFICI_10044	hypothetical protein PFICI_10044 [Pestalotiopsis fici W106-1]
ETS87516.1	-0.911049	4.25e-05	PFICI_01344	S-adenosylmethionine synthase [Pestalotiopsis fici W106-1]
ETS78768.1	0.0629871	0.758784	PFICI_08621	hypothetical protein PFICI_08621 [Pestalotiopsis fici W106-1]
ETS74296.1	-0.344657	0.0203944	PFICI_14162	Tubulin beta chain [Pestalotiopsis fici W106-1]
ETS81888.1	-0.205251	0.120603	PFICI_06890	hypothetical protein PFICI_06890 [Pestalotiopsis fici W106-1]
ETS87928.1	0.776836	9.7e-08	PFICI_01756	Glucosamine--fructose-6-phosphate aminotransferase [Pestalotiopsis fici W106-1]
ETS78755.1	0.141023	0.453558	PFICI_08608	hypothetical protein PFICI_08608 [Pestalotiopsis fici W106-1]
ETS75870.1	-0.0219028	0.864837	PFICI_12814	Metacaspase-1A [Pestalotiopsis fici W106-1]
ETS85468.1	-0.870661	1.29e-09	PFICI_03493	Histone H2B [Pestalotiopsis fici W106-1]
ETS76702.1	0.974708	5.4e-09	PFICI_12089	ATP-dependent RNA helicase ded-1 [Pestalotiopsis fici W106-1]
ETS79953.1	-1.13803	1.5e-07	PFICI_07482	hypothetical protein PFICI_07482 [Pestalotiopsis fici W106-1]
ETS85932.1	0.633013	0.00407337	PFICI_03957	60S ribosomal protein L27a [Pestalotiopsis fici W106-1]
ETS76041.1	0.0714549	0.606932	PFICI_12985	hypothetical protein PFICI_12985 [Pestalotiopsis fici W106-1]
ETS77369.1	0.11221	0.443234	PFICI_11243	hypothetical protein PFICI_11243 [Pestalotiopsis fici W106-1]
ETS83171.1	1.26953	0.00206	PFICI_05047	hypothetical protein PFICI_05047 [Pestalotiopsis fici W106-1]
ETS82698.1	-3.62317	1.31e-09	PFICI_04574	hypothetical protein PFICI_04574 [Pestalotiopsis fici W106-1]
ETS74046.1	1.18236	4.59e-07	PFICI_13912	Superoxide dismutase [Pestalotiopsis fici W106-1]
ETS82320.1	-0.302102	0.00339034	PFICI_07322	2-oxoglutarate dehydrogenase [Pestalotiopsis fici W106-1]
ETS73310.1	0.406664	0.0883699	PFICI_14915	40S ribosomal protein S6-B [Pestalotiopsis fici W106-1]
ETS80180.1	-0.130897	0.465419	PFICI_07709	4-aminobutyrate aminotransferase [Pestalotiopsis fici W106-1]
ETS74360.1	0.772253	0.367218	PFICI_14226	hypothetical protein PFICI_14226 [Pestalotiopsis fici W106-1]
ETS80506.1	0.767511	7.76e-06	PFICI_08035	40S ribosomal protein S18 [Pestalotiopsis fici W106-1]
ETS74677.1	-0.1062	0.617823	PFICI_13161	hypothetical protein PFICI_13161 [Pestalotiopsis fici W106-1]
ETS81780.1	0.491919	0.0232903	PFICI_06782	60S ribosomal protein L18-B [Pestalotiopsis fici W106-1]
ETS84969.1	0.500313	0.000863177	PFICI_02994	hypothetical protein PFICI_02994 [Pestalotiopsis fici W106-1]
ETS80221.1	0.499989	0.0437042	PFICI_07750	60S ribosomal protein L4-B [Pestalotiopsis fici W106-1]
ETS76996.1	1.18874	4.47e-08	PFICI_10870	Imidazoleglycerol-phosphate dehydratase [Pestalotiopsis fici W106-1]
ETS78002.1	0.527735	0.000281303	PFICI_10064	hypothetical protein PFICI_10064 [Pestalotiopsis fici W106-1]
ETS74987.1	-6.21301	8.41e-29	PFICI_13471	hypothetical protein PFICI_13471 [Pestalotiopsis fici W106-1]
ETS75808.1	-0.5256	0.00827278	PFICI_12752	hypothetical protein PFICI_12752 [Pestalotiopsis fici W106-1]
ETS84301.1	-1.81428	4.87e-23	PFICI_02326	hypothetical protein PFICI_02326 [Pestalotiopsis fici W106-1]
ETS86557.1	0.322487	0.00329125	PFICI_00385	hypothetical protein PFICI_00385 [Pestalotiopsis fici W106-1]
ETS84800.1	0.233658	0.196381	PFICI_02825	hypothetical protein PFICI_02825 [Pestalotiopsis fici W106-1]
ETS82932.1	-6.04351	3.42e-37	PFICI_04808	hypothetical protein PFICI_04808 [Pestalotiopsis fici W106-1]
ETS74120.1	5.65508	1.88e-15	PFICI_13986	hypothetical protein PFICI_13986 [Pestalotiopsis fici W106-1]
ETS81242.1	-0.276489	0.219394	PFICI_06244	hypothetical protein PFICI_06244 [Pestalotiopsis fici W106-1]
ETS83928.1	0.290205	0.247896	PFICI_05804	60S ribosomal protein L34-B [Pestalotiopsis fici W106-1]
ETS79313.1	0.51011	0.025681	PFICI_09166	Nucleolar protein 58 [Pestalotiopsis fici W106-1]
ETS79245.1	1.11198	7.52e-16	PFICI_09098	hypothetical protein PFICI_09098 [Pestalotiopsis fici W106-1]
ETS80120.1	-0.0226855	0.931405	PFICI_07649	hypothetical protein PFICI_07649 [Pestalotiopsis fici W106-1]
ETS75889.1	2.34036	1.25e-25	PFICI_12833	Peroxiredoxin-1 [Pestalotiopsis fici W106-1]
ETS81609.1	-0.684942	0.000666418	PFICI_06611	hypothetical protein PFICI_06611 [Pestalotiopsis fici W106-1]
ETS87145.1	0.311518	0.0346481	PFICI_00973	hypothetical protein PFICI_00973 [Pestalotiopsis fici W106-1]
ETS82156.1	-0.152776	0.281449	PFICI_07158	hypothetical protein PFICI_07158 [Pestalotiopsis fici W106-1]
ETS73867.1	0.727051	0.000254267	PFICI_14813	Ubiquitin-40S ribosomal protein S27a [Pestalotiopsis fici W106-1]
ETS77083.1	3.98694	4.49e-77	PFICI_10957	hypothetical protein PFICI_10957 [Pestalotiopsis fici W106-1]
ETS87632.1	-0.49555	0.00212709	PFICI_01460	14-3-3 protein [Pestalotiopsis fici W106-1]
ETS82564.1	0.695239	0.158795	PFICI_03795	Small COPII coat GTPase SAR1 [Pestalotiopsis fici W106-1]
ETS74429.1	-0.143222	0.166575	PFICI_14295	hypothetical protein PFICI_14295 [Pestalotiopsis fici W106-1]
ETS86675.1	0.610764	0.000102425	PFICI_00503	Isocitrate dehydrogenase [NAD] subunit 1 [Pestalotiopsis fici W106-1]
ETS79671.1	-0.77343	2.14e-08	PFICI_09524	hypothetical protein PFICI_09524 [Pestalotiopsis fici W106-1]
ETS75553.1	-1.55109	7e-22	PFICI_12497	Catalase-peroxidase [Pestalotiopsis fici W106-1]
ETS84767.1	0.513681	0.0194275	PFICI_02792	60S ribosomal protein L24 [Pestalotiopsis fici W106-1]
ETS80333.1	0.688684	2.27e-07	PFICI_07862	Protein disulfide-isomerase erp38 [Pestalotiopsis fici W106-1]
ETS74474.1	2.60148	4.39e-34	PFICI_14340	hypothetical protein PFICI_14340 [Pestalotiopsis fici W106-1]
ETS77561.1	0.490993	0.0602335	PFICI_10997	hypothetical protein PFICI_10997 [Pestalotiopsis fici W106-1]
ETS81458.1	2.7455	0.000102352	PFICI_11435	hypothetical protein PFICI_11435 [Pestalotiopsis fici W106-1]
ETS78090.1	0.250922	9.35e-05	PFICI_02596	Peptidyl-prolyl cis-trans isomerase [Pestalotiopsis fici W106-1]
ETS84571.1	0.345689	0.0667265	PFICI_10152	Vacuolar protein sorting-associated protein 27 [Pestalotiopsis fici W106-1]
ETS73359.1	0.94416	4.32e-09	PFICI_14964	T-complex protein 1 subunit gamma [Pestalotiopsis fici W106-1]
ETS74547.1	0.405792	0.00172703	PFICI_13031	60S ribosomal protein L10-A [Pestalotiopsis fici W106-1]
ETS79950.1	0.766455	0.622604	PFICI_10100	hypothetical protein PFICI_10100 [Pestalotiopsis fici W106-1]
ETS78310.1	0.465607	1.92e-05	PFICI_03089	hypothetical protein PFICI_03089 [Pestalotiopsis fici W106-1]
ETS84190.1	0.62561	0.000873648	PFICI_02215	Nascent polypeptide-associated complex subunit alpha [Pestalotiopsis fici W106-1]
ETS74018.1	-0.35002	0.76461	PFICI_13884	hypothetical protein PFICI_13884 [Pestalotiopsis fici W106-1]
ETS85512.1	-0.80186	0.0530698	PFICI_10139	T-complex protein 1 subunit epsilon [Pestalotiopsis fici W106-1]
ETS81596.1	1.48745	1.15e-18	PFICI_06598	hypothetical protein PFICI_06598 [Pestalotiopsis fici W106-1]
ETS85465.1	0.269975	2.63e-13	PFICI_14708	putative phosphoketolase [Pestalotiopsis fici W106-1]
ETS79454.1	-0.542243	0.0035038	PFICI_14553	hypothetical protein PFICI_14553 [Pestalotiopsis fici W106-1]
ETS73607.1	0.374181	1.93e-14	PFICI_05498	hypothetical protein PFICI_05498 [Pestalotiopsis fici W106-1]
ETS87677.1	0.884365	0.000386284	PFICI_01505	60S ribosomal protein L35 [Pestalotiopsis fici W106-1]
ETS87508.1	1.17309	0.713877	PFICI_08404	hypothetical protein PFICI_08404 [Pestalotiopsis fici W106-1]
ETS82802.1	1.12994	0.00324793	PFICI_04678	Ferrochelatase [Pestalotiopsis fici W106-1]
ETS87028.1	-0.316104	0.0260298	PFICI_05303	hypothetical protein PFICI_05303 [Pestalotiopsis fici W106-1]
ETS83759.1	0.225381	0.131765	PFICI_05635	hypothetical protein PFICI_05635 [Pestalotiopsis fici W106-1]
ETS84155.1	-7.95019	6.77e-124	PFICI_02180	hypothetical protein PFICI_02180 [Pestalotiopsis fici W106-1]
ETS81300.1	-1.5752	0.000423093	PFICI_14097	Hydroxymethylglutaryl-CoA synthase [Pestalotiopsis fici W106-1]
ETS74231.1	1.05026	5.38e-15	PFICI_06302	hypothetical protein PFICI_06302 [Pestalotiopsis fici W106-1]
ETS75998.1	-1.21135	1.03e-07	PFICI_12942	hypothetical protein PFICI_12942 [Pestalotiopsis fici W106-1]
ETS86689.1	-0.884421	0.00017704	PFICI_00517	hypothetical protein PFICI_00517 [Pestalotiopsis fici W106-1]
ETS87111.1	2.52009	0.148306	PFICI_04662	hypothetical protein PFICI_04662 [Pestalotiopsis fici W106-1]
ETS80498.1	0.382208	0.0564703	PFICI_08027	hypothetical protein PFICI_08027 [Pestalotiopsis fici W106-1]
ETS85505.1	0.671212	0.343726	PFICI_00720	hypothetical protein PFICI_00720 [Pestalotiopsis fici W106-1]
ETS80368.1	-0.962197	0.322906	PFICI_15192	hypothetical protein PFICI_15192 [Pestalotiopsis fici W106-1]
ETS86294.1	-0.167867	8.59e-19	PFICI_07897	hypothetical protein PFICI_07897 [Pestalotiopsis fici W106-1]
ETS87722.1	0.375447	0.298617	PFICI_00122	hypothetical protein PFICI_00122 [Pestalotiopsis fici W106-1]
ETS79063.1	0.138154	2.97e-60	PFICI_12030	hypothetical protein PFICI_12030 [Pestalotiopsis fici W106-1]
ETS82310.1	-0.953199	0.108452	PFICI_06928	Actin-related protein 4 [Pestalotiopsis fici W106-1]
ETS73514.1	-0.856737	2.4e-06	PFICI_14460	hypothetical protein PFICI_14460 [Pestalotiopsis fici W106-1]
ETS80517.1	0.75123	0.00025776	PFICI_08046	rRNA 2'-O-methyltransferase fibrillarin [Pestalotiopsis fici W106-1]
ETS84530.1	0.47066	0.965221	PFICI_05897	putative U6 snRNA-associated Sm-like protein LSm3 [Pestalotiopsis fici W106-1]
ETS73866.1	0.908253	0.000214872	PFICI_10894	hypothetical protein PFICI_10894 [Pestalotiopsis fici W106-1]
ETS88183.1	0.155056	8.88e-09	PFICI_14179	hypothetical protein PFICI_14179 [Pestalotiopsis fici W106-1]
ETS83444.1	0.266666	0.138109	PFICI_05320	ATP-dependent RNA helicase DBP2 [Pestalotiopsis fici W106-1]
ETS78795.1	-0.130032	0.304869	PFICI_08648	hypothetical protein PFICI_08648 [Pestalotiopsis fici W106-1]
ETS73977.1	0.493047	5.38e-06	PFICI_13843	hypothetical protein PFICI_13843 [Pestalotiopsis fici W106-1]
ETS74834.1	0.504658	0.64506	PFICI_05158	hypothetical protein PFICI_05158 [Pestalotiopsis fici W106-1]
ETS76020.1	0.743907	6.12e-12	PFICI_08024	Histone H4 [Pestalotiopsis fici W106-1]
ETS77250.1	-2.00889	0.00015565	PFICI_03492	Histone H2A [Pestalotiopsis fici W106-1]
ETS85467.1	-0.590588	0.836837	PFICI_06903	hypothetical protein PFICI_06903 [Pestalotiopsis fici W106-1]
ETS86321.1	-0.342317	0.290623	PFICI_00149	hypothetical protein PFICI_00149 [Pestalotiopsis fici W106-1]
ETS81901.1	0.0673858	1.7e-07	PFICI_11124	hypothetical protein PFICI_11124 [Pestalotiopsis fici W106-1]
ETS75871.1	-3.52423	7.22e-33	PFICI_08591	hypothetical protein PFICI_08591 [Pestalotiopsis fici W106-1]
ETS78930.1	0.716165	7.6e-06	PFICI_08783	hypothetical protein PFICI_08783 [Pestalotiopsis fici W106-1]
ETS78802.1	-1.82227	0.743052	PFICI_10711	Histone acetyltransferase type B subunit 2 [Pestalotiopsis fici W106-1]
ETS78540.1	-0.73347	2.55e-37	PFICI_14040	hypothetical protein PFICI_14040 [Pestalotiopsis fici W106-1]
ETS75901.1	1.43756	1.46e-28	PFICI_15324	Fructose-bisphosphate aldolase [Pestalotiopsis fici W106-1]
ETS81004.1	-0.16482	0.23885	PFICI_06006	hypothetical protein PFICI_06006 [Pestalotiopsis fici W106-1]
ETS86985.1	-0.983999	1.12e-24	PFICI_06877	Transketolase 1 [Pestalotiopsis fici W106-1]
ETS76794.1	-0.619924	0.000138918	PFICI_12181	hypothetical protein PFICI_12181 [Pestalotiopsis fici W106-1]
ETS81875.1	1.68861	0.863487	PFICI_08356	hypothetical protein PFICI_08356 [Pestalotiopsis fici W106-1]
ETS74426.1	-5.22971	0.538537	PFICI_02729	hypothetical protein PFICI_02729 [Pestalotiopsis fici W106-1]
ETS84704.1	-0.119504	6.83e-32	PFICI_14292	hypothetical protein PFICI_14292 [Pestalotiopsis fici W106-1]
ETS83739.1	0.0740993	0.673021	PFICI_05615	hypothetical protein PFICI_05615 [Pestalotiopsis fici W106-1]
ETS84164.1	0.630544	0.00335106	PFICI_02189	hypothetical protein PFICI_02189 [Pestalotiopsis fici W106-1]
ETS86389.1	0.881394	0.421548	PFICI_00217	hypothetical protein PFICI_00217 [Pestalotiopsis fici W106-1]
ETS84666.1	0.064076	0.780582	PFICI_01063	hypothetical protein PFICI_01063 [Pestalotiopsis fici W106-1]
ETS72999.1	4.88368	4.49e-08	PFICI_15174	Aldehyde dehydrogenase [Pestalotiopsis fici W106-1]
ETS87753.1	-0.483589	0.169211	PFICI_08331	hypothetical protein PFICI_08331 [Pestalotiopsis fici W106-1]
ETS80802.1	0.279205	0.33683	PFICI_01581	hypothetical protein PFICI_01581 [Pestalotiopsis fici W106-1]
ETS82198.1	0.101708	0.363763	PFICI_07200	NEDD8-conjugating enzyme Ubc12 [Pestalotiopsis fici W106-1]
ETS81728.1	-0.684786	0.00020313	PFICI_06730	hypothetical protein PFICI_06730 [Pestalotiopsis fici W106-1]
ETS78376.1	-1.55177	0.150331	PFICI_04755	hypothetical protein PFICI_04755 [Pestalotiopsis fici W106-1]
ETS81515.1	0.128684	1.2e-06	PFICI_10438	hypothetical protein PFICI_10438 [Pestalotiopsis fici W106-1]
ETS75315.1	0.737996	0.807055	PFICI_06517	hypothetical protein PFICI_06517 [Pestalotiopsis fici W106-1]
ETS82879.1	1.28061	0.00128159	PFICI_12259	Nucleolar protein 56 [Pestalotiopsis fici W106-1]
ETS82394.1	0.922907	6.06e-13	PFICI_04270	Isocitrate dehydrogenase [Pestalotiopsis fici W106-1]
ETS78068.1	1.39384	9.17e-197	PFICI_00656	hypothetical protein PFICI_00656 [Pestalotiopsis fici W106-1]
ETS86828.1	5.54657	6.61e-07	PFICI_10130	putative aspartate-semialdehyde dehydrogenase [Pestalotiopsis fici W106-1]
ETS81847.1	0.067739	0.565448	PFICI_14358	hypothetical protein PFICI_14358 [Pestalotiopsis fici W106-1]
ETS86324.1	0.0861517	0.030468	PFICI_02439	hypothetical protein PFICI_02439 [Pestalotiopsis fici W106-1]
ETS82567.1	0.44622	0.00205482	PFICI_04443	hypothetical protein PFICI_04443 [Pestalotiopsis fici W106-1]
ETS79420.1	0.49125	6.74e-08	PFICI_03916	hypothetical protein PFICI_03916 [Pestalotiopsis fici W106-1]
ETS85891.1	1.2519	0.730379	PFICI_00152	hypothetical protein PFICI_00152 [Pestalotiopsis fici W106-1]
ETS84710.1	2.48296	8.16e-06	PFICI_02735	hypothetical protein PFICI_02735 [Pestalotiopsis fici W106-1]
ETS84414.1	2.48492	0.796765	PFICI_06849	hypothetical protein PFICI_06849 [Pestalotiopsis fici W106-1]
ETS81039.1	-1.31682	8.3e-11	PFICI_06386	hypothetical protein PFICI_06386 [Pestalotiopsis fici W106-1]
ETS81384.1	-1.01784	0.393854	PFICI_09706	hypothetical protein PFICI_09706 [Pestalotiopsis fici W106-1]
ETS88246.1	-0.905618	1.26e-11	PFICI_02074	hypothetical protein PFICI_02074 [Pestalotiopsis fici W106-1]
ETS82874.1	-0.4023	7.92e-14	PFICI_01289	hypothetical protein PFICI_01289 [Pestalotiopsis fici W106-1]
ETS75279.1	0.202531	1.51e-11	PFICI_06041	hypothetical protein PFICI_06041 [Pestalotiopsis fici W106-1]
ETS79709.1	0.593347	0.153608	PFICI_04750	hypothetical protein PFICI_04750 [Pestalotiopsis fici W106-1]
ETS77644.1	1.00228	0.00352358	PFICI_09562	60S ribosomal protein L16 [Pestalotiopsis fici W106-1]
ETS87461.1	3.91185	0.202752	PFICI_12223	hypothetical protein PFICI_12223 [Pestalotiopsis fici W106-1]
ETS86232.1	-3.36981	0.474269	PFICI_09198	hypothetical protein PFICI_09198 [Pestalotiopsis fici W106-1]
ETS74007.1	-3.31687	0.0796653	PFICI_05430	hypothetical protein PFICI_05430 [Pestalotiopsis fici W106-1]
ETS87599.1	-0.430216	0.249934	PFICI_05221	hypothetical protein PFICI_05221 [Pestalotiopsis fici W106-1]
ETS83554.1	-0.359275	0.0224455	PFICI_07944	hypothetical protein PFICI_07944 [Pestalotiopsis fici W106-1]
ETS83345.1	0.101426	0.110337	PFICI_01427	hypothetical protein PFICI_01427 [Pestalotiopsis fici W106-1]
ETS87844.1	0.611221	8.81e-07	PFICI_03076	hypothetical protein PFICI_03076 [Pestalotiopsis fici W106-1]
ETS83842.1	0.686135	0.00665194	PFICI_01672	hypothetical protein PFICI_01672 [Pestalotiopsis fici W106-1]
ETS74631.1	0.786401	7.8e-39	PFICI_07472	hypothetical protein PFICI_07472 [Pestalotiopsis fici W106-1]
ETS85051.1	1.14356	7.11e-07	PFICI_05718	Methylsterol monooxygenase [Pestalotiopsis fici W106-1]
ETS79976.1	-3.07869	0.951622	PFICI_01766	hypothetical protein PFICI_01766 [Pestalotiopsis fici W106-1]
ETS81321.1	-1.11945	0.0115137	PFICI_06323	hypothetical protein PFICI_06323 [Pestalotiopsis fici W106-1]
ETS86661.1	-0.154157	0.00792878	PFICI_05329	hypothetical protein PFICI_05329 [Pestalotiopsis fici W106-1]
ETS87938.1	0.0167079	0.0195919	PFICI_03659	hypothetical protein PFICI_03659 [Pestalotiopsis fici W106-1]
ETS84151.1	0.518389	0.0140124	PFICI_03330	hypothetical protein PFICI_03330 [Pestalotiopsis fici W106-1]
ETS85634.1	0.982951	0.737424	PFICI_00489	hypothetical protein PFICI_00489 [Pestalotiopsis fici W106-1]
ETS83453.1	1.00026	0.00808828	PFICI_02176	hypothetical protein PFICI_02176 [Pestalotiopsis fici W106-1]
ETS85305.1	2.37134	6.22e-41	PFICI_07505	hypothetical protein PFICI_07505 [Pestalotiopsis fici W106-1]
ETS75178.1	0.0718917	0.00577581	PFICI_08987	hypothetical protein PFICI_08987 [Pestalotiopsis fici W106-1]
ETS79134.1	0.535003	0.00484762	PFICI_14447	hypothetical protein PFICI_14447 [Pestalotiopsis fici W106-1]
ETS73501.1	0.79645	4.17e-07	PFICI_06847	Sterol 24-C-methyltransferase [Pestalotiopsis fici W106-1]
ETS86141.1	-0.861713	0.000147698	PFICI_14380	hypothetical protein PFICI_14380 [Pestalotiopsis fici W106-1]
ETS80494.1	0.21691	0.624372	PFICI_07947	hypothetical protein PFICI_07947 [Pestalotiopsis fici W106-1]
ETS80418.1	0.584838	0.0182693	PFICI_06832	hypothetical protein PFICI_06832 [Pestalotiopsis fici W106-1]
ETS81830.1	0.626861	0.00196615	PFICI_04166	hypothetical protein PFICI_04166 [Pestalotiopsis fici W106-1]
ETS84270.1	-2.69633	0.118309	PFICI_06339	hypothetical protein PFICI_06339 [Pestalotiopsis fici W106-1]
ETS86400.1	-0.773038	0.72118	PFICI_08148	Histone-lysine N-methyltransferase [Pestalotiopsis fici W106-1]
ETS82474.1	-0.758284	0.732361	PFICI_03105	hypothetical protein PFICI_03105 [Pestalotiopsis fici W106-1]
ETS81337.1	-0.340524	0.000289349	PFICI_02295	hypothetical protein PFICI_02295 [Pestalotiopsis fici W106-1]
ETS80619.1	-0.0783092	1.18e-07	PFICI_00228	hypothetical protein PFICI_00228 [Pestalotiopsis fici W106-1]
ETS77583.1	0.11716	2.22e-06	PFICI_09341	hypothetical protein PFICI_09341 [Pestalotiopsis fici W106-1]
ETS79488.1	1.12542	0.0168148	PFICI_04350	hypothetical protein PFICI_04350 [Pestalotiopsis fici W106-1]
ETS84449.1	-1.15746	0.00128658	PFICI_02208	DNA-directed RNA polymerase II subunit RPB2 [Pestalotiopsis fici W106-1]
ETS79591.1	-0.224308	0.382885	PFICI_12136	hypothetical protein PFICI_12136 [Pestalotiopsis fici W106-1]
ETS76749.1	-0.174226	3.95e-16	PFICI_05538	hypothetical protein PFICI_05538 [Pestalotiopsis fici W106-1]
ETS84183.1	0.381771	6.07e-05	PFICI_02474	hypothetical protein PFICI_02474 [Pestalotiopsis fici W106-1]
ETS87733.1	1.38952	1.92e-22	PFICI_01561	hypothetical protein PFICI_01561 [Pestalotiopsis fici W106-1]
ETS83662.1	1.48941	0.26793	PFICI_09444	Transcription elongation factor spt-4 [Pestalotiopsis fici W106-1]
ETS78917.1	2.38708	0.0106604	PFICI_08770	hypothetical protein PFICI_08770 [Pestalotiopsis fici W106-1]
ETS79406.1	0.309186	0.113134	PFICI_09259	hypothetical protein PFICI_09259 [Pestalotiopsis fici W106-1]
