# Supplementary material for: Fungal secondary metabolism is governed by an RNA-binding protein CsdA/RsdA complex
Source: Nat Commun. 2023 Nov 14;14:7351. doi: 10.1038/s41467-023-43205-2 (PMC10645843; doi:10.1038/s41467-023-43205-2)
Supplement: Supplementary file 5 — Supplementary Data 2 [file 41467_2023_43205_MOESM5_ESM.xlsx]

## Sheet: species
Supplementary Data 2 - Species information used to construct phylogenetic trees.
Class	Species	Collection_No	LSU	SSU	RPB1	RPB2	ITS(5.8S)	EF
Sordariomycetes	Neopestalotiopsis clavispora	IHI 201606	—	—	—	—	MT151848.1	—
	Truncatella angustata	S358	—	—	—	—	OL604502.1	—
	Pseudomassariella vexata	CBS 129021	—	—	—	—	NR_164217.1	—
	Biscogniauxia marginata	CBS 124505	—	—	—	KU684310.1	KU684016.1	—
	Hypoxylon cercidicola	CBS 119009	KY610444.1	—	—	KU684285.1	KU683766.1	—
	Hypomontagnella submonticulosa	NC0708	—	—	—	KU684270.1	KU683969.1	—
	Daldinia loculata	CBS 113971	—	—	—	—	KU684018.1	—
	Daldinia grandis	CBS 114736	—	—	—	—	AM749918.1	—
	Hypomontagnella monticulosa	FL0542	—	—	—	KU684227.1	JQ760257.1	—
	Daldinia eschscholtzii	FL0578	—	—	—	—	JQ760292.1	—
	Daldinia decipiens	CBS 113046	—	—	—	KU684292.1	KU683760.1	—
	Daldinia sp.	EC12	—	—	—	—	JQ424940.1	—
	Annulohypoxylon truncatum	CBS 140777	—	—	—	—	KU604560.1	—
	Hypoxylon crocopeplum	CBS 119004	—	—	—	KY624255.1	KC968907.1	—
	Annulohypoxylon moriforme	CBS 123579	KY610425.1	—	—	KU684279.1	KU683751.1	—
	Annulohypoxylon nitens	CBS 120705	—	—	—	—	KU684021.1	—
	Annulohypoxylon stygium	FL0470	—	—	—	KU684225.1	JQ760192.1	—
	Rostrohypoxylon terebratum	CBS 119137	DQ840069.1	—	—	DQ631954.1	DQ631943.1	—
	Microdochium bolleyi	J235TASD1	—	—	—	—	OL898490.1	—
	Astrocystis sublimbata	CBS 130006	MH877041.1	—	—	—	MH865618.1	—
	Xylaria arbuscula	FL1030	—	—	—	KU684247.1	JQ760654.1	—
	Fusarium sarcochroum	NRRL 20472	—	—	JX171472.1	JX171586.1	—	—
	Fusarium longipes	NRRL 20695	—	—	—	GQ915493.1	—	GQ915509.1
	Fusarium austroafricanum	NRRL 53441	—	—	MH742536.1	MH742615.1	—	MH742686.1
	Fusarium sporotrichioides	NRRL 3299	—	—	MW233226.1	MW233398.1	—	MW233055.1
	Fusarium proliferatum	MPVP 328	—	—	—	—	MW183487.1	—
	Fusarium albosuccineum	NRRL 20459	—	—	JX171471.1	JX171585.1	—	—
	Fusarium heterosporum	NRRL 20693	—	—	JX171480.1	JX171594.1	—	—
	Valsa mali var. pyri	SXYL134	—	—	—	—	JN662366.1	JQ900325.1
	Fusarium napiforme	NRRL 25196	—	—	—	MW402709.1	MN193891.1	MN193863.1
	Fusarium phyllophilum	NRRL 13617	U34545.1	U34516.1	KF466399.1	KF466410.1	—	KF466421.1
	Fusarium sp.	NRRL 25303	U61666.1	U61614.1	—	—	U61692.1	AF160283.1
	Fusarium avenaceum	F156N33	—	—	—	—	—	KC874789.1
	Fusarium beomiforme	NRRL 25174	—	—	JX171506.1	JX171619.1	—	—
	Fusarium anthophilum	NRRL 25214	—	—	KF466393.1	KF466403.1	—	KF466414.1
	Fusarium zealandicum	NRRL 22465	—	—	JX171498.1	JX171611.1	—	—
	Purpureocillium lilacinum	PLFJ-1	—	KM453731.1	—	—	—	—
	Pyricularia pennisetigena	Br36	KM485033.1	—	—	—	KM484933.1	—
	Cylindrodendrum hubeiense	IHI 201604	—	—	—	—	MT151680.1	—
	Epichloe festucae	Fl1	—	—	—	—	—	MF928031.1
	Sarocladium implicatum	TR	—	—	—	—	KJ746997.1	—
	Metarhizium anisopliae	E6	—	—	—	—	EF051705.1	—
	Coniochaeta sp.	2T2.1	—	—	—	—	OM238183.1	—
	Fusarium culmorum	PV	—	—	—	—	KT992460.1	—
	Hypoxylon fragiforme	CBS 206.31	MH866641.1	—	—	—	KU684022.1	—
	Biscogniauxia mediterranea	AZ0048	—	—	—	—	HM122805.1	—
	Biscogniauxia mediterranea	CBS 129072	MH876624.1	—	—	—	MH865187.1	—
	Daldinia bambusicola	CBS 122872	MH874769.1	—	—	KU684287.1	MH863245.1	—
	Daldinia caldariorum	CBS 122874	—	—	—	KU684289.1	KU683756.1	—
	Xylaria multiplex	DSM 110363	—	—	—	—	MN833802.1	—
	Xylaria hypoxylon	DSM 108379	—	—	—	—	MK577428.1	—
	Daldinia vernicosa	CBS 139.73	—	—	—	KU684288.1	KU683759.1	—
	Xylaria digitata	CBS 161.22	—	—	—	—	AY909006.1	—
	Monosporascus ibericus	CBS 110550	—	—	—	—	JQ973832.1	JQ958958.1
	Kretzschmaria deusta	CBS 826.72	—	—	—	KU684309.1	KU683767.1	—
	Xylaria venustula	FL0490	—	—	—	—	JQ760209.1	—
	Nemania serpens	AZ0576	—	—	—	—	HM123293.1	—
	Nemania serpens	AK0226	—	—	—	KU684208.1	JQ758707.1	—
	Nemania abortiva	FL1152	—	—	—	KU684251.1	JQ760771.1	—
	Fusarium ambrosium	NRRL 20438	AF178366.1	—	JX171470.1	JX171584.1	AF178397.1	AF178332.1
Leotiomycetes	Amylocarpus encephaloides	TRa018bII	—	—	—	—	OL539743.1	—
	Cadophora sp.	DSE1049	—	—	—	—	OM337551.1	—
	Calycina marina	TRa3180A	—	—	—	—	OL539744.1	—
	Rhynchosporium agropyri	04CH-RAC-A.6.1	—	—	—	—	KU844334.1	—
	Golovinomyces cichoracearum	UMSG1	—	—	—	—	HM449077.1	—
	Botrytis porri	MUCL 3234	—	—	—	—	NR_147419.1	—
	Botrytis porri	MUCL3349	—	—	—	AJ745705.1	—	—
	Botrytis galanthina	MUCL435	—	—	—	AJ745689.1	—	—
	Botrytis tulipae	BT9001	—	—	—	AJ745712.1	AM235308.1	AM235195.1
	Scytalidium lignicola	DSM 105466	—	—	—	—	MG815782.1	—
	Erysiphe neolycopersici	UMSG2	—	—	—	—	KX776199.1	—
	Hyaloscypha hepaticicola	UAMH 7357	—	—	—	—	OM238143.1	—
Dothideomycetes	Diplodia corticola	CBS 112549	AY928051.1	KF766239.1	—	—	KF766156.1	KF766398.1
	Viridothelium virens	Tuck. ex Michener	—	—	—	—	OM238148.1	—
	Aplosporella prunicola	CBS 121167	NG_070366.1	NG_063004.1	—	—	—	—
	Tothia fuscella	CBS 130266	MH877042.1	—	—	—	MH865619.1	—
	Mytilinidion resinicola	CBS 304.34	MH867038.1	—	—	—	MH855535.1	—
	Glonium stellatum	CBS 207.34	—	FJ161140.2	—	—	MZ570257.1	FJ161095.1
	Lophiotrema nucula	CBS 627.86	GU301837.1	GU296167.1	—	GU371792.1	OL739258.1	GU349073.1
	Ampelomyces quisqualis	HMLAC05119	—	—	—	—	OL739255.1	—
	Stagonospora sp.	SRC1lsM3a	HM216201.1	HM216192.1	—	—	HM216208.2	—
	Trichodelitschia bisporula	CBS 262.69	GU348996.1	GU296202.1	GU371812.1	GU371802.1	OM337542.1	GU349020.1
	Trematosphaeria pertusa	CBS 122368	NG_057809.1	—	—	—	NR_132040.1	—
	Didymosphaeria enalia	CBS 304.66	MH870440.1	—	—	—	MH858800.1	—
	Amniculicola lignicola	CBS 123094	NG_067455.1	—	—	—	NR_159633.1	—
	Periconia macrospinosa	DSE2036	—	—	—	—	OM337552.1	—
	Byssothecium circinans	CBS 675.92	GU205217.1	GU205235.1	—	—	OM337536.1	GU349061.1
	Friedmanniomyces endolithicus	CCFEE 5311	—	—	—	—	JN885562.1	—
	Delphinella strobiligena	CBS 735.71	MH872074.1	—	—	—	MH860318.1	—
	Peltaster fructicola	LNHT1506	KT780342.1	KT780343.1	—	—	JX961608.1	KT780348.1
	Lineolata rhizophorae	ATCC 16933	—	—	—	—	OL739257.1	—
	Coniosporium apollinis	CBS 100218	—	XR_552290.1	—	—	—	—
	Pseudovirgaria hyperparasitica	CBS 121739	MH874700.1	—	—	—	MH863150.1	—
	Friedmanniomyces simplex	CCFEE 5184	GU250368.1	—	—	—	—	—
	Massariosphaeria phaeospora	CBS 611.86	GU301843.1	GU296173.1	—	GU371794.1	—	—
	Decorospora gaudefroyi	P77	—	—	—	—	OM337559.1	—
	Polyplosphaeria fusca	CBS 125425	MH875147.1	—	—	—	MH863680.1	—
	Pyrenochaeta sp.	DS3sAY3a	HM216198.1	HM216189.1	—	—	HM216209.1	—
	Pyrenophora tritici-repentis	86-124	—	—	—	—	AY739849.1	—
	Friedmanniomyces endolithicus	CCFEE 5311	—	—	—	—	JN885562.1	—
	Stemphylium lycopersici	CIDEFI 216	—	—	—	—	KJ624439.1	—
	Bipolaris maydis	BM1	—	—	—	—	MZ895507.1	—
	Pseudocercospora musae	CBS 116634	GU253775.1	—	—	—	GU269747.1	GU384459.1
	Lindgomyces ingoldianus	ATCC 200398	AB521736.1	AB521719.1	—	—	OM337574.1	—
	Hortaea werneckii	EXF-10513	—	—	—	—	MH028931.1	—
	Teratosphaeria nubilosa	CBS 116005	KF902031.1	—	—	KF902460.1	KF901686.1	KF903336.1
Eurotiomycetes	Paecilomyces variotii	CBS 101075		NG_062372.1	JN121554.1	—	OL901210.1	—
	Aspergillus sergii	CBS 130017	MH877025.1	—	—	—	OL711674.1	—
	Aspergillus pseudocaelatus	CBS 117616	—	—	MF448501.1	—	OL711677.1	—
	Aspergillus minisclerotigenes	CBS 117635	—	—	MF448483.1	—	OL711675.1	—
	Aspergillus parasiticus	CBS 117618	—	—	—	—	OL711689.1	—
	Aspergillus leporis	CBS 151.66	—	—	JN121588.1	JN121446.1	—	—
	Aspergillus arachidicola	CBS 117612	—	—	—	—	OL711687.1	—
	Aspergillus novoparasiticus	CBS 126849	MH875709.1	—	MF448490.1	—	OL711681.1	—
	Aspergillus tamarii	CBS 117626	—	—	—	—	OL711678.1	—
	Aspergillus caelatus	CBS 763.97	MH874280.1	—	—	—	MH862672.1	—
	Aspergillus pseudotamarii	CBS 117625	—	—	—	—	OL711684.1	—
	Aspergillus avenaceus	IBT 18842	—	—	—	—	OL711688.1	—
	Emergomyces africanus	CBS 136260	KT155136.1	—	—	—	KT155802.1	KT156142.1
	Talaromyces amestolkiae	CIB	—	—	KJ599669.1	—	KJ599668.1	—
	Fonsecaea erecta	CBS 125763	KF155186.1	KF155210.1	—	—	KC886414.1	KF155227.1
	Talaromyces cellulolyticus	Y-94	—	—	AB856422.1	—	—	—
	Penicillium griseofulvum	PG3	—	—	—	—	KJ467353.1	—
	Aspergillus hancockii	FRR 3425	—	—	—	MT211766.1	KX858342.1	—
	Aspergillus candidus	CBS 102.13	—	—	—	—	OL898495.1	—
	Aspergillus taichungensis	IBT 19404	—	—	—	LT627016.1	OL898494.1	—
	Aspergillus alliaceus	CBS 536.65	MH870347.1	—	—	—	MH858707.1	—
	Aspergillus welwitschiae	CBS 139.54b	—	—	—	—	OL711714.1	—
	Aspergillus nidulans	FGSC A4	NC_017896.1	NC_017896.1	XM_653321.1	—	—	—
	Aspergillus fumigatus	Z5	—	—	—	—	GQ337429.1	—
	Penicillium subrubescens	CBS 132785	—	—	—	—	NR_111863.1	—
	Aspergillus fumigatus	Af293	—	—	XM_747744.1	—	—	XM_749751.1
	Aspergillus fumigatus	A1163	—	—	DS499594.1	—	—	DS499596.1
	Aspergillus terreus	ATCC 20542	—	—	—	—	AJ001338.1	—
	Aspergillus coremiiformis	CBS 553.77	MH872862.1	—	JN121700.1	JN121533.1	MH861101.1	—
	Penicillium italicum	PHI-1	—	—	—	—	AJ250549.1	—
	Aspergillus udagawae	IFM 46973	—	—	—	LT796069.1	—	—
	Aspergillus udagawae	IFM 46972	—	—	—	LT796065.1	—	—
	Fonsecaea nubica	CBS 269.64	—	—	—	—	EU938592.1	—
Pezizomycetes	Tuber borchii	Tbo3840	—	—	—	—	OL957178.1	—
	Kalaharituber pfeilii	F3	—	—	—	—	OL739369.1	—
	Sphaerosporella brunnea	Sb_GMNB300	—	—	—	—	OL901218.1	—
	Ascodesmis nigricans	CBS 389.68	DQ168335.1	—	JX943654.1	JX943761.2	OM337562.1	KC109221.1
	Trichophaea hybrida	UTF0779	—	—	—	—	OL739382.1	—
Orbiliomycetes	Dactylella cylindrospora	CBS325.70	—	—	—	—	DQ494364.1	—
Zoopagomycota	Piptocephalis cylindrospora	RSA 2659	MG764623.1	—	—	—	MG764680.1	—
Mucoromycota	Absidia repens	NRRL 1336	—	—	—	—	OL739374.1	—
	Lichtheimia corymbifera	FSU:9682	—	JQ014052.1	—	—	—	—
	Syncephalastrum racemosum	NRRL 2496	KU561735.1	—	—	—	OL739372.1	—
	Acaulospora colombiana	CL356	MT832198.1	—	—	—	—	—
	Rhizopus delemar	GL27	—	—	—	—	MT590552.1	—
	Rhizopus arrhizus	GL39	—	—	—	—	MT590562.1	—
	Hesseltinella vesiculosa	NRRL 3301	—	—	—	—	OL739392.1	—
	Rhizopus microsporus	ATCC 11559	—	—	—	—	OM337564.1	—
	Parasitella parasitica	CBS 412.66	JN206438.1	—	—	—	JN206027.1	—
	Rhizopus azygosporus	CBS 357.93	HM849666.1	AB250156.1	—	—	JN206343.1	AB512265.1
	Mucor plumbeus	CBS 226.32	—	—	—	—	JN205916.1	—
	Glomus cerebriforme	DAOM 227022	—	—	—	—	GQ205038.1	GQ205007.1
	Hesseltinella vesiculosa	NRRL 3301	—	—	—	—	OL739392.1	—
	Jimgerdemannia flammicorona	GMNB39	—	—	—	—	OM238191.1	—
	Podila epicladia	AD058	—	—	MN744028.1	—	—	MN878110.1
Tremellomycetes	Phaffia rhodozyma	CBS5905	—	KF036689.1	—	KF036933.1	DQ904246.1	KF037195.1
"—" means no relevant information.

## Sheet: homologous proteins
Supplementary Data 2 - Species information used to construct phylogenetic trees.
Class	Species	Collection_No	RsdA			CsdA
			Query Cover	Per. Ident	Accession	Coverage	Identity	Accession
Sordariomycetes	Neopestalotiopsis clavispora	IHI 201606	1	0.9509	KAF7531765.1	1	0.9686	KAF7531000.1
	Truncatella angustata	S358	1	0.8769	KAH8200359.1	1	0.9105	KAH8198964.1
	Pseudomassariella vexata	CBS 129021	1	0.745	XP_040712819.1	0.99	0.8311	XP_040720886.1
	Biscogniauxia marginata	CBS 124505	1	0.7043	KAI1501864.1	0.99	0.8565	KAI1498467.1
	Hypoxylon cercidicola	CBS 119009	1	0.728	KAI1779349.1	0.88	0.863	KAI1775994.1
	Hypomontagnella submonticulosa	NC0708	0.99	0.7318	KAI2637650.1	0.99	0.8612	KAI2641929.1
	Daldinia loculata	CBS 113971	1	0.7225	KAI1648212.1	0.99	0.8596	XP_049158899.1
	Daldinia grandis	CBS 114736	1	0.7373	KAI0119474.1	0.99	0.8596	KAI0119119.1
	Hypomontagnella monticulosa	FL0542	1	0.68	KAI0379106.1	0.99	0.8612	KAI0379835.1
	Daldinia eschscholtzii	FL0578	0.99	0.7449	KAI1473834.1	0.99	0.8596	KAI1473475.1
	Daldinia decipiens	CBS 113046	1	0.7279	KAI1654702.1	0.99	0.8596	XP_049105072.1
	Daldinia sp.	EC12	1	0.744	OTB11034.1	0.99	0.8596	OTB16780.1
	Annulohypoxylon truncatum	CBS 140777	1	0.7293	KAI1212685.1	0.98	0.8642	XP_047859022.1
	Hypoxylon crocopeplum	CBS 119004	1	0.6622	KAI1379698.1	0.99	0.8454	KAI1377484.1
	Annulohypoxylon moriforme	CBS 123579	1	0.7162	KAI1454076.1	0.98	0.8642	KAI1452009.1
	Annulohypoxylon nitens	CBS 120705	0.99	0.7177	KAI0897353.1	0.98	0.8642	KAI0891603.1
	Annulohypoxylon stygium	FL0470	0.99	0.7185	KAI1448988.1	0.98	0.8642	KAI1444567.1
	Rostrohypoxylon terebratum	CBS 119137	0.98	0.723	KAI1091997.1	0.88	0.8652	KAI1087014.1
	Microdochium bolleyi	J235TASD1	1	0.6218	KXJ93959.1	0.91	0.953	KXJ92709.1
	Astrocystis sublimbata	CBS 130006	0.99	0.6252	KAI0203388.1	0.99	0.816	KAI0201039.1
	Xylaria arbuscula	FL1030	0.99	0.6608	KAI1363358.1	0.98	0.8241	KAI1363544.1
	Fusarium sarcochroum	NRRL 20472	0.97	0.6351	KAF4946301.1	0.98	0.8259	KAF4970594.1
	Fusarium longipes	NRRL 20695	0.97	0.6392	RGP59169.1	0.98	0.8294	RGP65430.1
	Fusarium austroafricanum	NRRL 53441	0.97	0.6267	KAF4445241.1	0.98	0.8229	KAF4446072.1
	Fusarium sporotrichioides	NRRL 3299	0.97	0.6324	RGP68025.1	0.98	0.8278	RGP69274.1
	Fusarium proliferatum	MPVP 328	0.97	0.6243	XP_031083022.1	0.98	0.8244	XP_031080540.1
	Fusarium albosuccineum	NRRL 20459	0.91	0.6426	KAF4472024.1	0.98	0.8286	KAF4469315.1
	Fusarium heterosporum	NRRL 20693	0.97	0.6291	KAF5665637.1	0.98	0.8063	KAF5658039.1
	Valsa mali var. pyri	SXYL134	0.99	0.6335	KUI60853.1	0.99	0.8312	KUI58832.1
	Fusarium napiforme	NRRL 25196	0.97	0.6271	KAF5529969.1	0.98	0.8246	KAF5555532.1
	Fusarium phyllophilum	NRRL 13617	0.97	0.6271	KAF5533779.1	0.98	0.8278	KAF5563368.1
	Fusarium sp.	NRRL 25303	0.97	0.6285	KAF5655787.1	0.98	0.8259	KAF5615036.1
	Fusarium avenaceum	F156N33	0.97	0.6262	KAG5664455.1	0.98	0.8069	KAG5661703.1
	Fusarium beomiforme	NRRL 25174	0.96	0.628	KAF4331611.1	0.98	0.8233	KAF4332382.1
	Fusarium anthophilum	NRRL 25214	0.97	0.6243	KAF5247178.1	0.98	0.8262	KAF5253068.1
	Fusarium zealandicum	NRRL 22465	0.92	0.6433	KAF4973237.1	0.98	0.8323	KAF4977645.1
	Purpureocillium lilacinum	PLFJ-1	0.91	0.6056	XP_018182867.1	0.89	0.9515	XP_018176458.1
	Pyricularia pennisetigena	Br36	0.99	0.5675	XP_029745366.1	0.98	0.7803	XP_029750549.1
	Cylindrodendrum hubeiense	IHI 201604	0.97	0.6025	KAF7532934.1	0.99	0.7921	KAF7545164.1
	Epichloe festucae	Fl1	0.89	0.6213	QPH18505.1	0.99	0.8166	QPG96867.1
	Sarocladium implicatum	TR	0.97	0.5646	KAH8171730.1	0.98	0.771	KAH8177384.1
	Metarhizium anisopliae	E6	0.84	0.593	KFG79962.1	0.88	0.9402	KFG81073.1
	Coniochaeta sp.	2T2.1	0.91	0.5431	KAB5547248.1	0.99	0.8265	KAB5531235.1
	Fusarium culmorum	PV	0.75	0.5933	PTD04216.1	0.64	0.9446	PTD10639.1
	Hypoxylon fragiforme	CBS 206.31	0.91	0.7635	KAI2605066.1	0.91	0.9609	XP_049116608.1
	Biscogniauxia mediterranea	AZ0048	0.92	0.745	KAI1488563.1	0.99	0.8565	KAI1486559.1
	Biscogniauxia mediterranea	CBS 129072	0.92	0.7748	KAI1631033.1	0.99	0.8565	KAI1630800.1
	Daldinia bambusicola	CBS 122872	0.91	0.7692	KAI1801749.1	0.99	0.858	KAI1802247.1
	Daldinia caldariorum	CBS 122874	0.9	0.7583	KAI1466578.1	0.99	0.858	XP_047786066.1
	Xylaria multiplex	DSM 110363	0.91	0.7669	KAF2968520.1	0.98	0.8273	KAF2970358.1
	Xylaria hypoxylon	DSM 108379	0.91	0.7895	TGJ78928.1	0.98	0.8336	TGJ83785.1
	Daldinia vernicosa	CBS 139.73	0.9	0.7688	KAI0847609.1	0.99	0.8596	XP_047859764.1
	Xylaria digitata	CBS 161.22	0.91	0.7644	KAI0540342.1	0.98	0.8273	KAI0530180.1
	Monosporascus ibericus	CBS 110550	0.91	0.7351	RYO74042.1	0.99	0.8502	RYO85309.1
	Kretzschmaria deusta	CBS 826.72	0.9	0.7837	KAI0910156.1	0.98	0.8288	KAI0911226.1
	Xylaria venustula	FL0490	0.91	0.761	KAI1307544.1	0.98	0.8246	KAI1310008.1
	Nemania serpens	AZ0576	0.91	0.7289	KAI1193887.1	0.99	0.8141	KAI1195060.1
	Nemania serpens	AK0226	0.91	0.7419	KAI1183522.1	0.99	0.8172	KAI1192068.1
	Nemania abortiva	FL1152	0.89	0.7778	KAI1124204.1	0.99	0.8203	KAI1120554.1
	Fusarium ambrosium	NRRL 20438	0.63	0.5899	RSM18054.1	0.98	0.8165	RSM14466.1
Leotiomycetes	Amylocarpus encephaloides	TRa018bII	0.99	0.5586	KAG9229480.1	0.99	0.8394	KAG9234682.1
	Cadophora sp.	DSE1049	0.99	0.5546	PVH72400.1	0.98	0.8496	PVH71712.1
	Calycina marina	TRa3180A	0.97	0.5293	KAG9242993.1	0.99	0.7981	KAG9242286.1
	Rhynchosporium agropyri	04CH-RAC-A.6.1	0.99	0.5025	CZT07108.1	0.98	0.7987	CZS94168.1
	Golovinomyces cichoracearum	UMSG1	0.97	0.5046	RKF71746.1	0.89	0.9328	RKF76114.1
	Botrytis porri	MUCL 3234	0.92	0.5775	XP_038773084.1	0.99	0.8396	XP_038767782.1
	Botrytis porri	MUCL3349	0.92	0.5757	TGO83142.1	0.99	0.8396	XP_038767782.1
	Botrytis galanthina	MUCL435	0.92	0.5775	THV51370.1	0.99	0.8412	THV52899.1
	Botrytis tulipae	BT9001	0.92	0.5757	TGO13257.1	0.99	0.8407	TGO13451.1
	Scytalidium lignicola	DSM 105466	0.75	0.5351	RFU29590.1	0.99	0.8341	RFU35268.1
	Erysiphe neolycopersici	UMSG2	0.85	0.5342	RKF57231.1	0.89	0.9142	RKF62909.1
	Hyaloscypha hepaticicola	UAMH 7357	0.53	0.6633	PMD14295.1	0.99	0.8218	PMD21508.1
Dothideomycetes	Diplodia corticola	CBS 112549	0.91	0.5381	XP_020128593.1	0.99	0.7492	XP_020129708.1
	Viridothelium virens	Tuck. ex Michener	0.98	0.4844	KAF2230007.1	1	0.7347	KAF2230409.1
	Aplosporella prunicola	CBS 121167	0.98	0.4987	XP_033394881.1	0.99	0.7492	XP_033395963.1
	Tothia fuscella	CBS 130266	0.91	0.485	KAF2431474.1	0.89	0.9218	KAF2436871.1
	Mytilinidion resinicola	CBS 304.34	0.85	0.5266	XP_033570251.1	0.99	0.7543	XP_033583497.1
	Glonium stellatum	CBS 207.34	0.64	0.58	OCL08112.1	0.48	0.8707	OCL05091.1
	Lophiotrema nucula	CBS 627.86	0.9	0.4885	KAF2114127.1	0.99	0.7346	KAF2111221.1
	Ampelomyces quisqualis	HMLAC05119	0.74	0.5787	KAF1919473.1	0.99	0.7373	KAF1918929.1
	Stagonospora sp.	SRC1lsM3a	0.73	0.5729	OAK94064.1	0.99	0.7346	OAL04233.1
	Trichodelitschia bisporula	CBS 262.69	0.64	0.5599	KAF2398022.1	0.98	0.7068	KAF2403034.1
	Trematosphaeria pertusa	CBS 122368	0.64	0.5792	XP_033687064.1	0.98	0.7352	XP_033681243.1
	Didymosphaeria enalia	CBS 304.66	0.75	0.5647	KAF2264159.1	0.98	0.7376	KAF2267257.1
	Amniculicola lignicola	CBS 123094	0.72	0.5735	KAF2003962.1	0.91	0.8796	KAF1998159.1
	Periconia macrospinosa	DSE2036	0.72	0.5546	PVH95262.1	0.98	0.7424	PVI00927.1
	Byssothecium circinans	CBS 675.92	0.73	0.5558	KAF1957738.1	0.99	0.7452	KAF1951629.1
	Friedmanniomyces endolithicus	CCFEE 5311	0.84	0.4499	TKA41777.1	0.47	0.6987	TKA41204.1
	Delphinella strobiligena	CBS 735.71	0.63	0.4979	KAF1343880.1	0.89	0.9142	KAF1346145.1
	Peltaster fructicola	LNHT1506	0.62	0.4746	QIW95240.1	0.97	0.5765	QIX02358.1
	Lineolata rhizophorae	ATCC 16933	0.79	0.6168	KAF2453953.1	0.97	0.7115	KAF2455660.1
	Coniosporium apollinis	CBS 100218	0.76	0.582	XP_007781001.1	0.99	0.7328	XP_007778286.1
	Pseudovirgaria hyperparasitica	CBS 121739	0.75	0.5966	XP_033601620.1	0.87	0.9013	XP_033597288.1
	Friedmanniomyces simplex	CCFEE 5184	0.84	0.5055	TKA74007.1	0.74	0.6606	TKA73235.1
	Massariosphaeria phaeospora	CBS 611.86	0.67	0.9296	KAF2867375.1	0.99	0.7256	KAF2871350.1
	Decorospora gaudefroyi	P77	0.64	0.9357	KAF1835638.1	0.99	0.7325	KAF1835342.1
	Polyplosphaeria fusca	CBS 125425	0.67	0.9225	KAF2733802.1	0.99	0.7324	KAF2728238.1
	Pyrenochaeta sp.	DS3sAY3a	0.75	0.9286	OAL43806.1	0.99	0.7342	OAL46851.1
	Pyrenophora tritici-repentis	Pt-1C-BFP	0.65	0.9357	XP_001930700.1	0.99	0.7293	XP_001941335.1
	Friedmanniomyces endolithicus	CCFEE 5311	0.84	0.4499	TKA41777.1	0.47	0.6859	TKA48034.1
	Stemphylium lycopersici	CIDEFI 216	0.66	0.9357	KNG48145.1	0.99	0.7325	KNG47770.1
	Bipolaris maydis	BM1	0.65	0.9357	KAH7558975.1	0.99	0.7341	KAH7552864.1
	Pseudocercospora musae	CBS 116634	0.44	0.5103	KXT12368.1	0.98	0.5973	KXT17575.1
	Lindgomyces ingoldianus	ATCC 200398	0.67	0.8873	XP_033546194.1	0.99	0.7299	XP_033544681.1
	Hortaea werneckii	EXF-2000	0.81	0.526	OTA37661.1	0.88	0.7418	OTA31941.1
	Teratosphaeria nubilosa	CBS 116005	0.69	0.7714	KAF2770612.1	0.89	0.7208	KAF2769774.1
Eurotiomycetes	Paecilomyces variotii	CBS 101075 / No.5	0.9	0.4891	GAD97653.1	0.91	0.9046	GAD92071.1
	Aspergillus sergii	CBS 130017	0.97	0.4586	KAE8322204.1	0.99	0.7022	KAE8332215.1
	Aspergillus pseudocaelatus	CBS 117616	0.97	0.456	KAE8419358.1	0.99	0.7248	KAE8416552.1
	Aspergillus minisclerotigenes	CBS 117635	0.98	0.4568	KAB8266549.1	0.91	0.911	KAB8276410.1
	Aspergillus parasiticus	CBS 117618	0.97	0.4532	KAB8201736.1	0.91	0.911	KAB8208607.1
	Aspergillus leporis	CBS 151.66	0.97	0.4521	KAB8072168.1	0.91	0.9149	KAB8067942.1
	Aspergillus arachidicola	CBS 117612	0.97	0.4545	KAE8334381.1	0.91	0.911	KAE8346483.1
	Aspergillus novoparasiticus	CBS 126849	0.97	0.4493	KAB8213759.1	0.99	0.7022	KAB8225489.1
	Aspergillus tamarii	CBS 117626	0.97	0.4539	KAE8156539.1	0.91	0.911	KAE8166682.1
	Aspergillus caelatus	CBS 763.97	0.97	0.4533	XP_031920369.1	0.99	0.7248	XP_031922517.1
	Aspergillus pseudotamarii	CBS 117625	0.97	0.4582	XP_031913117.1	0.99	0.7296	XP_031908764.1
	Aspergillus avenaceus	IBT 18842	0.97	0.4462	KAE8151483.1	0.9	0.9251	KAE8149584.1
	Emergomyces africanus	CBS 136260	0.74	0.5222	OAX79670.1	0.48	0.882	OAX77403.1
	Talaromyces amestolkiae	CIB	0.85	0.4579	XP_040733362.1	0.91	0.9084	XP_040733107.1
	Fonsecaea erecta	CBS 125763	0.71	0.4917	XP_018699035.1	0.99	0.7123	XP_018688644.1
	Talaromyces cellulolyticus	Y-94	0.63	0.495	GAM36608.1	0.9	0.906	GAM36345.1
	Penicillium griseofulvum	PG3	0.63	0.4969	XP_040648430.1	0.99	0.7301	XP_040649976.1
	Aspergillus hancockii	FRR 3425	0.79	0.4598	KAF7592631.1	0.91	0.9162	KAF7593484.1
	Aspergillus candidus	CBS 102.13	0.77	0.5775	XP_024671941.1	0.91	0.9084	XP_024669208.1
	Aspergillus taichungensis	IBT 19404	0.72	0.5974	PLN86385.1	0.91	0.9084	PLN85456.1
	Aspergillus alliaceus	CBS 536.65	0.77	0.5164	XP_031899941.1	0.91	0.9162	XP_031894865.1
	Aspergillus welwitschiae	CBS 139.54b	0.84	0.5134	XP_026626556.1	0.9	0.9251	XP_026622807.1
	Aspergillus nidulans	FGSC A4	0.79	0.5833	XP_662303.1	0.91	0.9031	XP_681324.1
	Aspergillus fumigatus	Z5	0.79	0.5599	KMK59518.1	0.91	0.9188	KMK58981.1
	Penicillium subrubescens	CBS 132785	0.75	0.6	OKP09694.1	0.91	0.9084	OKP12321.1
	Aspergillus fumigatus	Af293	0.7	0.5743	XP_753760.1	0.91	0.9188	XP_748126.1
	Aspergillus fumigatus	A1163	0.7	0.5743	EDP51619.1	0.91	0.9188	EDP51067.1
	Aspergillus terreus	ATCC 20542	0.76	0.5882	KAG2414417.1	0.9	0.9251	KAG2412962.1
	Aspergillus coremiiformis	CBS 553.77	0.78	0.5478	KAE8349078.1	0.91	0.9005	KAE8352488.1
	Penicillium italicum	PHI-1	0.75	0.5638	KGO68847.1	0.99	0.7317	KGO63602.1
	Aspergillus udagawae	IFM 46973	0.6	0.8636	XP_043146863.1	0.91	0.9162	XP_043147430.1
	Aspergillus udagawae	IFM 46972	0.64	0.8636	GFF58870.1	0.91	0.9188	GFF35221.1
	Fonsecaea nubica	CBS 269.64	0.64	0.8333	XP_022504563.1	0.99	0.7044	XP_022497058.1
Pezizomycetes	Tuber borchii	Tbo3840	0.74	0.5359	PUU84426.1	0.75	0.8174	PUU77623.1
	Kalaharituber pfeilii	F3	0.79	0.5913	KAF8463888.1	0.89	0.9059	KAF8460630.1
	Sphaerosporella brunnea	Sb_GMNB300	0.82	0.5457	KAA8909755.1	0.9	0.7474	KAA8900751.1
	Ascodesmis nigricans	CBS 389.68	0.8	0.5793	TGZ76222.1	0.81	0.9167	TGZ79476.1
	Trichophaea hybrida	UTF0779	0.78	0.588	KAF8540152.1	0.76	0.7938	KAF8537030.1
Orbiliomycetes	Dactylella cylindrospora	CBS325.70	0.78	0.6051	KAF3939628.1	0.66	0.916	KAF3932761.1
Zoopagomycota	Piptocephalis cylindrospora	RSA 2659	0.11	0.4235	RKP13224.1	0.03	0.5385	RKP11644.1
Mucoromycota	Absidia repens	NRRL 1336	0.17	0.5725	ORZ25831.1	0.66	0.385	ORZ24283.1
	Lichtheimia corymbifera	FSU:9682	0.16	0.5702	CDH60417.1	0.75	0.3829	CDH56921.1
	Syncephalastrum racemosum	NRRL 2496	0.16	0.5806	ORY91158.1	0.66	0.3937	ORY94107.1
	Acaulospora colombiana	CL356	0.18	0.5074	CAG8534385.1	0.54	0.429	CAG8507027.1
	Rhizopus delemar	GL27	0.17	0.5154	KAG1470095.1	0.73	0.3539	KAG1469645.1
	Rhizopus arrhizus	GL39	0.15	0.5345	KAG1076669.1	0.72	0.3383	KAG1094542.1
	Hesseltinella vesiculosa	NRRL 3301	0.15	0.5517	ORX62128.1	0.75	0.3914	ORX60528.1
	Rhizopus microsporus	ATCC 11559	0.15	0.5702	ORE18104.1	0.65	0.4144	ORE17355.1
	Parasitella parasitica	CBS 412.66	0.16	0.5929	CEP08417.1	0.74	0.3389	CEP12019.1
	Rhizopus azygosporus	CBS 357.93	0.15	0.5702	RCH96977.1	0.65	0.4171	RCH85745.1
	Mucor plumbeus	CBS 226.32	0.18	0.5111	KAG2199125.1	0.74	0.3319	KAG2215627.1
	Glomus cerebriforme	DAOM 227022	0.17	0.4961	RIA98616.1	0.64	0.4477	RIA93536.1
	Hesseltinella vesiculosa	NRRL 3301	0.15	0.5517	ORX62128.1	0.75	0.3914	ORX60528.1
	Jimgerdemannia flammicorona	GMNB39	0.16	0.5041	RUP49164.1	0.53	0.4181	RUO96076.1
	Podila epicladia	AD058	0.17	0.447	KAG0073140.1	0.66	0.3509	KAG0087392.1
Tremellomycetes	Phaffia rhodozyma	CBS5905	—	—	—	0.28	0.3023	CED82697.1
"—" means no relevant information.
