# Supplementary material for: Fungal secondary metabolism is governed by an RNA-binding protein CsdA/RsdA complex
Source: Nat Commun. 2023 Nov 14;14:7351. doi: 10.1038/s41467-023-43205-2 (PMC10645843; doi:10.1038/s41467-023-43205-2)
Supplement: Supplementary file 6 — Supplementary Data 3 [file 41467_2023_43205_MOESM6_ESM.xlsx]

## Sheet: Total ions produced (5570)
Supplementary Data 3 - High resolution mass spectrometry data of metabolites in P. fici.
Total ions produced (5570)
	M/Z	Re time	P. fici (WT/Cas9)-1	P. fici (WT/Cas9)-2	ΔrsdA-1	ΔrsdA-1	ΔcsdA-1	ΔcsdA-2	P. fici (WT/Cas9) vs ΔrsdA_p value	P. fici (WT/Cas9) vs ΔPfrsdA_-log10(p value)	P. fici (WT/Cas9)_mean+1	ΔrsdA_mean+1	P. fici (WT/Cas9) vs ΔrsdA_log2foldchange	P. fici (WT/Cas9) vs ΔcsdA_p value	P. fici (WT/Cas9) vs ΔcsdA_-log10(p value)	P. fici (WT/Cas9)_mean+1	ΔcsdA_mean+1	P. fici (WT/Cas9) vs ΔcsdA_log2foldchange
1	161.025	1.91453	14515.1	20732.9	11583.2	30761.7	33378.5	36052.6	0.758464	0.120065	17625	21173.4	0.264631	0.0370413	1.43131	17625	34716.6	0.978
2	151.034	1.93053	29842.2	48607	25273.8	89125.8	90860.1	128430	0.643176	0.19167	39225.6	57200.8	0.544241	0.078574	1.10472	39225.6	109646	1.48299
3	219.023	1.93736	22873.7	41816.3	179568	140856	60318.4	72361.5	0.027247	1.56468	32346	160213	2.30833	0.0938987	1.02734	32346	66340.9	1.03631
4	270.98	2.13431	16759.8	16544.1	7720.73	21487.6	27879.6	32636.8	0.794169	0.100087	16653	14605.2	-0.1893	0.0292843	1.53337	16653	30259.2	0.861596
5	242.932	2.13431	36616.9	34574.9	12234.7	53558.6	116119	131255	0.908128	0.041853	35596.9	32897.7	-0.113766	0.00743175	2.12891	35596.9	123688	1.79688
6	446.89	2.13431	12441.9	16339.6	4198.68	21398	50807.8	57823.6	0.873334	0.0588198	14391.7	12799.4	-0.169169	0.00995179	2.0021	14391.7	54316.7	1.91616
7	959.965	2.13658	44735.6	43928.2	33294.9	60289.4	75334.7	80019.1	0.872224	0.0593722	44332.9	46793.2	0.0779198	0.00504213	2.29739	44332.9	77677.9	0.809127
8	310.914	2.1383	21304.5	24812.7	6992.03	27248.2	53583.6	55674.1	0.621818	0.206336	23059.6	17121.1	-0.42959	0.00415723	2.3812	23059.6	54629.9	1.24432
9	514.875	2.1383	9176.49	9907.02	1690.74	14543.5	38777	46666.4	0.845379	0.0729484	9542.75	8118.12	-0.233261	0.0139576	1.85519	9542.75	42722.7	2.16253
10	106.954	2.14042	5516.41	7877.28	3391.97	11209.6	17763.4	18947.1	0.895979	0.0477021	6697.85	7301.79	0.124552	0.0125876	1.90006	6697.85	18356.3	1.4545
11	718.836	2.14042	3575.11	3770.02	257.386	7671.45	20936.6	23142.8	0.944435	0.0248279	3673.57	3965.42	0.110292	0.0036155	2.44183	3673.57	22040.7	2.58492
12	326.89	2.14042	7688.4	7406.66	3242.26	9946.5	24172.2	22586.5	0.803052	0.0952562	7548.53	6595.38	-0.194739	0.0025771	2.58887	7548.53	23380.3	1.63103
13	582.863	2.14042	6997.44	8793.12	1919.17	12498.9	34400	36502.5	0.909927	0.0409935	7896.28	7210.02	-0.13117	0.00250749	2.60076	7896.28	35452.3	2.16663
14	258.904	2.14042	9195.02	12780.1	3826.53	14567	41519	42532.8	0.781727	0.106945	10988.6	9197.77	-0.256648	0.00358274	2.44578	10988.6	42026.9	1.93531
15	462.861	2.14042	5092.32	6131.33	1720.47	9017.45	27205.6	30043.1	0.953451	0.0207015	5612.82	5369.96	-0.0638157	0.00428286	2.36827	5612.82	28625.4	2.3505
16	530.849	2.14042	4924.24	5065.36	985.858	6898.75	22719	22145.7	0.755952	0.121506	4995.8	3943.31	-0.341309	0.000286518	3.54285	4995.8	22433.4	2.16686
17	394.877	2.14042	6489.73	7204.83	1953.11	8461.85	26026.9	26826.8	0.666155	0.176425	6848.28	5208.48	-0.39488	0.000749875	3.12501	6848.28	26427.9	1.94824
18	786.824	2.14042	2207.62	3539.37	262.041	4677.59	14818.1	19571.3	0.877155	0.0569238	2874.5	2470.82	-0.218321	0.0284397	1.54608	2874.5	17195.7	2.58067
19	598.836	2.14042	4527.9	4149.98	685.16	5483.31	17523.6	20605.9	0.654087	0.184365	4339.94	3085.23	-0.492296	0.0109353	1.96117	4339.94	19065.8	2.13524
20	122.93	2.14042	11954.5	10757.2	7934.82	12996.1	30159.1	31627.2	0.764688	0.116516	11356.8	10466.4	-0.11779	0.00234224	2.63037	11356.8	30894.2	1.44377
21	734.81	2.14042	2393.51	2484.15	210.097	4053.94	14268.7	18673.3	0.887862	0.0516544	2439.83	2133.02	-0.193884	0.0237679	1.62401	2439.83	16472	2.75516
22	666.823	2.14042	3205.4	2974.74	445.887	4355.41	14856.9	19856.6	0.758419	0.120091	3091.07	2401.65	-0.364081	0.0294177	1.53139	3091.07	17357.7	2.4894
23	960.967	2.14254	9272.98	9609.05	7174.01	15282	16161.6	17822.6	0.702661	0.153254	9442.02	11229	0.250065	0.0123583	1.90804	9442.02	16993.1	0.847782
24	174.945	2.14254	16857.8	20060	14820.3	75735.6	41461.6	42706.2	0.471972	0.326084	18459.9	45279	1.29445	0.00524516	2.28024	18459.9	42084.9	1.18891
25	378.906	2.14254	34147.1	37010.2	4775.26	22412.7	50111.4	57064.6	0.132985	0.876198	35579.7	13595	-1.38798	0.0409277	1.38798	35579.7	53589	0.590883
26	135.003	2.14841	33274.4	36666.7	23837.2	38051.5	48067.6	50299.5	0.636953	0.195893	34971.6	30945.4	-0.176459	0.0198026	1.70328	34971.6	49184.5	0.492023
27	401.192	2.15864	68740.9	54333.9	4188.43	5564.42	5485.3	5858.17	0.0159218	1.79801	61538.4	4877.42	-3.65729	0.0162335	1.78959	61538.4	5672.74	-3.43937
28	190.107	2.18363	840753	752339	6709.68	6435.43	11715.5	9944.33	0.00311692	2.50627	796547	6573.55	-6.92094	0.00315185	2.50143	796547	10830.9	-6.20053
29	162.109	2.23854	42934.8	67547.1	27770.8	141654	123088	170928	0.663182	0.178367	55242	84713.2	0.616823	0.0762311	1.11787	55242	147009	1.41207
30	134.08	2.30549	72276.2	59484.3	44520.5	24762.5	44546.3	64005.5	0.117446	0.930164	65881.3	34642.5	-0.927327	0.423949	0.372687	65881.3	54276.9	-0.27953
31	232.117	2.31161	54827.1	39002.1	12848.9	16114.4	9578.78	11997	0.0568169	1.24552	46915.6	14482.7	-1.69574	0.0457483	1.33962	46915.6	10788.9	-2.12052
32	289.115	2.32446	151907	127969	16073.7	77626.3	12999.9	11696.3	0.106171	0.973993	139939	46851	-1.57865	0.00871042	2.05996	139939	12349.1	-3.50232
33	100.039	2.32861	56296.3	55197.1	4923.16	4900.88	6778.02	8439.35	0.000116914	3.93213	55747.7	4913.02	-3.50423	0.000427842	3.36872	55747.7	7609.69	-2.873
34	178.091	2.32861	74962.7	71063.2	17197.9	20914.7	29286.2	29597	0.00248277	2.60506	73014	19057.3	-1.93783	0.00200904	2.69701	73014	29442.6	-1.31027
35	486.081	2.33661	28766.7	27130.3	696.622	500.698	716.824	635.658	0.00090652	3.04262	27949.5	599.66	-5.54253	0.000901018	3.04527	27949.5	677.241	-5.36701
36	645.144	2.33661	24423.8	17161.9	0	0	0	0	0.0291669	1.53511	20793.8	1	-14.3439	0.0291669	1.53511	20793.8	1	-14.3439
37	181.036	2.33661	24593.2	33899.9	3939.81	4471.62	7293.4	2899.62	0.0329437	1.48223	29247.6	4206.71	-2.79755	0.0425279	1.37133	29247.6	5097.51	-2.52045
38	311.096	2.3446	190622	167163	1708.96	4618.71	5637.3	4486.62	0.00449323	2.34744	178893	3164.83	-5.82083	0.00453293	2.34362	178893	5062.96	-5.14297
39	471.114	2.3446	44562.6	42047.2	0	800.936	1861.7	205.186	0.000945152	3.0245	43305.9	401.468	-6.75314	0.0012668	2.89729	43305.9	1034.44	-5.38764
40	168.046	2.3446	37288.6	35848.4	2647.61	3465.94	3794.51	2981.61	0.000610245	3.2145	36569.5	3057.78	-3.58009	0.000620471	3.20728	36569.5	3389.06	-3.43168
41	280.103	2.3455	100292	83631.1	237382	297137	259631	175643	0.0299099	1.52418	91962.3	267261	1.53913	0.0990974	1.00394	91962.3	217638	1.24281
42	343.052	2.34874	39289	34523.1	4246.02	48036	6538.98	7182.51	0.673339	0.171766	36907	26142	-0.497527	0.00634405	2.19763	36907	6861.75	-2.42725
43	82.0261	2.35261	18513.8	17812.6	2820.43	1812.54	4634.89	1732.33	0.00149734	2.82468	18164.2	2317.48	-2.97047	0.00978861	2.00928	18164.2	3184.61	-2.51191
44	167.044	2.35261	560089	530203	42364.4	47591.4	48936.4	53549.4	0.00091858	3.03688	545147	44978.9	-3.59932	0.000935824	3.02881	545147	51243.9	-3.41119
45	457.121	2.35261	78786.8	75131.5	0	1661.08	4147.14	4388.03	0.000694677	3.15822	76960.2	831.541	-6.53218	0.000634315	3.1977	76960.2	4268.59	-4.17228
46	84.0445	2.35647	75946.8	77032.3	7852.59	14686.9	21014.5	24255.4	0.00280257	2.55244	76490.6	11270.7	-2.7627	0.00100539	2.99766	76490.6	22635.9	-1.75667
47	128.034	2.35977	730886	690237	7299.54	12991.5	27851.9	25566.6	0.000857408	3.06681	710562	10146.5	-6.12991	0.0008849	3.05311	710562	26710.3	-4.73349
48	146.07	2.3606	375808	322775	105336	106414	109552	112813	0.0116645	1.93313	349293	105876	-1.72206	0.012221	1.91289	349293	111184	-1.65149
49	103.05	2.3606	93634	92203	1647.13	2047.26	8128.59	9070.83	6.65448e-05	4.17689	92919.5	1848.19	-5.65179	0.000103211	3.98628	92919.5	8600.71	-3.43345
50	228.086	2.39011	74374.6	67703.8	199553	254001	16586.6	17406.1	0.029644	1.52806	71040.2	226778	1.67457	0.00384427	2.41519	71040.2	16997.4	-2.06332
51	199.085	2.41457	229955	228199	352003	421027	44738.4	47246.7	0.044872	1.34802	229078	386516	0.75469	6.99105e-05	4.15546	229078	45993.5	-2.31634
52	102.054	2.42177	10185.2	12334.7	6317.5	13054.4	20077	24171.4	0.699754	0.155054	11260.9	9686.97	-0.217207	0.0424313	1.37231	11260.9	22125.2	0.974367
53	120.062	2.42177	22538.8	20772.1	19789.7	28435.1	47762.4	56719.9	0.633616	0.198174	21656.5	24113.4	0.155037	0.0215592	1.66637	21656.5	52242.1	1.27042
54	130.049	2.4298	53929	57957.5	51751.9	120084	77911.4	196950	0.473498	0.324682	55944.3	85919.1	0.618989	0.304653	0.516194	55944.3	137432	1.29665
55	127.044	2.43909	457568	446215	219809	301129	67073.6	69933.7	0.0430485	1.36604	451893	260470	-0.794862	0.000233066	3.63252	451893	68504.7	-2.72171
56	109.036	2.43909	25561.1	26167.5	35822.2	46125.6	7739.63	9109.17	0.0995406	1.002	25865.3	40974.9	0.663722	0.00183889	2.73544	25865.3	8425.4	-1.6182
57	148.061	2.44247	82872.5	120965	31222.7	181577	370829	489897	0.959177	0.0181012	101920	106401	0.0620747	0.0343627	1.46391	101920	430364	2.07812
58	258.11	2.44398	42315.2	101425	61253.9	383885	395127	667803	0.455155	0.341841	71871.1	222570	1.63078	0.0810867	1.09105	71871.1	531466	2.88649
59	145.054	2.44463	5.21476e+06	4.93787e+06	497516	604606	205338	171291	0.00107429	2.96888	5.07632e+06	551062	-3.2035	0.000813379	3.08971	5.07632e+06	188316	-4.75256
60	118.086	2.45249	290604	303118	202917	483362	406147	496996	0.772949	0.111849	296862	343141	0.209008	0.0777364	1.10938	296862	451573	0.605167
61	689.211	2.45996	4546.58	16465	3309.15	35791.4	27050.7	35120.7	0.653256	0.184917	10506.8	19551.3	0.895939	0.103628	0.984524	10506.8	31086.7	1.56497
62	1008.36	2.45996	1296.98	6504.08	731.585	18234.9	22491.7	36764.3	0.60316	0.219567	3901.53	9484.26	1.28149	0.0772184	1.11228	3901.53	29629	2.9249
63	509.149	2.46068	48702.2	27236.4	440.01	22275	11117.2	9674.12	0.224301	0.649168	37970.3	11358.5	-1.7411	0.124421	0.905107	37970.3	10396.7	-1.86875
64	222.029	2.46861	40619.9	40005.3	91455.4	156180	14566	12732.3	0.123083	0.909803	40313.6	123819	1.61889	0.00131258	2.88188	40313.6	13650.2	-1.56235
65	266.077	2.47631	84678.2	57179.8	20479.5	21541.5	46081.7	39308.4	0.0682857	1.16567	70930	21011.5	-1.75522	0.184335	0.734393	70930	42696	-0.732295
66	489.18	2.47861	100335	83145.8	3595.96	9643.32	61129.4	64400.2	0.011263	1.94834	91741.2	6620.64	-3.79253	0.0803311	1.09512	91741.2	62765.8	-0.547592
67	191.102	2.48461	83135.4	71932.3	88610.9	397176	55633.4	86659.4	0.396243	0.402038	77534.9	242895	1.64741	0.735879	0.133193	77534.9	71147.4	-0.124034
68	390.127	2.4855	23737.2	18668.8	14892.2	20821.9	19249.7	19552.2	0.48136	0.31753	21204	17858.1	-0.247762	0.551402	0.258532	21204	19401.9	-0.128137
69	547.175	2.4855	21606.4	20102.8	13052.8	35129.9	9371.48	8346.08	0.797427	0.0983091	20855.6	24092.4	0.208142	0.00570552	2.2437	20855.6	8859.78	-1.23509
70	147.068	2.48624	298100	286607	108215	222685	285853	318358	0.158124	0.801003	292355	165451	-0.821314	0.628594	0.20163	292355	302107	0.0473393
71	388.117	2.48897	24383.3	15263.4	48091.7	68568.8	41401.7	35907.5	0.0752787	1.12333	19824.3	58331.3	1.557	0.0714574	1.14595	19824.3	38655.6	0.963404
72	608.191	2.48958	19359.9	15264.7	255.141	788.223	10984.3	7710.93	0.0147892	1.83006	17313.3	522.682	-5.0498	0.093393	1.02969	17313.3	9348.6	-0.889059
73	244.093	2.49045	800568	664436	462827	526161	697005	725435	0.0867398	1.06178	732503	494495	-0.566878	0.78848	0.103209	732503	711221	-0.0425361
74	488.179	2.49193	439584	364847	18050.4	36700.5	303204	318933	0.0103931	1.98325	402216	27376.4	-3.87696	0.139675	0.854882	402216	311069	-0.370735
75	487.178	2.4928	2.10454e+06	1.7101e+06	71843.4	156060	1.44017e+06	1.52323e+06	0.0124099	1.90623	1.90732e+06	113953	-4.06504	0.169102	0.771851	1.90732e+06	1.4817e+06	-0.364293
76	389.123	2.4928	188237	151495	39490.3	74312.2	129233	129119	0.0467134	1.33056	169867	56902.2	-1.57785	0.15716	0.803658	169867	129177	-0.395054
77	205.068	2.49366	932232	706600	691680	530394	686840	611653	0.27179	0.565767	819417	611038	-0.423336	0.288727	0.539512	819417	649247	-0.33583
78	517.105	2.49366	20884.9	18403.4	1988.87	2363.04	15162.8	10574.5	0.00512013	2.29072	19645.2	2176.96	-3.17379	0.121709	0.914677	19645.2	12869.7	-0.610203
79	387.125	2.4951	52913.5	43024.9	106951	117759	49394.8	44644.4	0.0126951	1.89636	47970.2	112356	1.22787	0.878486	0.056265	47970.2	47020.6	-0.028847
80	418.079	2.49511	79014.9	62135.4	8175.55	13371.9	59985.1	61013.7	0.0211168	1.67537	70576.1	10774.7	-2.71153	0.355637	0.448993	70576.1	60500.4	-0.222236
81	684.257	2.49655	2513.37	12634.3	2070.88	44167.5	32618.3	43480.6	0.547253	0.261812	7574.82	23120.2	1.60987	0.054525	1.2634	7574.82	38050.4	2.32863
82	419.086	2.49903	103929	83901.2	7923.82	8949.31	70425.9	66413.9	0.0134822	1.87024	93915.9	8437.57	-3.47647	0.129915	0.886342	93915.9	68420.9	-0.456933
83	184.08	2.50223	125942	112042	470735	795102	147215	159286	0.0869555	1.0607	118993	632919	2.41114	0.0652121	1.18567	118993	153251	0.365023
84	112.05	2.5031	472061	408465	286150	337448	401250	429723	0.0879876	1.05558	440264	311800	-0.497748	0.550739	0.259054	440264	415488	-0.0835631
85	129.054	2.50469	194955	184550	55509.5	72435.9	162881	167426	0.00618061	2.20897	189753	63973.7	-1.56858	0.0493605	1.30662	189753	165155	-0.200306
86	326.118	2.50598	13565.8	22379	53024.1	139506	28622.1	38398.4	0.213453	0.670698	17973.4	96266.2	2.42116	0.142131	0.847311	17973.4	33511.3	0.898782
87	203.055	2.50695	42214.7	33819.4	1.76191e+06	1.53447e+06	77802	82794.7	0.00495779	2.30471	38018	1.64819e+06	5.43806	0.013081	1.88336	38018	80299.4	1.0787
88	522.204	2.50791	12866.9	40231.4	33779.9	281795	57165.5	74756.5	0.403177	0.394505	26550.2	157789	2.5712	0.136341	0.865375	26550.2	65962	1.31291
89	111.044	2.50878	38488.2	31192	18120	22323.7	35417.3	41363.9	0.0738778	1.13149	34841.1	20222.9	-0.784799	0.529325	0.276278	34841.1	38391.6	0.140002
90	198.097	2.50878	231759	206657	4.85486e+06	5.95403e+06	453271	506424	0.0110539	1.95648	219209	5.40445e+06	4.62377	0.0124785	1.90384	219209	479848	1.13027
91	165.075	2.50878	403813	378007	130645	161496	375906	403010	0.00667903	2.17529	390911	146072	-1.42016	0.945219	0.0244678	390911	389459	-0.00536818
92	183.086	2.50878	1.67152e+06	1.51093e+06	468021	579313	1.4552e+06	1.51431e+06	0.00827053	2.08247	1.59123e+06	523668	-1.60342	0.339427	0.469254	1.59123e+06	1.48476e+06	-0.0999132
93	811.272	2.51255	7523.11	33735.1	2271.71	58814.2	25536.8	40056.5	0.780522	0.107615	20630.1	30544	0.566136	0.502013	0.299285	20630.1	32797.7	0.668842
94	360.151	2.51503	170568	237529	445656	1.47408e+06	255206	271331	0.280117	0.552661	204050	959867	2.23391	0.227644	0.642744	204050	263269	0.36762
95	851.264	2.51714	4152.28	10517.5	469.887	17736.4	15779.4	22664.1	0.865348	0.0628092	7335.9	9104.16	0.311552	0.126661	0.897355	7335.9	19222.8	1.38977
96	846.309	2.51751	3941.12	12597.5	476.381	21265.4	24789	40566.5	0.838756	0.0763642	8270.3	10871.9	0.394594	0.113272	0.945876	8270.3	32678.7	1.98234
97	974.328	2.51751	2263.98	11840.2	609.175	25664	10894.7	16500.7	0.694531	0.158309	7053.1	13137.6	0.897369	0.353698	0.451367	7053.1	13698.7	0.957709
98	359.114	2.51822	10279.2	11247.5	8489.5	14942.8	72851.2	70299.5	0.797775	0.0981194	10764.4	11717.2	0.122361	0.000503156	3.2983	10764.4	71576.4	2.73322
99	193.162	2.51961	38061.8	25398.5	19589.6	41580.1	18706.7	23752.5	0.936302	0.0285841	31731.1	30585.8	-0.0530352	0.263317	0.579521	31731.1	21230.6	-0.579754
100	192.158	2.52185	375107	233144	160987	365648	198408	236264	0.774277	0.111103	304127	263318	-0.207865	0.358882	0.445048	304127	217337	-0.484738
101	325.114	2.5228	82260.5	153587	353654	970546	227977	269970	0.221771	0.654096	117925	662101	2.48919	0.0869216	1.06087	117925	248974	1.07813
102	1170.41	2.52514	487.594	3475.34	931.2	16630.3	10170	16209.8	0.484436	0.314764	1982.47	8781.73	2.14721	0.0797042	1.09852	1982.47	13190.9	2.73418
103	1153.39	2.52514	2721.77	10622	858.016	30523.5	13453.5	20032.2	0.616329	0.210188	6672.89	15691.8	1.23362	0.189172	0.723143	6672.89	16743.8	1.32725
104	116.07	2.52564	66635.5	63858.3	36447.7	66021	134496	166988	0.44502	0.35162	65247.9	51235.4	-0.348791	0.0345009	1.46217	65247.9	150743	1.20809
105	99.0445	2.52622	49805.2	46151.8	67167.9	80891.7	76101.6	84037.6	0.0669236	1.17442	47979.5	74030.8	0.625707	0.0180295	1.74402	47979.5	80070.6	0.738854
106	973.325	2.52622	8701.22	26764	3362.01	60495.7	24105.6	41838.2	0.682308	0.166019	17733.6	31929.8	0.848418	0.351719	0.453804	17733.6	32972.9	0.894795
107	1297.43	2.54115	2584.74	13752.8	887.699	30323.6	14950.1	22164.7	0.683152	0.165483	8169.78	15606.7	0.933792	0.258544	0.587465	8169.78	18558.4	1.18371
108	117.055	2.54455	15648	15833.7	30641.5	55170.6	70074.2	71722.1	0.157159	0.803661	15741.9	42907.1	1.44661	0.0002259	3.64608	15741.9	70899.2	2.17116
109	153.074	2.54915	100684	97144.5	109738	116352	297618	282297	0.0637848	1.19528	98915.1	113046	0.19265	0.00168939	2.77227	98915.1	289958	1.55158
110	177.081	2.57629	938134	912909	68625.7	74955.7	14487.5	13935	0.000231918	3.63467	925522	71791.7	-3.68838	0.000191583	3.71764	925522	14212.3	-6.02506
111	448.198	2.58367	57430.1	69313	30824.4	30732.6	79917.4	55345.8	0.0316625	1.49946	63372.5	30779.5	-1.04189	0.784457	0.105431	63372.5	67632.6	0.0938617
112	357.112	2.58577	18681.6	14830.7	45726.4	44924.1	28062.1	41040.4	0.00470612	2.32734	16757.2	45326.2	1.43557	0.119333	0.923239	16757.2	34552.2	1.044
113	320.125	2.58917	7728.66	11051.7	317195	336707	42327.8	54982.1	0.000969833	3.0133	9391.18	326952	5.12163	0.0266524	1.57426	9391.18	48655.9	2.37324
114	455.162	2.6052	87608.4	44491.4	17528.9	18273.7	41905	42384.1	0.155171	0.809189	66050.9	17902.3	-1.88343	0.382996	0.416806	66050.9	42145.5	-0.6482
115	539.217	2.6193	7544.09	2498.58	8705.14	21248.1	20123.2	15053.5	0.278715	0.55484	5022.33	14977.6	1.57638	0.0723092	1.14081	5022.33	17589.3	1.80827
116	319.119	2.61941	27673.5	26802.3	183306	326689	64613.6	75273.6	0.0864311	1.06333	27238.9	254998	3.22675	0.0153217	1.81469	27238.9	69944.6	1.36054
117	119.039	2.62119	203537	213868	77595.1	90944.4	174587	165397	0.00456911	2.34017	208703	84270.8	-1.30835	0.0304463	1.51647	208703	169993	-0.295979
118	137.064	2.63392	980508	1.004e+06	325841	329070	790624	707552	0.000317918	3.49769	992255	327456	-1.59941	0.0300953	1.5215	992255	749089	-0.405573
119	136.062	2.63392	1.26103e+07	1.28013e+07	5.1606e+06	5.03148e+06	1.09551e+07	1.0159e+07	0.000229499	3.63922	1.27058e+07	5.09604e+06	-1.31804	0.0344305	1.46306	1.27058e+07	1.05571e+07	-0.267279
120	206.068	2.63776	145299	111978	631721	976534	13359.9	135821	0.0599044	1.22254	128640	804129	2.64409	0.484074	0.315088	128640	74591.3	-0.786258
121	138.061	2.64007	94425.1	90492.7	32273	38764.8	55025.3	56355	0.00441266	2.3553	92459.9	35519.9	-1.3802	0.00317146	2.49874	92459.9	55691.1	-0.731381
122	290.109	2.65428	33036.7	36883.9	217267	256330	142576	199073	0.00932305	2.03044	34961.3	236799	2.75984	0.0407901	1.38945	34961.3	170825	2.28869
123	163.06	2.6598	349125	291396	585929	864517	307365	424956	0.104421	0.98121	320262	725224	1.17918	0.555996	0.254928	320262	366162	0.19323
124	207.069	2.66821	70935.4	61874.7	43943.9	72195.6	19342.5	21192.3	0.630763	0.200134	66406	58070.7	-0.193503	0.0098946	2.0046	66406	20268.4	-1.71208
125	97.0286	2.67028	37157.9	37898.2	143975	169413	51148.7	56689.8	0.0112105	1.95037	37529.1	156695	2.06188	0.02787	1.55486	37529.1	53920.2	0.522819
126	312.131	2.68439	104530	82590.5	684964	1.55128e+06	406240	310707	0.141782	0.848379	93561.1	1.11812e+06	3.57902	0.032564	1.48726	93561.1	358475	1.93789
127	292.124	2.68656	99001.1	62526.3	31355.4	33321.5	48892.8	45042.3	0.117663	0.929359	80764.7	32339.5	-1.32043	0.206671	0.684721	80764.7	46968.6	-0.782029
128	256.084	2.68806	53234.3	59112.1	33574.8	36995.3	131802	221352	0.0254907	1.59362	56174.2	35286	-0.670811	0.115345	0.938002	56174.2	176578	1.65233
129	170.082	2.69097	72400.8	75539.2	220371	235608	116721	110944	0.00254079	2.59503	73971	227991	1.62395	0.00673089	2.17193	73971	113834	0.621898
130	202.153	2.70171	87765.3	33282.7	36043.6	78140.1	91651.9	45661.1	0.929678	0.0316675	60525	57092.9	-0.0842208	0.84075	0.075333	60525	68657.5	0.181886
131	294.046	2.71613	23476.3	19273.5	62994.8	66344.2	178128	244527	0.00383002	2.4168	21375.9	64670.5	1.59712	0.029327	1.53273	21375.9	211329	3.30543
132	287.111	2.71854	130491	131362	20224.7	26654.7	83431.8	23056.8	0.000909806	3.04105	130927	23440.7	-2.48168	0.123645	0.907823	130927	53245.3	-1.29804
133	628.189	2.73055	42269.4	35501.3	670.872	1890.62	8625.33	2840.57	0.00825774	2.08314	38886.4	1281.75	-4.92308	0.0175575	1.75554	38886.4	5733.95	-2.76166
134	174.087	2.73099	230519	244752	58347.1	43839.3	400045	614366	0.00295426	2.52955	237637	51094.2	-2.21753	0.128768	0.890191	237637	507206	1.09381
135	627.187	2.73367	143577	119806	1424.76	1169.44	34199.2	9542.6	0.00820733	2.0858	131693	1298.1	-6.66463	0.0234627	1.62962	131693	21871.9	-2.59002
136	337.091	2.73856	14408.9	36179.8	16504.6	48070	66497	77466.4	0.750265	0.124786	25295.4	32288.3	0.352138	0.0619015	1.2083	25295.4	71982.7	1.50878
137	152.057	2.74056	1.45292e+06	1.39122e+06	403850	408994	690029	492610	0.00092774	3.03257	1.42207e+06	406423	-1.80694	0.015146	1.8197	1.42207e+06	591321	-1.26598
138	342.141	2.76436	8631.03	8940.75	70229.9	111606	51313.6	55181.1	0.0579872	1.23667	8786.89	90919	3.37116	0.00189828	2.72164	8786.89	53248.4	2.59931
139	236.112	2.77909	71598.4	57066.8	55265.7	76691.4	32186	39525.5	0.910449	0.0407442	64333.6	65979.6	0.0364463	0.0728871	1.13735	64333.6	35856.7	-0.843329
140	230.101	2.7835	39979.3	49869.5	23788.6	50564.5	65517.2	69424	0.641633	0.192713	44925.4	37177.6	-0.273098	0.0513656	1.28933	44925.4	67471.6	0.58675
141	212.112	2.78834	408267	331652	280001	293904	593436	662057	0.166664	0.778157	369960	286954	-0.366552	0.0375689	1.42517	369960	627747	0.762814
142	154.063	2.79158	30495.4	37576.4	67577.9	73463.5	30401.9	42605.7	0.0155522	1.80821	34036.9	70521.7	1.05097	0.759877	0.119257	34036.9	36504.8	0.100985
143	180.087	2.80808	175735	175053	1.31911e+06	1.65164e+06	321958	324013	0.0157299	1.80327	175395	1.48538e+06	3.08215	5.37747e-05	4.26942	175395	322987	0.880869
144	411.146	2.81359	31133	21707.5	19861.3	20271.8	40194.6	43953.1	0.310327	0.50818	26421.3	20067.5	-0.396838	0.0909486	1.0412	26421.3	42074.8	0.671258
145	262.984	2.81359	17728.3	17560.2	47240.2	10911.8	23080.6	19001.2	0.593424	0.226635	17645.2	29077	0.7206	0.23805	0.623332	17645.2	21041.9	0.253985
146	254.116	2.81954	59579.7	55294	54147.2	83187.7	46988.1	48257.8	0.524137	0.280555	57437.8	68668.5	0.257647	0.0481473	1.31743	57437.8	47624	-0.270312
147	200.104	2.82708	678050	607501	121997	149556	569620	592473	0.00553317	2.25703	642776	135777	-2.24308	0.237871	0.623658	642776	581048	-0.14566
148	204.087	2.83257	105584	84649.5	124083	106118	72375.3	90180.6	0.284392	0.546083	95117.5	115101	0.275123	0.419926	0.376827	95117.5	81278.9	-0.226829
149	201.107	2.83708	72116.2	64884.6	12645.6	15677	61590.6	64865.9	0.00516554	2.28688	68501.4	14162.3	-2.27408	0.315409	0.501126	68501.4	63229.2	-0.115541
150	314.093	2.84307	183123	168181	122323	153494	438315	375048	0.160635	0.79416	175653	137909	-0.349009	0.0192248	1.71614	175653	406683	1.21118
151	328.131	2.84407	14719.6	12973.8	98583.3	239287	49020.6	30339.8	0.15833	0.800438	13847.7	168936	3.60876	0.110447	0.956847	13847.7	39681.2	1.51881
152	158.109	2.84534	138144	115893	92526.3	213053	195184	188141	0.71497	0.145712	127019	152791	0.266508	0.0310777	1.50755	127019	191664	0.593526
153	214.087	2.84656	38051.1	33317.7	109509	143884	44096.2	52759.8	0.0344731	1.46252	35685.4	126698	1.82798	0.122965	0.910217	35685.4	48429	0.440538
154	217.069	2.84856	190408	161712	237606	188158	206088	209713	0.326618	0.485959	176061	212883	0.273985	0.158616	0.799653	176061	207902	0.239827
155	186.183	2.8533	5183.29	5462.97	11210.7	29341.7	19992.7	7713.16	0.240873	0.618213	5324.13	20277.2	1.92924	0.299305	0.523887	5324.13	13853.9	1.37968
156	143.07	2.86346	73213.5	58722.3	21986.6	22500.9	48851.2	43031.6	0.0264105	1.57822	65968.9	22244.7	-1.56832	0.124295	0.905547	65968.9	45942.4	-0.521961
157	111.055	2.86346	683617	579686	39509.3	31641.1	565308	434431	0.00755722	2.12164	631653	35576.2	-4.15015	0.2555	0.59261	631653	499870	-0.337578
158	247.102	2.865	53625	52375.7	23905.8	55739.8	44227.3	56567	0.495081	0.305324	53001.4	39823.8	-0.4124	0.715443	0.145425	53001.4	50398.2	-0.0726584
159	128.07	2.86501	116570	130546	33800.4	39878	238350	249451	0.00763275	2.11732	123559	36840.2	-1.74584	0.00545371	2.26331	123559	243902	0.981102
160	168.07	2.87852	158030	152649	96427	103149	109220	99178.1	0.00595191	2.22534	155341	99788.9	-0.638484	0.0121796	1.91437	155341	104200	-0.576081
161	220.117	2.92743	35976	37688.5	21292.5	22790.8	29612.3	16885.8	0.00586514	2.23172	36833.2	22042.7	-0.740709	0.168647	0.773021	36833.2	23250.1	-0.663773
162	308.1	2.92902	20845.1	21177.9	5481.53	8971.48	144084	214827	0.0157877	1.80168	21012.5	7227.5	-1.53968	0.0463969	1.33351	21012.5	179457	3.09431
163	189.081	2.93202	89508	80767.1	20620.6	31158	50735.6	50899.8	0.0130876	1.88314	85138.5	25890.3	-1.7174	0.0158381	1.8003	85138.5	50818.7	-0.744453
164	276.103	2.98549	32111	25873.2	73936.6	71106	53089.2	65183.7	0.00613407	2.21225	28993.1	72522.3	1.32271	0.0473593	1.32459	28993.1	59137.5	1.02836
165	270.11	2.99029	110627	105996	73203.4	90568.6	128906	126700	0.0987953	1.00526	108313	81887	-0.403497	0.0168801	1.77263	108313	127804	0.238726
166	269.107	2.9919	856619	778694	525090	634743	930684	969358	0.0715577	1.14534	817657	579917	-0.49565	0.0931463	1.03083	817657	950022	0.216465
167	268.104	2.9919	7.10115e+06	6.51955e+06	4.29707e+06	5.13738e+06	7.8619e+06	8.04451e+06	0.054747	1.26164	6.81035e+06	4.71723e+06	-0.52979	0.0643399	1.19152	6.81035e+06	7.95321e+06	0.223807
168	124.056	2.99718	42722.4	42594.1	50426.7	54973.2	86806.2	63879.8	0.0476529	1.32191	42659.3	52701	0.304971	0.104145	0.982361	42659.3	75344	0.820633
169	216.192	3.01319	19711.5	79000.9	40453	29241.9	23101.3	51491.2	0.678058	0.168733	49357.2	34848.5	-0.502165	0.748863	0.125598	49357.2	37297.2	-0.404192
170	252.109	3.0372	332548	249788	402926	400753	324214	290184	0.116045	0.935372	291169	401840	0.464765	0.754403	0.122397	291169	307200	0.077321
171	580.262	3.03935	236.876	40887.1	25728.5	27917.6	80019.5	59193.1	0.787465	0.103769	20563	26824	0.383475	0.164825	0.782977	20563	69607.3	1.75919
172	137.026	3.06565	45406.7	53283	10205	5964.64	30175	17604.7	0.0115473	1.93752	49345.8	8085.81	-2.60946	0.0754211	1.12251	49345.8	23890.8	-1.04647
173	245.077	3.21069	251779	213949	60619.8	76099.9	193880	198189	0.0150861	1.82142	232865	68360.9	-1.76825	0.192699	0.715121	232865	196036	-0.248381
174	113.034	3.22599	309263	297494	73997.5	97557.1	252537	274488	0.00364185	2.43868	303379	85778.3	-1.82244	0.0852869	1.06912	303379	263513	-0.203247
175	182.081	3.54071	208233	190719	157382	173959	214661	211616	0.107149	0.970013	199477	165671	-0.2679	0.264079	0.578267	199477	213140	0.0955755
176	150.055	3.58918	158804	170530	107397	86980.4	209996	201340	0.029113	1.53591	164668	97189.6	-0.760689	0.0301699	1.52043	164668	205669	0.320763
177	215.017	3.61875	44737.5	64613.7	21346.4	172240	156885	191229	0.63556	0.196844	54676.6	96794	0.823993	0.0265265	1.57632	54676.6	174058	1.67057
178	291.952	3.61875	8535.99	11884.7	4842.12	30066.5	26566	30750.8	0.626528	0.203059	10211.3	17455.3	0.773495	0.0204565	1.68917	10211.3	28659.4	1.48884
179	210.061	3.61875	112900	177499	54568.7	399098	444520	543412	0.687181	0.162929	145201	226835	0.643592	0.0274995	1.56067	145201	493967	1.76637
180	175.024	3.62358	27424	39126	13719.5	89289	89700.2	113109	0.68054	0.167147	33276	51505.3	0.630238	0.0349664	1.45635	33276	101406	1.60758
181	193.035	3.63671	39611.2	55830.1	21999.5	132129	122158	165104	0.650692	0.186624	47721.7	77065.2	0.691435	0.0527799	1.27753	47721.7	143632	1.58966
182	181.026	3.7483	51146.7	61407.7	50639.2	54444.8	57478.2	45368.1	0.565314	0.24771	56278.2	52543	-0.0990779	0.603052	0.219645	56278.2	51424.2	-0.13013
183	270.109	4.19825	68906.8	67187.2	42865.1	51423.6	77335.7	79202.6	0.0409448	1.3878	68048	47145.3	-0.529437	0.015066	1.822	68048	78270.1	0.201909
184	269.107	4.19905	522272	494280	312750	398955	595959	558692	0.0781719	1.10695	508277	355853	-0.514332	0.0975273	1.01087	508277	577326	0.183773
185	268.104	4.20166	4.21895e+06	3.98175e+06	2.51553e+06	3.07454e+06	4.78241e+06	4.76102e+06	0.0500765	1.30037	4.10035e+06	2.79504e+06	-0.552881	0.0300513	1.52214	4.10035e+06	4.77172e+06	0.218761
186	290.981	4.21233	27310.5	29012.7	1347.96	3483.91	14816	13593.9	0.00280164	2.55259	28162.6	2416.94	-3.54253	0.0055878	2.25276	28162.6	14206	-0.987284
187	275.008	4.21234	28268.6	29023.8	6600.05	8061.01	16839	16177.4	0.0014849	2.8283	28647.2	7331.53	-1.96621	0.00170604	2.76801	28647.2	16509.2	-0.795122
188	213.98	4.21426	80076.8	78816.5	69334.7	78397.9	61628.1	56630.6	0.346893	0.459804	79447.6	73867.3	-0.105069	0.0157094	1.80384	79447.6	59130.4	-0.426105
189	101.022	4.22033	37062.5	37711.4	10378.4	10105.3	23706.8	20704.1	0.000168156	3.77429	37387.9	10242.8	-1.86796	0.0100825	1.99643	37387.9	22206.5	-0.751593
190	185.092	4.24672	237657	225765	312115	346560	280842	283150	0.0331109	1.48003	231712	329339	0.507239	0.0141998	1.84772	231712	281997	0.283347
191	252.109	4.38379	245671	195234	255614	259090	229215	202295	0.281783	0.550085	220453	257353	0.223276	0.884583	0.0532614	220453	215756	-0.0310725
192	228.011	4.4783	30196.9	31904.6	3268.17	2638.53	13381.7	13098.2	0.00104736	2.9799	31051.7	2954.35	-3.39376	0.00235322	2.62834	31051.7	13241	-1.22966
193	204.963	4.51029	21824.5	22973.4	8284.19	9004.01	13432.4	11049.1	0.00241989	2.61621	22400	8645.1	-1.37354	0.0165401	1.78146	22400	12241.7	-0.871688
194	412.271	4.55221	1191.92	19833	28499.2	63193.2	90753.9	26887.3	0.214622	0.668325	10513.5	45847.2	2.1246	0.283588	0.547313	10513.5	58821.6	2.48411
195	150.055	4.56317	75911.2	82423.6	50544.5	48234.6	113377	109367	0.013196	1.87956	79168.4	49390.6	-0.680689	0.0138089	1.85984	79168.4	111373	0.492401
196	182.081	4.56317	73889	73183.3	49886.2	46902.8	104349	90914.8	0.00369658	2.4322	73537.1	48395.5	-0.603601	0.069857	1.15579	73537.1	97632.7	0.408892
197	100.112	4.5758	35856.8	28530.4	55007.7	147098	91042.7	35328.2	0.274512	0.561438	32194.6	101054	1.65023	0.384989	0.414551	32194.6	63186.4	0.972796
198	243.99	4.67127	53450.6	56413.7	4459.09	4356.02	14633.7	14868	0.00085981	3.0656	54933.2	4408.55	-3.6393	0.00136525	2.86479	54933.2	14751.8	-1.89678
199	166.071	4.67127	127536	115047	16006.7	19056.5	34657.9	37803.5	0.00381612	2.41838	121292	17532.6	-2.79037	0.00568273	2.24544	121292	36231.7	-1.74316
200	103.039	4.67606	94747.6	90229.8	2163.19	2913.96	18598.1	18637.9	0.000647436	3.1888	92489.7	2539.57	-5.18663	0.000933839	3.02973	92489.7	18619	-2.31252
201	171.026	4.67835	253994	238486	7045.77	6256.08	50927.4	51019.8	0.00104848	2.97944	246241	6651.92	-5.21016	0.00157321	2.80321	246241	50974.6	-2.27222
202	149.043	4.68727	250909	230186	64418.2	69111.4	71121.8	73023.7	0.00371613	2.42991	240548	66765.8	-1.84915	0.0037923	2.4211	240548	72073.8	-1.73878
203	321.04	4.68727	37832.8	36383	3468.67	3518.77	5930.54	5458.08	0.000465299	3.33227	37108.9	3494.72	-3.40852	0.00058854	3.23022	37108.9	5695.31	-2.70392
204	89.0236	4.68727	27161.4	23109.2	6459.49	6588.85	8136.37	8727.76	0.0116567	1.93343	25136.3	6525.17	-1.94569	0.0146966	1.83278	25136.3	8433.06	-1.57564
205	351.001	4.68727	34547.2	28439.8	3761.18	4866.14	7412	9078.98	0.0127867	1.89324	31494.5	4314.66	-2.86778	0.0180391	1.74378	31494.5	8246.49	-1.93325
206	152.057	4.71353	113514	97318.2	43798.1	53037.6	94454.4	83462.7	0.0257261	1.58963	105417	48418.8	-1.12247	0.234665	0.629551	105417	88959.5	-0.244889
207	284.099	4.71416	243112	217319	75785.6	96574	207613	185631	0.0129676	1.88714	230217	86180.8	-1.41755	0.185898	0.730725	230217	196623	-0.227562
208	131.07	4.76125	436783	425782	326711	307172	332482	320829	0.00947847	2.02326	431283	316943	-0.444415	0.00581431	2.2355	431283	326657	-0.400861
209	148.097	4.76195	65782.1	61956	49502.5	45164.6	55274.3	47027.4	0.0292538	1.53382	63870.1	47334.5	-0.432247	0.107528	0.968477	63870.1	51151.9	-0.320352
210	241.026	4.76195	5957.1	5642.67	33643	33348.9	24648.8	21964.4	6.04038e-05	4.21894	5800.88	33497	2.52969	0.00590589	2.22871	5800.88	23307.6	2.00646
211	189.007	4.76195	4362.87	33420.1	26906.8	25072	17135.9	17685.5	0.674057	0.171303	18892.5	25990.4	0.460169	0.92813	0.032391	18892.5	17411.7	-0.117754
212	200.001	4.77326	302138	285732	52418.6	52368.7	35782.1	34297.9	0.00115135	2.93879	293936	52394.7	-2.48801	0.00101058	2.99543	293936	35041	-3.06839
213	206.103	4.92336	88272.7	132699	19285.5	36956.8	94807.3	120528	0.0748996	1.12552	110487	28122.1	-1.97409	0.922604	0.0349848	110487	107669	-0.0372719
214	161.044	4.92916	34615.1	34473.7	46988.3	55228.7	16344.1	14112.7	0.0566805	1.24657	34545.4	51109.5	0.565099	0.00333292	2.47717	34545.4	15229.4	-1.18163
215	308.1	5.13488	33284.7	27307.7	2598.89	4335.36	279280	365743	0.0131892	1.87978	30297.2	3468.12	-3.12696	0.0212923	1.67178	30297.2	322512	3.4121
216	199.108	5.42332	336775	341646	469815	508629	433614	443655	0.0165784	1.78046	339212	489223	0.528307	0.00313476	2.5038	339212	438636	0.370837
217	282.12	5.80148	116637	112044	175364	223557	211909	215962	0.0722178	1.14136	114341	199462	0.802762	0.000944291	3.02489	114341	213936	0.903834
218	127.039	5.84302	99770.9	105306	91158.6	100808	233478	229023	0.35983	0.443902	102539	95984.5	-0.095306	0.000760967	3.11863	102539	231252	1.17328
219	146.044	5.90625	4161.67	4833.09	592864	644164	143117	116182	0.00174085	2.75924	4498.38	618515	7.10326	0.0113892	1.94351	4498.38	129651	4.84908
220	145.05	5.90625	17282.7	17424.4	1.04368e+06	1.0673e+06	243671	204194	0.000129395	3.88808	17354.6	1.05549e+06	5.92646	0.00900672	2.04543	17354.6	223934	3.68968
221	144.048	5.90625	12419.4	13993.2	1.42341e+07	1.43824e+07	3.138e+06	2.54695e+06	2.68888e-05	4.57043	13207.3	1.43083e+07	10.0813	0.0107348	1.9692	13207.3	2.84248e+06	7.74967
222	113.029	5.90625	4909.4	6416.11	229391	221624	52835.2	47906.5	0.000323638	3.48994	5663.76	225509	5.31528	0.00330577	2.48073	5663.76	50371.9	3.15279
223	207.05	6.05368	184561	201511	15043.1	37990.3	194264	215857	0.00725822	2.13917	193037	26517.7	-2.86385	0.473387	0.324784	193037	205061	0.087179
224	148.061	6.05368	230117	219923	10595.2	17191	168058	236729	0.00082584	3.0831	225021	13894.1	-4.01752	0.58141	0.235517	225021	202395	-0.152887
225	180.088	6.05951	275957	255134	21706.6	30533.9	182881	257743	0.00222328	2.65301	265547	26121.3	-3.34567	0.364416	0.438403	265547	220313	-0.269412
226	143.034	6.0633	111808	124084	22857.5	32123.8	122483	126338	0.00715084	2.14564	117947	27491.7	-2.10107	0.420803	0.375921	117947	124411	0.0769829
227	189.04	6.0633	80208.8	86793.8	6262.99	13794.2	83412.7	90494.2	0.00460297	2.33696	83502.3	10029.6	-3.05755	0.549311	0.260181	83502.3	86954.5	0.0584446
228	229.032	6.06419	299156	320964	20200.2	49338.3	300930	325578	0.00434118	2.36239	310061	34770.2	-3.15663	0.864028	0.0634723	310061	313255	0.0147849
229	230.036	6.06546	28874.7	32303.1	2967.96	3302	29199.6	31390.2	0.00391258	2.40754	30589.9	3135.98	-3.28607	0.898327	0.0465654	30589.9	30295.9	-0.0139339
230	161.044	6.06968	71933.7	76396.6	7999.74	13972.4	70471.9	84006.9	0.00346365	2.46047	74166.2	10987.1	-2.75496	0.708215	0.149835	74166.2	77240.4	0.058595
231	224.079	6.06968	289937	306733	86451.4	102636	293529	313724	0.00325907	2.48691	298336	94544.7	-1.65787	0.726008	0.139059	298336	303627	0.0253642
232	435.075	6.08107	31004.9	35065.4	616.484	1952.96	30487.1	34384	0.00450127	2.34666	33036.2	1285.72	-4.6834	0.851006	0.0700673	33036.2	32436.5	-0.0264264
233	169.097	6.3207	281676	283124	629434	696496	470380	466708	0.0076772	2.1148	282401	662966	1.23119	0.000112387	3.94928	282401	468545	0.730442
234	120.081	6.47157	45443.9	31686.4	85906.6	121052	30596.7	39853.8	0.0751125	1.12429	38566.1	103480	1.42395	0.726051	0.139033	38566.1	35226.2	-0.130684
235	166.086	6.48425	198633	126297	351676	464746	123672	138025	0.0671596	1.17289	162466	408212	1.32918	0.48154	0.317368	162466	130849	-0.312236
236	100.076	6.48553	186541	166537	39459.3	46158.7	184268	219415	0.00616382	2.21015	176540	42810	-2.04398	0.337342	0.471929	176540	201843	0.193232
237	196.097	6.5866	92066.8	77267.1	17343.7	17144.1	120823	120592	0.0118343	1.92686	84667.9	17244.9	-2.29564	0.039674	1.40149	84667.9	120708	0.511639
238	105.07	6.74624	20721	11510.7	202524	219487	576164	520228	0.00244337	2.61201	16116.8	211006	3.71064	0.00282588	2.54885	16116.8	548197	5.08805
239	122.096	6.74624	98546.2	99713.8	601856	636674	1.71854e+06	1.55671e+06	0.00111959	2.95094	99131	619266	2.64315	0.00275458	2.55994	99131	1.63763e+06	4.04613
240	434.254	6.76054	804.082	3394.64	68602.9	65163.1	286879	192421	0.00110275	2.95752	2100.36	66884	4.99295	0.0373555	1.42765	2100.36	239651	6.83415
241	328.139	6.80989	18451.5	12920.1	41542.7	68586.3	26667.9	38845.1	0.104025	0.982863	15686.8	55065.5	1.81159	0.125269	0.902155	15686.8	32757.5	1.06227
242	249.074	6.95845	275094	230772	19477.4	20176.3	31912.8	35854.8	0.00891943	2.04966	252934	19827.9	-3.67316	0.0101592	1.99314	252934	33884.8	-2.90005
243	125.022	6.96494	42067.5	39046	8450.67	8055.05	28806.5	30397.5	0.00221726	2.65418	40557.8	8253.86	-2.29684	0.0234416	1.63001	40557.8	29603	-0.454234
244	244.118	6.96695	691791	580896	15142.9	15555.8	47915.1	50226.5	0.00787834	2.10357	636345	15350.3	-5.37347	0.00880047	2.05549	636345	49071.8	-3.69684
245	165.015	6.97494	19632.4	20396.9	4651.81	3900.91	15248.3	16778.9	0.00115695	2.93668	20015.7	4277.36	-2.22634	0.0428004	1.36855	20015.7	16014.6	-0.321743
246	143.07	7.13885	17184.7	14963.4	12594.6	14109.4	694208	641046	0.180157	0.744348	16075	13353	-0.267657	0.00166311	2.77908	16075	667628	5.37615
247	168.08	7.37441	45602.1	24251.3	74120	80382.4	20409	22164.8	0.062667	1.20296	34927.7	77252.2	1.14521	0.330864	0.480351	34927.7	21287.9	-0.714336
248	181.026	7.60283	34691.1	35498.2	6858.09	7091.73	7823.77	5814.93	0.000223122	3.65146	35095.7	6975.91	-2.33084	0.00146234	2.83495	35095.7	6820.35	-2.36338
249	145.086	7.6056	26079.1	27078	41377.3	50728	73882.1	68714.3	0.0536486	1.27044	26579.6	46053.7	0.792998	0.00344535	2.46277	26579.6	71299.2	1.42357
250	180.022	7.61083	339691	341701	2546.25	2795.91	7968.48	5401.23	8.97956e-06	5.04674	340697	2672.08	-6.99438	2.38255e-05	4.62296	340697	6685.86	-5.67123
251	220.118	7.61083	66447.9	62172.6	197038	267529	97710.7	98772.5	0.0414612	1.38236	64311.2	232285	1.85275	0.00418734	2.37806	64311.2	98242.6	0.611278
252	146.117	7.64147	399519	396987	545860	653884	1.26159e+06	1.2723e+06	0.0648937	1.1878	398254	599873	0.590969	4.00934e-05	4.39693	398254	1.26694e+06	1.66959
253	115.038	7.71531	123926	153685	29772.5	26840.1	54337.3	52905.1	0.0178208	1.74907	138806	28307.3	-2.29383	0.0292469	1.53392	138806	53622.2	-1.37217
254	133.048	7.71531	40267.5	55940.1	7039.47	7440.41	15395.1	13761.8	0.0348843	1.45737	48104.8	7240.94	-2.73193	0.0510379	1.29211	48104.8	14579.5	-1.72224
255	160.024	7.75363	186529	182477	20721.7	23856.6	121342	104598	0.000249295	3.60329	184504	22290.2	-3.04917	0.0141919	1.84796	184504	112971	-0.707693
256	113.029	7.7558	51385.3	46697.9	15021.6	12664.3	33721.2	29539.3	0.00550891	2.25893	49042.6	13843.9	-1.82478	0.0310337	1.50817	49042.6	31631.3	-0.632684
257	158.027	7.7558	4.17068e+06	4.1922e+06	128866	122218	2.61829e+06	2.29599e+06	7.70964e-06	5.11297	4.18144e+06	125543	-5.05774	0.00865926	2.06252	4.18144e+06	2.45714e+06	-0.767018
258	127.039	7.815	54737.8	67736.2	61552.6	78193.7	156441	171776	0.499325	0.301617	61238	69874.1	0.190331	0.00941269	2.02629	61238	164109	1.42216
259	393.117	7.84427	109121	102508	1827.54	3509.47	6326.32	8001.89	0.00109236	2.96163	105816	2669.51	-5.30883	0.00119346	2.92319	105816	7165.1	-3.88442
260	201.087	7.90723	96165.4	99257.3	239032	268421	105345	96829.4	0.00885045	2.05303	97712.3	253728	1.37667	0.533794	0.272626	97712.3	101088	0.0490006
261	159.047	7.9137	298261	306344	18713.8	21589.1	114212	120805	0.000231072	3.63625	302304	20152.4	-3.90697	0.000795564	3.09932	302304	117509	-1.36322
262	185.042	7.98075	93595.1	90491.4	15127.2	16880.7	20111.8	17936.2	0.000549024	3.26041	92044.2	16004.9	-2.52381	0.000672945	3.17202	92044.2	19025	-2.27443
263	163.06	7.98075	110170	102910	11386.7	11444.1	17325.8	17921.2	0.00145334	2.83763	106541	11416.4	-3.22222	0.00167389	2.77627	106541	17624.5	-2.59576
264	187.06	8.16131	18406	18268.2	14790	15429.9	99936.4	101685	0.0101285	1.99446	18338.1	15110.9	-0.279252	0.000113123	3.94645	18338.1	100812	2.45875
265	535.227	8.16132	0	14373.8	4577.6	4528.84	34837.1	27233.4	0.749163	0.125424	7187.9	4554.22	-0.658366	0.0992317	1.00335	7187.9	31036.2	2.11031
266	223.069	8.16931	83528.9	84333.1	34799.2	38638	133129	134984	0.00172087	2.76425	83932	36719.6	-1.19267	0.00040632	3.39113	83932	134058	0.67556
267	178.084	8.31117	54388.8	51074.7	8480.88	10388.9	8541.35	9723.95	0.00194456	2.71118	52732.8	9435.91	-2.48247	0.00162445	2.78929	52732.8	9133.65	-2.52944
268	253.106	8.31424	18128.9	16405.5	9946.44	11510	88119.2	91209.6	0.0302306	1.51955	17268.2	10729.2	-0.686577	0.00059668	3.22426	17268.2	89665.4	2.37643
269	145.085	8.47515	17290.1	15935.7	31129.9	36491.4	95909.6	89943	0.0248877	1.60402	16613.9	33811.7	1.02513	0.00160315	2.79503	16613.9	92927.3	2.48371
270	195.114	8.69248	260341	253404	275369	286777	245928	257820	0.0683761	1.1651	256873	281074	0.129894	0.543241	0.265007	256873	251875	-0.0283483
271	220.118	8.86145	12536.1	11494.7	8100.94	8905.66	82044	82353.6	0.0333596	1.47678	12016.4	8504.3	-0.498738	5.99028e-05	4.22255	12016.4	82199.8	2.77413
272	161.107	8.88129	19999.8	18809.3	107905	68542.4	305612	249484	0.0730098	1.13662	19405.6	88224.5	2.18471	0.0116183	1.93486	19405.6	277549	3.8382
273	144.079	8.89393	75335.7	92987.5	158632	173271	461960	380273	0.0190926	1.71913	84162.6	165952	0.979518	0.0150327	1.82296	84162.6	421117	2.32297
274	274.094	9.06183	62154.8	58111.5	7909.33	15690.8	31743	28279.1	0.00812928	2.08995	60134.1	11801	-2.34927	0.00772014	2.11237	60134.1	30012.1	-1.00264
275	174.022	9.12259	151713	140793	10389.6	10277.7	64026.3	64944	0.00161018	2.79313	146254	10334.7	-3.82291	0.00446087	2.35058	146254	64486.1	-1.18141
276	196.003	9.12447	33021.7	28896.7	4302.52	2925.91	13919.4	15035.3	0.00626318	2.20321	30960.2	3615.21	-3.09826	0.0163933	1.78533	30960.2	14478.3	-1.09652
277	156.101	9.12447	34987.5	31666.3	62012.3	74101.5	45775.1	39190.9	0.0310682	1.50768	33327.9	68057.9	1.03003	0.131041	0.882594	33327.9	42484	0.35019
278	130.159	9.13531	106787	96530	131329	177081	180416	153574	0.154273	0.811711	101660	154206	0.601109	0.0451084	1.34574	101660	166996	0.716066
279	113.06	9.20306	145219	147771	17679	18411.2	75740.2	77097.9	0.000106824	3.97133	146496	18046.1	-3.0211	0.000425247	3.37136	146496	76420	-0.938836
280	238.09	9.30264	59812.4	58421.9	21492.5	63658	24986.4	26105	0.515059	0.288143	59118.1	42576.3	-0.473551	0.000705717	3.15137	59118.1	25546.7	-1.21046
281	243.046	9.33392	33350.2	35544.1	8368.2	7756.25	13673.9	12970	0.00185782	2.731	34448.1	8063.22	-2.095	0.0029608	2.52859	34448.1	13322.9	-1.37051
282	231.171	9.46045	189931	169325	34798.4	35253.4	262505	272295	0.00504084	2.2975	179629	35026.9	-2.35848	0.0164732	1.78322	179629	267401	0.573985
283	363.106	9.4744	117194	96864.5	2507.3	4689.99	3.82792e+06	3.5424e+06	0.00962876	2.01643	107030	3599.64	-4.89402	0.00159615	2.79693	107030	3.68516e+06	5.10564
284	179.068	9.48963	5596.41	5869.86	9237.17	10514.1	265181	246241	0.0239546	1.62061	5734.14	9876.63	0.784442	0.00143229	2.84397	5734.14	255712	5.4788
285	158.088	9.50562	107885	113522	122621	130123	404912	386766	0.0791796	1.10139	110705	126373	0.190971	0.00110832	2.95534	110705	395840	1.8382
286	157.086	9.50562	29490	47953.8	45547.7	44220.7	4.50205e+06	4.30277e+06	0.574061	0.241042	38722.9	44885.2	0.213053	0.00052549	3.27944	38722.9	4.40241e+06	6.82896
287	349.129	9.52161	28963.8	28012.5	23529	30574.1	113060	106117	0.725209	0.139537	28489.2	27052.6	-0.0746488	0.00186172	2.73009	28489.2	109589	1.94362
288	406.187	9.56735	138802	135819	628.602	2123.04	1330.11	3777.14	0.000150541	3.82235	137311	1376.82	-6.63997	0.000204845	3.68857	137311	2554.63	-5.74819
289	265.047	9.58334	75349.6	79539.9	6290.64	6187.34	1313.68	872.534	0.000865174	3.0629	77445.8	6239.99	-3.63357	0.000760481	3.11891	77445.8	1094.11	-6.14536
290	358.186	9.58335	82437.6	83906.8	8777.99	10013.8	2309.6	2423.95	0.000169235	3.77151	83173.2	9396.88	-3.14587	8.31291e-05	4.08025	83173.2	2367.77	-5.13452
291	311.045	9.58335	29093.2	29183.1	1172.65	235.438	0	1064.59	0.000273996	3.56226	29139.1	705.046	-5.3691	0.000348542	3.45775	29139.1	533.294	-5.77188
292	83.0496	9.58335	39355.2	35893.1	2712.35	4176.66	635.155	771.03	0.00301025	2.5214	37625.1	3445.5	-3.44891	0.00219442	2.65868	37625.1	704.093	-5.73979
293	295.13	9.58335	238352	235823	5734.79	6379.15	2041.16	4181.48	3.1886e-05	4.4964	237088	6057.97	-5.29045	5.01096e-05	4.30008	237088	3112.32	-6.25129
294	477.164	9.58335	78272.6	77167.4	502.156	642.028	0	0	5.21245e-05	4.28296	77721	573.092	-7.08339	5.05504e-05	4.29628	77721	1	-16.246
295	476.162	9.58335	334333	329398	205.825	237.025	0	0	5.53477e-05	4.2569	331866	222.425	-10.5431	5.52716e-05	4.2575	331866	1	-18.3402
296	210.084	9.58335	935499	937801	16822.8	19133.2	21917.6	23624.4	3.15029e-06	5.50165	936651	17979	-5.70312	2.45761e-06	5.60949	936651	22772	-5.36218
297	209.08	9.5894	8.07987e+06	8.04034e+06	13399.8	14749.7	188002	202633	6.04276e-06	5.21876	8.0601e+06	14075.7	-9.16145	7.18236e-06	5.14373	8.0601e+06	195319	-5.3669
298	299.1	9.5894	191466	177214	41591.6	67617.7	244427	247455	0.0128272	1.89187	184341	54605.6	-1.75526	0.0137007	1.86326	184341	245942	0.415941
299	298.097	9.5894	1.28478e+06	1.17687e+06	251674	404415	1.6907e+06	1.66378e+06	0.0105586	1.97639	1.23082e+06	328046	-1.90765	0.0151649	1.81916	1.23082e+06	1.67724e+06	0.446468
300	300.096	9.5894	76849.6	69639.4	17763.2	25228.2	99158.4	98647.9	0.00990641	2.00408	73245.5	21496.7	-1.76863	0.0192683	1.71516	73245.5	98904.2	0.43329
301	327.016	9.59134	39946.8	38957.8	2728.14	2493.16	1877.11	2449.18	0.000190304	3.72055	39453.3	2611.65	-3.91711	0.000234647	3.62959	39453.3	2164.14	-4.18828
302	475.158	9.59134	1.36608e+06	1.35661e+06	198.895	954.178	0	0	1.21706e-05	4.91469	1.36135e+06	577.536	-11.2028	1.20833e-05	4.91781	1.36135e+06	1	-20.3766
303	525.185	9.59134	77717.3	76758.7	0	236.918	300.776	0	4.09851e-05	4.38737	77239	119.459	-9.33667	4.24634e-05	4.37199	77239	151.388	-8.99494
304	526.183	9.59134	30376.5	26329.7	244.614	750.371	0	0	0.00531608	2.27441	28354.1	498.493	-5.82984	0.00505425	2.29634	28354.1	1	-14.7913
305	524.182	9.59134	277477	258072	343.574	527.917	5937.99	7793.28	0.00131479	2.88114	267775	436.746	-9.26001	0.00139273	2.85613	267775	6866.63	-5.28528
306	249.074	9.59134	1.04471e+06	1.04572e+06	13472.9	12006.3	78212.8	79478	7.46209e-07	6.12714	1.04522e+06	12740.6	-6.35822	7.04555e-07	6.15208	1.04522e+06	78846.4	-3.72861
307	153.054	9.59242	480736	474221	4682.23	5107.66	579300	559222	4.77124e-05	4.32137	477479	4895.94	-6.60771	0.0129667	1.88717	477479	569262	0.253655
308	431.088	9.60344	75040.3	78178.9	3779.89	4397.06	26374.8	30182.5	0.000486018	3.31335	76610.6	4089.47	-4.22756	0.0025959	2.58571	76610.6	28279.6	-1.43778
309	97.0584	9.61057	20630.3	17373.4	8746.58	9096.25	37968.1	39992.3	0.0253968	1.59522	19002.9	8922.41	-1.09071	0.00908514	2.04167	19002.9	38981.2	1.03656
310	154.038	9.61252	40506.7	40153.4	12757.8	13493.1	58340.6	55909.2	0.000224721	3.64836	40331	13126.4	-1.61941	0.00530795	2.27507	40331	57125.9	0.502256
311	188.083	9.61448	104186	88681.2	125674	142166	1.59362e+06	1.49326e+06	0.0803231	1.09516	96434.4	133921	0.473763	0.00122908	2.91042	96434.4	1.54344e+06	4.00046
312	419.132	9.62334	59320	43348.6	2647.12	2887.99	31647.7	28676.1	0.0259927	1.58515	51335.3	2768.56	-4.21275	0.121037	0.917083	51335.3	30162.9	-0.767176
313	250.077	9.63261	129363	130338	33724.2	40566.4	56985.2	52625.9	0.00138662	2.85804	129852	37146.3	-1.80558	0.000884603	3.05325	129852	54806.6	-1.24445
314	146.036	9.63455	3591.14	3833.72	19506.1	19290.1	44112.6	45459.3	0.000107155	3.96999	3713.43	19399.1	2.38517	0.000277374	3.55694	3713.43	44786.9	3.59225
315	111.044	9.63455	9171.56	8782.33	13996.2	18507.6	55413.6	59679.6	0.0847282	1.07197	8977.95	16252.9	0.856238	0.001939	2.71242	8977.95	57547.6	2.6803
316	189.095	9.63455	12350.3	13862.7	17488.4	19595.2	152535	139561	0.0524783	1.28002	13107.5	18542.8	0.500469	0.00240446	2.61898	13107.5	146049	3.47799
317	417.026	9.63455	233.203	531.845	683.71	900.008	38053.5	35824.2	0.156577	0.805273	383.524	792.859	1.04775	0.000945085	3.02453	383.524	36939.8	6.58972
318	436.069	9.63455	199.435	714.619	503.218	740.525	30352.6	27725.5	0.619852	0.207712	458.027	622.872	0.443503	0.00218614	2.66032	458.027	29040.1	5.98647
319	549.128	9.63455	402.46	0	0	0	67560.2	66005.7	0.42265	0.374019	202.23	1	-7.65985	0.000145372	3.83752	202.23	66784	8.36736
320	266.012	9.63455	9374.28	8743.83	855.032	848.948	95589.9	101770	0.00147213	2.83205	9060.06	852.99	-3.40892	0.00119901	2.92118	9060.06	98680.9	3.44518
321	395.044	9.63455	11689.1	9646.59	2032.41	3545.97	58059.6	61960.9	0.0250552	1.6011	10668.9	2790.19	-1.93497	0.00198532	2.70217	10668.9	60011.2	2.49183
322	379.071	9.63455	12597.9	13926.8	4564.25	3833.71	67061	70092.4	0.00692602	2.15952	13263.4	4199.98	-1.65899	0.000893945	3.04869	13263.4	68577.7	2.37029
323	193.048	9.63649	95749.6	75702.9	27091.9	28136.7	2.4042e+06	2.30017e+06	0.0285594	1.54425	85727.2	27615.3	-1.63429	0.000545794	3.26297	85727.2	2.35218e+06	4.7781
324	171.065	9.63788	1.18419e+06	938256	215000	238350	2.4621e+07	2.42039e+07	0.0212118	1.67342	1.06122e+06	226676	-2.22703	0.000107457	3.96876	1.06122e+06	2.44124e+07	4.52382
325	326.125	9.63982	74753.2	92528.6	3549.42	4889.3	35285.8	25886.7	0.0123608	1.90795	83641.9	4220.36	-4.30879	0.0340835	1.46746	83641.9	30587.2	-1.4513
326	565.101	9.64254	894.618	0	0	677.926	54375.5	54350.2	0.864747	0.063111	448.309	339.963	-0.399116	6.88793e-05	4.16191	448.309	54363.9	6.92201
327	364.109	9.64254	6452.5	2565.02	7011.96	8734.94	672726	622940	0.254346	0.594576	4509.76	7874.45	0.804127	0.00150298	2.82305	4509.76	647834	7.16643
328	341.124	9.64254	10496.6	11130.5	9378.34	10886	132233	119959	0.492339	0.307736	10814.6	10133.2	-0.0938928	0.0028296	2.54827	10814.6	126097	3.54349
329	171.775	9.64254	986.595	473.502	0	0	60174.5	59277.3	0.10449	0.980926	731.048	1	-9.51382	7.6724e-05	4.11507	731.048	59726.9	6.35227
330	535.142	9.64254	245.848	595.264	210.266	0	17025.7	16875.3	0.26194	0.581798	421.556	106.133	-1.98985	0.000132374	3.8782	421.556	16951.5	5.32954
331	125.024	9.64254	31729.4	35119.9	6312.89	6551.64	185604	189377	0.00394059	2.40444	33425.7	6433.26	-2.37733	0.000270831	3.5673	33425.7	187491	2.4878
332	210.553	9.64254	12403.4	13191.5	0	0	32416.6	31445.5	0.000946686	3.02379	12798.4	1	-13.6437	0.00106637	2.97209	12798.4	31932	1.31904
333	135.043	9.65054	5977.61	4718.08	8165.57	8693.66	37110.8	38120.1	0.0457569	1.33954	5348.84	8430.61	0.65641	0.000624904	3.20419	5348.84	37616.4	2.81406
334	120.08	9.74235	117026	110525	26283.4	26348.7	157993	156147	0.00137851	2.86059	113776	26317.1	-2.11213	0.00603583	2.21926	113776	157071	0.465217
335	180.102	9.74235	682198	624689	131206	107966	907740	880006	0.00335786	2.47394	653444	119587	-2.45	0.0171768	1.76506	653444	893874	0.452008
336	353.135	9.85728	124285	112142	5372.52	4742.82	2971.97	3767.57	0.0028743	2.54147	118215	5058.67	-4.54651	0.00279523	2.55358	118215	3370.77	-5.13219
337	319.13	10.0562	218091	113234	50481.9	56127.6	107330	106192	0.16572	0.780625	165664	53305.8	-1.63589	0.378	0.422508	165664	106762	-0.633861
338	310.115	10.0742	127305	127022	13794.8	14724.2	80027.9	75710.7	1.85097e-05	4.7326	127164	14260.5	-3.1566	0.00192027	2.71664	127164	77870.3	-0.70755
339	134.021	10.0742	25895.5	27903.4	7049.04	9304.89	20560.1	20213.2	0.00644216	2.19097	26900.4	8177.97	-1.71782	0.0236095	1.62691	26900.4	20387.6	-0.399937
340	152.034	10.0742	152389	154608	28202.6	32192	119083	119073	0.000342488	3.46535	153499	30198.3	-2.34569	0.00103736	2.98407	153499	119079	-0.366309
341	191.042	10.0742	41479.5	46192	9760.09	10371.9	35926.9	34411.5	0.00491396	2.30857	43836.7	10067	-2.12251	0.0727707	1.13804	43836.7	35170.2	-0.317786
342	169.06	10.0822	243799	266408	46312.6	52543.7	196736	192998	0.00323456	2.49018	255104	49429.2	-2.36765	0.0343295	1.46433	255104	194868	-0.38859
343	142.058	10.1118	61326.8	74915.6	37605.7	37576	80985.3	83105	0.0461268	1.33605	68122.2	37591.9	-0.857706	0.180165	0.74433	68122.2	82046.2	0.26831
344	141.054	10.1156	706451	938524	351510	359068	956056	994127	0.0565631	1.24747	822489	355290	-1.211	0.323872	0.489627	822489	975092	0.245543
345	196.097	10.1367	88811.3	91219.9	39849.2	18263.3	117558	107929	0.0303024	1.51852	90016.6	29057.3	-1.63129	0.0445178	1.35147	90016.6	112745	0.324795
346	257.122	10.2789	61619.7	60387.3	60560.7	67428.6	39269.5	37733.8	0.481583	0.317329	61004.5	63995.7	0.0690583	0.00190875	2.71925	61004.5	38502.7	-0.663957
347	289.093	10.3162	151488	147113	8649.2	8445.49	17284.8	13724.5	0.000241877	3.61641	149302	8548.34	-4.12644	0.000443927	3.35269	149302	15505.6	-3.26736
348	306.119	10.3162	149376	143837	9517.55	11780.2	14420.4	15304.8	0.00048382	3.31532	146608	10649.9	-3.78306	0.00045286	3.34404	146608	14863.6	-3.30211
349	232.118	10.3507	10783	9243.33	9435.02	10235.7	78409.2	68820.9	0.85661	0.0672169	10014.1	9836.35	-0.0258435	0.00577777	2.23824	10014.1	73616	2.87798
350	312.131	10.3592	298053	252449	29055.9	50077.2	424414	762379	0.0111595	1.95236	275252	39567.6	-2.79836	0.203058	0.69238	275252	593397	1.10824
351	216.095	10.3672	167284	160524	20741.3	25160.1	65263.7	59765.4	0.0008197	3.08635	163905	22951.7	-2.83619	0.00184143	2.73484	163905	62515.6	-1.39058
352	201.117	10.3716	24062.6	22988.3	67715.9	76147.1	427885	421032	0.00761957	2.11807	23526.5	71932.5	1.61236	7.48258e-05	4.12595	23526.5	424459	4.17327
353	296.136	10.3913	134807	171769	200056	228852	137753	152834	0.120706	0.918271	153289	214455	0.484422	0.727509	0.138162	153289	145295	-0.0772732
354	114.091	10.406	40566.7	47481.7	171871	166202	49716.1	52343.4	0.00127649	2.89398	44025.2	169037	1.94094	0.198714	0.701771	44025.2	51030.7	0.213036
355	170.081	10.4931	51951.3	50710.7	7332.43	8745.99	9094.73	9102.67	0.000471498	3.32652	51332	8040.21	-2.67455	0.000215665	3.66622	51332	9099.7	-2.49597
356	215.092	10.5863	1.46296e+06	1.39005e+06	157154	164132	539656	493645	0.000836025	3.07778	1.42651e+06	160644	-3.15055	0.00223738	2.65026	1.42651e+06	516652	-1.46522
357	451.159	10.5901	101716	90970.8	1697.78	4175.93	3590.56	4040.96	0.00346608	2.46016	96344.3	2937.86	-5.03536	0.00336027	2.47363	96344.3	3816.76	-4.65778
358	237.074	10.5907	308490	295061	87271.2	92129.8	101929	49037.9	0.00113171	2.94626	301776	89701.5	-1.75028	0.0142285	1.84684	301776	75484.6	-1.99922
359	225.076	10.6221	113362	128585	19575.7	22383.7	20140.7	21311.6	0.0059376	2.22639	120975	20980.7	-2.52757	0.00574865	2.24043	120975	20727.2	-2.54511
360	230.138	10.6301	75925.4	71069.3	9033.23	10296.5	179087	176980	0.00154123	2.81213	73498.3	9665.89	-2.92674	0.00064044	3.19352	73498.3	178035	1.27638
361	247.063	10.6381	61413.1	70714.2	8747.82	10311.5	10340.4	12863.9	0.00688633	2.16201	66064.6	9530.65	-2.79323	0.0077377	2.11139	66064.6	11603.2	-2.50936
362	212.092	10.6461	183205	192436	20669	21140.2	25355.5	26883.8	0.000765774	3.1159	187822	20905.6	-3.1674	0.000836062	3.07776	187822	26120.7	-2.8461
363	261.124	10.8411	576661	710726	1.82626e+06	2.0097e+06	917676	926061	0.00785434	2.10489	643694	1.91798e+06	1.57514	0.0536466	1.27046	643694	921869	0.518187
364	283.107	10.8411	123648	143282	359615	390113	160359	163184	0.00559689	2.25205	133466	374865	1.4899	0.103973	0.98308	133466	161772	0.277489
365	543.222	10.8423	11681.7	17661.1	105707	107069	28093.9	28420.4	0.00111584	2.9524	14672.4	106389	2.85817	0.0452967	1.34393	14672.4	28258.1	0.945559
366	190.107	10.8499	11787.9	13012.3	10293.8	9975.72	92729.8	87582.2	0.0698821	1.15563	12401.1	10135.7	-0.291015	0.00115564	2.93718	12401.1	90157	2.86197
367	146.061	10.8503	716847	727405	784622	874086	701792	681282	0.140261	0.853062	722127	829355	0.199737	0.117613	0.929546	722127	691538	-0.0624455
368	147.063	10.8503	97420.5	102782	101177	117721	93992.4	90254.6	0.394829	0.403591	100102	109450	0.128803	0.134704	0.87062	100102	92124.5	-0.119816
369	262.124	10.8709	149006	172935	331800	362640	202608	203020	0.0108041	1.96641	160972	347221	1.10905	0.0729516	1.13697	160972	202815	0.333355
370	228.179	11.1243	111682	131319	135126	141641	133814	129949	0.244271	0.612128	121502	138385	0.187705	0.408543	0.388762	121502	131882	0.118273
371	250.16	11.1307	20950	21783.3	30719.2	24484.2	25869.2	25019.3	0.185919	0.730676	21367.6	27602.7	0.369381	0.0206446	1.68519	21367.6	25445.2	0.251968
372	227.176	11.1313	769048	952859	939216	1.02858e+06	962678	942830	0.352041	0.453407	860955	983898	0.192572	0.425322	0.371282	860955	952755	0.146168
373	286.247	11.1329	33003.5	38455.9	37690.2	36250	40655.4	40770.2	0.702977	0.153059	35730.7	36971.1	0.049234	0.20915	0.679541	35730.7	40713.8	0.188355
374	249.157	11.1343	129423	138907	156568	149516	138812	131235	0.0855906	1.06757	134166	153043	0.189922	0.900463	0.0455342	134166	135025	0.00920353
375	345.109	11.1804	111685	118763	32414.9	34292.3	11815.1	11301.9	0.00199416	2.70024	115225	33354.6	-1.7885	0.0011696	2.93196	115225	11559.5	-3.3173
376	139.039	11.1923	39263.4	37841.2	162580	336338	54278.4	56950	0.135937	0.866662	38553.3	249460	2.69388	0.00777492	2.1093	38553.3	55615.2	0.528626
377	226.108	11.226	84934.8	83193.3	8615.92	9009.37	19480.9	19594	0.000140698	3.85171	84065	8813.65	-3.25369	0.000182819	3.73798	84065	19538.5	-2.10519
378	361.07	11.229	131850	151872	38209.9	39522	3703.9	4347.63	0.00935542	2.02894	141862	38866.9	-1.86787	0.00523923	2.28073	141862	4026.76	-5.13872
379	260.068	11.242	41640.1	42968.9	25858.5	28465.7	22142.5	20228.5	0.00920768	2.03585	42305.5	27163.1	-0.639199	0.00302917	2.51868	42305.5	21186.5	-0.997701
380	231.17	11.4438	162949	149791	57887.9	49671.6	300572	332782	0.00566782	2.24658	156371	53780.7	-1.53981	0.0115734	1.93654	156371	316678	1.01805
381	344.136	11.4971	560466	580044	4021.91	4853.86	81996.5	84885.8	0.000299698	3.52332	570256	4438.88	-7.00527	0.000412868	3.38419	570256	83442.2	-2.77276
382	356.135	11.6049	43714.4	46031.1	3822.42	3599.8	8999.82	11192.5	0.000798308	3.09783	44873.8	3712.11	-3.59556	0.00209666	2.67847	44873.8	10097.1	-2.15192
383	362.093	11.6129	26956.1	31431.9	2174.16	3110.61	6166.85	7895.73	0.00733345	2.13469	29195	2643.39	-3.46526	0.0115155	1.93872	29195	7032.29	-2.05366
384	171.065	11.6274	800089	810685	200926	198901	1.66652e+06	1.67515e+06	7.93648e-05	4.10037	805388	199914	-2.0103	6.23374e-05	4.20525	805388	1.67084e+06	1.05282
385	258.134	11.7329	114108	111493	7679.93	7431.39	13991.9	13527.8	0.000155679	3.80777	112801	7556.66	-3.89989	0.000179702	3.74545	112801	13760.9	-3.03514
386	263.091	11.7329	105814	137428	11881.3	13071.2	29120.9	30749.6	0.0203644	1.69113	121622	12477.3	-3.28503	0.0285321	1.54467	121622	29936.3	-2.02244
387	265.154	11.8355	95841.7	85421.7	27247.1	24627.6	105179	103722	0.00682491	2.1659	90632.7	25938.3	-1.80495	0.119504	0.922619	90632.7	104451	0.204727
388	87.0445	11.8559	31578.7	52405.8	22027.9	24424.5	32004.4	33782	0.215298	0.66696	41993.2	23227.2	-0.854341	0.475764	0.322608	41993.2	32894.2	-0.352323
389	229.109	11.8779	121444	114119	33987.8	38571.5	72338	69215.7	0.00279845	2.55308	117782	36280.7	-1.69885	0.00709825	2.14885	117782	70777.8	-0.734753
390	233.083	11.9189	292145	289862	46681	46541.2	96672.7	101002	2.18936e-05	4.65968	291004	46612.1	-2.64226	0.000162101	3.79021	291004	98838.1	-1.5579
391	338.081	11.9213	24868.7	27231.7	55145.9	60256.3	45262.1	41676.5	0.00781822	2.10689	26051.2	57702.1	1.14727	0.0148556	1.82811	26051.2	43470.3	0.738681
392	198.132	11.9242	143460	153214	394237	426421	265831	257775	0.00409406	2.38785	148338	410330	1.4679	0.00309367	2.50953	148338	261804	0.819598
393	197.129	11.9242	1.25919e+06	1.40673e+06	3.48981e+06	3.82708e+06	2.33935e+06	2.27313e+06	0.00620641	2.20716	1.33296e+06	3.65845e+06	1.4566	0.00683128	2.1655	1.33296e+06	2.30624e+06	0.79091
394	228.123	11.9269	535470	513336	13871	14955	143778	142885	0.000471706	3.32633	524404	14414	-5.18514	0.000843731	3.0738	524404	143332	-1.87132
395	165.089	11.9269	83048.7	82896.3	28671.6	32902.6	37677.1	43517.3	0.0016414	2.78479	82973.5	30788.1	-1.43028	0.00471832	2.32621	82973.5	40598.2	-1.03123
396	137.023	11.9269	45454.4	40954	2248.82	2658.31	12499.7	15069.1	0.00306024	2.51425	43205.2	2454.56	-4.13767	0.00766778	2.11533	43205.2	13785.4	-1.64806
397	193.085	11.9269	177562	168241	27366.7	29169.3	84394.9	78235.6	0.0010754	2.96843	172902	28269	-2.61266	0.00369948	2.43186	172902	81316.3	-1.08834
398	190.107	12.0334	13172.7	14548.6	11147.7	12194.1	64426	62675.3	0.126817	0.896824	13861.6	11671.9	-0.248059	0.000501616	3.29963	13861.6	63551.7	2.19683
399	274.13	12.056	11425.1	59760.5	140559	159136	32359.2	35163.6	0.0477066	1.32142	35593.8	149849	2.07381	0.946584	0.023841	35593.8	33762.4	-0.0762071
400	217.127	12.0934	223327	195824	107615	86875.7	224925	327177	0.0227111	1.64376	209576	97246.3	-1.10776	0.336072	0.473568	209576	276052	0.397463
401	105.055	12.0958	25837.2	28454.7	4811.78	4154.07	7260.12	8992.89	0.00352685	2.45261	27147	4483.92	-2.59796	0.00674147	2.17125	27147	8127.5	-1.73991
402	234.134	12.1623	319878	309676	34575.8	37416.1	563784	554391	0.000360521	3.44307	314778	35997	-3.12839	0.000804466	3.09449	314778	559088	0.828742
403	256.116	12.1678	154921	142847	9679.68	10284.1	254355	254463	0.00188831	2.72393	148885	9982.87	-3.8986	0.00325716	2.48716	148885	254410	0.772953
404	244.109	12.2234	13925.1	13595.2	58184.5	65390	20841.1	48876	0.00559176	2.25245	13761.1	61788.2	2.16673	0.271243	0.566642	13761.1	34859.6	1.34096
405	172.006	12.2328	134482	133776	70382.1	69740.4	145502	140965	5.54847e-05	4.25583	134130	70062.3	-0.936923	0.058106	1.23578	134130	143235	0.0947472
406	153.996	12.2375	38258.9	40579.8	20955.6	21043.4	40479.9	42010.4	0.00395127	2.40326	39420.3	21000.5	-0.908515	0.319462	0.495581	39420.3	41246.2	0.0653206
407	245.186	12.4072	421959	391471	72849.3	69997.8	592843	597599	0.00207857	2.68224	406716	71424.5	-2.50953	0.00663186	2.17836	406716	595222	0.549407
408	203.125	12.4444	15009.8	13062.1	14659.5	14974.3	70453.3	72128.4	0.511547	0.291115	14036.9	14817.9	0.0781105	0.000502908	3.29851	14036.9	71291.9	2.34451
409	142.058	12.5192	174469	188909	44618.7	38856.1	172058	176830	0.00307112	2.5127	181690	41738.4	-2.12203	0.441248	0.355317	181690	174445	-0.0587073
410	163.036	12.5228	94590.3	101319	30509	32202.8	102360	99591.1	0.00270293	2.56817	97955.8	31356.9	-1.64335	0.493707	0.306531	97955.8	100977	0.0438187
411	141.054	12.5228	2.25619e+06	2.34654e+06	421227	425693	2.28274e+06	2.13261e+06	0.000579658	3.23683	2.30137e+06	423461	-2.44219	0.396848	0.401376	2.30137e+06	2.20767e+06	-0.0599631
412	166.086	12.5388	175784	178132	18702.6	22927.6	36266.4	37592.2	0.000239499	3.6207	176959	20816.1	-3.08765	9.27103e-05	4.03287	176959	36930.3	-2.26054
413	304.166	12.653	73009.6	65980.5	10232.2	9763.65	106392	91494	0.00348654	2.45761	69496.1	9998.93	-2.79708	0.0701014	1.15427	69496.1	98943.8	0.509678
414	302.117	12.7206	75762.1	79054.3	27565.1	37733.6	72502.5	73137.1	0.0139578	1.85518	77409.2	32650.3	-1.24541	0.111578	0.952423	77409.2	72820.8	-0.088155
415	170.079	12.7691	201025	176662	46740.5	47948.9	127340	105286	0.00734779	2.13384	188844	47345.7	-1.99589	0.0476821	1.32164	188844	116314	-0.699172
416	207.063	12.774	57544	50291.2	12031.2	14268.2	1.11629e+06	1.09656e+06	0.00855418	2.06782	53918.6	13150.7	-2.03565	9.97326e-05	4.00116	53918.6	1.10643e+06	4.35898
417	169.076	12.7776	1.59562e+06	1.38203e+06	488854	527665	946336	779656	0.0120333	1.91962	1.48883e+06	508260	-1.55054	0.0437996	1.35853	1.48883e+06	862997	-0.786748
418	185.081	12.7803	392682	302859	24961.1	26149.8	1.19854e+07	1.17043e+07	0.0188825	1.72394	347772	25556.5	-3.76638	0.000164663	3.7834	347772	1.18448e+07	5.08997
419	132.529	12.782	1844.28	2996.52	2083.4	3790.38	28188.3	26776.3	0.665736	0.176698	2421.4	2937.89	0.278938	0.00131941	2.87962	2421.4	27483.3	3.50464
420	280.027	12.782	10680.5	8809.3	8744.58	10155.1	106966	108304	0.824666	0.0837218	9745.91	9450.82	-0.0443574	0.000137982	3.86018	9745.91	107636	3.46522
421	391.137	12.782	7610.67	7233.88	1391.2	1681.35	1.19301e+06	1.1164e+06	0.00162798	2.78835	7423.28	1537.28	-2.27168	0.0011129	2.95354	7423.28	1.1547e+06	7.28125
422	392.141	12.782	8402.8	7869.67	3452.27	5204.69	235936	226363	0.0532716	1.2735	8137.24	4329.48	-0.910344	0.000461777	3.33557	8137.24	231151	4.82815
423	223.032	12.782	4667.22	3469.1	2845.37	3176.75	62098.6	62996.3	0.231098	0.636204	4069.16	3012.06	-0.433978	0.0001638	3.78569	4069.16	62548.4	3.94217
424	255.044	12.782	6673.64	6102.4	6496.55	6201.21	39720.9	37098.3	0.91426	0.0389305	6389.02	6349.88	-0.00886352	0.00175186	2.7565	6389.02	38410.6	2.58784
425	393.142	12.782	4399.57	4809.64	2552.33	3437.53	45649.1	45944	0.0808477	1.09233	4605.61	2995.93	-0.620389	3.75802e-05	4.42504	4605.61	45797.6	3.31381
426	186.084	12.782	44451.4	40266.6	16446.8	16166.9	1.15853e+06	1.13028e+06	0.00641732	2.19265	42360	16307.8	-1.37714	0.000167914	3.77491	42360	1.1444e+06	4.75575
427	270.019	12.782	5641.78	4158.08	3571.68	3731.21	27721.2	25731.4	0.236244	0.626639	4900.93	3652.44	-0.424193	0.00321732	2.49251	4900.93	26727.3	2.44719
428	343.037	12.782	6413.37	3665.3	1932.92	2303.39	28059.7	27931.5	0.1697	0.770319	5040.34	2119.16	-1.25003	0.00357115	2.44719	5040.34	27996.6	2.47366
429	264.056	12.782	11764.7	12747.8	6416.08	5762.75	60530.7	61828.1	0.00903563	2.04404	12257.3	6090.41	-1.00903	0.000276657	3.55806	12257.3	61180.4	2.31943
430	154.086	12.7968	55033.8	55555.4	11602.3	15908.4	48367.8	48538.6	0.00271494	2.56624	55295.6	13756.3	-2.00707	0.00160525	2.79446	55295.6	48454.2	-0.190541
431	199.086	12.8465	814421	800930	160110	160142	471917	490935	0.000108485	3.96463	807676	160127	-2.33456	0.00127454	2.89465	807676	481427	-0.746461
432	368.154	12.8688	58930	69630.9	4734.81	5066	2866.56	2705.01	0.00802898	2.09534	64281.5	4901.4	-3.71314	0.00748697	2.12569	64281.5	2786.79	-4.52773
433	367.151	12.8768	274688	338839	7030.91	7151.84	3797.33	4175.3	0.0112636	1.94832	306765	7092.37	-5.43472	0.0110379	1.95711	306765	3987.31	-6.26557
434	417.117	12.9247	41147.3	44802.6	1172.74	228.615	879.934	1173.13	0.00198784	2.70162	42976	701.676	-5.93658	0.001905	2.72011	42976	1027.53	-5.38628
435	249.074	12.9577	210879	216593	13513.3	13103.9	15384.2	16134.9	0.000204171	3.69001	213737	13309.6	-4.00529	0.000211779	3.67412	213737	15760.5	-3.76145
436	227.093	12.9577	242552	253626	23067.9	28277.1	27972	29845.6	0.000755989	3.12148	248090	25673.5	-3.27251	0.000655771	3.18325	248090	28909.8	-3.10124
437	209.081	12.9577	310755	323174	15074.9	15600.2	29775.3	30911	0.000424336	3.37229	316966	15338.5	-4.36909	0.000472978	3.32516	316966	30344.1	-3.38484
438	247.166	12.9945	140753	128186	35227.9	33118.5	170281	181580	0.00401124	2.39672	134471	34174.2	-1.97631	0.0391132	1.40768	134471	175932	0.387722
439	310.117	13.0444	8491.74	206133	32697.8	36814.4	9646.32	10297	0.539303	0.268167	107314	34757.1	-1.62645	0.428459	0.36809	107314	9972.67	-3.42771
440	202.099	13.0592	80177.2	72505.5	16474	18642.9	567751	523286	0.00456702	2.34037	76342.3	17559.5	-2.12024	0.00230426	2.63747	76342.3	545519	2.83708
441	221.042	13.0697	65390.9	66663.3	15696.4	14632.6	21519.5	22825.6	0.0002657	3.57561	66028.1	15165.5	-2.12228	0.000431903	3.36461	66028.1	22173.6	-1.57424
442	240.114	13.0718	44406.4	37395.9	7871.81	8339.39	35648.3	35170.8	0.0112807	1.94766	40902.2	8106.6	-2.33501	0.258469	0.587592	40902.2	35410.6	-0.207997
443	181.043	13.0862	32490.9	41486.7	9536.05	11176.4	13759.9	12437.9	0.0282296	1.54929	36989.8	10357.2	-1.83649	0.0343583	1.46397	36989.8	13099.9	-1.49757
444	243.152	13.122	34530	35597	236369	272205	133886	128675	0.0066201	2.17914	35064.5	254288	2.85838	0.000763088	3.11743	35064.5	131281	1.90458
445	153.088	13.1443	16606.2	18035.4	23386.7	21193.5	67893.7	63476.6	0.0629029	1.20133	17321.8	22291.1	0.363877	0.00229571	2.63908	17321.8	65686.1	1.923
446	193.084	13.1443	28639.6	27376.4	15491.5	16463.1	259777	238165	0.00435803	2.36071	28009	15978.3	-0.809778	0.0023913	2.62137	28009	248972	3.15202
447	187.091	13.147	71692.4	88164.6	14624.1	16114.4	151199	148323	0.0160153	1.79546	79929.5	15370.2	-2.37859	0.0140332	1.85284	79929.5	149762	0.905872
448	171.101	13.1603	61213.3	64360.4	59886.9	88592.7	2.09087e+06	1.96981e+06	0.510816	0.291736	62787.9	74240.8	0.241726	0.000945729	3.02423	62787.9	2.03034e+06	5.01509
449	117.091	13.2104	10542	12448.3	7288	24893.8	22697.1	43277.4	0.655456	0.183457	11496.1	16091.9	0.485185	0.173075	0.761765	11496.1	32988.2	1.5208
450	149.116	13.2153	60655.3	80895.3	39248.9	166631	185209	351690	0.667406	0.17561	70776.3	102941	0.540478	0.142472	0.84627	70776.3	268451	1.92332
451	177.055	13.3117	108469	112438	14488.6	13956.2	23049.2	25416.7	0.000432569	3.36394	110454	14223.4	-2.95711	0.00071739	3.14424	110454	24234	-2.18835
452	331.079	13.3117	320012	302539	6923.46	6295.75	49224.1	56777.9	0.00082235	3.08494	311276	6610.61	-5.55727	0.00135533	2.86796	311276	53002	-2.55408
453	219.113	13.3357	231976	208476	22521.5	19048.8	274907	95368.6	0.00352807	2.45246	220227	20786.2	-3.4053	0.735694	0.133303	220227	185139	-0.250386
454	175.034	13.3934	54760.6	62511.2	21626.1	24195.9	47174.7	56432.2	0.0128101	1.89245	58636.9	22912	-1.35571	0.375158	0.425786	58636.9	51804.4	-0.178734
455	267.042	13.4133	70849.1	78482.4	25039.3	31417.2	67518.2	72389.8	0.0112771	1.9478	74666.8	28229.3	-1.40327	0.407311	0.390073	74666.8	69955	-0.0940395
456	226.016	13.4133	46481.1	57651.8	16077	21339.2	45092.4	54510.2	0.03259	1.48692	52067.4	18709.1	-1.47664	0.785841	0.104666	52067.4	49802.3	-0.0641691
457	288.048	13.4697	874414	898993	82229.2	94163.5	261239	240480	0.000292586	3.53375	886704	88197.3	-3.32965	0.000639418	3.19422	886704	250860	-1.82157
458	188.034	13.4727	23337.9	23934.6	4146.15	5588.18	17556.7	18652.5	0.0017239	2.76349	23637.3	4868.17	-2.27961	0.0124804	1.90377	23637.3	18105.6	-0.38463
459	263.113	13.4734	67719.5	75459.8	55148.9	62455	135269	138455	0.13819	0.859523	71590.6	58803	-0.283881	0.00408599	2.3887	71590.6	136863	0.934891
460	167.07	13.4887	109784	117791	20106.7	22226.9	95586.7	97656	0.00199348	2.70039	113789	21167.8	-2.42642	0.0534184	1.27231	113789	96622.3	-0.23593
461	245.186	13.5546	371586	336262	68824.6	69764.2	380683	403919	0.00383111	2.41668	353925	69295.4	-2.35261	0.211131	0.675448	353925	392302	0.148522
462	123.045	13.566	226384	234713	220152	214262	308962	278684	0.120337	0.9196	230549	217208	-0.0860015	0.0564187	1.24858	230549	293824	0.349876
463	266.107	13.5697	44085.4	36837.3	10581	11237.3	9981.34	8874.13	0.0148256	1.82899	40462.4	10910.1	-1.89091	0.0136699	1.86423	40462.4	9428.73	-2.10144
464	316.141	13.675	59270.2	64891.7	8328.2	11074.4	89810.3	191035	0.00354771	2.45005	62081.9	9702.29	-2.67778	0.262254	0.581278	62081.9	140424	1.17754
465	208.108	13.7561	130108	124351	49199	50843.8	117223	109025	0.00150011	2.82388	127231	50022.4	-1.3468	0.106341	0.9733	127231	113125	-0.169531
466	191.032	14.1657	103815	110423	7306.82	8645.11	144263	136934	0.00115426	2.93769	107120	7976.96	-3.74725	0.0210383	1.67699	107120	140599	0.392357
467	169.049	14.17	1.91372e+06	2.02907e+06	39223.8	39222.5	2.64471e+06	2.57034e+06	0.000889792	3.05071	1.9714e+06	39224.1	-5.65133	0.0114378	1.94166	1.9714e+06	2.60752e+06	0.403463
468	170.053	14.1743	171785	172893	9630.7	10850.6	241118	220691	2.58371e-05	4.58776	172340	10241.6	-4.07274	0.0291736	1.53501	172340	230905	0.422047
469	186.077	14.1828	116351	120704	110778	117758	168173	148600	0.409132	0.388136	118529	114269	-0.0528037	0.0578365	1.2378	118529	158387	0.418221
470	421.228	14.2792	8131.76	8707.23	4796.39	6266.06	91700.3	68554.8	0.067215	1.17253	8420.49	5532.22	-0.606045	0.0250853	1.60058	8420.49	80128.5	3.25034
471	420.225	14.2792	11062	12540.5	1438.49	2194.39	353542	254283	0.00684343	2.16473	11802.2	1817.44	-2.69908	0.0276786	1.55786	11802.2	303914	4.68653
472	127.075	14.2952	36302.5	38434.5	17857.7	18691.9	81698.4	79827.8	0.0035749	2.44674	37369.5	18275.8	-1.03193	0.00106632	2.97211	37369.5	80764.1	1.11185
473	352.165	14.3587	137170	135457	29606.3	36914.5	115137	122100	0.00132375	2.87819	136315	33261.4	-2.03502	0.0386855	1.41245	136315	118620	-0.200597
474	315.135	14.4043	271065	296595	201501	88877	326622	318885	0.138349	0.859025	283831	145190	-0.967089	0.100103	0.999553	283831	322755	0.185407
475	431.248	14.5198	25247.3	77521.8	48945	50809.4	36310.7	84994.3	0.959281	0.0180542	51385.5	49878.2	-0.0429528	0.819528	0.0864362	51385.5	60653.5	0.239229
476	430.244	14.5526	82623.2	313024	192251	188197	139391	340344	0.953409	0.0207206	197825	190225	-0.0565172	0.809091	0.0920026	197825	239868	0.278021
477	172.042	14.5677	36381.8	31383.7	3093.24	3495.57	17617.4	16825.4	0.00665119	2.1771	33883.8	3295.4	-3.36207	0.0222942	1.65181	33883.8	17222.4	-0.976306
478	180.021	14.6884	21274.3	25013.1	26459.9	30337.6	23663.2	21909.7	0.190315	0.720526	23144.7	28399.8	0.295197	0.878563	0.0562272	23144.7	22787.4	-0.0224423
479	164.07	14.7204	256643	274325	285160	317679	269457	256033	0.191681	0.717421	265485	301421	0.183148	0.828118	0.0819076	265485	262746	-0.0149616
480	245.187	14.746	430892	389348	123645	117604	774918	814328	0.00521622	2.28264	410121	120626	-1.76551	0.00549927	2.2597	410121	794624	0.954223
481	238.108	14.9068	56357.3	59531.5	12447.8	15744.1	41534.1	46680.1	0.00271189	2.56673	57945.4	14096.9	-2.03931	0.0445661	1.351	57945.4	44108.1	-0.393651
482	318.182	14.9633	134433	125775	16509.2	15639.9	229407	202458	0.00145265	2.83784	130105	16075.5	-3.01674	0.0261301	1.58286	130105	215933	0.730905
483	209.019	15.0005	62153.9	69241.1	71665	91419.5	58255.8	54486.3	0.270139	0.568413	65698.5	81543.2	0.311705	0.145771	0.836328	65698.5	56372	-0.220881
484	301.028	15.042	58064.9	210459	62441	71769.3	48354.4	43552.5	0.471804	0.326239	134263	67106.1	-1.00054	0.366339	0.436117	134263	45954.4	-1.54678
485	434.218	15.0518	89821.2	218618	2389.75	3128.59	15276.5	11556.6	0.143002	0.844657	154220	2760.17	-5.80409	0.160438	0.794692	154220	13417.6	-3.5228
486	233.083	15.0678	363866	331515	63432.5	62096	84097.2	82995	0.00321284	2.49311	347692	62765.2	-2.46977	0.00373331	2.42791	347692	83547.1	-2.05715
487	443.169	15.0678	129441	112380	3155.69	5642.77	9355.11	9607.59	0.00542984	2.26521	120912	4400.23	-4.78023	0.00581082	2.23576	120912	9482.35	-3.67256
488	228.123	15.0678	151417	138189	9147.07	11683.3	42073.3	41039.6	0.002502	2.60171	144804	10416.2	-3.7972	0.00410369	2.38683	144804	41557.5	-1.80092
489	147.08	15.0838	266429	238390	22986.5	25341.4	55772.6	57548	0.00377776	2.42277	252410	24164.9	-3.38478	0.00511036	2.29155	252410	56661.3	-2.15533
490	213.103	15.0838	323064	370918	304602	210652	342821	314594	0.232136	0.634258	346992	257628	-0.429613	0.578059	0.238028	346992	328708	-0.0780938
491	230.138	15.1391	49241	12739.9	68250.8	74841.4	99570.2	103281	0.160294	0.795082	30991.4	71547.1	1.20702	0.0616284	1.21022	30991.4	101427	1.7105
492	243.05	15.1567	79466.2	84740	360876	456694	98804.9	97789.5	0.0208987	1.67988	82104.1	408786	2.31582	0.026412	1.5782	82104.1	98298.2	0.259711
493	265.026	15.1567	37183.5	39296.3	87185.6	95952	43478.3	40637.8	0.00707221	2.15045	38240.9	91569.8	1.25976	0.163707	0.785933	38240.9	42059.1	0.137302
494	259.116	15.2199	139803	149237	475988	524037	296422	314381	0.00470987	2.32699	144521	500013	1.79069	0.00395121	2.40327	144521	305402	1.07944
495	254.16	15.2211	205825	224337	713760	791947	500498	502368	0.00553455	2.25692	215082	752854	1.80748	0.00105388	2.97721	215082	501434	1.22117
496	163.06	15.2211	44251.4	48059.9	154582	160279	100842	109399	0.000946814	3.02374	46156.6	157431	1.77011	0.00624922	2.20417	46156.6	105122	1.18745
497	309.181	15.2528	261163	268248	39903.3	37947.6	408930	416872	0.000264899	3.57692	264706	38926.4	-2.76557	0.00128701	2.89042	264706	412902	0.641407
498	255.162	15.2557	36376.9	35845.4	89832	99378.4	186585	177803	0.00661332	2.17958	36112.1	94606.2	1.38945	0.000905629	3.04305	36112.1	182195	2.33493
499	214.075	15.2791	35654.7	62269.2	27037.8	27699.6	58919.1	25621	0.246231	0.608657	48963	27369.7	-0.839112	0.783267	0.10609	48963	42271.1	-0.212019
500	193.086	15.3889	261102	266156	27489.6	29668.2	48868.1	52747.3	0.000137002	3.86327	263630	28579.9	-3.20544	0.00022394	3.64987	263630	50808.7	-2.37537
501	252.16	15.3978	58433.4	56867.1	16761.8	15121.1	19330	17494.2	0.0007386	3.13159	57651.3	15942.4	-1.85448	0.000944242	3.02492	57651.3	18413.1	-1.64662
502	369.159	15.4218	87336.7	88435.5	37751.5	42771.5	31811.1	31883.8	0.00289809	2.53789	87887.1	40262.5	-1.12622	9.65385e-05	4.0153	87887.1	31848.4	-1.46443
503	244.155	15.4453	7725.56	39491.1	59840.1	100862	67736.1	67459.1	0.160234	0.795246	23609.3	80352	1.76698	0.109394	0.961007	23609.3	67598.6	1.51764
504	232.116	15.4798	38598.3	49781.2	8660.26	10203.9	67216.3	91034.1	0.0253726	1.59564	44190.8	9433.06	-2.22795	0.117369	0.930447	44190.8	79126.2	0.840411
505	276.135	15.4865	25506.6	29410	6529.07	6777.36	64211.9	61823.5	0.00872012	2.05948	27459.3	6654.21	-2.04495	0.00411464	2.38567	27459.3	63018.7	1.19848
506	231.113	15.5065	212695	248632	15763.3	17085.2	435127	582080	0.00697012	2.15676	230664	16425.3	-3.81181	0.0667366	1.17564	230664	508605	1.14075
507	192.072	15.5504	47398.6	47841.3	61909.5	70114.9	53910	58466.4	0.046454	1.33298	47621	66013.2	0.471156	0.0645337	1.19021	47621	56189.2	0.238694
508	310.15	15.5659	98587.6	102910	29088.9	32428	4781.69	3954.74	0.00151887	2.81848	100750	30759.4	-1.71167	0.000520729	3.28339	100750	4369.22	-4.52725
509	323.112	15.5748	157600	168123	6058.47	6526.88	43599.8	38314.9	0.0011297	2.94704	162863	6293.68	-4.69361	0.00232474	2.63363	162863	40958.3	-1.99143
510	318.155	15.5828	262833	271826	9759.99	10320.6	63284.3	51915.5	0.000306459	3.51363	267331	10041.3	-4.73461	0.0011921	2.92369	267331	57600.9	-2.21446
511	241.096	15.6067	16480.3	80176.9	89075.7	95879.5	46372.1	45047	0.302022	0.519961	48329.6	92478.6	0.936212	0.941961	0.0259672	48329.6	45710.5	-0.0803809
512	344.134	15.6554	119854	114397	22757.2	23058.7	118544	115641	0.000839995	3.07572	117127	22909	-2.35409	0.992323	0.00334701	117127	117093	-0.000413341
513	321.148	15.6605	305592	283327	36357.9	33722.7	300925	259815	0.00186211	2.72999	294461	35041.3	-3.07095	0.607923	0.216151	294461	280371	-0.0707387
514	191.085	15.6617	343714	355430	51644.1	54196	342434	369564	0.000408147	3.38918	349573	52921	-2.72368	0.706013	0.151187	349573	356000	0.026284
515	343.131	15.6617	692172	701776	112606	115986	700251	704537	7.63226e-05	4.11735	696975	114297	-2.60832	0.411059	0.386096	696975	702395	0.0111747
516	315.135	15.7359	376180	411636	261156	90410.4	458710	445971	0.129477	0.887808	393909	175784	-1.16406	0.0901028	1.04526	393909	452341	0.199551
517	345.141	15.7404	142286	145177	12806.5	14195.2	49243.1	48146.5	0.000151555	3.81943	143732	13501.8	-3.41216	0.000264455	3.57765	143732	48695.8	-1.56152
518	316.137	15.7537	88406.5	98365.7	56896	22687.8	100696	98567.9	0.0950014	1.02227	93387.1	39792.9	-1.23071	0.344777	0.462462	93387.1	99633.1	0.0934013
519	246.189	15.7888	177342	158334	67154.4	60260.8	260232	250827	0.00929455	2.03177	167839	63708.6	-1.39752	0.0143082	1.84441	167839	255531	0.60642
520	245.187	15.8083	1.17424e+06	1.11382e+06	435255	386318	1.83686e+06	1.93676e+06	0.00279945	2.55293	1.14403e+06	410787	-1.47766	0.0061198	2.21326	1.14403e+06	1.88681e+06	0.721825
521	595.273	15.8409	271987	339055	0	914.467	2116.38	1771.5	0.0118707	1.92553	305522	458.233	-9.38098	0.0119832	1.92143	305522	1944.94	-7.2954
522	596.277	15.8409	90148	112350	0	238.88	540.937	865.493	0.011837	1.92676	101250	120.44	-9.71539	0.0119736	1.92178	101250	704.215	-7.16769
523	304.176	15.8409	609058	685379	6461.38	5465.74	33912.2	28506.5	0.00352327	2.45305	647220	5964.56	-6.7617	0.00383468	2.41627	647220	31210.4	-4.37416
524	131.07	15.8409	576787	661483	13891.9	14566.4	39039.3	34706.6	0.00486568	2.31286	619136	14230.2	-5.44323	0.00526175	2.27887	619136	36874	-4.06958
525	287.15	15.8409	357789	418638	11162	10530.6	28085.8	23550.3	0.00643801	2.19125	388214	10847.3	-5.16145	0.00701288	2.1541	388214	25819	-3.91035
526	309.132	15.8489	617286	697963	9023.07	10041	49930.5	40271.9	0.00385225	2.41429	657626	9533.02	-6.10819	0.00437034	2.35949	657626	45102.2	-3.866
527	288.153	15.8489	61466.6	66389.1	7876.9	8270.41	12646.7	13078.7	0.00194852	2.7103	63928.8	8074.66	-2.98499	0.00233282	2.63212	63928.8	12863.7	-2.31316
528	305.175	15.8489	127825	134340	19892.1	21428.6	31561.2	32991	0.000917298	3.03749	131084	20661.4	-2.66548	0.00113718	2.94417	131084	32277.1	-2.02191
529	491.211	15.8489	36855.1	40211.4	409.024	871.21	5438.55	4598.47	0.00199254	2.70059	38534.2	641.117	-5.90941	0.00265372	2.57615	38534.2	5019.51	-2.94052
530	200.038	15.8649	39506.5	39015.7	6229.9	5549	12263.5	12538.4	0.000158116	3.80103	39262.1	5890.45	-2.73669	0.000109628	3.96008	39262.1	12401.9	-1.66257
531	519.22	15.9049	40172.8	50094.8	204.474	260.778	2780.46	3773.57	0.0119887	1.92123	45134.8	233.626	-7.5939	0.0138934	1.85719	45134.8	3278.01	-3.78335
532	83.0495	15.9539	100178	104192	3601.24	4253.02	7221.63	7368.59	0.000428021	3.36853	102186	3928.13	-4.70121	0.000447743	3.34897	102186	7296.11	-3.80793
533	300.182	16.0097	72784.3	77485.4	32296.2	37537	64074.5	67094.4	0.00757389	2.12068	75135.8	34917.6	-1.10555	0.0759498	1.11947	75135.8	65585.5	-0.196125
534	290.151	16.0099	55948.1	62805.6	28341	29424.3	122627	119292	0.0127118	1.89579	59377.8	28883.7	-1.03967	0.00381139	2.41892	59377.8	120961	1.02654
535	374.144	16.0422	58571.3	43056.8	2304.92	2248.44	30098.3	35843	0.0246039	1.609	50815.1	2277.68	-4.47962	0.163706	0.785936	50815.1	32971.6	-0.624031
536	373.141	16.0463	338161	238332	5165.18	4606.22	152958	193446	0.0296568	1.52788	288248	4886.7	-5.8823	0.166206	0.779352	288248	173203	-0.734848
537	377.146	16.0585	91503.3	138882	30491.5	23735	96306.7	90655	0.0665272	1.177	115194	27114.3	-2.08694	0.45885	0.338329	115194	93481.8	-0.301304
538	420.225	16.0662	7818.15	6824.78	1454.27	2253.26	78821.3	61513	0.0133192	1.87552	7322.47	1854.76	-1.98109	0.0184988	1.73286	7322.47	70168.1	3.26041
539	178.086	16.1331	22465.5	28641	170685	189158	76571.8	74345.1	0.00395637	2.4027	25554.3	179923	2.81574	0.00429802	2.36673	25554.3	75459.4	1.56214
540	257.103	16.2599	106644	88277.4	11049.4	12095.7	45269.6	41611.9	0.0112752	1.94788	97461.5	11573.6	-3.074	0.0287547	1.54129	97461.5	43441.7	-1.16575
541	186.084	16.3437	148060	159032	20170.7	17935.9	120789	128683	0.00172828	2.76239	153547	19054.3	-3.01049	0.0508676	1.29356	153547	124737	-0.299791
542	185.081	16.3437	1.39964e+06	1.53299e+06	100090	108528	1.15866e+06	1.18061e+06	0.00239742	2.62026	1.46632e+06	104310	-3.81325	0.0481578	1.31733	1.46632e+06	1.16963e+06	-0.326142
543	207.063	16.3437	171667	194438	29699.8	29107.3	162671	167285	0.00544985	2.26362	183054	29404.5	-2.63816	0.260003	0.585021	183054	164979	-0.149986
544	318.182	16.3517	163041	162231	24022.7	20101.4	245100	213183	0.000202785	3.69296	162637	22063	-2.88195	0.053073	1.27513	162637	229143	0.494591
545	253.073	16.3533	58853.2	67662.1	88576.3	82901.3	48547.3	52126.9	0.0502549	1.29882	63258.6	85739.8	0.438704	0.112919	0.947232	63258.6	50338.1	-0.329611
546	232.167	16.3786	19479.9	15501.7	31942.9	22551.1	48249.3	28876.5	0.195866	0.70804	17491.8	27248	0.639469	0.166791	0.777827	17491.8	38563.9	1.14057
547	393.153	16.4435	104179	112774	57126.5	62045.5	140659	135168	0.0101018	1.9956	108477	59587	-0.864323	0.028724	1.54176	108477	137914	0.346379
548	352.113	16.4503	874570	132933	96999	107678	90363	135224	0.392219	0.406472	503752	102339	-2.29935	0.403008	0.394686	503752	112794	-2.15902
549	311.07	16.4857	9472.5	155429	65488.7	68181.7	24987.9	24605.1	0.850426	0.0703636	82451.6	66836.2	-0.302916	0.51231	0.290467	82451.6	24797.5	-1.73335
550	516.208	16.582	174708	198544	799.057	902.167	4272.71	4762.84	0.00409047	2.38823	186627	851.612	-7.77574	0.00425752	2.37084	186627	4518.77	-5.36808
551	517.213	16.582	48802.3	60077.7	6866.19	7861.44	10612.3	8338.75	0.0141476	1.84932	54441	7364.82	-2.88597	0.0159689	1.79672	54441	9476.54	-2.52226
552	248.09	16.6025	70816.9	68454.2	29685.2	34943.6	57832.3	66494.7	0.00591205	2.22826	69636.6	32315.4	-1.10762	0.237949	0.623515	69636.6	62164.5	-0.163754
553	208.098	16.6042	103704	104138	40003.7	43761.3	77647.2	86173.3	0.00092807	3.03242	103922	41883.5	-1.31105	0.0356115	1.44841	103922	81911.3	-0.343373
554	255.114	16.614	91639.6	82566.4	103143	132474	90103.2	83800.6	0.18348	0.736412	87104	117809	0.435643	0.980662	0.00848084	87104	86952.9	-0.00250474
555	233.127	16.63	63343.2	56452.6	480067	523339	133632	126601	0.00245001	2.61083	59898.9	501704	3.06624	0.00487786	2.31177	59898.9	130118	1.11922
556	375.131	16.682	96086.2	82938.1	13657.1	14618.3	65011.5	69500.3	0.0075611	2.12141	89513.2	14138.7	-2.66245	0.0851586	1.06977	89513.2	67256.9	-0.412418
557	209.117	16.7017	267064	288898	58280.3	64731.1	226520	236218	0.00275369	2.56008	277982	61506.7	-2.17618	0.0598401	1.22301	277982	231370	-0.26479
558	249.11	16.743	407797	422927	95633.7	108966	434029	442477	0.0010357	2.98477	415363	102301	-2.02155	0.118364	0.926781	415363	438254	0.0773935
559	250.113	16.7502	61181.9	66612	15857.1	20918.5	65888.1	63710.7	0.00658601	2.18138	63897.9	18388.8	-1.79694	0.786862	0.104101	63897.9	64800.4	0.0202333
560	227.128	16.751	728577	772878	129978	146798	735839	737506	0.00149375	2.82572	750729	138389	-2.43956	0.59088	0.228501	750729	736674	-0.0272656
561	228.131	16.7618	104538	111820	24227.7	25921.5	107889	110231	0.00201704	2.69529	108180	25075.6	-2.10908	0.839337	0.0760638	108180	109061	0.0116936
562	125.036	16.7742	18525	14308.5	13054.7	13174.7	64882.8	60588	0.257927	0.588504	16417.7	13115.7	-0.323957	0.00419454	2.37732	16417.7	62736.4	1.93405
563	447.199	16.7987	12429.7	12437.1	1197.13	3002.89	62630.4	62486.3	0.00754821	2.12216	12434.4	2101.01	-2.56518	2.07047e-06	5.68393	12434.4	62559.4	2.33089
564	533.236	16.8871	2307.57	6910.82	662.3	947.776	53299.8	36532	0.240796	0.61835	4610.19	806.038	-2.51591	0.0435118	1.36139	4610.19	44916.9	3.28436
565	222.082	16.9031	38815.5	39428.4	37052.8	40068.9	165866	160555	0.750354	0.124734	39122.9	38561.8	-0.02084	0.000463638	3.33382	39122.9	163211	2.06066
566	420.09	16.9111	9523.9	8659.74	35963.7	37858.1	176038	180738	0.00139767	2.85459	9092.82	36911.9	2.02129	0.000199111	3.7009	9092.82	178389	4.29415
567	357.059	16.9111	10232.1	11882.6	12232.5	13409	34989	35198.9	0.223983	0.649785	11058.3	12821.8	0.213463	0.00119574	2.92236	11058.3	35094.9	1.66613
568	139.539	16.9111	922.144	901.777	526.561	1764.91	30777	33108.4	0.742093	0.129542	912.96	1146.73	0.328908	0.00140829	2.85131	912.96	31943.7	5.12883
569	181.086	16.9111	35307.7	42240.9	26388.4	33224.3	204140	186811	0.206791	0.684469	38775.3	29807.3	-0.379471	0.00352809	2.45246	38775.3	195477	2.33379
570	200.1	16.9111	110337	100736	82410.2	86170.5	1.21095e+06	1.21398e+06	0.0541483	1.26642	105537	84291.4	-0.324298	2.06794e-05	4.68446	105537	1.21246e+06	3.52212
571	201.102	16.9111	25874	25544.9	17922.7	17867.4	158619	159193	0.000455634	3.34138	25710.4	17896	-0.522714	6.16214e-06	5.21027	25710.4	158907	2.62776
572	294.043	16.9111	13033.1	14775.6	7006.41	6755.71	75883.8	80101	0.0153467	1.81398	13905.4	6882.06	-1.01473	0.00126495	2.89793	13905.4	77993.4	2.48771
573	216.123	16.9191	11920.9	10642.9	12678.8	18265.3	625816	587173	0.281165	0.551039	11282.9	15473.1	0.455621	0.00105328	2.97746	11282.9	606495	5.74828
574	237.047	16.9191	6898.19	8580.98	7439.71	6992.76	55260.8	54641.3	0.608795	0.215529	7740.58	7217.23	-0.100996	0.000360476	3.44312	7740.58	54952	2.82766
575	521.185	16.9348	71851.8	80657.1	51707.4	59523.6	232.56	0	0.0726101	1.139	76255.4	55616.5	-0.455327	0.0033293	2.47765	76255.4	117.28	-9.34474
576	211.144	16.9473	595607	772646	9.48993e+06	1.02048e+07	2.20986e+06	2.21708e+06	0.00161098	2.79291	684128	9.84736e+06	3.8474	0.00333895	2.47639	684128	2.21347e+06	1.69397
577	450.218	16.9676	4464.57	5118.39	2548.43	3427.63	89023.5	84217	0.0811945	1.09047	4792.48	2989.03	-0.681094	0.000877344	3.05683	4792.48	86621.2	4.17588
578	449.215	16.9756	7087.9	7438.19	714.67	2356.25	337218	302280	0.0208035	1.68186	7264.05	1536.46	-2.24117	0.00311098	2.5071	7264.05	319750	5.46003
579	419.147	16.9935	14181.3	13379.7	37243.4	38705.1	780584	771736	0.00118482	2.92635	13781.5	37975.3	1.46233	3.39497e-05	4.46916	13781.5	776161	5.81555
580	196.095	17.0223	86156.5	81530.2	63508.9	73183.1	64652	66804.7	0.101757	0.992437	83844.3	68347	-0.294835	0.0192644	1.71524	83844.3	65729.3	-0.351176
581	252.129	17.024	11497.7	14503.2	11103.5	13303.5	101300	106972	0.710376	0.148512	13001.4	12204.5	-0.0912594	0.00123774	2.90737	13001.4	104137	3.00174
582	251.126	17.024	34220.9	25988.8	13082.8	13703.2	738058	704301	0.055937	1.2523	30105.9	13394	-1.16846	0.000631396	3.1997	30105.9	721180	4.58224
583	230.147	17.032	17519	17435	9529.07	9955.09	474039	460821	0.0007869	3.10408	17478	9743.08	-0.84309	0.000215681	3.66619	17478	467431	4.74114
584	221.079	17.0324	137020	136131	25647.5	25483.5	1.38026e+06	1.3888e+06	1.65739e-05	4.78057	136577	25566.5	-2.41739	1.18487e-05	4.92633	136577	1.38453e+06	3.34161
585	199.097	17.033	799621	796642	161172	177713	1.12388e+07	1.12408e+07	0.000178622	3.74807	798132	169443	-2.23583	2.99437e-08	7.5237	798132	1.12398e+07	3.81584
586	288.216	17.04	12328.4	10847	4446.96	8309.05	103741	100975	0.128028	0.892696	11588.7	6379.01	-0.861317	0.000298515	3.52503	11588.7	102359	3.14285
587	479.263	17.04	2558.72	971.985	285.082	327.69	186263	161815	0.207406	0.683179	1766.35	307.386	-2.52265	0.00501789	2.29948	1766.35	174040	6.6225
588	246.17	17.04	35434.9	35689.4	8348.96	9236.98	270986	249506	0.000297585	3.52639	35563.1	8793.97	-2.0158	0.00227749	2.64254	35563.1	260247	2.87143
589	309.17	17.065	276629	291084	87052.4	77389.1	116818	103505	0.00185374	2.73195	283858	82221.8	-1.78757	0.00318462	2.49694	283858	110163	-1.36553
590	226.016	17.1178	48562	49834.6	14947	17653	40796.1	39399.1	0.00205914	2.68631	49199.3	16301	-1.59368	0.0106086	1.97434	49199.3	40098.6	-0.295085
591	212.148	17.2733	37387.6	44397.7	1.12209e+06	1.23204e+06	287682	271447	0.00234223	2.63037	40893.6	1.17707e+06	4.84717	0.00136958	2.86341	40893.6	279565	2.77324
592	369.102	17.2842	30698	106183	134288	138099	34092.8	32567.1	0.21486	0.667845	68441.4	136195	0.992729	0.450518	0.346287	68441.4	33331	-1.03801
593	256.17	17.2958	34491.9	29342.4	42673.8	136648	78088.4	51037.7	0.344632	0.462645	31918.2	89662	1.49012	0.14116	0.850289	31918.2	64564.1	1.01635
594	316.138	17.3342	156195	163666	106549	45006.6	169504	158652	0.113118	0.946468	159932	75779	-1.07758	0.593333	0.226702	159932	164079	0.0369344
595	315.135	17.3342	698314	742028	530393	178650	819461	794507	0.175168	0.756545	720172	354522	-1.02247	0.0747445	1.12642	720172	806985	0.164201
596	235.051	17.3631	169312	162815	101744	83262.8	62993	60557.7	0.0172719	1.76266	166065	92504.3	-0.844152	0.00110465	2.95677	166065	61776.3	-1.42662
597	213.076	17.3705	664576	641384	320278	166100	82608.4	173134	0.0343362	1.46425	652981	243190	-1.42496	0.00782468	2.10653	652981	127872	-2.35234
598	299.108	17.4578	73913.1	70946.7	69719.4	86097.8	15615.1	11434.3	0.577991	0.238079	72430.9	77909.6	0.105196	0.00188804	2.72399	72430.9	13525.7	-2.4209
599	353.128	17.4978	1.00061e+06	917396	30822.9	34784.1	4015.34	4650.76	0.00201663	2.69537	959006	32804.5	-4.86957	0.00189431	2.72255	959006	4334.05	-7.78968
600	243.123	17.5186	1.00727e+06	1.01524e+06	14287.7	18155.2	183434	173580	1.98256e-05	4.70277	1.01125e+06	16222.4	-5.96201	5.79165e-05	4.2372	1.01125e+06	178508	-2.50209
601	283.115	17.5316	923645	943525	101666	35418	218567	201820	0.00159448	2.79738	933586	68543.1	-3.7677	0.000322649	3.49127	933586	210194	-2.15106
602	284.119	17.5321	139393	139765	8545.26	6973.85	19867	17372.1	3.7512e-05	4.42583	139580	7760.56	-4.16879	0.000108696	3.96379	139580	18620.5	-2.90613
603	392.22	17.5321	50894.8	58512.4	4786.56	5041.22	6030.25	9826.47	0.0058074	2.23602	54704.6	4914.89	-3.47643	0.00817572	2.08747	54704.6	7929.36	-2.78639
604	237.185	17.5476	189266	176616	11975	64977.4	70678.4	76504.7	0.0337771	1.47138	182942	38477.2	-2.24931	0.0040313	2.39455	182942	73592.6	-1.31375
605	305.099	17.5481	64989.7	65613.3	7457.24	7689.86	6087.16	5199.56	3.32345e-05	4.47841	65302.5	7574.55	-3.10791	8.26479e-05	4.08277	65302.5	5644.36	-3.53226
606	543.242	17.5481	216909	220520	1331.7	248.433	311.817	0	7.48117e-05	4.12603	218716	791.065	-8.11104	6.87468e-05	4.16275	218716	156.908	-10.4449
607	544.244	17.5481	63218.6	62047.3	217.179	250.063	0	456.64	8.81432e-05	4.05481	62634	234.621	-8.06047	0.000101441	3.99379	62634	229.32	-8.09344
608	262.137	17.5481	150740	156060	8701.74	9973.07	15672.2	16960.6	0.000360103	3.44357	153401	9338.4	-4.03799	0.000398258	3.39984	153401	16317.4	-3.23283
609	225.113	17.5481	93175.3	98592.9	19449	22300.8	26839.4	27712.9	0.00166136	2.77954	95885.1	20875.9	-2.19947	0.00159555	2.79709	95885.1	27277.1	-1.81361
610	214.144	17.5492	122263	121915	65074.2	64834.3	162654	173583	1.36556e-05	4.86469	122090	64955.2	-0.910429	0.0138158	1.85962	122090	168120	0.461544
611	177.052	17.5526	232062	259685	168337	164510	855928	849526	0.029446	1.53097	245875	166424	-0.563057	0.000545355	3.26332	245875	852728	1.79416
612	261.134	17.5536	1.08337e+06	1.09408e+06	17620.4	19817	123528	110287	2.60627e-05	4.58398	1.08873e+06	18719.7	-5.86194	7.67257e-05	4.11506	1.08873e+06	116908	-3.21919
613	278.16	17.5551	1.10207e+06	1.10568e+06	25258.5	24480.4	119073	106717	2.9215e-06	5.53439	1.10388e+06	24870.4	-5.472	4.21703e-05	4.37499	1.10388e+06	112896	-3.28951
614	156.074	17.5576	426914	458821	224891	217639	1.41116e+06	1.39764e+06	0.0054062	2.26711	442868	221266	-1.0011	0.000324516	3.48876	442868	1.4044e+06	1.665
615	155.07	17.5601	4.95402e+06	5.33473e+06	2.455e+06	2.40781e+06	1.65823e+07	1.62974e+07	0.00496157	2.30438	5.14437e+06	2.43141e+06	-1.0812	0.000442764	3.35383	5.14437e+06	1.64398e+07	1.67613
616	195.105	17.5627	213609	224761	197368	210100	160792	167632	0.209431	0.678959	219186	203735	-0.105461	0.0138651	1.85808	219186	164213	-0.416588
617	178.055	17.5631	21796.2	27137.5	19228.8	20181.2	83761.8	75829.8	0.22129	0.655038	24467.8	19706	-0.312249	0.00738527	2.13163	24467.8	79796.8	1.70545
618	238.188	17.5641	33441.5	30619.1	2496.88	3900.15	4908.36	8376.03	0.00297466	2.52656	32031.3	3199.52	-3.32356	0.00766473	2.1155	32031.3	6643.2	-2.26953
619	80.0497	17.5711	19957.5	21698.5	14296.3	15466.6	50051.9	52091.3	0.029731	1.52679	20829	14882.5	-0.484981	0.00195947	2.70786	20829	51072.6	1.29396
620	565.224	17.5891	48810.9	44885.1	425.118	221.184	514.818	0	0.00178008	2.74956	46849	324.151	-7.17521	0.00180067	2.74457	46849	258.409	-7.50222
621	611.268	17.5971	133270	134061	263.921	225.943	0	232.266	8.79211e-06	5.05591	133666	245.932	-9.08616	9.51111e-06	5.02177	133666	117.133	-10.1563
622	612.271	17.5971	47022.8	46506.2	0	430.898	0	0	5.22075e-05	4.28227	46765.5	216.449	-7.75527	3.05048e-05	4.51563	46765.5	1	-15.5132
623	696.293	17.6451	32182.1	30228.2	0	0	0	0	0.000978744	3.00933	31206.2	1	-14.9295	0.000978744	3.00933	31206.2	1	-14.9295
624	183.066	17.6515	80590.2	84803.7	116641	113674	404504	438092	0.00624206	2.20467	82697.9	115158	0.477695	0.00248947	2.60389	82697.9	421299	2.34892
625	695.289	17.6531	80146.8	85909.6	0	201.816	248.856	0	0.00120659	2.91844	83029.2	101.908	-9.67021	0.00120804	2.91792	83029.2	125.428	-9.37062
626	367.137	17.6531	373542	380530	8142.68	8399.41	22385.8	16403.9	8.98827e-05	4.04632	377037	8272.04	-5.51032	0.000165344	3.78161	377037	19395.9	-4.28089
627	368.148	17.6611	81123.8	73648.6	7372.84	8291.87	5148.4	4922.02	0.00291844	2.53485	77387.2	7833.36	-3.30439	0.00266046	2.57504	77387.2	5036.21	-3.94168
628	711.285	17.6611	37181.1	37830.6	0	220.892	0	219.976	8.41391e-05	4.075	37506.8	111.446	-8.39467	8.40649e-05	4.07539	37506.8	110.988	-8.40061
629	363.185	17.6611	151273	155119	6366.2	6962.35	10571.8	9968.71	0.000176322	3.75369	153197	6665.27	-4.52258	0.000185432	3.73182	153197	10271.3	-3.8987
630	362.182	17.6616	754826	786181	5450.18	6667.85	45748.7	32791.2	0.000420966	3.37575	770504	6060.02	-6.99034	0.000537736	3.26943	770504	39271	-4.29427
631	681.309	17.6771	133527	128877	273.249	0	0	0	0.000315555	3.50093	131203	137.625	-9.89684	0.000313815	3.50333	131203	1	-17.0014
632	697.304	17.6931	134172	128117	0	0	0	0	0.000532486	3.27369	131145	1	-17.0008	0.000532486	3.27369	131145	1	-17.0008
633	698.307	17.6931	49916.9	46347.5	0	0	0	0	0.00137202	2.86264	48133.2	1	-15.5547	0.00137202	2.86264	48133.2	1	-15.5547
634	175.096	17.7176	309246	297732	10928.1	10750.3	13807	11594.5	0.00038686	3.41245	303490	10840.2	-4.80718	0.000406189	3.39127	303490	12701.8	-4.57854
635	153.055	17.7215	76252.8	80819.3	12759.9	12099.8	75612.3	74877.4	0.00121565	2.91519	78537	12430.9	-2.65945	0.290674	0.536595	78537	75245.9	-0.0617609
636	219.063	17.7256	121567	119284	29497.7	29504.2	20614	21277.2	0.000157668	3.80226	120427	29502	-2.02927	0.000142826	3.84519	120427	20946.6	-2.52337
637	683.325	17.7256	145791	120952	0	494.518	197.925	0	0.00859495	2.06576	133373	248.259	-9.0694	0.00857326	2.06685	133373	99.9626	-10.3818
638	549.229	17.7256	27202.2	25995.3	198.365	690.111	0	823.504	0.000620125	3.20752	26599.7	445.238	-5.90069	0.00077733	3.10939	26599.7	412.752	-6.00999
639	244.14	17.7524	136369	147331	8764.54	8108.3	270864	246883	0.00168947	2.77225	141851	8437.42	-4.07143	0.012455	1.90466	141851	258874	0.867877
640	337.091	17.8715	54459.9	58140.2	31508.1	7875.4	8502.02	6946.4	0.0921933	1.0353	56301	19692.8	-1.5155	0.00168718	2.77284	56301	7725.21	-2.86552
641	276.117	17.8765	137450	123356	79964.2	72526.9	11743.6	9628.98	0.0209684	1.67843	130404	76246.6	-0.774242	0.00352438	2.45292	130404	10687.3	-3.60902
642	376.224	17.9027	56684.6	42458.1	6806.75	6765.22	66591	64141.3	0.0265451	1.57602	49572.4	6786.98	-2.86869	0.160127	0.795534	49572.4	65367.2	0.399031
643	250.114	17.9573	10992.1	11974.5	8272.45	9840.83	39565	37630.9	0.119823	0.92146	11484.3	9057.64	-0.342455	0.00159643	2.79685	11484.3	38598.9	1.7489
644	227.128	17.9573	48601.8	45868	18576.4	18948.7	974461	926536	0.00233932	2.63091	47235.9	18763.6	-1.33195	0.000705305	3.15162	47235.9	950500	4.33073
645	228.131	17.9573	17205.2	16785.5	12177.6	10947.1	141383	135873	0.0140169	1.85335	16996.4	11563.4	-0.555667	0.00051566	3.28764	16996.4	138629	3.02793
646	249.11	17.9573	29812.3	28085.7	12734.6	11689.2	238160	230158	0.00361599	2.44177	28950	12212.9	-1.24516	0.00039762	3.40053	28950	234160	3.01586
647	83.0501	17.9991	39131	35058.1	3603.5	3151.7	4816.19	5494.25	0.00367252	2.43504	37095.5	3378.6	-3.45675	0.004152	2.38174	37095.5	5156.22	-2.84686
648	319.082	18.0138	38074.1	41139.4	5166.36	6105.91	99991.5	87105.3	0.00221937	2.65377	39607.7	5637.14	-2.81275	0.0147421	1.83144	39607.7	93549.4	1.23995
649	352.166	18.0702	220737	233919	139062	146881	257355	238371	0.00815144	2.08877	227329	142973	-0.669043	0.217533	0.662475	227329	247864	0.124768
650	229.144	18.0748	115527	100945	15404.8	14563.3	1.69535e+06	1.51662e+06	0.00607739	2.21628	108237	14985	-2.8526	0.0035648	2.44796	108237	1.60599e+06	3.89119
651	382.09	18.0782	17656.4	19144.8	1491.11	1420.54	34694.8	36216.5	0.00192764	2.71498	18401.6	1456.83	-3.65893	0.00387171	2.4121	18401.6	35456.7	0.946226
652	466.137	18.1986	3938.68	4470.61	564.605	1331.31	35648.8	33297	0.0199148	1.70082	4205.64	948.959	-2.14791	0.00158282	2.80057	4205.64	34473.9	3.03511
653	277.14	18.2837	179484	158915	133189	169392	220309	245563	0.480319	0.31847	169201	151292	-0.161403	0.0595168	1.22536	169201	232937	0.461204
654	300.127	18.3462	48753.1	46558.5	7242.25	8733.78	13213.6	14258.6	0.00111681	2.95202	47656.8	7989.01	-2.57659	0.0012814	2.89232	47656.8	13737.1	-1.79461
655	356.161	18.3539	91254.5	286730	17326.6	23044.1	79733.1	70275.1	0.226416	0.645092	188993	20186.3	-3.22688	0.364209	0.438649	188993	75005.1	-1.33327
656	230.147	18.4159	16711.9	17958.7	19686.9	20511.7	332769	339111	0.0659733	1.18063	17336.3	20100.3	0.213418	0.000102882	3.98766	17336.3	335941	4.27634
657	364.196	18.4504	72972	71943.3	52524.9	57225.1	12115	11201.4	0.0182106	1.73968	72458.6	54876	-0.400983	0.000128004	3.89277	72458.6	11659.2	-2.63569
658	507.205	18.4504	62141.4	58807.7	1557.15	1339.55	40079.7	40925.4	0.000799853	3.09699	60475.5	1449.35	-5.38287	0.00733202	2.13478	60475.5	40503.5	-0.578304
659	447.165	18.4585	19073.1	17620	51516.9	59853.4	48780	46029.1	0.0125984	1.89969	18347.6	55686.2	1.60173	0.00285353	2.54462	18347.6	47405.5	1.36947
660	1059.35	18.4662	17053.4	17998.1	0	0	431.992	0	0.000725626	3.13929	17526.7	1	-14.0973	0.000899152	3.04617	17526.7	216.996	-6.33575
661	981.341	18.4662	18021.3	20053.5	0	210.755	206.065	262.566	0.00289889	2.53777	19038.4	106.378	-7.48357	0.00290971	2.53615	19038.4	235.316	-6.33817
662	762.23	18.4662	20420.6	21377.4	0	0	564.562	345.709	0.000523589	3.28101	20900	1	-14.3512	0.000575744	3.23977	20900	456.136	-5.5179
663	624.255	18.4662	28113.1	30062.4	251.573	0	1463.21	1290.68	0.00114944	2.93951	29088.8	126.787	-7.84192	0.0012445	2.905	29088.8	1377.95	-4.39987
664	745.183	18.4662	17848.8	17810.1	223.133	240.292	1548.42	680.807	1.44619e-06	5.83977	17830.4	232.712	-6.25965	0.000674238	3.17119	17830.4	1115.61	-3.99843
665	659.2	18.4662	83442.1	89247.6	918.776	701.912	5499.31	5570.31	0.00115129	2.93882	86345.9	811.344	-6.73367	0.00128797	2.89009	86345.9	5535.81	-3.96326
666	685.223	18.4662	135412	145938	0	0	9069.2	6872.47	0.00139682	2.85486	140676	1	-17.102	0.00163743	2.78584	140676	7971.83	-4.14132
667	660.205	18.4662	28846	31776.8	0	208.626	1662.11	1652.33	0.00235701	2.62764	30312.4	105.313	-8.16908	0.00260525	2.58415	30312.4	1658.22	-4.1922
668	687.22	18.4662	54397.5	60365.6	457.751	215.318	4243.35	3827	0.00272965	2.56389	57382.6	337.534	-7.40943	0.00312942	2.50454	57382.6	4036.17	-3.82955
669	761.229	18.4662	55224.7	60535.2	0	197.339	3893.11	2998.67	0.00210789	2.67615	57881	99.6694	-9.18172	0.0024379	2.61298	57881	3446.89	-4.06972
670	686.226	18.4662	44451.8	50632.8	0	0	3712.25	2838.33	0.004199	2.37685	47543.3	1	-15.537	0.00493469	2.30674	47543.3	3276.29	-3.85911
671	630.269	18.4662	116437	129127	0	1233.96	9644.48	7226.67	0.00271203	2.56671	122783	617.98	-7.63434	0.00317569	2.49816	122783	8436.57	-3.86331
672	764.241	18.4662	61703.2	60315.8	0	0	5458.81	4159.23	0.000129263	3.88852	61010.5	1	-15.8968	0.00028592	3.54376	61010.5	4810.02	-3.66494
673	765.242	18.4662	18918.4	21303.9	0	0	2328.91	832.709	0.00349887	2.45607	20112.2	1	-14.2958	0.00572338	2.24235	20112.2	1581.81	-3.66842
674	305.154	18.4662	251191	251643	13969.3	11597.3	37468.8	33019.4	2.5593e-05	4.59188	251418	12784.3	-4.29764	0.000106986	3.97067	251418	35245.1	-2.83459
675	690.235	18.4662	23956.2	28686.3	217.873	0	2894.09	1679.08	0.00805957	2.09369	26322.3	109.937	-7.90347	0.0101646	1.99291	26322.3	2287.58	-3.52439
676	773.195	18.4662	20619.9	20844.5	0	0	1932.14	1653.77	2.93279e-05	4.53272	20733.2	1	-14.3397	8.91391e-05	4.04993	20733.2	1793.96	-3.53073
677	320.905	18.4662	23416.7	23936	5039.42	4183.69	8088.36	7352.22	0.000688465	3.16212	23677.3	4612.56	-2.35987	0.000795997	3.09909	23677.3	7721.29	-1.61659
678	124.084	18.4662	42076	41071.8	8916.4	8550.13	12894.1	13082.3	0.000264749	3.57717	41574.9	8734.26	-2.25096	0.000319217	3.49591	41574.9	12989.2	-1.6784
679	327.138	18.4662	249247	235775	6569.76	7213.02	35187.7	33306.5	0.000818069	3.08721	242512	6892.39	-5.13691	0.00106469	2.97278	242512	34248.1	-2.82396
680	689.233	18.4662	67088.9	76368.2	0	210.706	8501.13	7803.56	0.00417214	2.37964	71729.6	106.353	-9.39756	0.00531316	2.27465	71729.6	8153.34	-3.1371
681	757.217	18.4662	59878.3	99803.6	0	0	5250.23	4664.57	0.0572036	1.24258	79841.9	1	-16.2849	0.0643015	1.19178	79841.9	4958.4	-4.0092
682	285.134	18.4662	852617	893684	31151.5	32424	167351	154721	0.00059564	3.22502	873152	31788.7	-4.77965	0.000908822	3.04152	873152	161037	-2.43884
683	341.101	18.4662	162724	168965	6123.7	5978.05	36323.3	36115.4	0.000381351	3.41868	165845	6051.88	-4.77631	0.00057967	3.23682	165845	36220.3	-2.19497
684	96.0892	18.4662	39594.3	39862.6	0	213.021	7031.04	7914.53	1.86855e-05	4.72849	39729.4	107.51	-8.52959	0.000204787	3.6887	39729.4	7473.78	-2.4103
685	325.127	18.4662	5.17732e+06	5.44987e+06	19664.2	19697.8	1.1309e+06	1.04776e+06	0.000662017	3.17913	5.3136e+06	19682	-8.07667	0.00113566	2.94475	5.3136e+06	1.08933e+06	-2.28625
686	434.239	18.4662	156784	169253	1806.4	1982.56	34269	34478.2	0.00149431	2.82556	163019	1895.48	-6.42634	0.00234132	2.63054	163019	34374.6	-2.24563
687	420.222	18.4662	70488.7	70040.9	2044.14	3136.26	15840.7	16234.4	7.60459e-05	4.11892	70265.8	2591.2	-4.76113	3.02265e-05	4.51961	70265.8	16038.5	-2.13128
688	459.093	18.4662	81604	83702	1398.81	1693.18	20902.7	17480.8	0.00017053	3.7682	82654	1547	-5.73954	0.0009986	3.00061	82654	19192.7	-2.10652
689	404.079	18.4662	33687.7	36755	4961.28	6348.89	10425.5	12574.6	0.0032256	2.49139	35222.3	5656.08	-2.63861	0.00617425	2.20942	35222.3	11501	-1.61473
690	191.563	18.4662	72814.9	74975.7	0	413.483	19864.6	18878.1	0.000222758	3.65217	73896.3	207.741	-8.47457	0.000474122	3.32411	73896.3	19372.4	-1.9315
691	403.07	18.4662	157555	169442	4147.05	5186.31	46836.5	45780	0.00140779	2.85146	163500	4667.68	-5.13044	0.00258211	2.58803	163500	46309.2	-1.81991
692	373.111	18.4662	51247.3	54941.4	5873.63	5660.85	18840.1	19205.2	0.00152466	2.81683	53095.3	5768.24	-3.20238	0.0029543	2.52955	53095.3	19023.7	-1.48079
693	286.138	18.4662	138705	145014	9723.03	10999.9	50653.7	45783.4	0.000598499	3.22294	141861	10362.5	-3.77504	0.00180615	2.74325	141861	48219.6	-1.55679
694	388.1	18.4662	38767.8	38418.8	2151.54	3240.53	15509.8	14632.6	0.000253603	3.59585	38594.3	2697.03	-3.83894	0.000402489	3.39525	38594.3	15072.2	-1.3565
695	455.085	18.4662	76894.2	74176.7	1458.06	1947.58	30367.4	31351.6	0.00034948	3.45658	75536.5	1703.82	-5.47033	0.00104468	2.98102	75536.5	30860.5	-1.29141
696	763.237	18.4664	175796	172256	0	0	16110.8	12474.3	0.000103421	3.98539	174027	1	-17.409	0.000252253	3.59816	174027	14293.5	-3.60588
697	627.264	18.4686	7.94633e+06	8.4515e+06	699.471	800.319	427631	348292	0.000947889	3.02324	8.19892e+06	750.895	-13.4145	0.00106976	2.97071	8.19892e+06	387963	-4.40144
698	628.267	18.4686	2.32826e+06	2.46108e+06	225.702	0	137118	109385	0.000768352	3.11444	2.39467e+06	113.851	-14.3604	0.000890978	3.05013	2.39467e+06	123253	-4.28014
699	629.268	18.4686	581731	615518	252.381	416.229	38360	30203.5	0.000796344	3.0989	598625	335.305	-10.802	0.000946958	3.02367	598625	34282.8	-4.1261
700	303.145	18.4686	7.69037e+06	8.20058e+06	16584.7	13108.2	1.28273e+06	1.11953e+06	0.00103316	2.98583	7.94547e+06	14847.4	-9.06378	0.00157339	2.80316	7.94547e+06	1.20113e+06	-2.72574
701	320.171	18.4686	4.61424e+06	4.80158e+06	13159.4	12198.4	780933	675043	0.000397801	3.40033	4.70791e+06	12679.9	-8.5364	0.000730131	3.1366	4.70791e+06	727989	-2.6931
702	142.094	18.4686	303823	311167	18641.3	20437.8	63293.9	62443	0.000172276	3.76377	307496	19540.6	-3.97602	0.000228234	3.64162	307496	62869.5	-2.29014
703	304.148	18.4686	1.12983e+06	1.19647e+06	8536	9254.89	206820	178841	0.000832296	3.07972	1.16315e+06	8896.44	-7.03059	0.00138406	2.85884	1.16315e+06	192831	-2.59262
704	141.091	18.4686	3.30813e+06	3.5329e+06	16832.6	17021.6	603332	548134	0.00108852	2.96316	3.42052e+06	16928.1	-7.65865	0.00165074	2.78232	3.42052e+06	575734	-2.57074
705	159.102	18.4686	560691	599408	13581.6	14941.7	109083	102431	0.00117004	2.9318	580050	14262.7	-5.34586	0.00171065	2.76684	580050	105758	-2.45541
706	326.13	18.4686	794880	802931	8047.13	7562.49	179132	166303	2.5985e-05	4.58528	798906	7805.81	-6.67733	0.000146231	3.83496	798906	172718	-2.20961
707	461.101	18.4686	173704	178181	1472.26	1177.68	47839	45707.4	0.000165032	3.78243	175944	1325.97	-7.05192	0.000368253	3.43385	175944	46774.2	-1.91133
708	95.0856	18.4708	498968	562597	6032.3	4449.69	98211.9	96493.8	0.00364685	2.43808	530783	5241.99	-6.66186	0.00534846	2.27177	530783	97353.9	-2.44681
709	638.287	18.4708	3924.81	75181.9	0	0	45985.3	31636.2	0.382525	0.41734	39554.4	1	-15.2715	0.985554	0.00631975	39554.4	38811.8	-0.0273426
710	637.284	18.4708	14910.4	209782	0	215.865	132834	88662.8	0.36846	0.43361	112347	108.932	-10.0103	0.988694	0.00493796	112347	110750	-0.0206612
711	328.143	18.4747	43181.8	38347.3	4216.12	2760.14	4836.31	3253.33	0.00455518	2.34149	40765.5	3489.13	-3.54641	0.00476391	2.32204	40765.5	4045.82	-3.33285
712	821.194	18.4747	29869	31589.4	221.727	0	2412.69	1702.34	0.000801475	3.09611	30730.2	111.863	-8.10177	0.00105194	2.97801	30730.2	2058.52	-3.89998
713	983.335	18.4747	12589.2	11505.1	0	269.758	244.228	0	0.0021915	2.65926	12048.1	135.879	-6.47035	0.0021639	2.66476	12048.1	123.114	-6.61267
714	743.187	18.4747	24165.7	24632.1	0	201.154	1026.75	1412.29	0.000109221	3.96169	24399.9	101.577	-7.90816	0.000170332	3.7687	24399.9	1220.52	-4.32131
715	586.253	18.4747	25640.3	26117.6	253.025	0	1748.97	2220.44	0.000110007	3.95858	25879.9	127.513	-7.66505	0.000197044	3.70544	25879.9	1985.71	-3.70411
716	795.176	18.4747	18071.2	17864.1	0	0	1750.36	777.758	3.31876e-05	4.47902	17968.6	1	-14.1332	0.00088482	3.05314	17968.6	1265.06	-3.82821
717	658.197	18.4747	36800.1	40133.3	0	0	2917.69	3256.94	0.00187186	2.72773	38467.7	1	-15.2314	0.00223451	2.65082	38467.7	3088.31	-3.63875
718	607.233	18.4747	37521.7	40170.6	252.16	416.12	4609.99	2471.72	0.00118513	2.92624	38847.2	335.14	-6.8569	0.00231627	2.63521	38847.2	3541.86	-3.45523
719	123.08	18.4747	402851	428830	37487.4	43520.4	81532.1	77238.5	0.00125991	2.89966	415841	40504.9	-3.35986	0.00152772	2.81596	415841	79386.3	-2.38907
720	899.211	18.4747	33210.9	29871.5	0	0	4578.46	3416.49	0.00279059	2.5543	31542.2	1	-14.945	0.00409439	2.38781	31542.2	3998.47	-2.97976
721	425.161	18.4747	58475.1	52321.8	5127.14	5281	11894.2	11900.8	0.00373832	2.42732	55399.4	5205.07	-3.41188	0.00496496	2.30408	55399.4	11898.5	-2.21909
722	392.171	18.4747	94932.3	106904	6919.28	8942.29	32913.5	31888.7	0.00423529	2.37312	100919	7931.79	-3.66941	0.00760096	2.11913	100919	32402.1	-1.63904
723	387.097	18.4747	195515	205720	6145.79	6075.86	70048.2	65993.7	0.000687501	3.16273	200618	6111.82	-5.0367	0.00171018	2.76696	200618	68022	-1.56038
724	462.108	18.4747	36740.3	34234.9	629.752	509.538	13326	11549.3	0.00128747	2.89026	35488.6	570.645	-5.95862	0.0044096	2.3556	35488.6	12438.7	-1.51252
725	585.252	18.4832	75091	76099.9	0	209.977	3388.33	2434.14	4.65891e-05	4.33172	75596.4	105.988	-9.47827	9.12457e-05	4.03979	75596.4	2912.24	-4.69812
726	635.234	18.4832	30404.9	29011.9	215.698	0	2799.02	1073.22	0.000566469	3.24682	29709.4	108.849	-8.09245	0.00159054	2.79845	29709.4	1937.12	-3.93893
727	688.224	18.4832	19032.1	20738.6	0	0	1448.64	682.529	0.00183595	2.73614	19886.4	1	-14.2795	0.00246056	2.60897	19886.4	1066.58	-4.22071
728	284.12	18.4832	56098.8	63950.1	8613.12	9973.59	11055.9	11095.4	0.00611125	2.21387	60025.5	9294.35	-2.69115	0.0063707	2.19581	60025.5	11076.6	-2.43805
729	97.0278	18.4832	54300.2	54408	9761.58	9971.84	14560.6	11949.3	7.05157e-06	5.15171	54355.1	9867.71	-2.46163	0.0010094	2.99594	54355.1	13256	-2.03577
730	640.233	18.4832	27732.5	28989.4	0	0	3422.16	2057.89	0.000490672	3.30921	28362	1	-14.7917	0.00130795	2.88341	28362	2741.03	-3.37117
731	639.23	18.4832	74302.1	81233.5	256.549	0	14408.3	8344	0.00198934	2.70129	77768.8	129.275	-9.23261	0.00477625	2.32091	77768.8	11377.1	-2.77305
732	391.181	18.4865	197407	257730	3237.21	4856.37	107123	107871	0.0177377	1.7511	227569	4047.79	-5.81303	0.0577007	1.23882	227569	107498	-1.08199
733	390.178	18.4884	885539	1.19714e+06	4094.52	5179.59	463146	479939	0.0218484	1.66058	1.04134e+06	4638.06	-7.81071	0.0674809	1.17082	1.04134e+06	471543	-1.14298
734	342.125	18.4994	34685	35783.6	222336	259103	10029.4	40401.3	0.00791613	2.10149	35235.3	240720	2.77226	0.577453	0.238483	35235.3	25216.3	-0.482665
735	553.263	18.5203	24099.8	27083.1	0	442.18	79809.2	72840.2	0.00351407	2.45419	25592.5	222.09	-6.84843	0.00553539	2.25685	25592.5	76325.7	1.57645
736	393.155	18.5219	61926.3	68401.2	84786.8	82291.3	131815	140378	0.0338527	1.47041	65164.8	83540	0.358376	0.00567824	2.24579	65164.8	136098	1.06248
737	532.215	18.5312	24538.4	22248.5	500.716	469.195	9073.75	6959.39	0.0024891	2.60396	23394.5	485.955	-5.5892	0.0101154	1.99502	23394.5	8017.57	-1.54493
738	619.272	18.5472	44002.9	46964.9	234.259	222.821	7758.56	9485.27	0.00106924	2.97093	45484.9	229.54	-7.6305	0.00215573	2.6664	45484.9	8622.92	-2.39914
739	343.167	18.571	35198	46821.6	46159	52464.9	231676	228196	0.336066	0.473575	41010.8	49313	0.265962	0.00102958	2.98734	41010.8	229937	2.48716
740	662.249	18.6112	41553.6	46202	204.38	0	482.869	819.614	0.00281247	2.55091	43878.8	103.19	-8.73208	0.00289356	2.53857	43878.8	652.242	-6.07197
741	661.246	18.6112	111362	135996	0	0	3153.08	3101.96	0.0097731	2.00997	123680	1	-16.9163	0.0102789	1.98805	123680	3128.52	-5.30499
742	727.23	18.6356	40008.3	28432.1	0	0	4508.46	2758.9	0.0274374	1.56166	34221.2	1	-15.0626	0.0347317	1.45927	34221.2	3634.68	-3.23499
743	193.086	18.6357	100775	110619	15133.5	15307.2	139050	140928	0.00294756	2.53054	105698	15221.4	-2.79578	0.0206924	1.68419	105698	139990	0.405375
744	267.117	18.6817	109074	105995	116952	124670	48145.4	43481.1	0.0855496	1.06778	107536	120812	0.167949	0.00204361	2.6896	107536	45814.2	-1.23095
745	369.153	18.7003	266625	222245	2013.25	3842.38	6144.19	6465.76	0.00835086	2.07827	244436	2928.82	-6.383	0.00857241	2.0669	244436	6305.98	-5.27659
746	317.137	18.7082	85894.4	91859.5	18593.6	22759.4	24447.2	26862.3	0.00283312	2.54774	88878	20677.5	-2.10376	0.00258032	2.58833	88878	25655.7	-1.79255
747	151.075	18.7222	18386.3	16096.1	21880.7	22416.6	110765	96529.6	0.0529121	1.27644	17242.2	22149.6	0.361339	0.00688962	2.1618	17242.2	103648	2.58768
748	252.129	18.7462	5099.68	7080.31	8520.97	8816.62	111654	103998	0.123454	0.908496	6090.99	8669.8	0.509321	0.0015073	2.8218	6090.99	107827	4.1459
749	251.126	18.7462	10490.9	9499.47	15750.6	16913.5	784671	769694	0.0142285	1.84684	9996.17	16333.1	0.708347	9.56909e-05	4.01913	9996.17	777184	6.28074
750	653.258	18.7482	94655.8	111798	0	0	2056.42	2400.77	0.00682377	2.16598	103228	1	-16.6555	0.00712783	2.14704	103228	2229.59	-5.53291
751	288.217	18.7621	49045.1	47342	5935.68	7352.69	91225.8	86084.2	0.000710033	3.14872	48194.5	6645.18	-2.85849	0.00444996	2.35164	48194.5	88656	0.879349
752	247.165	18.7781	12901.5	13309	14497.7	14398	121190	111712	0.0235557	1.6279	13106.3	14448.8	0.140698	0.00209984	2.67781	13106.3	116452	3.15141
753	454.207	18.7812	39173	51595.7	4647.85	4710.27	7459.56	8835.71	0.0225022	1.64777	45385.4	4680.06	-3.27763	0.0270293	1.56817	45385.4	8148.64	-2.4776
754	753.19	18.7892	21564.5	26737.2	0	0	0	211.789	0.0112752	1.94788	24151.8	1	-14.5598	0.0113918	1.94341	24151.8	106.895	-7.8198
755	696.235	18.7892	206714	288443	0	0	3393.16	5457.08	0.0261788	1.58205	247580	1	-17.9175	0.0271182	1.56674	247580	4426.12	-5.80571
756	468.223	18.7892	85131.5	114590	1613.71	1005.57	8758.74	11326.9	0.0216255	1.66503	99862	1310.64	-6.25159	0.0260439	1.58429	99862	10043.8	-3.31363
757	361.117	18.7892	152921	203598	2909.31	3871.51	18288.9	23634	0.0203643	1.69113	178260	3391.41	-5.71595	0.0252481	1.59777	178260	20962.4	-3.08811
758	375.085	18.7892	156523	190953	2160.03	2406.15	25068.4	31654.1	0.00993224	2.00295	173739	2284.09	-6.24916	0.0142267	1.8469	173739	28362.3	-2.61488
759	360.115	18.7925	915598	1.19181e+06	4348.88	2955.28	84208.2	113932	0.0168622	1.77309	1.0537e+06	3653.08	-8.17214	0.0205217	1.68779	1.0537e+06	99071	-3.41086
760	359.111	18.7941	5.00176e+06	6.50572e+06	7248.16	7809.75	422903	591121	0.0166981	1.77733	5.75374e+06	7529.95	-9.57764	0.0201715	1.69526	5.75374e+06	507013	-3.50441
761	697.238	18.7972	61241.8	79756	0	0	483.63	1910.85	0.0168084	1.77447	70499.9	1	-16.1053	0.0174796	1.75747	70499.9	1198.24	-5.87863
762	695.232	18.7972	550104	727581	0	0	9140.3	15151.6	0.0187536	1.72691	638844	1	-19.2851	0.019488	1.71023	638844	12146.9	-5.7168
763	180.086	18.7972	745284	1.01729e+06	35919.9	36547.5	49785	69639.9	0.0249371	1.60315	881288	36234.7	-4.60417	0.0264608	1.5774	881288	59713.5	-3.88348
764	338.134	18.7972	50838.8	63025.6	4570.26	6148.1	5764.84	7168.71	0.0138984	1.85703	56933.2	5360.18	-3.40892	0.0144531	1.84004	56933.2	6467.77	-3.13793
765	825.19	18.7972	24018.1	38046.6	0	0	0	264.64	0.0474803	1.32349	31033.3	1	-14.9215	0.0478749	1.31989	31033.3	133.32	-7.86278
766	505.04	18.7972	23629.7	29601.9	258.062	501.437	2084.41	1544	0.0127287	1.89522	26616.8	380.75	-6.12735	0.0143022	1.8446	26616.8	1815.2	-3.87413
767	337.129	18.7972	237763	313668	3716.7	4730.28	20365.3	21703.2	0.0189903	1.72147	275716	4224.49	-6.02826	0.0214999	1.66756	275716	21035.3	-3.7123
768	176.079	18.7972	96284.9	134141	12109.9	14710.5	16662.6	18702.4	0.0330224	1.48119	115214	13411.2	-3.10281	0.0357605	1.4466	115214	17683.5	-2.70384
769	489.069	18.7972	63393.7	74638.1	892.314	1047.04	7741.44	10137.3	0.00675867	2.17014	69016.9	970.676	-6.15182	0.00903163	2.04423	69016.9	8940.39	-2.94854
770	671.268	18.7989	27886.5	156578	0	0	22901	24893.2	0.288149	0.540383	92233.5	1	-16.493	0.399562	0.398416	92233.5	23898.1	-1.9484
771	355.159	18.8004	1.28721e+06	1.70432e+06	24484.6	30690.9	80876.9	105373	0.0195918	1.70792	1.49577e+06	27588.8	-5.76066	0.0214725	1.66812	1.49577e+06	93125.8	-4.00556
772	354.156	18.8004	7.08143e+06	9.402e+06	4788.74	7246.48	375265	512557	0.0192764	1.71497	8.24172e+06	6018.61	-10.4193	0.0215037	1.66749	8.24172e+06	443912	-4.2146
773	175.075	18.8052	796963	1.0454e+06	12374.5	11277.9	59094.9	75667.1	0.0181531	1.74105	921181	11827.2	-6.28331	0.0206059	1.68601	921181	67382	-3.77305
774	188.042	18.8052	77033.8	102928	4938.09	5306.92	8837.07	11699.1	0.0224998	1.64782	89981.7	5123.5	-4.13443	0.0256784	1.59043	89981.7	10269.1	-3.13132
775	421.081	18.8052	120195	145521	4820.14	5904.12	14934.2	19258	0.00973854	2.01151	132859	5363.13	-4.63067	0.0120916	1.91751	132859	17097.1	-2.95807
776	495.086	18.8052	46811.9	50924.5	310.287	0	6989.33	8247.66	0.00178729	2.74781	48869.2	156.143	-8.28991	0.00270671	2.56756	48869.2	7619.49	-2.68116
777	415.139	18.8329	22255.3	53114.6	275071	255754	84881.1	80504.8	0.00632898	2.19867	37685.9	265414	2.81614	0.101894	0.991854	37685.9	82694	1.13376
778	556.187	18.8372	39078.3	57484.5	0	223.046	6523	7206.52	0.0346224	1.46064	48282.4	112.523	-8.74514	0.0460553	1.33672	48282.4	6865.76	-2.81401
779	198.084	18.8384	129315	174178	497108	493564	86955.4	84030.8	0.00426137	2.37045	151748	495337	1.70673	0.0984146	1.00694	151748	85494.1	-0.827778
780	197.081	18.8384	1.07748e+06	1.50459e+06	4.57879e+06	4.56245e+06	695353	700802	0.0042195	2.37474	1.29103e+06	4.57062e+06	1.82386	0.10894	0.962813	1.29103e+06	698078	-0.887065
781	555.184	18.8452	121516	169159	737.277	263	19005.5	21444.2	0.0260024	1.58499	145338	501.139	-8.17999	0.034478	1.46246	145338	20225.8	-2.84515
782	145.049	18.8616	44744.4	40040.6	11196.6	11201.8	8842.13	9458.28	0.00563697	2.24895	42393.5	11200.2	-1.92032	0.00505309	2.29644	42393.5	9151.2	-2.21181
783	275.128	18.8644	110910	81947.6	5080.28	6294.37	86123.5	84351.4	0.0245759	1.60949	96429.6	5688.32	-4.0834	0.521156	0.283032	96429.6	85238.5	-0.177972
784	246.133	18.9129	42099.1	49116.7	80029.2	85871	754684	728209	0.0146205	1.83504	45608.9	82951.1	0.862946	0.00038711	3.41217	45608.9	741448	4.02296
785	245.129	18.9177	233329	258301	475023	519476	353694	341655	0.0101246	1.99462	245816	497251	1.01639	0.0180195	1.74426	245816	347675	0.500162
786	254.09	18.9257	176911	172461	10247.7	10316.5	23433.5	19760.8	0.000183171	3.73714	174687	10283.1	-4.08642	0.000354954	3.44983	174687	21598.2	-3.01579
787	220.067	18.9396	43852.7	54999.2	78964.8	81577.4	16337.7	15957.2	0.0327575	1.48469	49426.9	80272.1	0.699602	0.02695	1.56944	49426.9	16148.5	-1.6139
788	219.064	18.9396	369119	448924	688419	674393	109162	103395	0.0214148	1.66929	409022	681407	0.736337	0.0170181	1.76909	409022	106280	-1.94431
789	370.146	18.9982	61736.1	62177.1	4502.48	5427.14	13683	12688.4	8.07647e-05	4.09278	61957.6	4965.81	-3.64118	0.000124373	3.90527	61957.6	13186.7	-2.2322
790	273.155	19.0254	113521	115233	12935.3	12863.8	149581	148524	7.12387e-05	4.14728	114378	12900.6	-3.1483	0.000840332	3.07555	114378	149053	0.382017
791	272.15	19.0323	597601	629554	14624.9	13614.9	893399	877124	0.00071026	3.14858	613578	14120.9	-5.44135	0.00432701	2.36381	613578	885262	0.528857
792	256.127	19.0359	35199.3	37626.9	5970.72	7364.27	54497.7	55776.6	0.00220658	2.65628	36414.1	6668.49	-2.44906	0.00532598	2.2736	36414.1	55138.2	0.598555
793	237.112	19.0359	78393.5	83982.7	11558.9	10795.9	119968	121846	0.00161908	2.79073	81189.1	11178.4	-2.86057	0.00546409	2.26248	81189.1	120908	0.574554
794	255.116	19.0419	279274	308114	21215	21050.7	332062	327270	0.0027874	2.5548	293695	21133.9	-3.79669	0.132977	0.876222	293695	329667	0.166689
795	103.075	19.0439	11450	15493.4	260.422	227.352	23956.3	20703.4	0.0225722	1.64643	13472.7	244.887	-5.78178	0.0761327	1.11843	13472.7	22330.8	0.728996
796	179.07	19.0483	1.16401e+06	1.43492e+06	380460	379952	92420.7	86719	0.021029	1.67718	1.29947e+06	380207	-1.77306	0.0123079	1.90982	1.29947e+06	89570.9	-3.85875
797	310.166	19.1383	130523	143128	8266.38	9904.18	158983	287196	0.00246628	2.60796	136826	9086.28	-3.91251	0.312419	0.505262	136826	223090	0.705281
798	85.0651	19.1629	53413.2	65167	2979.02	3751.09	23452.4	25184.8	0.0109095	1.9622	59291.1	3366.06	-4.13868	0.0276623	1.55811	59291.1	24319.6	-1.2857
799	213.076	19.2157	223370	255951	209831	159043	13266.9	124147	0.208677	0.680525	239661	184438	-0.37786	0.0977806	1.00975	239661	68708	-1.80245
800	326.032	19.2157	24851.6	26155.2	3010.59	3151.88	3707.12	3832.99	0.000853842	3.06862	25504.4	3082.24	-3.0487	0.000906574	3.0426	25504.4	3771.06	-2.75771
801	483.148	19.2242	36139	43201.9	3507.38	2102.55	4533.19	4101.46	0.00940478	2.02665	39671.4	2805.97	-3.82153	0.00986728	2.0058	39671.4	4318.33	-3.19956
802	127.039	19.2322	200210	217119	35541.4	46967	32876.3	29713.2	0.00369418	2.43248	208666	41255.2	-2.33855	0.00234316	2.6302	208666	31295.8	-2.73715
803	99.0443	19.2322	41518.7	43893.2	8168.41	9994.38	7240.32	8165.51	0.00197808	2.70376	42707	9082.39	-2.23333	0.00132248	2.87861	42707	7703.91	-2.47081
804	232.09	19.2322	126169	136713	7790.21	7883.16	9402.53	8906.08	0.00181453	2.74124	131442	7837.68	-4.06785	0.00185769	2.73103	131442	9155.31	-3.84367
805	231.087	19.2322	1.04383e+06	1.1632e+06	15015.5	13920	38149.6	31056.1	0.00298997	2.52433	1.10351e+06	14468.8	-6.25302	0.0031138	2.50671	1.10351e+06	34603.9	-4.99503
806	253.069	19.2322	628742	711863	10074.7	11802.3	36854	34776.4	0.00395109	2.40328	670303	10939.5	-5.93719	0.00426579	2.37	670303	35816.2	-4.22613
807	109.03	19.2322	29106.3	32706.3	7970.93	10421	9481.56	8223.81	0.00990857	2.00399	30907.3	9196.95	-1.74872	0.00739198	2.13124	30907.3	8853.68	-1.8036
808	269.037	19.2322	47319.8	50161.1	2031.56	3924.42	5356.21	7300.6	0.00138852	2.85745	48741.5	2978.99	-4.03225	0.00164336	2.78427	48741.5	6329.4	-2.94501
809	470.173	19.2483	41485.8	46061.1	1005.23	3333.77	5273.98	4025.39	0.00378509	2.42192	43774.5	2170.5	-4.33399	0.00365354	2.43729	43774.5	4650.68	-3.23457
810	501.106	19.2483	20272.6	28853.3	1345.19	2510.82	2834.54	2565.67	0.0346971	1.45971	24563.9	1929.01	-3.67061	0.0364528	1.43827	24563.9	2701.11	-3.18492
811	469.169	19.2562	156089	186064	2925.03	6615.25	3677.9	4049.86	0.00814404	2.08916	171078	4771.14	-5.16418	0.0079394	2.10021	171078	3864.88	-5.46808
812	491.159	19.2562	59892.9	72393.9	1466.62	2226.07	5196.64	4080.12	0.00935238	2.02908	66144.4	1847.35	-5.16209	0.0102504	1.98926	66144.4	4639.38	-3.83361
813	485.132	19.2562	27403.2	33490.3	434.342	1101.98	2777.69	2010.34	0.0104761	1.9798	30447.7	769.163	-5.3069	0.0117477	1.93005	30447.7	2395.01	-3.66823
814	318.182	19.2821	318437	334450	16951.9	14823	541659	489061	0.000675707	3.17024	326445	15888.4	-4.36079	0.0205253	1.68771	326445	515361	0.658745
815	217.107	19.2883	2.6301e+06	3.36464e+06	183281	186326	182074	169453	0.0166278	1.77917	2.99737e+06	184805	-4.01962	0.0165285	1.78177	2.99737e+06	175764	-4.09198
816	239.089	19.2883	2.14956e+06	2.76084e+06	108050	105491	132692	129946	0.01652	1.78199	2.4552e+06	106771	-4.52324	0.016862	1.77309	2.4552e+06	131320	-4.22469
817	455.19	19.2883	627039	850659	1929.97	2636.6	6857.87	7431.83	0.0222761	1.65216	738850	2284.28	-8.3374	0.022563	1.6466	738850	7145.85	-6.69203
818	477.172	19.2883	104043	143497	1554.64	690.807	3531.03	4008.89	0.0249186	1.60348	123771	1123.72	-6.78324	0.0259789	1.58538	123771	3770.96	-5.0366
819	114.063	19.2883	194704	239352	12039.9	13709.9	19160.6	18548.6	0.0117633	1.92947	217029	12875.9	-4.07514	0.0124557	1.90463	217029	18855.6	-3.52482
820	271.028	19.2883	44175.4	53200.8	5588.83	4678.22	7477.63	8174.31	0.0106712	1.97179	48689.1	5134.53	-3.24529	0.0120479	1.91909	48689.1	7826.97	-2.63707
821	234.134	19.2883	680703	828390	16177.4	15505	51969.9	49051	0.00984557	2.00676	754547	15842.2	-5.57377	0.010827	1.96549	754547	50511.5	-3.90093
822	456.194	19.2883	142662	196688	1515.14	2047.97	5857.28	5679.97	0.0249253	1.60336	169676	1782.56	-6.57269	0.0261028	1.58331	169676	5769.62	-4.87816
823	218.111	19.2883	293706	370576	10196.3	10397.2	26310.3	23913.7	0.0139635	1.85501	332142	10297.7	-5.0114	0.0153265	1.81456	332142	25113	-3.72529
824	240.093	19.2883	243490	308852	6956.8	8586.51	18905.8	19094	0.0145131	1.83824	276172	7772.66	-5.15102	0.0157682	1.80222	276172	19000.9	-3.86143
825	312.053	19.2883	59542	69537.1	5407.34	5834.23	9542.23	10754	0.00713078	2.14686	64540.5	5621.78	-3.52111	0.00845777	2.07274	64540.5	10149.1	-2.66885
826	478.175	19.2883	26729.4	36084.8	804.789	2407.29	3845.14	3486.73	0.0244347	1.61199	31408.1	1607.04	-4.28866	0.0273128	1.56363	31408.1	3666.94	-3.09849
827	113.06	19.2902	2.80126e+06	3.54235e+06	13661.8	11613.1	194062	191108	0.0134799	1.87031	3.1718e+06	12638.5	-7.97134	0.0151197	1.82046	3.1718e+06	192586	-4.04173
828	499.162	19.2963	33651.4	44429	1672.48	3022.93	3773.59	5477	0.021213	1.6734	39041.2	2348.71	-4.05506	0.0242215	1.6158	39041.2	4626.29	-3.07707
829	260.205	19.3172	264180	252609	69181.5	58919.8	440224	449536	0.00157956	2.80146	258396	64051.7	-2.01227	0.00158212	2.80076	258396	444881	0.783838
830	517.397	19.3252	20362.9	16852.7	1967.09	931.849	63502.2	67718.8	0.0111831	1.95144	18608.8	1450.47	-3.68139	0.00338907	2.46992	18608.8	65611.5	1.81796
831	259.202	19.3252	1.73522e+06	1.67616e+06	421031	381013	2.98852e+06	3.03972e+06	0.000746556	3.12694	1.70569e+06	401023	-2.0886	0.000890873	3.05018	1.70569e+06	3.01412e+06	0.821383
832	248.096	19.372	740777	781015	26550.8	29402.4	59439.3	56880	0.00075646	3.12121	760897	27977.6	-4.76536	0.000821956	3.08515	760897	58160.7	-3.70959
833	559.358	19.3816	1750.98	272.782	2037.34	1434.71	25778.3	24984.8	0.460029	0.337215	1012.88	1737.03	0.778156	0.00118284	2.92708	1012.88	25382.5	4.6473
834	226.108	19.3934	73288.8	71822.3	42606.8	47858.3	83493.7	83539.6	0.00980937	2.00836	72556.6	45233.5	-0.681713	0.00444967	2.35167	72556.6	83517.6	0.202975
835	225.112	19.4013	88456.8	81653.6	24086.9	23113.6	48768.4	49584.2	0.00311193	2.50697	85056.2	23601.2	-1.84955	0.00899514	2.04599	85056.2	49177.3	-0.790424
836	316.125	19.4209	14717.3	15552.8	4237.73	4219.16	78100.9	92194.8	0.00146449	2.83431	15136.1	4229.44	-1.83945	0.0100139	1.9994	15136.1	85148.9	2.492
837	283.116	19.4573	138513	153596	8168.99	9254.97	18509.6	20419.3	0.00301707	2.52041	146056	8712.98	-4.06721	0.00358663	2.44531	146056	19465.5	-2.90753
838	278.16	19.4652	233146	241880	8089.19	9715.99	25557.8	61999.1	0.000377373	3.42323	237514	8903.59	-4.73748	0.00922423	2.03507	237514	43779.4	-2.43969
839	587.354	19.4733	239842	177699	0	0	57680.3	49971.1	0.0214409	1.66876	208771	1	-17.6716	0.0384903	1.41465	208771	53826.7	-1.95553
840	351.142	19.5463	2.38855e+06	2.37892e+06	20884.1	15916.3	398902	351476	5.24112e-06	5.28058	2.38374e+06	18401.2	-7.01728	0.00014509	3.83836	2.38374e+06	375190	-2.66753
841	352.146	19.5463	412120	424700	5722.56	6868.03	74178.3	61045.3	0.000234782	3.62934	418411	6296.29	-6.05427	0.000671194	3.17315	418411	67612.8	-2.62955
842	346.187	19.5543	2.68788e+06	2.74677e+06	12745.2	12668.6	346951	292921	0.000118474	3.92638	2.71733e+06	12707.9	-7.74032	0.000277678	3.55646	2.71733e+06	319937	-3.08633
843	142.123	19.6027	35673.9	37189.9	208830	186021	206580	210164	0.00500227	2.30083	36432.9	197427	2.438	0.000128053	3.89261	36432.9	208373	2.51586
844	315.121	19.6474	12831.8	16709.7	5203.76	7559.73	382798	393983	0.0659831	1.18057	14771.8	6382.75	-1.21059	0.000250899	3.6005	14771.8	388391	4.7166
845	377.15	19.6491	201407	62725.4	81502.3	93087.6	137305	136180	0.585875	0.232195	132067	87295.9	-0.597286	0.952372	0.0211935	132067	136743	0.050197
846	221.079	19.6753	91894.7	102384	15232.7	15441.4	21227.5	23317.2	0.00408692	2.3886	97140.3	15338.1	-2.66295	0.00506337	2.29556	97140.3	22273.4	-2.12475
847	269.175	19.7114	17574.9	18040.2	9995.59	9158.48	413083	383313	0.00336786	2.47265	17808.5	9578.03	-0.894768	0.00152807	2.81586	17808.5	398199	4.48285
848	306.122	19.745	57555.6	77776.2	128749	142531	81180.8	76158.5	0.0309063	1.50995	67666.9	135641	1.00327	0.401591	0.396217	67666.9	78670.7	0.217375
849	284.14	19.7553	301684	377758	464795	533945	361074	349287	0.0899051	1.04622	339722	499371	0.555758	0.726799	0.138586	339722	355181	0.064202
850	263.148	19.8196	239259	259709	11958	12252.4	31219.8	77933.9	0.00185058	2.73269	249485	12106.2	-4.36514	0.0166858	1.77765	249485	54577.8	-2.19256
851	264.149	19.8278	39472.7	39732.9	7604.39	7801	11637.1	10131.1	2.61172e-05	4.58307	39603.8	7703.7	-2.36202	0.000707246	3.15043	39603.8	10885.1	-1.86328
852	305.135	19.8469	33547.7	31151.4	3866.02	6301.52	288811	290824	0.00390275	2.40863	32350.6	5084.77	-2.66954	3.69349e-05	4.43256	32350.6	289818	3.16329
853	190.049	19.8473	31147.2	31477.4	31739.7	31579	54822.8	51294.5	0.199328	0.700432	31313.3	31660.3	0.0159012	0.00657339	2.18221	31313.3	53059.7	0.760842
854	414.337	19.8533	261431	256062	14817.5	16839.8	172319	161684	0.00013939	3.85577	258747	15829.7	-4.03084	0.00418887	2.3779	258747	167002	-0.631677
855	356.257	19.8533	99698	88563.3	20231.6	26391.4	105230	106481	0.00797499	2.09827	94131.7	23312.5	-2.01358	0.171438	0.765892	94131.7	105856	0.169356
856	415.34	19.8603	83545.5	81178	6252.43	6143.23	50417	51559.9	0.000241985	3.61621	82362.8	6198.83	-3.73193	0.00175079	2.75677	82362.8	50989.5	-0.691793
857	248.186	19.8727	4583.58	4376.63	4180.89	5771.95	35502.6	32666.4	0.59921	0.222421	4481.11	4977.42	0.151544	0.00229872	2.63851	4481.11	34085.5	2.92723
858	146.064	19.9437	394630	443549	169516	176548	565026	581219	0.00993562	2.0028	419091	173033	-1.27622	0.0268564	1.57095	419091	573124	0.451584
859	261.149	19.9483	361260	308792	13874.9	15110.5	64945.2	62206.3	0.00663586	2.1781	335027	14493.7	-4.53078	0.00923623	2.03451	335027	63576.8	-2.39771
860	245.13	19.9918	155793	180997	2.87484e+06	3.21809e+06	199067	217968	0.00355603	2.44904	168396	3.04647e+06	4.17721	0.125717	0.900608	168396	208518	0.308317
861	246.13	19.996	23782.2	25181.1	453104	503324	35918.7	35585.8	0.00305096	2.51556	24482.6	478215	4.28783	0.00404489	2.39309	24482.6	35753.2	0.546315
862	345.054	20.007	1285.81	66547.8	66878.5	80398.7	17038.3	15087.6	0.355524	0.449131	33917.8	73639.6	1.11844	0.639314	0.194285	33917.8	16064	-1.07822
863	344.254	20.0133	65675.4	57255.7	8430.07	8666.42	31376.8	30033.5	0.00627452	2.20242	61466.6	8549.24	-2.84593	0.0186711	1.72883	61466.6	30706.1	-1.00128
864	362.182	20.0613	205700	217150	9269.08	11359.7	19238.6	17557.8	0.000836359	3.07761	211426	10315.4	-4.35729	0.00089744	3.04699	211426	18399.2	-3.52244
865	466.087	20.0773	38424.2	36999.9	4152.06	3921.86	5338.05	4347.19	0.000458622	3.33855	37713.1	4037.96	-3.22337	0.00069591	3.15745	37713.1	4843.62	-2.96091
866	328.139	20.0773	35861.6	34939.3	5473.88	4288.54	7421.95	6521.25	0.000604911	3.21831	35401.5	4882.21	-2.8582	0.000513702	3.28929	35401.5	6972.6	-2.34404
867	404.03	20.0853	26089.6	24929.8	9106.31	9797.31	6263.31	6340.98	0.00176245	2.75388	25510.7	9452.81	-1.43229	0.000914363	3.03888	25510.7	6303.14	-2.01696
868	421.114	20.0853	198643	192325	11014.3	12779.7	9714.43	9695.56	0.000319027	3.49617	195485	11898	-4.03827	0.000288994	3.53911	195485	9706	-4.33204
869	444.102	20.0853	183690	192555	7863.33	5676.19	8693.59	9798.15	0.000633158	3.19849	188123	6770.76	-4.79622	0.000623002	3.20551	188123	9246.87	-4.34657
870	465.078	20.0853	150165	151582	6060.7	7304.37	5563.88	6048.16	4.27401e-05	4.36916	150874	6683.54	-4.49659	2.66386e-05	4.57449	150874	5807.02	-4.69941
871	443.096	20.0853	818592	840014	979.452	1209.13	8371.46	5351.93	0.000167221	3.77671	829304	1095.29	-9.56444	0.000172922	3.76215	829304	6862.69	-6.91698
872	445.102	20.0853	44055.9	40382.2	2217.88	2107.41	3061.89	4184.14	0.00209816	2.67816	42220.1	2163.64	-4.28639	0.00246722	2.60779	42220.1	3624.01	-3.54227
873	422.118	20.0853	49579.9	41815.7	3437.03	4921.91	4268.44	4390.47	0.00894127	2.0486	45698.8	4180.47	-3.45042	0.00869385	2.06079	45698.8	4330.45	-3.39957
874	211.061	20.0853	1.245e+07	1.25302e+07	152389	157761	1.10115e+06	1.04979e+06	1.06107e-05	4.97426	1.24901e+07	155076	-6.33167	1.73977e-05	4.75951	1.24901e+07	1.07547e+06	-3.53775
875	212.064	20.0853	1.31242e+06	1.30779e+06	24608.1	25696.7	130711	126144	3.42253e-06	5.46565	1.31011e+06	25153.4	-5.70279	7.56924e-06	5.12095	1.31011e+06	128429	-3.35064
876	310.986	20.0853	48842.9	55889.9	2037.33	2354.72	9694.3	9205.54	0.004906	2.30927	52367.4	2197.03	-4.57505	0.00670499	2.1736	52367.4	9450.92	-2.47014
877	287.163	20.0885	98730.1	113448	18015.6	23541.4	164221	154892	0.00838344	2.07658	106090	20779.5	-2.35206	0.0255424	1.59274	106090	159558	0.588787
878	233.042	20.0887	1.45944e+06	1.47138e+06	16784.6	19153.6	132283	118547	1.76913e-05	4.75224	1.46541e+06	17970.1	-6.34956	4.61278e-05	4.33604	1.46541e+06	125416	-3.54652
879	697.305	20.0933	57812.3	49916.8	0	203.465	728.738	1008.43	0.00535213	2.27147	53865.5	102.732	-9.03433	0.00551008	2.25884	53865.5	869.585	-5.95289
880	336.04	20.0933	48295.1	48645.2	4197.41	4600.96	8310.78	8217.03	3.67283e-05	4.435	48471.1	4400.18	-3.46149	2.03039e-05	4.69242	48471.1	8264.91	-2.55206
881	295.013	20.0933	70228.4	73705.2	3678.15	4939.18	12803.8	12974.3	0.000746214	3.12714	71967.8	4309.67	-4.0617	0.000866856	3.06205	71967.8	12890	-2.4811
882	352.012	20.0933	48433.3	50767.3	1552.38	2121.98	8841.85	8385.72	0.000631895	3.19936	49601.3	1838.18	-4.75403	0.000840554	3.07543	49601.3	8614.78	-2.52549
883	234.046	20.0937	159726	166260	4035.62	3878.09	17393.6	14229.6	0.000421913	3.37478	162994	3957.86	-5.36396	0.00060762	3.21637	162994	15812.6	-3.36567
884	213.066	20.1093	178514	166617	198400	137449	22717.1	127841	0.894909	0.0482213	172566	167926	-0.0393265	0.207268	0.683468	172566	75279.9	-1.19681
885	585.192	20.1178	26900.8	23934.3	483.253	0	1126.49	2034.39	0.00354428	2.45047	25418.5	242.627	-6.711	0.00420792	2.37593	25418.5	1581.44	-4.00657
886	369.135	20.1343	109745	97417.1	6156.1	6102.09	22956.7	19853.7	0.00397678	2.40047	103582	6130.09	-4.07872	0.00592946	2.22698	103582	21406.2	-2.27467
887	349.205	20.1423	278504	249833	11153.1	12009.7	44234.5	41064.3	0.00320865	2.49368	264169	11582.4	-4.51146	0.00421266	2.37544	264169	42650.4	-2.63083
888	684.329	20.1503	99670.3	74960.6	261.417	243.452	5399.49	4145.41	0.0195491	1.70887	87316.5	253.434	-8.4285	0.0217317	1.66291	87316.5	4773.45	-4.19315
889	354.161	20.1503	386141	345160	4678.16	5891.33	64139.8	54845.1	0.00322037	2.49209	365652	5285.74	-6.11222	0.00467684	2.33005	365652	59493.5	-2.61967
890	342.181	20.1562	66510.9	75386.4	95847	112951	14134.3	13680.3	0.073886	1.13144	70949.6	104400	0.557254	0.0060137	2.22086	70949.6	13908.3	-2.35085
891	683.325	20.1583	277472	210460	200.938	0	13679.6	10987.2	0.0183594	1.73614	243967	101.469	-11.2314	0.0203212	1.69205	243967	12334.4	-4.30592
892	325.163	20.1691	71200.2	64074	9766.94	10597	136104	131054	0.00387536	2.41169	67638.1	10182.9	-2.73168	0.00435742	2.36077	67638.1	133580	0.981793
893	353.158	20.176	2.18144e+06	1.83771e+06	10876.1	9853.25	350069	296701	0.00730946	2.13611	2.00957e+06	10365.7	-7.59893	0.0104725	1.97995	2.00957e+06	323386	-2.63556
894	260.205	20.1785	268177	260589	61658.1	57185.1	355528	373353	0.000461428	3.3359	264384	59422.6	-2.15355	0.00924266	2.0342	264384	364441	0.463051
895	259.202	20.1864	1.8113e+06	1.70245e+06	396187	366350	2.40658e+06	2.45203e+06	0.00167873	2.77502	1.75687e+06	381269	-2.20413	0.00760555	2.11887	1.75687e+06	2.4293e+06	0.467534
896	611.355	20.2064	22009.7	20881.4	0	0	10901.2	9164.89	0.000691323	3.16032	21446.5	1	-14.3885	0.00813012	2.0899	21446.5	10034	-1.09584
897	589.369	20.2144	199718	171620	0	212.538	52456.4	49748.3	0.00568343	2.24539	185670	107.269	-10.7573	0.0108225	1.96567	185670	51103.4	-1.86125
898	181.086	20.2349	48527.2	53348.4	29321.8	38128.7	302957	294180	0.0755483	1.12178	50938.8	33726.3	-0.594892	0.000408573	3.38873	50938.8	298569	2.55123
899	193.086	20.2479	161710	162971	16622.3	14949.2	211407	212695	5.10922e-05	4.29165	162341	15786.8	-3.36224	0.000328785	3.48309	162341	212052	0.385388
900	320.207	20.3233	15422.5	15683.7	6091.12	7407.94	302999	266344	0.00576322	2.23934	15554.1	6750.53	-1.20422	0.00460612	2.33666	15554.1	284672	4.19394
901	285.142	20.3381	3.73494e+06	4.55395e+06	103883	111223	89071.5	41609.4	0.0101348	1.99419	4.14445e+06	107554	-5.26805	0.00996124	2.00169	4.14445e+06	65341.5	-5.98704
902	269.137	20.3393	17657	17982	11399.5	12773.1	132785	136183	0.0148191	1.82918	17820.5	12087.3	-0.560047	0.000214051	3.66948	17820.5	134485	2.91584
903	255.167	20.3617	90400.6	92147.2	36832.4	40188.6	173978	177129	0.00128301	2.89177	91274.9	38511.5	-1.24493	0.000456544	3.34052	91274.9	175554	0.943627
904	170.044	20.3958	19194.7	20658	12699.5	11301.5	78770.4	86269.1	0.0159108	1.79831	19927.4	12001.5	-0.73154	0.00370395	2.43134	19927.4	82520.8	2.05001
905	138.019	20.4038	19225.2	19380.7	15763.2	18698.4	52380.3	56828.2	0.29396	0.531711	19304	17231.8	-0.163823	0.00395018	2.40338	19304	54605.2	1.50014
906	251.126	20.4038	19257.8	21084.5	13485.5	12469.8	617516	624435	0.0204612	1.68907	20172.2	12978.7	-0.636222	3.54671e-05	4.45017	20172.2	620977	4.9441
907	257.185	20.4324	36462	38242.2	15808.3	15314.8	33757.9	33934	0.0017921	2.74664	37353.1	15562.5	-1.26315	0.0593491	1.22659	37353.1	33846.9	-0.142203
908	175.097	20.4557	235797	208790	10225.7	11155.8	22099.6	19994.7	0.00405251	2.39228	222294	10691.8	-4.3779	0.00449918	2.34687	222294	21048.2	-3.40071
909	767.301	20.4644	81519.5	77327.5	663.416	221.677	438.293	0	0.000711353	3.14791	79424.5	443.547	-7.48435	0.00070723	3.15044	79424.5	220.147	-8.49498
910	768.305	20.4644	34602.3	34312.5	0	209.969	0	0	2.71192e-05	4.56672	34458.4	105.985	-8.34486	1.76719e-05	4.75272	34458.4	1	-15.0726
911	417.167	20.4804	1.22756e+06	1.08644e+06	10546.3	9584.16	12716.4	12077.3	0.0037638	2.42437	1.157e+06	10066.2	-6.84473	0.00377896	2.42263	1.157e+06	12397.8	-6.54416
912	439.148	20.4804	219270	212117	4321.96	4841.46	7866.48	8279.23	0.000288431	3.53996	215695	4582.71	-5.55665	0.000297631	3.52632	215695	8073.86	-4.73959
913	418.17	20.4804	289377	266600	4135.57	5049.86	10061	10134.2	0.0017335	2.76108	277990	4593.72	-5.91923	0.00180241	2.74415	277990	10098.6	-4.78281
914	440.153	20.4804	57807.8	52456.2	3593.06	2639.03	7795.4	8564.76	0.00271926	2.56555	55133	3117.05	-4.14466	0.00329865	2.48166	55133	8181.08	-2.75255
915	348.201	20.4827	552575	550162	9710.89	4408.24	70839.2	170688	2.86416e-05	4.543	551369	7060.57	-6.28709	0.0131847	1.87993	551369	120765	-2.19082
916	723.274	20.4964	26154.7	25511.1	0	0	253.62	0	0.00015516	3.80922	25833.9	1	-14.657	0.000181017	3.74228	25833.9	127.81	-7.65912
917	286.137	20.4964	586986	685892	10942.6	14185.9	16828.7	13598.5	0.00623136	2.20542	636440	12565.3	-5.66251	0.00628407	2.20176	636440	15214.6	-5.3865
918	591.242	20.4964	306206	389428	0	293.266	2167.48	2614.97	0.0140244	1.85312	347818	147.633	-11.2021	0.0142036	1.8476	347818	2392.23	-7.18383
919	592.245	20.4964	97848.1	129642	199.715	0	929.943	896.576	0.019012	1.72097	113746	100.857	-10.1393	0.0192785	1.71493	113746	914.259	-6.959
920	307.116	20.4964	749645	887460	7774.11	9712.51	36873.7	29439.4	0.00716411	2.14484	818553	8744.31	-6.54859	0.00763166	2.11738	818553	33157.5	-4.62567
921	308.119	20.4964	126562	147537	3712.55	3379.95	10018.5	7359.36	0.00611627	2.21351	137050	3547.25	-5.27186	0.00671474	2.17297	137050	8689.91	-3.97922
922	593.249	20.4964	26816.1	36025.5	0	423.931	4198.42	2533.08	0.0211271	1.67516	31421.8	212.965	-7.205	0.0267107	1.57331	31421.8	3366.75	-3.22234
923	209.044	20.5082	6094.48	5191.05	7540.98	7284.96	55414.3	50553.6	0.0636974	1.19588	5643.77	7413.97	0.393589	0.00271541	2.56616	5643.77	52984.9	3.23085
924	291.099	20.5124	41878.2	40909.7	7794.49	7457.33	16873.8	16034.5	0.000230495	3.63734	41394.9	7626.91	-2.44028	0.000659462	3.18081	41394.9	16455.2	-1.33091
925	477.245	20.5327	6837.11	5554.37	1834.1	2126	40170.8	40502.9	0.0234906	1.62911	6196.74	1981.05	-1.64524	0.000376351	3.42441	6196.74	40337.8	2.70255
926	583.927	20.5364	37740.4	34361.1	524.986	757.317	10342.2	9328.3	0.00227985	2.64209	36051.8	642.152	-5.81101	0.00449749	2.34703	36051.8	9836.26	-1.87389
927	289.201	20.5406	8623.57	7743.66	6701.3	7121.61	97894.1	94179.8	0.120835	0.917807	8184.62	6912.45	-0.243717	0.000471597	3.32643	8184.62	96038	3.55262
928	474.09	20.5646	5933.58	4403.82	478.758	662.035	29540.1	27448.8	0.0269371	1.56965	5169.7	571.397	-3.17752	0.00307074	2.51276	5169.7	28495.5	2.46258
929	452.101	20.5726	9015.45	11008.5	521.801	1960.24	224735	209666	0.0190733	1.71957	10013	1242.02	-3.01111	0.00134279	2.87199	10013	217202	4.43909
930	453.104	20.5726	6977.9	8167.29	959.363	1684.82	57622.8	53691.7	0.0121933	1.91388	7573.6	1323.09	-2.51707	0.00181894	2.74018	7573.6	55658.3	2.87754
931	270.149	20.5824	16852.5	16393.3	23148.5	107079	94464.2	119880	0.367287	0.434994	16623.9	65114.7	1.96973	0.0191381	1.7181	16623.9	107173	2.68861
932	250.114	20.5966	7840.18	8253.74	8792.65	9809.29	40221.2	40454.2	0.149669	0.824869	8047.96	9301.97	0.208914	5.40244e-05	4.26741	8047.96	40338.7	2.32547
933	244.155	20.5966	6940.02	6724.81	8043.47	7999.11	118259	101071	0.00843194	2.07407	6833.42	8022.29	0.231407	0.006913	2.16033	6833.42	109666	4.00436
934	228.131	20.5966	12556.7	10690.4	7634.59	8554.51	207463	195215	0.0770022	1.1135	11624.5	8095.55	-0.521973	0.00106453	2.97284	11624.5	201340	4.11439
935	249.11	20.5966	23064.7	19948.9	12985.7	15139	269332	258578	0.0590402	1.22885	21507.8	14063.3	-0.612921	0.000532733	3.27349	21507.8	263956	3.61737
936	227.128	20.5966	64704.4	46322.4	19170.1	22070.4	1.53083e+06	1.44005e+06	0.0643239	1.19163	55514.4	20621.2	-1.42873	0.00104737	2.9799	55514.4	1.48544e+06	4.74189
937	682.311	20.7784	170948	157687	0	0	15297	11863.1	0.00162421	2.78936	164319	1	-17.3261	0.00205813	2.68653	164319	13581.1	-3.59683
938	397.198	20.7792	572635	580564	32482.1	36971.9	228374	213403	7.068e-05	4.1507	576600	34728	-4.0534	0.000566559	3.24675	576600	220890	-1.38424
939	347.19	20.7819	912479	875636	9517.2	9506.57	285642	234608	0.000433437	3.36307	894059	9512.88	-6.55434	0.0024556	2.60984	894059	260126	-1.78116
940	681.306	20.7864	531098	519152	0	0	54363.2	43688.4	0.000129353	3.88822	525126	1	-19.0023	0.000282954	3.54828	525126	49026.8	-3.42102
941	398.201	20.7864	137822	138832	3839.81	5145.07	57339.4	48639.6	3.80148e-05	4.42005	138328	4493.44	-4.94413	0.00262294	2.58121	138328	52990.5	-1.38429
942	388.233	20.7879	269925	262429	4263.58	6121.3	104797	85613	0.000218793	3.65997	266178	5193.44	-5.67956	0.00360847	2.44268	266178	95206.1	-1.48327
943	679.294	20.7965	2.30359e+06	2.17504e+06	0	0	435583	353348	0.000822759	3.08473	2.23932e+06	1	-21.0946	0.00170608	2.768	2.23932e+06	394467	-2.50508
944	680.298	20.7965	806532	757877	0	0	162154	130044	0.000965871	3.01508	782206	1	-19.5772	0.00209309	2.67921	782206	146100	-2.42059
945	346.187	20.8018	9.02714e+06	9.11525e+06	18824.9	19239.8	1.48498e+06	1.25303e+06	2.36839e-05	4.62555	9.0712e+06	19033.4	-8.89662	0.000259332	3.58614	9.0712e+06	1.369e+06	-2.72817
946	424.153	20.8036	26954.7	30445.1	4674.9	5522.21	38719.3	42889.6	0.00574005	2.24108	28700.9	5099.55	-2.49265	0.0469369	1.32849	28700.9	40805.4	0.507664
947	266.101	20.8276	15832.7	25174.5	43582	49029.7	40344.8	43276.8	0.0412191	1.3849	20504.6	46306.8	1.17528	0.0489471	1.31027	20504.6	41811.8	1.02796
948	302.143	20.8544	223038	256440	16103.9	13262.4	56224	52171.7	0.00550101	2.25956	239740	14684.2	-4.02914	0.00812149	2.09036	239740	54198.8	-2.14514
949	265.098	20.8695	91573.5	113487	222912	244800	216870	222702	0.0136221	1.86576	102531	233857	1.18957	0.00922109	2.03522	102531	219787	1.10004
950	622.341	20.8917	42777.5	38549.9	211.45	0	31798	37383.1	0.00271194	2.56672	40664.7	106.725	-8.57374	0.225048	0.647725	40664.7	34591.6	-0.233357
951	621.339	20.8917	103768	102240	207.705	424.545	84898.5	92979.2	5.65109e-05	4.24787	103005	317.125	-8.34344	0.0758715	1.11992	103005	88939.9	-0.211811
952	294.191	20.9005	73310.4	76971.3	32357.8	31553.4	149778	141975	0.00187794	2.72632	75141.8	31956.6	-1.2335	0.00369145	2.4328	75141.8	145877	0.957066
953	218.118	20.9023	31600.7	36730.6	12086.6	12675.3	65457.6	67639	0.0137562	1.8615	34166.6	12381.9	-1.46435	0.00732695	2.13508	34166.6	66549.3	0.961835
954	236.129	20.9154	37062.2	39376	15198.9	13691	72709.8	75629.8	0.00335674	2.47408	38220.1	14446	-1.40366	0.00267399	2.57284	38220.1	74170.8	0.956521
955	293.186	20.9802	384340	354803	109141	85635.8	770301	765288	0.00477422	2.3211	369573	97389.6	-1.92402	0.00141202	2.85016	369573	767796	1.05486
956	351.142	21.0439	2.86229e+06	2.96068e+06	12255.2	11392.5	1.21155e+06	1.04995e+06	0.000287765	3.54096	2.91149e+06	11824.8	-7.94379	0.00281036	2.55124	2.91149e+06	1.13075e+06	-1.36447
957	352.145	21.0439	500651	537557	5144.02	4979.96	220795	198850	0.0012862	2.89069	519105	5062.99	-6.67989	0.00478395	2.32021	519105	209824	-1.30685
958	164.107	21.2207	37480.5	27046.5	407713	557417	193979	235405	0.0266601	1.57414	32264.5	482566	3.90271	0.0134341	1.87179	32264.5	214693	2.73425
959	238.115	21.2565	11773.8	12375.3	12415.7	13311.9	73436.7	74818.3	0.281141	0.551076	12075.5	12864.8	0.0913406	0.000147394	3.83152	12075.5	74128.5	2.61794
960	259.095	21.2645	17246.2	18118.3	9079.47	8436.31	193303	183609	0.00366557	2.43586	17683.2	8758.89	-1.01356	0.000811062	3.09095	17683.2	188457	3.41378
961	237.112	21.273	32739.7	32152	15129.7	15259	449150	451807	0.000304034	3.51708	32446.9	15195.4	-1.09445	1.05944e-05	4.97493	32446.9	450480	3.79531
962	487.231	21.289	15915.9	14323.4	1218.85	2289.24	135478	130536	0.00511285	2.29134	15120.7	1755.04	-3.10694	0.000484612	3.31461	15120.7	133008	3.13692
963	419.146	21.301	34835.6	38616.3	65381.9	70044.3	114284	193792	0.0092512	2.0338	36727	67714.1	0.882617	0.098401	1.007	36727	154039	2.06839
964	703.29	21.3585	31910	29387.4	0	428.35	1039.22	0	0.00176248	2.75388	30649.7	215.175	-7.15422	0.00204377	2.68957	30649.7	520.608	-5.87953
965	519.217	21.3585	34628.8	38582.3	967.489	240.53	3373.54	4721.69	0.00310215	2.50834	36606.5	605.01	-5.919	0.00408958	2.38832	36606.5	4048.62	-3.1766
966	350.152	21.3665	66714.1	58433.8	12044.1	12274.1	36448.1	31750	0.00668161	2.17512	62574.9	12160.1	-2.36343	0.0268263	1.57144	62574.9	34100	-0.875812
967	93.0701	21.3745	322232	284191	6276.21	3828.56	55333.6	54256.5	0.00406152	2.39131	303212	5053.38	-5.90693	0.00581606	2.23537	303212	54796.1	-2.46818
968	714.257	21.3825	46955.1	38558	0	0	0	260.315	0.0095053	2.02203	42757.6	1	-15.3839	0.00957166	2.01901	42757.6	131.157	-8.34874
969	715.263	21.3825	147386	118276	0	0	870.708	238.239	0.0117944	1.92833	132832	1	-17.0192	0.0118972	1.92456	132832	555.474	-7.90167
970	716.265	21.3825	62382.2	49312.7	0	481.609	0	0	0.0135488	1.8681	55848.4	241.805	-7.85153	0.0134167	1.87236	55848.4	1	-15.7692
971	139.075	21.3825	3.41471e+06	3.08389e+06	25726.4	23761.9	331946	312360	0.00262099	2.58153	3.2493e+06	24745.2	-7.03684	0.00318896	2.49635	3.2493e+06	322154	-3.33431
972	738.249	21.3905	26736.6	22493.7	0	0	0	0	0.00734599	2.13395	24616.2	1	-14.5873	0.00734599	2.13395	24616.2	1	-14.5873
973	700.294	21.3905	59851.5	52325	0	0	0	1060.63	0.00447161	2.34954	56089.2	1	-15.7754	0.00464666	2.33286	56089.2	531.313	-6.72202
974	717.265	21.3905	44087.2	36084.7	0	0	0	239.383	0.00981695	2.00802	40087	1	-15.2908	0.00988367	2.00508	40087	120.692	-8.37566
975	425.116	21.3905	39617.7	35488.9	2298.81	1059.69	9316.52	8156.87	0.00359038	2.44486	37554.3	1680.25	-4.48223	0.0054915	2.26031	37554.3	8737.69	-2.10365
976	722.277	21.3985	31078.4	26321.4	0	0	0	214.814	0.00679839	2.16759	28700.9	1	-14.8088	0.00686286	2.1635	28700.9	108.407	-8.04849
977	699.291	21.3985	158486	135244	409.044	0	2203.04	2505.51	0.00622187	2.20608	146866	205.522	-9.48099	0.00640569	2.19343	146866	2355.27	-5.96246
978	721.274	21.3985	78511	64578.6	0	202.212	587.484	733.355	0.00937597	2.02798	71545.8	102.106	-9.45266	0.00952145	2.0213	71545.8	661.42	-6.75716
979	686.328	21.3985	71138.3	52614.8	0	212.569	540.425	428.049	0.0217537	1.66247	61877.6	107.284	-9.17183	0.0220115	1.65735	61877.6	485.237	-6.99458
980	461.194	21.3985	119582	120443	1841.34	2920.46	12463.4	15674.2	3.44278e-05	4.46309	120013	2381.9	-5.65494	0.000246038	3.609	120013	14069.8	-3.09253
981	489.132	21.3985	54651.4	53236.1	552.15	487.693	10999.5	11139.2	0.000175768	3.75506	53944.8	520.922	-6.69427	0.000274956	3.56074	53944.8	11070.3	-2.28478
982	415.14	21.3994	57801.2	57728.5	1504.88	2550.87	9572.28	184034	8.84595e-05	4.05326	57765.9	2028.87	-4.83147	0.698297	0.15596	57765.9	96803.9	0.744848
983	706.31	21.4065	95874.3	77165.6	0	0	243.957	246.131	0.0114884	1.93974	86520.9	1	-16.4008	0.0115526	1.93732	86520.9	246.044	-8.45799
984	685.329	21.4065	277611	218664	234.233	245.997	1087.34	1121.96	0.0138429	1.85877	248139	241.115	-10.0072	0.013938	1.8558	248139	1105.65	-7.81011
985	684.329	21.4065	966822	732693	521.319	427.659	1747.77	2013.28	0.0184748	1.73342	849759	475.489	-10.8034	0.0185345	1.73202	849759	1881.52	-8.81901
986	292.155	21.4065	132456	116463	6828.66	6402.94	12959.2	12776.9	0.00457625	2.33949	124461	6616.8	-4.23341	0.00509646	2.29273	124461	12869.1	-3.27371
987	448.254	21.4065	99566.6	92640.7	1820	2850.03	7694.72	6493.59	0.00139113	2.85663	96104.7	2336.02	-5.36248	0.0015555	2.80813	96104.7	7095.16	-3.7597
988	483.117	21.4065	54990.6	50920.2	699.674	1059.52	8685.11	8190.85	0.00153574	2.81368	52956.4	880.598	-5.91018	0.00211411	2.67487	52956.4	8438.98	-2.64966
989	707.31	21.4145	50488	43363.7	0	542.809	0	211.271	0.00581227	2.23565	46926.8	272.404	-7.42852	0.00574351	2.24082	46926.8	106.636	-8.78158
990	431.189	21.4145	226750	222337	5908.87	5200.97	16207.4	20202.3	0.000104124	3.98245	224545	5555.92	-5.33683	0.000208007	3.68192	224545	18205.9	-3.62453
991	331.176	21.4145	6.24393e+06	5.22334e+06	33873.4	33613.3	535929	485529	0.00791992	2.10128	5.73364e+06	33744.3	-7.40866	0.00943389	2.02531	5.73364e+06	510730	-3.48882
992	683.325	21.4154	2.7438e+06	2.08711e+06	0	0	40322.1	6507.13	0.0179815	1.74517	2.41546e+06	1	-21.2039	0.0183729	1.73582	2.41546e+06	23415.6	-6.68868
993	176.071	21.4187	44773.4	59015.7	52480.7	59371.1	119529	114542	0.660997	0.1798	51895.6	55926.9	0.107931	0.0131515	1.88102	51895.6	117036	1.17327
994	169.086	21.4187	135801	168044	52355	51244.3	363708	353104	0.0249896	1.60224	151923	51800.7	-1.5523	0.00668786	2.17471	151923	358407	1.23825
995	353.158	21.4242	6.88271e+06	6.11211e+06	10738.8	10571	534882	505994	0.0035095	2.45475	6.49741e+06	10655.9	-9.25207	0.0041356	2.38346	6.49741e+06	520439	-3.64206
996	354.161	21.4314	1.17871e+06	1.05191e+06	5836.78	6304.48	107741	99369.8	0.0032512	2.48796	1.11531e+06	6071.63	-7.52115	0.00392093	2.40661	1.11531e+06	103556	-3.42896
997	727.322	21.4385	74554.2	68472.6	291	0	209.637	662.172	0.00181456	2.74123	71514.4	146.5	-8.93119	0.00183528	2.7363	71514.4	436.904	-7.35477
998	728.322	21.4385	30066.1	25791.3	0	0	222.369	208.305	0.00580607	2.23612	27929.7	1	-14.7695	0.00589591	2.22945	27929.7	216.337	-7.01237
999	158.089	21.4385	423679	385659	21975.4	21328	64165.1	64341.6	0.00245495	2.60996	404670	21652.7	-4.22413	0.00310399	2.50808	404670	64254.4	-2.65488
1000	157.086	21.4456	4.66793e+06	4.21023e+06	52675.1	47092.3	731370	548137	0.00270785	2.56738	4.43908e+06	49884.7	-6.47552	0.00418321	2.37849	4.43908e+06	639755	-2.79467
1001	369.128	21.4465	276723	248386	5603.91	5998.05	38538.8	37692.2	0.00303197	2.51828	262556	5801.98	-5.49993	0.0039651	2.40175	262556	38116.5	-2.78414
1002	283.155	21.4738	22884	18463	14173.4	13814.4	120666	115428	0.094818	1.02311	20674.5	13994.9	-0.562953	0.00123665	2.90775	20674.5	118048	2.51345
1003	376.2	21.4795	61025.4	56734.8	4922.86	5502.92	9682.05	9260.22	0.00162313	2.78965	58881.1	5213.89	-3.49737	0.00189798	2.72171	58881.1	9472.13	-2.63604
1004	357.19	21.4795	123699	137986	6149.05	7968.76	22910	19017.2	0.00336766	2.47267	130844	7059.91	-4.21205	0.00451013	2.34581	130844	20964.6	-2.64181
1005	375.168	21.4795	238057	232951	7225.3	8438.93	46420.9	45951.6	0.000132827	3.87671	235505	7833.11	-4.91003	0.000183349	3.73672	235505	46187.2	-2.35019
1006	399.213	21.4955	289534	264411	7825.59	9959.97	25906.8	25123.4	0.00220415	2.65676	276974	8893.78	-4.96081	0.00248858	2.60405	276974	25516.1	-3.44027
1007	304.176	21.4965	176623	179682	6300.18	6201.56	62371.1	51541.9	7.92518e-05	4.10099	178153	6251.87	-4.83269	0.00214833	2.6679	178153	56957.5	-1.64516
1008	218.212	21.4983	1.01189e+06	1.79259e+06	1.06633e+06	1.83643e+06	1.45062e+06	1.61995e+06	0.936757	0.028373	1.40224e+06	1.45138e+06	0.0496902	0.770742	0.113091	1.40224e+06	1.53529e+06	0.130774
1009	639.299	21.5115	61552.1	57692	427.283	539.578	1076.73	1003.56	0.00106429	2.97294	59623.1	484.43	-6.94344	0.00108406	2.96495	59623.1	1041.15	-5.83963
1010	309.132	21.5115	133971	145524	6513.4	5640.96	70713.4	56355.7	0.00187267	2.72754	139749	6078.18	-4.52305	0.0143038	1.84455	139749	63535.5	-1.1372
1011	206.082	21.5118	59296	61248.8	25562.2	28729.4	79452.3	69272.1	0.00313912	2.50319	60273.4	27146.8	-1.15074	0.112861	0.947456	60273.4	74363.2	0.303068
1012	287.146	21.5275	61003.8	64910.5	7622.83	8880.99	27396.2	23019.1	0.00140426	2.85255	62958.2	8252.91	-2.93142	0.00598449	2.22297	62958.2	25208.7	-1.32047
1013	219.214	21.5426	191124	244113	145574	250401	201704	229661	0.769981	0.11352	217619	197989	-0.13639	0.954349	0.0202926	217619	215684	-0.0128916
1014	370.114	21.5526	54083.7	48787.3	3552.92	2906.1	80965.4	79385.3	0.00304885	2.51586	51436.5	3230.51	-3.99296	0.00911982	2.04001	51436.5	80176.4	0.640384
1015	797.331	21.5675	31881.5	27744	215.22	0	0	0	0.00482787	2.31624	29813.8	108.61	-8.10067	0.00478048	2.32053	29813.8	1	-14.8637
1016	347.111	21.5915	70679.2	82706.8	4823.51	5369.16	16916.8	13611.8	0.00699567	2.15517	76694	5097.33	-3.9113	0.0101511	1.99348	76694	15265.3	-2.32886
1017	305.12	21.6149	4585.62	4774.32	33332.8	41130.4	50544.3	51406.9	0.0140524	1.85225	4680.97	37232.6	2.99169	9.09248e-05	4.04132	4680.97	50976.6	3.44496
1018	445.186	21.6246	387394	449909	2826.23	2660.38	5338.56	6117.33	0.00560073	2.25176	418652	2744.31	-7.25317	0.00568213	2.24549	418652	5728.94	-6.19134
1019	467.168	21.6246	76172.8	94193.8	440.226	1748.44	1351.46	1806.79	0.0113465	1.94514	85184.3	1095.33	-6.28115	0.0114242	1.94217	85184.3	1580.13	-5.75247
1020	342.159	21.6246	98351.7	98174	5079.66	6195.18	30032.5	30820.9	3.71795e-05	4.4297	98263.9	5638.42	-4.1233	3.54786e-05	4.45003	98263.9	30427.7	-1.69128
1021	462.253	21.6264	228031	227922	810.504	683.367	401113	806314	1.35368e-07	6.86848	227977	747.935	-8.25176	0.204817	0.688633	227977	603715	1.40498
1022	480.266	21.6427	2279.05	1545.15	1661.71	1194.79	664580	627246	0.381724	0.418251	1913.1	1429.25	-0.420652	0.000839456	3.076	1913.1	645914	8.39929
1023	479.263	21.6427	5421.35	4753.25	2524.26	2325.63	2.44572e+06	2.29071e+06	0.0167064	1.77712	5088.3	2425.94	-1.06864	0.00107405	2.96898	5088.3	2.36822e+06	8.8624
1024	288.217	21.6427	23778.8	21311.9	9038.59	9996.7	449065	425363	0.0101595	1.99313	22546.3	9518.64	-1.24406	0.000824592	3.08376	22546.3	437215	4.27738
1025	229.144	21.6578	289888	171701	24787.6	25613.7	1.66598e+07	1.6007e+07	0.0736129	1.13305	230796	25201.6	-3.19503	0.000423983	3.37265	230796	1.63334e+07	6.14506
1026	165.127	21.6592	36623.5	35844.4	72612.7	86505.1	266762	260261	0.0248296	1.60503	36234.9	79559.9	1.13466	0.000207429	3.68313	36234.9	263512	2.86242
1027	149.132	21.6592	27933.8	28256.2	43302.8	52088.2	198173	202880	0.046791	1.32984	28096	47696.5	0.763519	0.000187154	3.7278	28096	200528	2.83536
1028	211.133	21.6592	165118	155326	239003	258491	5.40382e+06	5.37099e+06	0.0148377	1.82863	160223	248748	0.634602	1.07354e-05	4.96918	160223	5.38741e+06	5.07143
1029	252.129	21.6592	14715.6	13310.3	12314	15779.7	544359	533307	0.987173	0.00560673	14013.9	14047.9	0.003488	0.000112641	3.9483	14013.9	538834	5.26491
1030	251.126	21.6592	81168.5	51054	23015.4	22821.4	4.12119e+06	3.98146e+06	0.10308	0.986825	66112.2	22919.4	-1.52835	0.000321429	3.49291	66112.2	4.05133e+06	5.93733
1031	230.147	21.6592	51291.4	28891.1	11484.3	13800.8	2.15097e+06	2.01401e+06	0.135018	0.869608	40092.3	12643.6	-1.66492	0.00115224	2.93846	40092.3	2.08249e+06	5.69884
1032	246.17	21.6592	41554.4	28088.4	12171.6	10384.8	1.6052e+06	1.46385e+06	0.074096	1.13021	34822.4	11279.2	-1.62635	0.00223347	2.65102	34822.4	1.53453e+06	5.46164
1033	247.173	21.6592	22427.8	23345.3	16696.4	17474.8	238541	217177	0.0105853	1.9753	22887.5	17086.6	-0.421696	0.00270971	2.56708	22887.5	227860	3.31552
1034	457.28	21.6592	15385.6	14863.8	6298.32	8065.27	146221	142326	0.0131853	1.87991	15125.7	7182.8	-1.07439	0.000231479	3.63549	15125.7	144275	3.25374
1035	193.122	21.6606	54393.6	29243.5	21890.2	21018.9	1.23106e+06	1.20179e+06	0.246983	0.607333	41819.5	21455.6	-0.962826	0.000269755	3.56903	41819.5	1.21643e+06	4.86233
1036	666.316	21.6647	30709.4	40423.3	0	0	452.902	257.861	0.0181427	1.7413	35567.3	1	-15.1183	0.0185078	1.73264	35567.3	356.381	-6.64099
1037	231.147	21.6752	36259.6	30705.9	20950	22221.2	263361	208253	0.0528299	1.27712	33483.8	21586.6	-0.633325	0.0182249	1.73934	33483.8	235808	2.81608
1038	541.234	21.6991	3051.97	3769.64	215.958	252.155	45430	114548	0.0125513	1.90131	3411.81	235.057	-3.85946	0.157061	0.803932	3411.81	79989.9	4.55121
1039	540.231	21.7071	1209.03	2128.36	0	0	120105	374015	0.0682073	1.16617	1669.7	1	-10.7054	0.19295	0.714555	1669.7	247061	7.20914
1040	337.129	21.7206	36001.1	41864.6	2968.52	3535.52	386.934	812.403	0.00674557	2.17098	38933.8	3253.02	-3.58117	0.0058288	2.23442	38933.8	600.668	-6.01831
1041	323.147	21.7206	131084	124975	1705.18	2208.45	25928.4	23100.4	0.000590496	3.22878	128030	1957.81	-6.0311	0.00105569	2.97646	128030	24515.4	-2.38473
1042	133.048	21.7366	20263.3	25682.3	3162.5	2698.34	0	889.83	0.0179169	1.74674	22973.8	2931.42	-2.97032	0.0145327	1.83765	22973.8	445.915	-5.68707
1043	324.144	21.7385	858304	985972	1092.66	1314.3	106616	113766	0.00477017	2.32147	922139	1204.48	-9.58043	0.00614319	2.21161	922139	110192	-3.06497
1044	257.194	21.7396	3156.9	4998.93	4170.85	3713.13	76795.7	72569.4	0.899241	0.0461241	4078.92	3942.99	-0.0488948	0.0010642	2.97297	4078.92	74683.5	4.19453
1045	361.038	21.7526	26744.2	28868.6	220.348	425.842	0	581.94	0.00150434	2.82265	27807.4	324.095	-6.42291	0.00159826	2.79635	27807.4	291.97	-6.5735
1046	325.147	21.7526	171384	190371	4700.31	5061.09	43165.4	41511.6	0.00289811	2.53788	180878	4881.7	-5.21149	0.00469817	2.32807	180878	42339.5	-2.09494
1047	150.076	21.7536	594793	718893	5536.41	4523.03	61310.4	78932.9	0.00894157	2.04859	656844	5030.72	-7.02864	0.0112185	1.95006	656844	70122.6	-3.2276
1048	329.131	21.7537	2.18462e+06	2.53306e+06	37377.1	45290.2	346663	394736	0.00560679	2.25129	2.35884e+06	41334.7	-5.83458	0.00773447	2.11157	2.35884e+06	370701	-2.66975
1049	330.104	21.7537	386894	437741	2362.79	2701.98	61879.9	79304.1	0.00382714	2.41713	412318	2533.38	-7.34655	0.00612809	2.21267	412318	70593	-2.54616
1050	307.118	21.7674	148751	162088	47222.7	63437.9	28131.6	30774.2	0.0108228	1.96566	155420	55331.3	-1.49001	0.00290011	2.53759	155420	29453.9	-2.39965
1051	391.075	21.7696	48617.3	54380.8	1031.38	1003.59	3859.63	1690.35	0.00324291	2.48907	51500.1	1018.48	-5.66008	0.00396978	2.40123	51500.1	2775.99	-4.2135
1052	657.253	21.7856	56380.4	59456.5	0	0	561.987	281.145	0.000704432	3.15216	57919.5	1	-15.8218	0.00072074	3.14222	57919.5	422.566	-7.09873
1053	386.254	21.8041	8413.64	6516.86	3040.12	3019.68	65904.3	62290.6	0.0428115	1.36844	7466.25	3030.9	-1.30064	0.00129584	2.88745	7466.25	64098.4	3.10183
1054	456.353	21.8176	63880.7	73554.1	69685.1	74992.6	71849.7	71778.2	0.578974	0.237341	68718.4	72339.9	0.0740949	0.587597	0.23092	68718.4	71814.9	0.0635877
1055	477.332	21.8187	189340	212105	252655	269025	248077	250201	0.0503151	1.2983	200724	260841	0.37796	0.0514809	1.28835	200724	249140	0.311746
1056	475.327	21.8187	4.26373e+06	4.88639e+06	5.94335e+06	6.2662e+06	5.59389e+06	5.64689e+06	0.0487464	1.31206	4.57506e+06	6.10478e+06	0.416147	0.078915	1.10284	4.57506e+06	5.62039e+06	0.296879
1057	476.33	21.8187	1.11961e+06	1.27273e+06	1.55609e+06	1.64153e+06	1.45443e+06	1.46952e+06	0.0442845	1.35375	1.19617e+06	1.59881e+06	0.418578	0.074523	1.12771	1.19617e+06	1.46198e+06	0.289499
1058	455.35	21.8201	434200	465194	516896	544111	496963	504755	0.0593919	1.22627	449698	530505	0.238409	0.0852532	1.06929	449698	500860	0.155453
1059	454.348	21.8201	2.66297e+06	2.96872e+06	3.19948e+06	3.39772e+06	3.12898e+06	3.10648e+06	0.117795	0.928874	2.81584e+06	3.2986e+06	0.228288	0.187728	0.726471	2.81584e+06	3.11773e+06	0.14693
1060	453.345	21.8201	1.02887e+07	1.14989e+07	1.25221e+07	1.32857e+07	1.21493e+07	1.21649e+07	0.106793	0.971458	1.08938e+07	1.29039e+07	0.244298	0.172109	0.764197	1.08938e+07	1.21571e+07	0.158288
1061	491.299	21.828	32829.8	34538.7	36202.1	39044.4	39436.5	39450.4	0.140755	0.851535	33685.3	37624.2	0.159544	0.0213123	1.67137	33685.3	39444.5	0.227706
1062	642.261	21.8336	125002	132922	0	0	1082.73	2322.17	0.000941726	3.02608	128963	1	-16.9766	0.000990699	3.00406	128963	1703.45	-6.24235
1063	641.258	21.8336	331026	361020	0	0	15514	16843.3	0.0018732	2.72742	346024	1	-18.4005	0.00206492	2.6851	346024	16179.6	-4.41862
1064	643.263	21.8347	36791	41064.5	0	0	594.51	25334.5	0.00299931	2.52298	38928.7	1	-15.2485	0.174524	0.758146	38928.7	12965.5	-1.58616
1065	435.169	21.8416	96866.4	84749.1	1225.43	3481.95	3396.75	2148.47	0.00481921	2.31702	90808.8	2354.69	-5.26922	0.00475249	2.32308	90808.8	2773.61	-5.03299
1066	463.239	21.868	8385.64	7123.73	1479.74	1299.09	110147	220022	0.00987876	2.0053	7755.69	1390.42	-2.47974	0.10338	0.985564	7755.69	165086	4.41182
1067	400.18	21.8685	10872.8	7406.08	3526.18	2640.74	273982	774615	0.0772862	1.1119	9140.44	3084.46	-1.56724	0.175837	0.75489	9140.44	524300	5.84198
1068	401.183	21.8704	56300.9	8445.84	3802.86	7008.86	68434.9	181253	0.377617	0.422949	32374.4	5406.86	-2.58199	0.270319	0.568123	32374.4	124845	1.94722
1069	344.254	21.8816	57426.2	51697.6	15059.1	13036.5	12976.3	11224.9	0.00557445	2.2538	54562.9	14048.8	-1.95747	0.00493888	2.30637	54562.9	12101.6	-2.17272
1070	345.098	21.8925	37212.2	39835.1	2391.7	1875.03	150749	127685	0.00134635	2.87084	38524.7	2134.36	-4.1739	0.0130268	1.88516	38524.7	139218	1.85349
1071	313.119	21.914	4.53496e+06	4.06511e+06	3055.24	4236.27	351049	301704	0.0029765	2.52629	4.30004e+06	3646.76	-10.2035	0.00351513	2.45406	4.30004e+06	326378	-3.71974
1072	665.31	21.9638	105569	94173.9	0	0	11953.7	9173.62	0.00323892	2.4896	99872.6	1	-16.6078	0.00428479	2.36807	99872.6	10564.7	-3.24084
1073	81.0702	21.964	47892.6	53921.5	800.3	349.306	104279	107759	0.00358766	2.44519	50908.1	575.803	-6.46617	0.00396503	2.40175	50908.1	106020	1.05837
1074	545.082	21.9649	868.91	1218	0	237.83	88716.5	89447.9	0.0484262	1.31492	1044.46	119.915	-3.12267	2.11816e-05	4.67404	1044.46	89083.2	6.41433
1075	544.087	21.9729	0	0	234.132	200.312	49856.8	55041.3	0.00600557	2.22145	1	218.222	7.76965	0.00243383	2.61371	1	52450.1	15.6787
1076	543.084	21.9729	1770.88	2596.74	0	0	201198	207807	0.0339436	1.46924	2184.81	1	-11.0933	0.000270811	3.56733	2184.81	204504	6.54847
1077	546.084	21.9809	258.017	0	202.592	0	21063.5	21794.4	0.881375	0.0548394	130.008	102.296	-0.345859	0.000330904	3.4803	130.008	21429.9	7.36488
1078	664.303	21.9958	225358	227295	1094.8	438.946	78727.2	20516.4	2.05364e-05	4.68748	226328	767.874	-8.20333	0.0261014	1.58334	226328	49622.8	-2.18934
1079	531.221	22.0026	32154.4	31782.1	3448.22	3647.91	3071.33	2443.77	5.52455e-05	4.2577	31969.3	3549.07	-3.17117	0.000155968	3.80696	31969.3	2758.55	-3.5347
1080	256.156	22.0591	85315.7	89933.6	131333	132004	428794	430589	0.00279469	2.55367	87625.6	131669	0.587495	5.24423e-05	4.28032	87625.6	429692	2.29388
1081	265.119	22.079	92861	99829.8	123134	123386	27538.4	29993.5	0.0163717	1.78591	96346.4	123261	0.355412	0.0029751	2.5265	96346.4	28766.9	-1.74382
1082	355.174	22.0924	469699	497100	5055.9	6309.73	91150.9	91563.8	0.00082317	3.08451	483400	5683.81	-6.41022	0.00121926	2.9139	483400	91358.3	-2.40361
1083	198.085	22.094	418449	428773	325766	334797	55666.9	53133.5	0.00535648	2.27112	423612	330282	-0.359043	0.000207171	3.68367	423612	54401.2	-2.96103
1084	197.081	22.1012	3.72002e+06	3.91395e+06	3.03615e+06	3.10591e+06	532399	489331	0.0185541	1.73156	3.81698e+06	3.07103e+06	-0.31371	0.0009014	3.04508	3.81698e+06	510866	-2.90142
1085	663.3	22.116	602809	614468	9277.32	9066.17	214516	151188	9.4581e-05	4.0242	608640	9172.75	-6.05209	0.005669	2.24649	608640	182853	-1.7349
1086	481.099	22.1485	59149.8	97549.8	2540.25	4005.14	72660.7	66759.1	0.0596925	1.22408	78350.8	3273.7	-4.58096	0.699987	0.15491	78350.8	69710.9	-0.168563
1087	339.183	22.1577	2114.21	2587.1	9342.91	9304.5	350555	821810	0.00115537	2.93728	2351.65	9324.71	1.98738	0.131507	0.881053	2351.65	586184	7.96153
1088	338.179	22.1657	2303.09	3255.09	12134.4	11121.7	1.57636e+06	3.95236e+06	0.00611118	2.21387	2780.09	11629.1	2.06453	0.145682	0.836594	2780.09	2.76436e+06	9.9576
1089	340.162	22.2198	85343.4	100785	5458.43	6894.26	106450	247161	0.00787024	2.10401	93065.2	6177.34	-3.91318	0.358327	0.44572	93065.2	176807	0.925859
1090	312.153	22.2206	142497	149166	15344.5	17412	27789.4	25975.9	0.000726444	3.1388	145833	16379.3	-3.15437	0.000842866	3.07424	145833	26883.7	-2.43951
1091	697.304	22.2206	58065.9	60250.8	0	0	1802.95	725.9	0.000340842	3.46745	59159.3	1	-15.8523	0.000442308	3.35428	59159.3	1265.43	-5.54691
1092	701.275	22.2286	69015	73358.3	0	0	15246.7	16941.6	0.000929338	3.03183	71187.7	1	-16.1193	0.00178561	2.74821	71187.7	16095.1	-2.145
1093	733.224	22.2366	94247.6	96944.4	0	0	10859.3	8326.7	0.000198901	3.70136	95597	1	-16.5447	0.000462286	3.33509	95597	9593.98	-3.31676
1094	204.57	22.2375	111145	115636	496.779	1340.51	63389.5	52666.9	0.000412564	3.38451	113391	919.647	-6.94602	0.0108448	1.96478	113391	58029.2	-0.966462
1095	311.15	22.2379	786734	796273	103819	101949	82024.2	85339.7	4.98145e-05	4.30264	791504	102885	-2.94357	5.08886e-05	4.29338	791504	83682.9	-3.24159
1096	793.274	22.2446	27860.5	26248	227.349	0	0	0	0.000912251	3.03989	27055.2	114.675	-7.88222	0.000887005	3.05207	27055.2	1	-14.7236
1097	85.0651	22.2446	36689.2	44978.9	3928.4	3275.11	4010.64	7150.17	0.0122414	1.91217	40835	3602.76	-3.50263	0.0154407	1.81133	40835	5581.41	-2.87111
1098	713.235	22.2446	79280.4	81914.7	0	0	5987.85	4725.14	0.000266958	3.57356	80598.5	1	-16.2985	0.000376642	3.42407	80598.5	5357.5	-3.91112
1099	184.057	22.2455	141216	159764	16712.5	15456.6	85786.3	75734.2	0.00474836	2.32346	150491	16085.5	-3.22584	0.0221258	1.6551	150491	80761.2	-0.897943
1100	521.197	22.2526	99471.3	102929	766.932	712.536	0	0	0.000296098	3.52856	101201	740.734	-7.09405	0.000291715	3.53504	101201	1	-16.6269
1101	513.208	22.2526	97456	97428.3	1530.06	237.762	1048.29	2473.15	4.47978e-05	4.34874	97443.2	884.911	-6.78288	5.54565e-05	4.25605	97443.2	1761.72	-5.7895
1102	807.244	22.2526	27260.4	28441.7	0	0	0	0	0.000449418	3.34735	27852.1	1	-14.7655	0.000449418	3.34735	27852.1	1	-14.7655
1103	682.995	22.2526	15487.5	18127.2	202.298	0	442.241	0	0.00621964	2.20623	16808.4	102.149	-7.36236	0.00644695	2.19065	16808.4	222.121	-6.24169
1104	504.221	22.2526	48008.9	51444.5	484.01	486.658	1399.51	0	0.00121474	2.91551	49727.7	486.334	-6.67596	0.00142828	2.84519	49727.7	700.753	-6.149
1105	742.268	22.2526	105495	105429	0	0	0	1387.09	9.51401e-08	7.02164	105463	1	-16.6864	4.39148e-05	4.35739	105463	694.543	-7.24646
1106	712.234	22.2526	166886	168711	0	203.793	6096.26	3420.26	3.00001e-05	4.52288	167799	102.896	-10.6713	9.8682e-05	4.00576	167799	4759.26	-5.13986
1107	810.255	22.2526	96856.4	98122.4	0	678.102	2988.78	2266.01	5.46299e-05	4.26257	97490.4	340.051	-8.16337	5.90354e-05	4.22889	97490.4	2628.4	-5.21301
1108	512.21	22.2526	394994	422285	510.29	487.685	18761.3	10238.6	0.00111594	2.95236	408641	499.987	-9.67473	0.00131294	2.88176	408641	14501	-4.81661
1109	710.225	22.2526	195029	196401	205.424	217.95	14473.2	8427.96	1.23102e-05	4.90974	195716	212.687	-9.84581	0.000282817	3.5485	195716	11451.6	-4.09514
1110	809.252	22.2526	252374	253994	266.149	0	34135.6	24599.6	1.0527e-05	4.9777	253185	134.074	-10.8829	0.000466602	3.33105	253185	29368.6	-3.10784
1111	738.256	22.2526	64746.7	68287.3	0	0	8289.22	9333.26	0.00070756	3.15024	66518	1	-16.0215	0.0010214	2.9908	66518	8812.24	-2.91616
1112	813.259	22.2526	70650.5	73269.1	0	253.763	14028.9	15551.4	0.000335174	3.47473	71960.8	127.881	-9.13626	0.000701057	3.15425	71960.8	14791.1	-2.28248
1113	711.233	22.2535	452043	465526	266.514	268.111	41040.6	30602.5	0.000216106	3.66533	458786	268.313	-10.7397	0.000406056	3.39141	458786	35822.5	-3.67888
1114	156.074	22.2535	373960	393724	19472.4	21863.9	78325.7	72735.2	0.000750388	3.12471	383843	20669.1	-4.21497	0.00110769	2.95558	383843	75531.4	-2.34537
1115	815.268	22.2535	353892	343256	0	0	149507	125889	0.000232689	3.63322	348575	1	-18.4111	0.00375076	2.42588	348575	137699	-1.33995
1116	737.252	22.2547	177305	182863	0	0	47123.4	36199.8	0.00023801	3.62341	180085	1	-17.4583	0.00195415	2.70904	180085	41662.6	-2.11185
1117	418.207	22.2547	94244.3	110277	6264.98	5935.79	49049.2	47755	0.0068809	2.16236	102262	6101.38	-4.06699	0.0215788	1.66597	102262	48403.1	-1.07909
1118	497.073	22.2547	32192.3	27777.6	3347.41	4529.16	43499.4	40261.7	0.0076085	2.1187	29985.9	3939.29	-2.92828	0.0490855	1.30905	29985.9	41881.6	0.482029
1119	485.109	22.2547	25076.6	28555.1	1420.63	2386.98	37814	34195.7	0.00520954	2.2832	26816.8	1904.8	-3.81542	0.0671617	1.17288	26816.8	36005.9	0.425093
1120	741.275	22.255	290957	296596	0	0	33660.7	30624.9	9.20832e-05	4.03582	293778	1	-18.1644	0.00014974	3.82466	293778	32143.8	-3.19211
1121	680.298	22.255	7.59313e+06	7.71707e+06	6730.58	5732.21	1.65487e+06	1.31216e+06	6.56341e-05	4.18287	7.6551e+06	6232.39	-10.2624	0.000870581	3.06019	7.6551e+06	1.48351e+06	-2.3674
1122	429.085	22.255	218008	222004	4739.35	5195.34	118576	113592	8.74241e-05	4.05837	220007	4968.35	-5.46864	0.000943378	3.02531	220007	116085	-0.922367
1123	522.197	22.2606	33319.3	29583.1	3316.15	3453.67	233.164	924.684	0.00440713	2.35584	31452.2	3385.91	-3.21554	0.00376573	2.42415	31452.2	579.924	-5.76115
1124	112.084	22.2606	136677	147871	2704.88	2452.51	25043.6	22181.4	0.00160227	2.79526	142275	2579.7	-5.78533	0.00236193	2.62673	142275	23613.5	-2.591
1125	109.065	22.2606	114496	124556	3837.41	5488.07	23914.7	23470.1	0.0019633	2.70701	119527	4663.74	-4.67971	0.00274858	2.56089	119527	23693.4	-2.33478
1126	747.208	22.2606	63571.4	69171.8	0	0	1477.81	0	0.00177522	2.75075	66372.6	1	-16.0183	0.00194134	2.7119	66372.6	739.907	-6.4871
1127	520.196	22.2606	167787	177450	0	776.53	2504.38	2023.08	0.000791008	3.10182	172619	389.265	-8.79262	0.000805308	3.09404	172619	2264.73	-6.25211
1128	357.124	22.2606	74168.5	85845.6	7909.5	7868.82	15206.3	8268.09	0.00649067	2.18771	80008.1	7890.16	-3.34202	0.00975164	2.01092	80008.1	11738.2	-2.76893
1129	739.252	22.2606	74864.5	75779.2	0	0	19534.7	11808.5	3.68713e-05	4.43331	75322.8	1	-16.2008	0.00422603	2.37407	75322.8	15672.6	-2.26484
1130	461.255	22.2606	139377	150703	4941.46	4939.99	38277.2	38569	0.00162996	2.78782	145041	4941.73	-4.8753	0.00281133	2.55109	145041	38424.1	-1.91638
1131	682.308	22.2615	448276	441908	393.259	681.434	124053	104664	5.13909e-05	4.28911	445093	538.347	-9.69136	0.000950452	3.02207	445093	114360	-1.96053
1132	356.122	22.2617	251642	264336	5854.74	5719.74	34181	29344.3	0.0006328	3.19873	257990	5788.24	-5.47805	0.000900177	3.04567	257990	31763.7	-3.02186
1133	95.0491	22.2617	219840	227619	1155.67	530.156	38422.2	25163	0.000306328	3.51381	223730	843.914	-8.05045	0.00159982	2.79593	223730	31793.6	-2.81495
1134	127.075	22.2617	230690	237603	11520.5	12439.2	49211	45132.4	0.000246236	3.60865	234148	11980.8	-4.28862	0.000460383	3.33688	234148	47172.7	-2.3114
1135	155.07	22.2626	4.14236e+06	4.4109e+06	56176.5	55208.9	819484	720352	0.00101042	2.9955	4.27663e+06	55693.7	-6.26282	0.00166177	2.77943	4.27663e+06	769919	-2.4737
1136	474.27	22.2626	42703	48763.7	6107.97	4823.51	58228.1	55909.3	0.00586586	2.23167	45734.3	5466.74	-3.06453	0.0730655	1.13629	45734.3	57069.7	0.319447
1137	681.3	22.263	2.02857e+06	2.05768e+06	526.677	1391.13	459566	363202	5.08386e-05	4.29381	2.04313e+06	959.903	-11.0556	0.000950109	3.02223	2.04313e+06	411385	-2.31222
1138	413.112	22.263	296617	306674	7714.98	8482.88	165869	152338	0.000295037	3.53012	301647	8099.93	-5.21881	0.00347927	2.45851	301647	159105	-0.922883
1139	347.191	22.2674	1.84314e+07	1.88057e+07	51737.1	47169.8	3.22492e+06	2.66613e+06	0.000101587	3.99316	1.86186e+07	49454.5	-8.55642	0.00046007	3.33718	1.86186e+07	2.94552e+06	-2.66014
1140	679.295	22.2686	2.2821e+07	2.28132e+07	15653.1	14026.5	4.80229e+06	3.88106e+06	3.10299e-08	7.50822	2.28171e+07	14840.8	-10.5863	0.000621029	3.20689	2.28171e+07	4.34168e+06	-2.39379
1141	137.059	22.2695	442045	457145	16213.1	16801.5	90913.1	78962.7	0.000304245	3.51678	449596	16508.3	-4.76736	0.000696459	3.1571	449596	84938.9	-2.40413
1142	173.081	22.2695	2.12535e+07	2.20115e+07	81360.8	78460.5	4.02879e+06	3.49005e+06	0.000309104	3.5099	2.16325e+07	79911.7	-8.08058	0.000676131	3.16997	2.16325e+07	3.75942e+06	-2.52462
1143	111.08	22.2695	1.72504e+06	1.79358e+06	8458.72	10891.4	330143	284908	0.000383865	3.41582	1.75931e+06	9676.07	-7.50638	0.000798895	3.09751	1.75931e+06	307526	-2.51623
1144	367.118	22.2695	935977	934933	31896.1	28577.9	351467	300940	3.69198e-06	5.43274	935456	30238	-4.95124	0.00171579	2.76554	935456	326205	-1.51989
1145	432.224	22.2706	31253.5	54297	9139.73	7435.11	61704.6	57439.4	0.0962867	1.01643	42776.3	8288.42	-2.36764	0.288125	0.540419	42776.3	59573	0.477849
1146	174.1	22.271	1.86638e+06	1.9475e+06	115577	189118	376647	385746	0.000972073	3.0123	1.90694e+06	152349	-3.64581	0.000714724	3.14586	1.90694e+06	381198	-2.32265
1147	348.193	22.271	2.85153e+06	2.89623e+06	13070.8	12583.4	585859	508814	6.10365e-05	4.21441	2.87388e+06	12828.1	-7.80755	0.000366261	3.43621	2.87388e+06	547338	-2.3925
1148	460.255	22.271	518822	578210	5638.53	7388.24	146048	142042	0.0029906	2.52424	548517	6514.39	-6.39576	0.00537059	2.26998	548517	144046	-1.92901
1149	346.187	22.271	5.46911e+07	5.4634e+07	235454	218006	1.88622e+07	1.58138e+07	3.00661e-07	6.52192	5.46626e+07	226731	-7.91343	0.00166406	2.77883	5.46626e+07	1.7338e+07	-1.65661
1150	368.126	22.2766	182962	198203	10916.4	10764.7	72012.8	61240.3	0.00179268	2.7465	190583	10841.6	-4.13578	0.00561956	2.2503	190583	66627.6	-1.51623
1151	446.235	22.2843	196159	212736	3988.1	4039.99	68125.2	79676.9	0.00170581	2.76807	204448	4015.05	-5.67018	0.00593557	2.22654	204448	73902.1	-1.46805
1152	352.146	22.2846	6.66551e+06	6.88226e+06	63736.7	57963.8	2.05662e+06	1.79781e+06	0.000260724	3.58382	6.77389e+06	60851.2	-6.79855	0.00121071	2.91696	6.77389e+06	1.92722e+06	-1.81347
1153	351.142	22.2846	3.82321e+07	3.92067e+07	334283	293343	1.26644e+07	1.10091e+07	0.00016126	3.79247	3.87194e+07	313814	-6.947	0.0012741	2.8948	3.87194e+07	1.18368e+07	-1.70978
1154	369.123	22.2846	90357.8	98032.7	8747.99	7766.79	37284.1	35151.5	0.00202045	2.69455	94196.2	8258.39	-3.51174	0.00468612	2.32919	94196.2	36218.8	-1.37893
1155	353.149	22.2855	973514	1.01131e+06	17440.5	16838.2	406803	373505	0.000375369	3.42554	992413	17140.4	-5.85547	0.00174429	2.75838	992413	390155	-1.34689
1156	525.217	22.2927	24758.8	24764.7	0	0	564.41	207.357	1.43788e-08	7.84228	24762.8	1	-14.5959	5.365e-05	4.27043	24762.8	386.883	-6.00013
1157	374.216	22.2937	210077	230715	12663.8	15158.5	79225.5	76658.6	0.00252433	2.59785	220397	13912.2	-3.98568	0.00528607	2.27687	220397	77943.1	-1.49961
1158	732.305	22.3006	70996.5	79274.4	273.533	199.073	0	210.644	0.00304007	2.51712	75136.4	237.303	-8.30664	0.00303122	2.51838	75136.4	106.322	-9.46493
1159	731.301	22.3006	190230	202114	0	205.045	13511.8	9135.56	0.00091747	3.03741	196173	103.522	-10.888	0.00117142	2.93129	196173	11324.7	-4.11458
1160	389.237	22.3006	134389	139229	8065.33	8850.7	33078.4	25930.6	0.000364611	3.43817	136810	8459.02	-4.01554	0.00161395	2.79211	136810	29505.5	-2.21312
1161	414.138	22.3082	66196.9	70682.1	7120.24	9663.92	320374	806610	0.00183832	2.73558	68440.5	8393.08	-3.02758	0.178668	0.747954	68440.5	563493	3.04148
1162	388.233	22.3086	595943	611958	9029.35	9556.33	124463	98826.7	0.000181482	3.74117	603952	9293.84	-6.02201	0.000941142	3.02634	603952	111646	-2.43551
1163	705.308	22.3154	486933	486295	258.827	0	28263.1	22189.8	5.00369e-07	6.30071	486615	130.414	-11.8655	4.37918e-05	4.35861	486615	25227.4	-4.26972
1164	707.308	22.3167	51287.8	54541.8	0	0	0	609.704	0.000944063	3.025	52915.8	1	-15.6914	0.000988499	3.00502	52915.8	305.852	-7.43472
1165	706.31	22.3167	191971	198279	0	261.454	5047.73	3788.83	0.00026197	3.58175	195126	131.727	-10.5326	0.000284293	3.54623	195126	4419.28	-5.46445
1166	372.203	22.3167	2.75046e+06	2.98267e+06	11963.8	11622.2	161921	138465	0.00165005	2.7825	2.86656e+06	11794	-7.92512	0.00184054	2.73505	2.86656e+06	150194	-4.25442
1167	373.206	22.3167	558052	615285	5059.06	5382.66	40534.5	33061	0.00241353	2.61735	586669	5221.86	-6.81184	0.00274325	2.56173	586669	36798.7	-3.99482
1168	397.198	22.3177	946643	980355	17592.3	20509.7	328178	290400	0.00032078	3.49379	963500	19052	-5.66027	0.00149416	2.8256	963500	309290	-1.63932
1169	622.343	22.3186	3418.72	7268.59	0	712.873	36516.4	36183.8	0.125684	0.90072	5344.66	357.436	-3.90234	0.00386043	2.41336	5344.66	36351.1	2.76583
1170	377.158	22.3262	1.94672e+06	2.10524e+06	7678.98	9940.56	138336	120968	0.00154077	2.81226	2.02598e+06	8810.77	-7.84514	0.00176337	2.75366	2.02598e+06	129653	-3.96589
1171	378.161	22.3327	388940	422061	5492.37	5332.66	27846	26013.5	0.00170905	2.76725	405501	5413.51	-6.227	0.00191405	2.71805	405501	26930.8	-3.91238
1172	398.201	22.3407	221858	227205	9012.9	9754.05	78140.3	73267.3	0.000157343	3.80315	224533	9384.47	-4.58051	0.000590194	3.22901	224533	75704.8	-1.56847
1173	379.165	22.3487	68479.8	75511.6	7073.25	7675.6	11203.2	10098.9	0.00296865	2.52744	71996.7	7375.43	-3.28713	0.00334899	2.47509	71996.7	10652.1	-2.7568
1174	621.339	22.3487	50255.8	59647.8	398.889	212.402	94842.5	100900	0.0073068	2.13627	54952.8	306.646	-7.48548	0.0165321	1.78167	54952.8	97872.2	0.832705
1175	487.117	22.3596	174225	166172	3711.7	2437.13	103526	88462.3	0.00059441	3.22591	170199	3075.42	-5.7903	0.0129889	1.88643	170199	95995.1	-0.826194
1176	380.172	22.375	3591.9	2960.27	4588.41	6018.52	124376	207733	0.122038	0.913504	3277.08	5304.46	0.694795	0.0597467	1.22369	3277.08	166056	5.66311
1177	349.17	22.3977	639256	625875	39416.4	49753.8	102504	96264.1	0.000206692	3.68468	632566	44586.1	-3.82655	0.000191653	3.71748	632566	99385.2	-2.67011
1178	233.081	22.4235	6715.83	24428	90982.5	84373.6	445471	426083	0.0167543	1.77587	15572.9	87679.1	2.49319	0.000974955	3.01102	15572.9	435778	4.80648
1179	423.214	22.4457	1.24967e+06	1.09765e+06	7692.24	10486.7	31943.1	27862	0.00423449	2.3732	1.17366e+06	9090.45	-7.01244	0.00439065	2.35747	1.17366e+06	29903.5	-5.29455
1180	212.164	22.4475	3328.68	2031.24	4512.48	4018.1	89909.7	100584	0.149825	0.824415	2680.96	4266.29	0.670233	0.00335654	2.47411	2680.96	95247.8	5.15087
1181	424.217	22.4537	319491	278437	4506.51	4925.64	11192.5	8960.73	0.00483185	2.31589	298965	4717.07	-5.98594	0.00502566	2.29881	298965	10077.6	-4.89075
1182	299.186	22.464	6349.49	8719.91	15427.5	14383.7	115145	118572	0.0295095	1.53004	7535.7	14906.6	0.984137	0.00036303	3.44006	7535.7	116859	3.95488
1183	163.133	22.4673	219989	240791	441087	435061	368456	395757	0.00270744	2.56744	230391	438075	0.927091	0.0125547	1.90119	230391	382107	0.729892
1184	89.0602	22.4673	7349.61	9061.43	26169	28481.7	17719.1	22976.3	0.00561412	2.25072	8206.52	27326.4	1.73545	0.0481239	1.31764	8206.52	20348.7	1.31009
1185	445.195	22.4697	243730	221344	3601.46	8193.2	10687.6	8443.06	0.00253191	2.59655	232538	5898.33	-5.30102	0.0025355	2.59594	232538	9566.35	-4.60336
1186	147.08	22.472	758185	732945	20677.1	22048.3	90715.2	103425	0.000304426	3.51652	745566	21363.7	-5.1251	0.000474405	3.32385	745566	97071.2	-2.94122
1187	180.159	22.4733	25769.3	24805.1	65514.1	63816.7	57572.4	57528.3	0.000613828	3.21195	25288.2	64666.4	1.35455	0.000223684	3.65037	25288.2	57551.4	1.18638
1188	91.0544	22.4771	178786	182995	3604.38	3053.86	24615.9	24287.3	0.000142845	3.84513	180892	3330.12	-5.76341	0.000182021	3.73988	180892	24452.6	-2.88707
1189	425.217	22.4777	56030.3	48604.4	4419.73	5649	7316.38	6872.42	0.00627577	2.20233	52318.4	5035.37	-3.37715	0.00669717	2.17411	52318.4	7095.4	-2.88236
1190	269.156	22.4792	112621	101002	12971.5	14360.2	119082	140362	0.00392259	2.40643	106812	13666.8	-2.96633	0.199347	0.700389	106812	129723	0.280355
1191	215.068	22.48	1.05383e+06	1.00299e+06	30383.3	30827.1	115115	131007	0.000648394	3.18816	1.02841e+06	30606.2	-5.07045	0.000864198	3.06339	1.02841e+06	123062	-3.06297
1192	176.079	22.4851	443712	437703	10917	12072	56663.4	67454.5	5.08109e-05	4.29404	440709	11495.5	-5.26068	0.000265908	3.57527	440709	62059.9	-2.82809
1193	210.113	22.4871	688847	646381	13792.5	15616	99403.6	107858	0.00105787	2.97557	667615	14705.3	-5.50461	0.00147034	2.83258	667615	103632	-2.68755
1194	107.07	22.4879	31673.9	34048.4	60865.9	59108.9	49344.5	53792.5	0.00295136	2.52998	32862.2	59988.4	0.868256	0.0176812	1.75249	32862.2	51569.5	0.65009
1195	192.102	22.4923	348099	333339	8264.02	9022.72	43513.7	48477.7	0.000494853	3.30552	340720	8644.37	-5.30068	0.000697232	3.15662	340720	45996.7	-2.88898
1196	419.181	22.4923	91289.5	182198	5858.9	6457.66	59635.1	15211.8	0.102816	0.987937	136745	6159.28	-4.47258	0.188605	0.724448	136745	37424.5	-1.86943
1197	119.086	22.4931	338083	325248	10493.9	13469.9	43321.1	54536.7	0.000424331	3.3723	331667	11982.9	-4.79069	0.000907277	3.04226	331667	48929.9	-2.76094
1198	189.091	22.4937	51299.2	55561.8	9468.09	9794.14	11181.3	9073.04	0.00237317	2.62467	53431.5	9632.12	-2.47177	0.00300135	2.52268	53431.5	10128.2	-2.39932
1199	175.076	22.4937	3.7483e+06	3.64231e+06	83305.5	91696	432357	481270	0.000217039	3.66346	3.69531e+06	87501.8	-5.40024	0.000324643	3.48859	3.69531e+06	456815	-3.01601
1200	571.218	22.5039	1997.76	1797.91	244.413	232.279	27981.8	27898	0.00361925	2.44138	1898.84	239.346	-2.98794	1.731e-05	4.7617	1898.84	27940.9	3.87919
1201	393.164	22.5044	60211.1	60111.8	6917.08	5440.03	626035	1.3985e+06	0.000187955	3.72595	60162.4	6179.55	-3.28329	0.132604	0.877445	60162.4	1.01227e+06	4.07259
1202	129.069	22.5102	81270.5	80204.9	21439.7	18918.3	18054.3	19827.8	0.000510407	3.29208	80738.7	20180	-2.00033	0.000280129	3.55264	80738.7	18942.1	-2.09167
1203	148.084	22.5102	79729.3	82257.9	7308.64	9103.22	12980.7	12631.3	0.000453372	3.34355	80994.6	8206.93	-3.30291	0.000350177	3.45571	80994.6	12807	-2.66089
1204	469.118	22.5102	79626.3	74611.9	445.818	1651.53	7590.01	5589.07	0.00114714	2.94038	77120.1	1049.67	-6.1991	0.00146171	2.83514	77120.1	6590.54	-3.54864
1205	216.072	22.5253	124398	119968	15408.7	26052.9	18965.6	18637.8	0.00321309	2.49308	122184	20731.8	-2.55914	0.000461235	3.33608	122184	18802.7	-2.70005
1206	277.039	22.5253	76702	72384.4	2679.1	3502.62	26713.8	29767.4	0.00094472	3.0247	74544.2	3091.86	-4.59155	0.00324526	2.48875	74544.2	28241.6	-1.40027
1207	537.106	22.5267	44119.7	41483.8	465.796	0	4098.31	4278.91	0.000987005	3.00568	42802.7	233.898	-7.51568	0.00116841	2.93241	42802.7	4189.61	-3.35281
1208	208.133	22.5336	139659	140696	23375.3	21683.8	101566	107486	7.10932e-05	4.14817	140178	22530.6	-2.63731	0.00703014	2.15304	140178	104527	-0.423382
1209	209.118	22.5439	71568.4	59770.9	16209	16591.7	115843	113133	0.0140473	1.85241	65670.7	16401.3	-2.00144	0.0150247	1.82319	65670.7	114489	0.801888
1210	323.148	22.5907	174233	196783	7192.15	6662.4	40316.5	34444.8	0.00396492	2.40177	185509	6928.27	-4.74285	0.00613004	2.21254	185509	37381.7	-2.31108
1211	332.198	22.6004	114697	80296.5	10704.9	12508.4	618671	566460	0.0379394	1.42091	97497.5	11607.7	-3.07029	0.00396386	2.40188	97497.5	592566	2.60354
1212	436.182	22.6373	111265	110258	2681.78	5496.47	30183.5	43920.8	0.000196274	3.70714	110763	4090.13	-4.75919	0.00861743	2.06462	110763	37053.2	-1.57981
1213	457.152	22.6387	214634	195717	6836.58	6549.35	18172.3	16793.8	0.00226372	2.64518	205176	6693.96	-4.93786	0.00254326	2.59461	205176	17484.1	-3.55275
1214	435.178	22.6387	402243	398994	6358.81	8294.52	36788.9	32944	2.31139e-05	4.63613	400619	7327.67	-5.77273	4.73488e-05	4.32469	400619	34867.4	-3.52228
1215	452.196	22.6387	206593	183756	3070.96	3422.55	21385.3	20438.6	0.00352167	2.45325	195176	3247.76	-5.90919	0.00427334	2.36923	195176	20913	-3.2223
1216	458.157	22.6387	51770.8	45881.1	3315.9	4593.91	9345.02	6280.32	0.00447964	2.34876	48827	3955.91	-3.6256	0.00648775	2.18791	48827	7813.67	-2.64361
1217	394.199	22.6648	15249.9	14141.7	5112.15	5203.68	102778	226499	0.00338053	2.47102	14696.8	5158.92	-1.51036	0.136272	0.865592	14696.8	164640	3.48574
1218	392.194	22.6728	10706.1	8673.15	5688.63	6255.08	2.95279e+06	6.8642e+06	0.0719683	1.14286	9690.62	5972.85	-0.69817	0.129201	0.888735	9690.62	4.9085e+06	8.98448
1219	161.096	22.6752	47738.1	52115	90828.3	104057	21709.4	22551.4	0.0208301	1.68131	49927.6	97443.9	0.964735	0.0063668	2.19608	49927.6	22131.4	-1.17374
1220	239.174	22.6893	6779.27	8546.6	11386.7	12116	93042.5	100513	0.0505612	1.29618	7663.94	11752.3	0.616791	0.00185002	2.73282	7663.94	96778.8	3.65853
1221	280.094	22.691	80290.6	80993.6	58651.3	62048.8	7038.73	5028.14	0.00722905	2.14092	80643.1	60351	-0.418173	0.000203692	3.69103	80643.1	6034.43	-3.74026
1222	205.085	22.6957	679701	712626	381507	418117	240021	247914	0.00683054	2.16555	696165	399813	-0.800104	0.00139861	2.8543	696165	243969	-1.51273
1223	206.089	22.6957	91385.2	95535.6	49348.6	54117.4	32409.5	32730.3	0.00568961	2.24492	93461.4	51734	-0.853258	0.00116644	2.93314	93461.4	32570.9	-1.52079
1224	301.161	22.7044	291658	284098	29915.9	45366.3	150207	150550	0.00117912	2.92844	287879	37642.1	-2.93504	0.000756364	3.12127	287879	150379	-0.936855
1225	263.241	22.711	40126	79995.7	50221.9	87978.8	80989.9	94025.5	0.773253	0.111678	60061.8	69101.3	0.202265	0.320815	0.493745	60061.8	87508.7	0.542978
1226	308.11	22.7111	130326	129552	13494.4	15219.7	7343.12	4170.33	6.69079e-05	4.17452	129940	14358	-3.17792	0.000172861	3.7623	129940	5757.73	-4.4962
1227	318.044	22.7117	22711	23481.7	8254.55	7134.05	5243.67	2262.96	0.00194333	2.71145	23097.3	7695.3	-1.58568	0.00627375	2.20247	23097.3	3754.31	-2.62111
1228	306.171	22.7143	90054.8	77911.3	69990.8	76284.7	284967	254978	0.253661	0.595747	83984	73138.7	-0.199479	0.00748024	2.12608	83984	269974	1.68463
1229	262.239	22.7532	278736	544411	278817	524554	455525	544260	0.961388	0.0171011	411575	401687	-0.035084	0.592739	0.227136	411575	499894	0.280467
1230	113.06	22.7617	48241.1	55794.2	15658	14325.9	59395.5	66659.8	0.0105577	1.97643	52018.7	14992.9	-1.79475	0.170397	0.768539	52018.7	63028.6	0.276979
1231	229.151	22.7732	209271	200505	41052.6	39599.6	182950	190147	0.000728083	3.13782	204889	40327.1	-2.34502	0.0837753	1.07688	204889	186549	-0.135288
1232	279.09	22.7875	112273	113216	346804	367653	20290.4	22781	0.00181678	2.7407	112746	357229	1.66378	0.000213087	3.67144	112746	21536.7	-2.3882
1233	293.186	22.8176	673116	614913	210161	170405	742000	736503	0.00597897	2.22337	644016	190284	-1.75894	0.0826893	1.08255	644016	739253	0.198971
1234	237.124	22.8176	14791.3	17729.6	78813.4	78414.1	111370	122966	0.000564954	3.24799	16261.5	78614.8	2.27334	0.00349476	2.45658	16261.5	117169	2.84906
1235	170.089	22.8176	25914.3	30320.3	276263	280421	385227	421966	0.000146501	3.83416	28118.3	278343	3.30728	0.00241904	2.61636	28118.3	403597	3.84334
1236	169.086	22.8209	240858	307609	2.81379e+06	2.81216e+06	3.92571e+06	4.35733e+06	0.00017289	3.76223	274234	2.81298e+06	3.35862	0.00317343	2.49847	274234	4.14152e+06	3.91668
1237	191.068	22.8209	35559.5	49605.5	166161	157961	213115	232255	0.0046006	2.33719	42583.5	162062	1.92818	0.00431587	2.36493	42583.5	222686	2.38664
1238	228.16	22.8268	23160.8	26450.9	235330	234831	298084	311594	6.26072e-05	4.20338	24806.9	235081	3.24435	0.00061577	3.21058	24806.9	304840	3.61924
1239	350.145	22.84	134073	139621	11507.7	11587	33501.4	32222.9	0.000490023	3.30978	136848	11548.4	-3.56681	0.00074883	3.12562	136848	32863.2	-2.05803
1240	238.11	22.8494	42624.6	49585.2	16581.8	16069.2	50573.9	44557.5	0.0134558	1.87109	46105.9	16326.5	-1.49774	0.780917	0.107395	46105.9	47566.7	0.0449994
1241	294.191	22.8807	135560	121203	41109.8	36885.7	141977	128778	0.00693574	2.15891	128382	38998.8	-1.71895	0.547546	0.261579	128382	135379	0.0765567
1242	577.308	22.8967	43244.1	37652.5	193.796	359.218	7207.15	5663.71	0.00481283	2.3176	40449.3	277.507	-7.18745	0.00719291	2.1431	40449.3	6436.43	-2.65178
1243	286.155	22.9125	294728	306981	44034.5	51050.1	49588.6	197635	0.000775844	3.11023	300855	47543.3	-2.66176	0.13973	0.854711	300855	123613	-1.28324
1244	259.133	22.9127	89451.2	104909	10528	9013.67	15032	14355.2	0.00780118	2.10784	97181	9771.85	-3.31397	0.00868187	2.06139	97181	14694.6	-2.72539
1245	589.225	22.9127	30165.6	31612.8	0	274.284	20395.8	19352.3	0.000573086	3.24178	30890.2	138.142	-7.80485	0.00649533	2.1874	30890.2	19875.1	-0.636191
1246	302.16	22.9198	563874	580812	12710.6	15664.9	97575.7	84913.6	0.000237165	3.62495	572344	14188.8	-5.33406	0.000482733	3.31629	572344	91245.6	-2.64905
1247	591.242	22.9207	136718	140079	0	882.782	10130.4	9388.99	0.000158626	3.79963	138399	442.391	-8.2893	0.000178965	3.74723	138399	9760.68	-3.82571
1248	592.246	22.9207	47321.9	49230.7	246.782	1159.02	6675.85	5009.51	0.000493997	3.30628	48277.3	703.901	-6.09983	0.000890167	3.05053	48277.3	5843.68	-3.0464
1249	307.126	22.9207	834928	851865	7613.04	10427.6	174186	149086	0.000105836	3.97537	843397	9021.31	-6.54673	0.000492782	3.30735	843397	161637	-2.38346
1250	285.133	22.9293	1.84805e+06	1.989e+06	16723.2	14108.2	274490	245020	0.00136899	2.8636	1.91852e+06	15416.7	-6.95936	0.00187869	2.72615	1.91852e+06	259756	-2.88477
1251	636.271	22.9367	37232.8	36648.1	202.639	205.315	1230.2	884.83	6.33285e-05	4.1984	36941.5	204.977	-7.49364	8.95299e-05	4.04803	36941.5	1058.52	-5.12513
1252	635.268	22.9447	106180	101153	445.951	703.084	5383.43	5365.66	0.000595549	3.22508	103667	575.518	-7.49289	0.000653378	3.18484	103667	5375.54	-4.26941
1253	376.198	23.0097	46302.5	58547.4	4242.06	5528.57	11664	13371.7	0.0163587	1.78625	52425.9	4886.32	-3.42346	0.0231644	1.63518	52425.9	12518.8	-2.06618
1254	225.115	23.0994	53300.3	55853.3	23360.2	27115.3	73105	74554	0.00593525	2.22656	54577.8	25238.7	-1.11268	0.00576205	2.23942	54577.8	73830.5	0.435902
1255	297.008	23.1394	9793.98	14834.9	14050.3	13579.3	96846	88028.9	0.613477	0.212202	12315.4	13815.8	0.165851	0.00399301	2.3987	12315.4	92438.5	2.90803
1256	927.143	23.1394	487.737	716.203	204.536	545.048	30757.9	24170.6	0.383257	0.41651	602.97	375.792	-0.682151	0.0147202	1.83209	602.97	27465.2	5.50938
1257	475.075	23.1409	94754.4	117448	1372.56	1654.37	809614	726587	0.0115678	1.93675	106102	1514.46	-6.1305	0.0041996	2.37679	106102	768101	2.85584
1258	491.035	23.1473	5223.66	5031.82	276.545	372.246	56038	52376.8	0.000497671	3.30306	5128.74	325.396	-3.97834	0.00139209	2.85633	5128.74	54208.4	3.40184
1259	422.063	23.1478	14919.1	20089.3	2640.65	2149.9	115367	99915.7	0.0282902	1.54836	17505.2	2396.27	-2.86892	0.00806974	2.09314	17505.2	107642	2.62039
1260	330.033	23.1478	12904.2	11391.6	5772.37	7764.73	31959.6	27701.3	0.050036	1.30072	12148.9	6769.55	-0.843693	0.0159383	1.79756	12148.9	29831.5	1.29601
1261	477.068	23.1478	11387.6	11992.8	475.868	489.767	70478.3	65787.5	0.000728495	3.13757	11691.2	483.817	-4.59481	0.00175085	2.75675	11691.2	68133.9	2.54295
1262	454.089	23.1478	21409	27810	872.732	0	165002	140804	0.0173908	1.75968	24610.5	437.366	-5.81429	0.0093824	2.02769	24610.5	152904	2.63528
1263	472.113	23.1478	19279	23431.9	728.17	487.316	116482	94298.1	0.00990083	2.00433	21356.5	608.743	-5.1327	0.0175593	1.75549	21356.5	105391	2.30301
1264	498.053	23.1478	5576.2	5942.73	924.013	598.332	26865.9	24656.7	0.00239714	2.62031	5760.46	762.173	-2.918	0.00311891	2.506	5760.46	25762.3	2.16101
1265	476.071	23.1537	22546.8	26373.9	490.173	1229.64	189923	175726	0.00675063	2.17066	24461.4	860.908	-4.8285	0.00214818	2.66793	24461.4	182826	2.90189
1266	453.086	23.1537	78278.5	101999	2455.9	2899.43	671633	616857	0.0179023	1.74709	90139.5	2678.66	-5.07257	0.00288869	2.5393	90139.5	644246	2.83738
1267	470.112	23.1537	144752	185203	1365.6	1004.71	1.27336e+06	1.12262e+06	0.0149093	1.82654	164978	1186.15	-7.11984	0.00565796	2.24734	164978	1.19799e+06	2.86027
1268	421.06	23.1537	68169	77063.5	2914.78	3710.8	508761	465321	0.00412521	2.38455	72617.2	3313.79	-4.45376	0.00284979	2.54519	72617.2	487042	2.74566
1269	471.115	23.1542	45063.6	56400.9	2835.43	2474.19	307297	263723	0.0136322	1.86543	50733.3	2655.81	-4.25571	0.00906982	2.0424	50733.3	285511	2.49254
1270	246.02	23.1558	1572.95	2618.84	4869.71	4407.02	23235.6	22399.5	0.0470447	1.32749	2096.89	4639.37	1.14567	0.00104224	2.98203	2096.89	22818.6	3.44388
1271	455.087	23.1558	16161.2	21484.9	1621.01	1793.78	63364.9	56568.9	0.0233667	1.6314	18824.1	1708.39	-3.46187	0.010828	1.96545	18824.1	59967.9	1.67161
1272	220.178	23.1707	65296.6	72261.3	10269.9	9038.84	26910.5	23910.1	0.00355835	2.44875	68779.9	9655.36	-2.83259	0.0075576	2.12162	68779.9	25411.3	-1.43652
1273	219.174	23.1729	375458	404177	20462.9	21622.7	146349	158979	0.00151527	2.81951	389818	21043.8	-4.21134	0.00434699	2.36181	389818	152665	-1.35243
1274	440.152	23.1787	43657.3	48578.7	3993.9	4378.81	7824.59	7799.72	0.0034469	2.46257	46119	4187.35	-3.46125	0.00410125	2.38708	46119	7813.15	-2.56139
1275	803.22	23.1856	19277.1	26940.4	0	0	41701.6	29500.5	0.0264089	1.57825	23109.7	1	-14.4962	0.225044	0.647733	23109.7	35602.1	0.62346
1276	439.148	23.1867	161712	182130	6623.89	6302.09	11190.5	10220.3	0.00378644	2.42177	171922	6463.99	-4.73319	0.0039951	2.39847	171922	10706.4	-4.00522
1277	418.171	23.1947	154302	172089	4387.37	6622.56	12443.7	12849.7	0.00321552	2.49275	163197	5505.96	-4.88947	0.00347345	2.45924	163197	12647.7	-3.68967
1278	768.302	23.2027	26078.2	30544	235.002	0	0	0	0.00623113	2.20543	28312.1	118.501	-7.90037	0.00616309	2.2102	28312.1	1	-14.7891
1279	417.167	23.2027	611858	708393	10120.9	11534.5	12066	11966.7	0.00548191	2.26107	660126	10828.7	-5.9298	0.00550071	2.25958	660126	12017.3	-5.77955
1280	399.155	23.2027	179153	207525	7738.9	8404.21	19286	20011	0.00581505	2.23545	193340	8072.56	-4.58197	0.00660882	2.17988	193340	19649.5	-3.29857
1281	290.176	23.2038	2422.99	2853.77	8471.79	8387.14	330683	547624	0.00143365	2.84356	2639.38	8430.46	1.67541	0.0565604	1.24749	2639.38	439155	7.37838
1282	291.178	23.2038	17655.1	16487.8	10299.2	10447.1	81232.6	119290	0.00762572	2.11772	17072.5	10374.2	-0.718674	0.048585	1.3135	17072.5	100262	2.55403
1283	767.3	23.2107	54664.3	64599.1	0	0	208.371	0	0.0068677	2.16319	59632.7	1	-15.8638	0.00689452	2.1615	59632.7	105.186	-9.14702
1284	751.295	23.2187	57843.4	72478.1	0	0	1258.31	1049.7	0.012377	1.90738	65161.8	1	-15.9917	0.0128213	1.89207	65161.8	1155.01	-5.81805
1285	752.298	23.2187	24880.3	32740.4	0	0	556.947	0	0.0181045	1.74221	28811.3	1	-14.8143	0.0185399	1.73189	28811.3	279.474	-6.68778
1286	679.294	23.2192	2.17164e+06	2.42401e+06	223.612	393.12	260487	196981	0.00300297	2.52245	2.29783e+06	309.366	-12.8587	0.00393156	2.40543	2.29783e+06	228735	-3.32852
1287	401.161	23.2347	529432	639870	5709.11	5964.95	25662.1	26559.2	0.00897897	2.04677	584652	5838.03	-6.64595	0.00963364	2.01621	584652	26111.7	-4.48481
1288	402.165	23.2347	133011	163393	7302.88	7560.98	17057.7	15573.9	0.0114468	1.94131	148203	7432.93	-4.3175	0.0130394	1.88474	148203	16316.8	-3.18315
1289	329.16	23.2352	2.49408e+06	2.72181e+06	15266	14824.1	402912	354968	0.00192302	2.71602	2.60795e+06	15046.1	-7.43739	0.00271424	2.56635	2.60795e+06	378941	-2.78287
1290	347.19	23.2352	1.26302e+06	1.32612e+06	10645.1	10256.6	212928	185289	0.00060313	3.21959	1.29457e+06	10451.8	-6.95258	0.000987163	3.00561	1.29457e+06	199109	-2.70084
1291	349.128	23.2427	250349	269071	42418.8	41920	53896	52094.8	0.00184783	2.73334	259711	42170.4	-2.62261	0.00206326	2.68545	259711	52996.4	-2.29294
1292	481.099	23.2507	46792	45378.4	200.467	1707.19	15040.7	13873.7	0.000523478	3.2811	46086.2	954.829	-5.59295	0.000838703	3.07639	46086.2	14458.2	-1.67245
1293	328.148	23.2677	163827	233186	10541.2	8917.27	13373.2	13313.3	0.0321476	1.49285	198508	9730.21	-4.35058	0.0333347	1.4771	198508	13344.2	-3.89491
1294	799.27	23.2677	30748.9	32828	0	0	2729.36	2579.02	0.00106777	2.97152	31789.4	1	-14.9563	0.00127742	2.89366	31789.4	2655.19	-3.58166
1295	663.299	23.2682	1.21707e+06	1.18838e+06	429.198	914.986	135276	104844	0.000142438	3.84637	1.20273e+06	673.092	-10.8032	0.000372892	3.42842	1.20273e+06	120061	-3.32447
1296	664.303	23.2821	441616	431768	444.931	236.332	50807.7	40922.6	0.000127366	3.89495	436693	341.632	-10.32	0.000318502	3.49689	436693	45866.1	-3.25112
1297	665.307	23.2821	131088	130745	0	0	28598	22527.8	1.71726e-06	5.76516	130917	1	-16.9983	0.000831573	3.0801	130917	25563.9	-2.35648
1298	313.166	23.3317	6.7731e+06	5.99541e+06	160188	169545	576052	554005	0.00388675	2.41041	6.38426e+06	164867	-5.27514	0.0044389	2.35272	6.38426e+06	565030	-3.49812
1299	330.192	23.3317	5.71198e+06	4.97769e+06	209661	204940	604643	541064	0.00506841	2.29513	5.34483e+06	207301	-4.68834	0.00591095	2.22834	5.34483e+06	572855	-3.2219
1300	157.086	23.3317	2.57871e+06	2.34314e+06	80356	80365.7	297503	292714	0.00243918	2.61276	2.46093e+06	80361.9	-4.93655	0.00294583	2.53079	2.46093e+06	295109	-3.05988
1301	335.147	23.3477	5.60641e+06	5.05128e+06	293826	311597	861375	813589	0.00303892	2.51728	5.32885e+06	302712	-4.1378	0.00382541	2.41732	5.32885e+06	837483	-2.66969
1302	336.151	23.3477	955821	872659	59816.1	59726.4	160480	151427	0.00235967	2.62715	914241	59772.3	-3.93503	0.0030287	2.51874	914241	155955	-2.55145
1303	381.203	23.3477	555671	515134	38434.7	40665	110577	112905	0.00167172	2.77684	535404	39550.8	-3.75885	0.00228847	2.64045	535404	111742	-2.26046
1304	416.23	23.3494	56410.8	50470.7	10252.2	10421.8	18287.8	64750.9	0.00471817	2.32623	53441.7	10338	-2.37001	0.661342	0.179574	53441.7	41520.3	-0.364149
1305	213.153	23.3567	42520.7	41830.2	183361	186832	26857.7	141150	0.000153212	3.81471	42176.4	185097	2.13378	0.540352	0.267323	42176.4	84005.1	0.99404
1306	424.213	23.3957	197885	179057	3974.36	5907.61	12011.3	11083.5	0.00264838	2.57702	188472	4941.99	-5.25311	0.00282622	2.54879	188472	11548.4	-4.02859
1307	423.21	23.4042	774011	680111	6980.7	7790.34	32066.7	25486.3	0.00422927	2.37373	727062	7386.52	-6.62104	0.00451216	2.34562	727062	28777.5	-4.65907
1308	204.159	23.542	2614.74	3058.15	3294.68	1698.18	34088.2	36210.8	0.721289	0.141891	2837.45	2497.43	-0.18415	0.00112392	2.94926	2837.45	35150.5	3.63088
1309	232.162	23.5878	25597	26474.8	4198.15	5873.07	42352.8	40830.4	0.00202102	2.69443	26036.9	5036.61	-2.37003	0.0031758	2.49815	26036.9	41592.6	0.675769
1310	231.159	23.5897	177525	162960	11077.4	14007.6	295493	284508	0.00221152	2.65531	170243	12543.5	-3.76258	0.00575126	2.24024	170243	290001	0.768463
1311	345.175	23.6697	74726.8	106784	10233.8	10784.6	19015.2	19158	0.0376679	1.42403	90756.2	10510.2	-3.11021	0.0465538	1.33205	90756.2	19087.6	-2.24936
1312	306.264	23.7328	33431.8	65139.6	33206.2	61135.4	51997.3	71281.7	0.929392	0.0318013	49286.7	47171.8	-0.0632748	0.574071	0.241034	49286.7	61640.5	0.32268
1313	292.191	23.8317	14617.6	13651.1	8768.13	10060.4	133629	131520	0.0280002	1.55284	14135.3	9415.26	-0.586233	9.5937e-05	4.01801	14135.3	132575	3.22943
1314	467.168	23.8325	87926.5	105035	3852.55	4405.45	8303.07	7986.91	0.00847968	2.07162	96481.7	4130	-4.54604	0.0092509	2.03382	96481.7	8145.99	-3.56609
1315	446.211	23.8387	144119	204545	5569.29	7261.89	16844.1	18434.9	0.0309059	1.50996	174333	6416.59	-4.76389	0.0352492	1.45285	174333	17640.5	-3.30488
1316	327.171	23.8797	184177	174319	22420.4	15324.5	276839	275958	0.00143097	2.84437	179249	18873.4	-3.24753	0.00258471	2.58759	179249	276400	0.624791
1317	223.169	23.8797	2580.77	3828.9	4678.68	5530.45	30917.6	30849.4	0.128402	0.891429	3205.84	5105.57	0.67137	0.000509476	3.29288	3205.84	30884.5	3.26811
1318	308.156	23.8797	7382.2	6574.36	6436.71	7374.58	62851.4	59089.3	0.9173	0.0374888	6979.28	6906.64	-0.015093	0.00126732	2.89711	6979.28	60971.4	3.12698
1319	591.314	23.8797	6724.39	5565.1	216.372	241.748	45274.1	49624.8	0.00946934	2.02368	6145.75	230.06	-4.73951	0.00295754	2.52907	6145.75	47450.4	2.94876
1320	302.193	23.8957	10437.5	12258.4	12005.5	11716.1	89122.8	90864.5	0.633896	0.197982	11348.9	11861.8	0.0637719	0.000256528	3.59086	11348.9	89994.6	2.98729
1321	221.154	23.8957	10520.2	9664.73	10581.4	10277.9	68161.5	74427.9	0.5349	0.271727	10093.4	10430.6	0.0474107	0.00265905	2.57527	10093.4	71295.7	2.8204
1322	321.132	23.8957	412075	479701	15040.7	9414.08	23468.4	26089.1	0.006066	2.2171	445889	12228.4	-5.18838	0.00639517	2.19415	445889	24779.7	-4.16945
1323	322.135	23.8957	74403.8	86835.9	6419.69	6500.91	9317.54	7791.17	0.00695281	2.15784	80620.9	6461.3	-3.64126	0.00746759	2.12682	80620.9	8555.36	-3.23625
1324	299.143	23.9037	41827.1	69817.1	4838.31	6423.3	7225.88	8184.76	0.0699165	1.15542	55823.1	5631.81	-3.30919	0.0752596	1.12344	55823.1	7706.32	-2.85675
1325	297.17	23.9042	123629	128068	17737.1	22089.8	609912	549373	0.00085978	3.06561	125850	19914.4	-2.65981	0.00444341	2.35228	125850	579644	2.20347
1326	183.138	23.9122	48381.8	46808.4	74555.4	76690.6	251093	250739	0.00223115	2.65147	47596.1	75624	0.668002	1.57272e-05	4.80335	47596.1	250917	2.39829
1327	267.158	23.9122	18255.9	15424	25202	27525.1	159919	150814	0.0350483	1.45533	16841	26364.6	0.646626	0.00118229	2.92727	16841	155368	3.20564
1328	143.07	23.9277	68230.6	76973.2	21059.9	19764.2	19122.7	19251.2	0.00709323	2.14916	72602.9	20413.1	-1.83053	0.00663211	2.17835	72602.9	19187.9	-1.91983
1329	344.243	23.9282	103049	140233	11360	12306.3	139254	163003	0.0275074	1.56055	121642	11834.1	-3.36161	0.313097	0.504321	121642	151129	0.313144
1330	289.163	23.9437	43791.9	51366.8	8629.47	8276.2	24740.1	21169.7	0.00926039	2.03337	47580.4	8453.84	-2.49269	0.0277165	1.55726	47580.4	22955.9	-1.0515
1331	635.306	23.9757	156326	176326	0	217.264	9692.46	8985.77	0.00360037	2.44365	166327	109.632	-10.5671	0.0040381	2.39382	166327	9340.12	-4.15444
1332	636.309	23.9757	56371.1	65607.1	0	0	4386.97	3277.96	0.00568441	2.24531	60990.1	1	-15.8963	0.00655694	2.1833	60990.1	3833.47	-3.99185
1333	238.189	23.9917	29495.3	24732.5	2969.27	4402.74	7282.95	7927.72	0.0110814	1.95541	27114.9	3687.01	-2.87856	0.0148372	1.82865	27114.9	7606.33	-1.83381
1334	220.178	23.9997	39613.5	32507	4859.66	6501.56	12600.2	10942.9	0.014106	1.8506	36061.3	5681.61	-2.66608	0.0218291	1.66096	36061.3	11772.5	-1.61503
1335	237.185	24.0082	160179	140198	8375.41	11106.9	38672.6	38769.4	0.0051151	2.29115	150189	9742.14	-3.9464	0.00793784	2.1003	150189	38722	-1.95555
1336	209.114	24.0246	20478.6	18808.8	16517.1	17245.9	132067	131635	0.0937254	1.02814	19644.7	16882.5	-0.21861	5.90658e-05	4.22866	19644.7	131852	2.74671
1337	445.195	24.0323	416156	495225	3572.18	4263.81	37070.8	44090.5	0.00757161	2.12081	455691	3918.99	-6.86143	0.00901834	2.04487	455691	40581.6	-3.48916
1338	475.213	24.0327	118141	125013	2536.4	3322.65	15026.2	12634.6	0.000848619	3.07129	121578	2930.52	-5.37458	0.00113823	2.94377	121578	13831.4	-3.13587
1339	344.158	24.034	355908	531888	10912.5	10825.2	28871.3	29489.2	0.0388957	1.4101	443899	10869.9	-5.35182	0.0421876	1.37481	443899	29181.3	-3.92712
1340	497.2	24.0383	574680	520383	10124.5	7699.78	51948.3	94642.9	0.00253592	2.59587	547533	8913.13	-5.94087	0.00526162	2.27888	547533	73296.6	-2.90113
1341	971.409	24.0407	22405.4	16810.5	0	0	0	0	0.0197536	1.70435	19609	1	-14.2592	0.0197536	1.70435	19609	1	-14.2592
1342	498.204	24.0407	151228	134132	2245.78	2505.55	15603.8	13539.9	0.00369211	2.43273	142681	2376.66	-5.90771	0.0044867	2.34807	142681	14572.9	-3.29144
1343	499.206	24.0407	44416.5	40363.1	2927.46	3808.04	8654.6	7976.24	0.00281286	2.55085	42390.8	3368.75	-3.65347	0.00361706	2.44164	42390.8	8316.42	-2.34972
1344	492.244	24.0488	1.52101e+06	1.36747e+06	13383.3	9912.42	106470	79619.5	0.00286067	2.54353	1.44424e+06	11648.9	-6.95398	0.00331012	2.48016	1.44424e+06	93045.5	-3.95623
1345	493.248	24.0567	396614	344971	6780.7	6595.74	31003.5	24160.5	0.00499176	2.30175	370793	6689.22	-5.79263	0.0057104	2.24333	370793	27583	-3.74876
1346	494.251	24.0567	85698.4	81148.7	1946.79	2738.82	18504.9	16165.6	0.000810028	3.0915	83424.5	2343.8	-5.15355	0.00149468	2.82545	83424.5	17336.3	-2.26668
1347	315.181	24.0568	4.7281e+06	5.48344e+06	39273.9	35710.8	443135	417870	0.00550709	2.25908	5.10577e+06	37493.4	-7.08935	0.00646956	2.18913	5.10577e+06	430504	-3.56803
1348	477.117	24.0727	30674.6	34452.6	3232.6	1632.99	7200.9	6707.13	0.00460306	2.33695	32564.6	2433.79	-3.74203	0.00548815	2.26057	32564.6	6955.01	-2.22718
1349	559.17	24.0727	31528.3	30309.7	592.165	906.799	5179.12	4069.18	0.000434814	3.3617	30920	750.482	-5.36458	0.000980979	3.00834	30920	4625.15	-2.74097
1350	450.18	24.0839	890125	877475	21506.6	21723.5	73791.5	68741.9	5.3827e-05	4.269	883801	21616.1	-5.35354	7.02418e-05	4.1534	883801	71267.7	-3.6324
1351	456.138	24.0906	63432.1	65193.3	4547.24	5078.38	10318	11239.6	0.000238861	3.62186	64313.7	4813.81	-3.73988	0.000344467	3.46285	64313.7	10779.8	-2.5768
1352	460.198	24.1127	34961.3	33563.5	3588.63	2678.18	16086.2	15393.9	0.000717216	3.14435	34263.4	3134.41	-3.4504	0.00176845	2.75241	34263.4	15741	-1.12214
1353	337.163	24.1132	9.61972e+06	1.04845e+07	139054	136685	1.38186e+06	1.26904e+06	0.00189657	2.72203	1.00521e+07	137870	-6.18804	0.00248733	2.60427	1.00521e+07	1.32545e+06	-2.92294
1354	787.309	24.1367	80683.9	93040.6	0	228.737	898.877	203.66	0.00503599	2.29791	86863.2	115.369	-9.55635	0.00510096	2.29235	86863.2	552.268	-7.29723
1355	160.105	24.1367	235416	264577	22359.7	22741.9	24869.8	23893.2	0.00408495	2.38881	249998	22551.8	-3.4706	0.00415502	2.38143	249998	24382.5	-3.358
1356	99.0806	24.1367	246486	283246	2758.2	2708.4	12375.1	10674.2	0.00488052	2.31153	264867	2734.3	-6.59795	0.00523351	2.28121	264867	11525.6	-4.52235
1357	141.091	24.1367	532408	600005	16657.6	17802.7	55759.7	63051.2	0.00377002	2.42366	566207	17231.2	-5.03824	0.00446908	2.34978	566207	59406.5	-3.25264
1358	159.101	24.1369	2.56386e+06	2.95863e+06	23654.8	24659.1	109164	104476	0.0051604	2.28732	2.76124e+06	24157.9	-6.83668	0.00548487	2.26083	2.76124e+06	106821	-4.69205
1359	387.107	24.1447	59368.3	40137.8	6292.34	6358.35	230518	222475	0.045689	1.34019	49754	6326.35	-2.97537	0.00345929	2.46101	49754	226498	2.18661
1360	788.312	24.1452	32852.4	37135.6	0	225.437	225.711	0	0.00375874	2.42496	34995	113.719	-8.26554	0.00375879	2.42495	34995	113.856	-8.2638
1361	660.257	24.1532	42266.1	31613.9	230.813	677.034	1082.84	1304.05	0.0206863	1.68432	36941	454.924	-6.34345	0.0214958	1.66765	36941	1194.45	-4.95081
1362	399.134	24.1532	101392	120398	4813.98	6094.99	11204.7	12914.8	0.00806145	2.09359	110896	5455.49	-4.34535	0.00919167	2.03661	110896	12060.8	-3.20081
1363	515.228	24.1532	38370.6	41010.7	1397.43	2658.49	11601.5	15017	0.00150529	2.82238	39691.6	2028.96	-4.29002	0.00662758	2.17865	39691.6	13310.2	-1.5763
1364	415.11	24.1546	63676.1	66364.2	3525.05	3514.88	8972.11	8304.28	0.000477252	3.32125	65021.2	3520.96	-4.20687	0.000602761	3.21986	65021.2	8639.2	-2.91194
1365	655.304	24.1617	136531	109518	436.548	1387.09	4003.67	5288.07	0.0120281	1.9198	123026	912.818	-7.07442	0.0127969	1.89289	123026	4646.87	-4.72656
1366	656.305	24.1617	42071.1	33868.2	208.311	204.095	4024.85	3590.14	0.0115914	1.93586	37970.6	207.203	-7.51769	0.0141487	1.84928	37970.6	3808.49	-3.31759
1367	654.305	24.1697	400122	318516	3335.55	3731.71	10137	8482.27	0.0128989	1.88945	359320	3534.63	-6.66757	0.0133247	1.87534	359320	9310.65	-5.27024
1368	659.253	24.1697	112543	91700.8	318.044	910.697	4637.88	4863.05	0.0103843	1.98362	102123	615.37	-7.37464	0.0112624	1.94837	102123	4751.47	-4.42579
1369	208.133	24.2017	122916	112075	19983.1	20570	93479.4	99911.3	0.00310333	2.50817	117496	20277.5	-2.53466	0.0808407	1.09237	117496	96696.3	-0.281083
1370	169.086	24.2099	27718.5	29351.9	176639	183081	366284	364827	0.000481954	3.31699	28536.2	179861	2.65602	1.05444e-05	4.97698	28536.2	365557	3.67923
1371	234.207	24.2419	118940	351632	236865	513339	422635	361582	0.519984	0.28401	235287	375103	0.672865	0.322186	0.491893	235287	392109	0.736834
1372	290.139	24.2497	251662	226985	8726.42	9540.72	13905.9	11571.4	0.00286389	2.54304	239324	9134.57	-4.71149	0.00297844	2.52601	239324	12739.7	-4.23157
1373	389.274	24.3223	2012.02	2987.89	2544.9	3999.22	123516	115577	0.470939	0.327035	2500.95	3273.06	0.388163	0.00116538	2.93353	2500.95	119548	5.57896
1374	388.27	24.3303	10062	8781.93	7358.31	8152.37	532947	510402	0.157386	0.803035	9422.96	7756.34	-0.280803	0.00048544	3.31386	9422.96	521675	5.79083
1375	107.085	24.3627	30297.9	30426.2	6822.84	5020.31	6265.59	7807.99	0.00136393	2.86521	30363	5922.58	-2.35802	0.00109891	2.95904	30363	7037.79	-2.10912
1376	153.091	24.3627	102962	110008	14106.5	19601.4	13779.8	15053.5	0.00247513	2.6064	106486	16855	-2.65942	0.00150848	2.82146	106486	14417.7	-2.88476
1377	203.068	24.3787	99319.3	103675	15181.8	16080	15384.1	15873.3	0.000669913	3.17398	101498	15631.9	-2.69889	0.000650677	3.18663	101498	15629.7	-2.69909
1378	455.136	24.3866	128157	125216	3979.6	4172.64	9441.62	10026.8	0.000144444	3.8403	126688	4077.12	-4.95758	0.00016433	3.78428	126688	9735.21	-3.70192
1379	155.07	24.3947	730284	646681	43084.9	44951.1	146540	146389	0.00418282	2.37853	688483	44019	-3.96722	0.00589525	2.2295	688483	146465	-2.23286
1380	451.185	24.4026	94377.5	96188.9	4136.2	5235.73	9094.17	9765.04	0.000136732	3.86413	95284.2	4686.96	-4.34551	0.000126527	3.89782	95284.2	9430.61	-3.33681
1381	373.125	24.4107	40915.2	40752.3	4840.29	3744.21	8716.56	7691.73	0.000229821	3.63861	40834.8	4293.25	-3.24966	0.00025275	3.59731	40834.8	8205.15	-2.3152
1382	164.071	24.4393	95180.7	105507	71195	29767.5	115983	95923.1	0.144576	0.839905	100345	50482.3	-0.991118	0.668303	0.175026	100345	105954	0.0784741
1383	352.159	24.4512	27355.1	23288.5	10758.9	12213.7	638888	1.63138e+06	0.0235063	1.62882	25322.8	11487.3	-1.1404	0.154811	0.810199	25322.8	1.13514e+06	5.48628
1384	365.208	24.4752	71710.4	63486.7	16195.7	15500.8	606895	566415	0.0062984	2.20077	67599.6	15849.3	-2.0926	0.00157953	2.80147	67599.6	586656	3.11743
1385	433.108	24.483	155435	155526	131972	139314	124821	126005	0.0325857	1.48697	155482	135644	-0.196923	0.000390034	3.4089	155482	125414	-0.310044
1386	238.144	24.4917	154253	149243	131923	131621	100687	93715.8	0.0154168	1.81201	151749	131773	-0.203633	0.00613474	2.2122	151749	97202.2	-0.642624
1387	255.17	24.4917	53883.3	51934.8	12136.4	14903.1	36784.1	34777.5	0.00184018	2.73514	52910	13520.8	-1.96837	0.00660064	2.18041	52910	35781.8	-0.564317
1388	463.172	24.5237	15044.3	14395.3	4239.82	3640.44	64781.5	63589.9	0.00167493	2.776	14720.8	3941.13	-1.90118	0.000188069	3.72568	14720.8	64186.7	2.12442
1389	341.102	24.5578	52131.7	45228	5843.56	5036.06	25484.5	24249.3	0.00639811	2.19395	48680.9	5440.81	-3.16146	0.0210044	1.67769	48680.9	24867.9	-0.96907
1390	319.133	24.5637	119087	119102	8645.81	9863.23	38842.9	34045.5	3.07143e-05	4.51266	119096	9255.52	-3.68566	0.000841229	3.07509	119096	36445.2	-1.70832
1391	309.116	24.5929	128917	122871	30115.3	28506.5	11544.8	10125.7	0.0010474	2.97989	125895	29311.9	-2.10267	0.000727549	3.13814	125895	10836.2	-3.53829
1392	283.177	24.6041	29826.2	25766.6	19984.9	20583.1	114099	109134	0.0671651	1.17286	27797.4	20285	-0.454536	0.00146062	2.83546	27797.4	111617	2.00554
1393	320.153	24.6281	35999.6	29075.7	6924.05	7832.89	169000	163083	0.018721	1.72767	32538.7	7379.47	-2.14057	0.00116149	2.93498	32538.7	166043	2.35133
1394	285.117	24.6446	27058	27644.9	11367.4	13465	135753	134206	0.00527503	2.27777	27352.4	12417.2	-1.13933	5.90919e-05	4.22847	27352.4	134980	2.30301
1395	303.107	24.6873	104011	93772.4	70253.3	71344.9	821014	827184	0.0319812	1.4951	98892.6	70800.1	-0.48211	6.79125e-05	4.16805	98892.6	824100	3.05889
1396	339.177	24.7145	249610	179744	11590.9	11612.5	453594	428692	0.0283387	1.54762	214678	11602.7	-4.20965	0.0257836	1.58866	214678	441144	1.03908
1397	607.218	24.7894	5352.11	5580.38	462.375	921.351	96941.2	92254.5	0.0028695	2.54219	5467.24	692.863	-2.98017	0.000692131	3.15981	5467.24	94598.9	4.11294
1398	608.221	24.7894	4563.02	2539.36	0	657.175	35354.7	35075.5	0.0938836	1.02741	3552.19	329.587	-3.42998	0.00103895	2.9834	3552.19	35216.1	3.30945
1399	586.237	24.7974	1864.55	1945.03	200.34	0	69854.4	70047.1	0.00355916	2.44865	1905.79	101.17	-4.23554	2.35554e-06	5.62791	1905.79	69951.8	5.1979
1400	348.081	24.8134	8338.04	10836.1	1829.26	2328.63	64804	60329.6	0.0275956	1.55916	9588.09	2079.95	-2.2047	0.00233078	2.6325	9588.09	62567.8	2.70611
1401	347.08	24.8156	44790.7	42151.5	4280.37	6212.68	316124	302920	0.00182565	2.73858	43472.1	5247.53	-3.05038	0.000639838	3.19393	43472.1	309523	2.83189
1402	585.304	24.8374	31764.4	26331.5	473.037	1218.75	195054	192428	0.00932043	2.03056	29048.9	846.893	-5.10016	0.000335452	3.47437	29048.9	193742	2.73758
1403	273.218	24.8595	85051.9	76287.9	15427.3	14746.9	36361.7	37104.1	0.00446129	2.35054	80670.9	15088.1	-2.41864	0.00987011	2.00568	80670.9	36733.9	-1.13494
1404	478.23	24.8614	7226.73	6112.89	2032.28	3295.45	265986	759951	0.0414567	1.38241	6670.81	2664.86	-1.3238	0.176875	0.752333	6670.81	512969	6.26487
1405	260.138	24.8776	67295.3	63698.3	558916	602480	50525	44232.4	0.00179483	2.74598	65497.8	580699	3.14827	0.0377585	1.42298	65497.8	47379.7	-0.467177
1406	300.191	24.8859	4974.21	6124.66	31983.8	31541	58101	54878.8	0.000552432	3.25772	5550.43	31763.4	2.51669	0.00112593	2.94849	5550.43	56490.9	3.34735
1407	613.27	24.9016	42243.4	66018.2	5606.11	6468.29	48774.4	52503.7	0.0560779	1.25121	54131.8	6038.2	-3.16429	0.798995	0.097456	54131.8	50640.1	-0.0961972
1408	334.213	24.9019	107720	107561	6037.52	7392.72	1.10025e+06	992206	4.56872e-05	4.34021	107642	6716.12	-4.00246	0.00329633	2.48197	107642	1.04623e+06	3.28089
1409	253.179	24.9019	26669.2	15634.9	13586.9	15262.3	62859	57363.6	0.351269	0.454361	21153	14425.6	-0.552233	0.0241264	1.61751	21153	60112.3	1.5068
1410	242.079	24.904	85595	135028	7799.4	6333.81	249712	104673	0.0528547	1.27692	110313	7067.61	-3.96423	0.474745	0.323539	110313	177193	0.683728
1411	574.263	24.9096	54777.4	53014.9	249.615	691.043	70768.4	62769.3	0.000289019	3.53907	53897.2	471.329	-6.83733	0.0880575	1.05523	53897.2	66769.8	0.308987
1412	555.239	24.9129	38382.5	62672.6	1697.5	738.749	39837	18644.6	0.0557292	1.25392	50528.5	1219.13	-5.37318	0.31747	0.498297	50528.5	29241.8	-0.789064
1413	262.099	24.9183	43113.8	44117.3	8379.24	7304.3	79713.5	63030.8	0.000422178	3.3745	43616.5	7842.77	-2.47544	0.0799227	1.09733	43616.5	71373.1	0.710507
1414	282.145	24.9263	42292	45704.3	21219.7	23040.2	80151.6	77284.2	0.00772937	2.11186	43999.2	22131	-0.991409	0.00409466	2.38778	43999.2	78718.9	0.839234
1415	189.074	24.9341	55101.8	97356.6	8811.15	11302	92709.3	43278.4	0.0888677	1.05126	76230.2	10057.6	-2.92208	0.82371	0.0842259	76230.2	67994.8	-0.164937
1416	479.186	24.9342	78673.7	86519.2	5615.77	7719.27	77795.3	210814	0.00284879	2.54534	82597.4	6668.52	-3.63066	0.452119	0.344748	82597.4	144306	0.804961
1417	188.071	24.9418	454674	757410	11728.7	12923.2	718540	292033	0.0592795	1.2271	606043	12326.9	-5.61953	0.737147	0.132446	606043	505287	-0.262315
1418	362.198	24.9423	16358.3	16574.8	6389.02	8281.81	71308.3	122648	0.0107082	1.97028	16467.6	7336.41	-1.16648	0.0883867	1.05361	16467.6	96979.1	2.55805
1419	554.237	24.9484	112615	185475	463.314	1474.67	107401	50797.3	0.0555426	1.25537	149046	969.992	-7.26357	0.268721	0.570698	149046	79100.1	-0.914008
1420	340.155	24.9743	68261.5	65552.6	8301.74	8642.08	84693.8	83107	0.000545253	3.2634	66908	8472.91	-2.98125	0.00842468	2.07445	66908	83901.4	0.326515
1421	460.261	24.9884	21653.6	22642.2	5253.24	5698.95	73691.4	61642.2	0.00105612	2.97629	22148.9	5477.09	-2.01575	0.0171824	1.76492	22148.9	67667.8	1.61124
1422	436.176	24.9884	43805.4	40446	4287.94	4839.38	14252	47963.5	0.00204725	2.68883	42126.7	4564.66	-3.20616	0.582145	0.234969	42126.7	31108.7	-0.437415
1423	891.31	24.9906	28050.8	21933.3	0	0	305.24	0	0.0146506	1.83414	24993.1	1	-14.6092	0.0148633	1.82788	24993.1	153.62	-7.34602
1424	791.286	24.9906	29400.6	28278.2	0	0	1591.72	1425.01	0.000378422	3.42202	28840.4	1	-14.8158	0.000430606	3.36592	28840.4	1509.36	-4.25608
1425	376.167	25.0034	21766.9	30309.3	59705.2	28793.4	13673.9	43361.9	0.373851	0.427302	26039.1	44250.3	0.765009	0.887201	0.0519778	26039.1	28518.9	0.131241
1426	700.32	25.0044	25451	34104.4	556.674	0	39232.7	38004	0.0209257	1.67932	29778.7	279.337	-6.73613	0.180411	0.743737	29778.7	38619.3	0.375043
1427	480.229	25.0063	25693.1	28284.6	5700.84	5173.09	76319.7	109335	0.00374354	2.42672	26989.8	5437.97	-2.31128	0.0578217	1.23791	26989.8	92828.5	1.78215
1428	457.152	25.0066	877392	791167	5580.14	6231.32	86891.8	83102.7	0.00269786	2.56898	834280	5906.73	-7.14203	0.00330065	2.4814	834280	84998.2	-3.29503
1429	458.155	25.0066	205759	191142	2510.82	2783.68	21991.4	21928.4	0.00139069	2.85677	198452	2648.25	-6.2276	0.00171031	2.76692	198452	21960.9	-3.17578
1430	452.196	25.0066	2.71016e+06	2.35729e+06	7081.82	7778.9	284488	258982	0.0048422	2.31496	2.53372e+06	7431.36	-8.41342	0.00606027	2.21751	2.53372e+06	271736	-3.22098
1431	435.171	25.0066	177646	164617	6677.94	7604.46	25874.8	22478.7	0.00158242	2.80068	171132	7142.2	-4.5826	0.00209224	2.67939	171132	24177.8	-2.82336
1432	453.199	25.0066	587999	534757	3591.3	3812.85	68356.2	64312.6	0.00227093	2.6438	561379	3703.07	-7.24411	0.00289576	2.53824	561379	66335.4	-3.08112
1433	454.196	25.0066	215847	197439	3015.82	3451.18	30261.1	29525.9	0.00204236	2.68987	206644	3234.5	-5.99746	0.00270504	2.56783	206644	29894.5	-2.7892
1434	459.151	25.0066	82471	78863.3	4993.61	5424.66	16046.9	16326.2	0.00057913	3.23722	80668.1	5210.13	-3.95261	0.000786378	3.10437	80668.1	16187.5	-2.31712
1435	783.28	25.0066	132411	135164	238.66	197.185	23625.2	22396.3	0.000106267	3.9736	133788	218.922	-9.25532	0.000185202	3.73235	133788	23011.7	-2.53951
1436	784.282	25.0066	51174.8	53448.7	0	0	10062.7	9333.49	0.000472041	3.32602	52312.7	1	-15.6749	0.000784136	3.10561	52312.7	9699.1	-2.43124
1437	393.123	25.0066	48744.3	49667.9	7950.74	9146.84	28380.1	28643.4	0.000345212	3.46191	49207.1	8549.79	-2.52491	0.000538014	3.26921	49207.1	28512.7	-0.787261
1438	196.573	25.0146	68435.5	78320.7	3604.32	4113.61	28367.9	27460.6	0.00502995	2.29844	73379.1	3859.97	-4.24871	0.0117095	1.93146	73379.1	27915.2	-1.39432
1439	801.246	25.0146	60424.9	55976.7	0	0	3342.94	3847.66	0.00145713	2.8365	58201.8	1	-15.8288	0.00167609	2.7757	58201.8	3596.3	-4.01648
1440	295.155	25.0146	1.93757e+06	2.00062e+06	61320.3	70088	374577	370270	0.000279486	3.55364	1.9691e+06	65705.2	-4.90538	0.000391395	3.40738	1.9691e+06	372425	-2.40251
1441	296.158	25.0146	340762	361498	15483.2	16341.1	69547.2	72088.7	0.000956827	3.01917	351131	15913.2	-4.46372	0.00138566	2.85834	351131	70819	-2.3098
1442	305.128	25.0204	1078.51	0	4462.63	5105.1	59848.1	63007.1	0.0211757	1.67416	540.256	4784.87	3.14676	0.000750523	3.12464	540.256	61428.6	6.82912
1443	802.249	25.0226	23960.8	20936.5	0	0	1043.23	1932.04	0.00450663	2.34615	22449.6	1	-14.4544	0.00560618	2.25133	22449.6	1488.64	-3.91463
1444	769.292	25.0226	21679.2	18373.1	0	0	1198.26	1925.64	0.00674459	2.17104	20027.1	1	-14.2897	0.00829847	2.081	20027.1	1562.95	-3.67961
1445	803.253	25.0226	22324.3	18210.3	259.002	0	1725.73	3047.77	0.0103134	1.9866	20268.3	130.501	-7.27902	0.0142889	1.845	20268.3	2387.75	-3.0855
1446	786.282	25.0226	44196.4	46478.7	0	233.092	6112.84	6201.29	0.000642791	3.19193	45338.6	117.546	-8.59137	0.000848442	3.07138	45338.6	6158.06	-2.88019
1447	785.279	25.0226	116037	112523	0	0	17512	14624	0.000236305	3.62653	114281	1	-16.8022	0.00053582	3.27098	114281	16069	-2.83023
1448	648.308	25.0226	9.30172e+06	9.23568e+06	84645	85389.2	2.26564e+06	2.21493e+06	1.2931e-05	4.88837	9.2687e+06	85018.1	-6.76845	3.50845e-05	4.45489	9.2687e+06	2.24029e+06	-2.04869
1449	326.113	25.0227	1515.62	1743.33	7618.95	7794.04	114758	112040	0.000558082	3.2533	1630.47	7707.5	2.24097	0.000148839	3.82728	1630.47	113400	6.11999
1450	304.13	25.0227	2552.59	2635.22	7714.32	6930.4	140319	140133	0.00687617	2.16265	2594.9	7323.36	1.49682	5.50405e-07	6.25932	2594.9	140227	5.75594
1451	325.109	25.0227	11010.8	7521.1	8999.19	8323.29	304970	306169	0.76608	0.115726	9266.97	8662.24	-0.0973577	3.87699e-05	4.41151	9266.97	305571	5.04326
1452	366.182	25.0284	287060	320519	14381.6	11272.3	466468	435399	0.0033179	2.47914	303790	12827.9	-4.56572	0.0232361	1.63384	303790	450935	0.569844
1453	771.297	25.0306	19553.8	16392.3	276.527	0	221.371	1585.45	0.00782289	2.10663	17974.1	139.263	-7.01196	0.0100195	1.99915	17974.1	904.412	-4.31279
1454	517.227	25.0308	42875.2	43098.3	46771.8	49345	62480.3	63187.2	0.0591454	1.22808	42987.8	48059.4	0.160893	0.00034858	3.4577	42987.8	62834.7	0.547636
1455	471.122	25.0308	103067	105612	10285.8	10750.2	55196.6	56401.3	0.000189986	3.72128	104340	10519	-3.31023	0.000840003	3.07572	104340	55800	-0.902962
1456	465.106	25.033	85963	83341.7	8567.36	6410.97	40060.2	38480.4	0.000483398	3.3157	84653.4	7490.17	-3.4985	0.00113512	2.94496	84653.4	39271.3	-1.10809
1457	207.158	25.0354	0	0	28737.9	52306.8	33832.2	15149.2	0.0751618	1.124	1	40523.4	15.3065	0.119882	0.921245	1	24491.7	14.58
1458	778.266	25.0386	44838.3	47746	0	0	4017.62	5589.18	0.000984815	3.00665	46293.2	1	-15.4985	0.0015828	2.80057	46293.2	4804.4	-3.26837
1459	781.272	25.0386	34213.5	35339	0	226.939	5093.39	4407.96	0.000274145	3.56202	34777.2	114.47	-8.24704	0.000481165	3.31771	34777.2	4751.68	-2.87164
1460	715.271	25.0386	35349.1	36948.9	0	504.146	4725.96	6249.31	0.000545416	3.26327	36150	253.073	-7.1583	0.00129518	2.88767	36150	5488.64	-2.71948
1461	95.0856	25.0386	80027.7	88247.4	7375.59	7459.92	20605.3	20372.5	0.00285772	2.54398	84138.5	7418.75	-3.50352	0.00414682	2.38228	84138.5	20489.9	-2.03785
1462	444.26	25.0386	312607	347944	20826.5	25849.8	109457	115092	0.00336344	2.47322	330276	23339.1	-3.82285	0.00666837	2.17598	330276	112275	-1.55663
1463	481.079	25.0386	51131.1	49694.4	4689.04	5087.1	24889.8	26396.7	0.000268021	3.57183	50413.7	4889.07	-3.36619	0.00176181	2.75404	50413.7	25644.3	-0.975181
1464	430.244	25.0386	119271	117921	9093.36	11078.3	58211.9	86702.5	0.000122316	3.91252	118597	10086.8	-3.55553	0.0837163	1.07719	118597	72458.2	-0.710849
1465	652.339	25.0387	756438	753838	423.311	0	255885	221558	3.04386e-06	5.51658	755139	212.656	-11.794	0.00110909	2.95504	755139	238723	-1.66141
1466	709.275	25.0466	144084	151064	0	0	12328.2	11823.5	0.000558921	3.25265	147575	1	-17.1711	0.000666343	3.1763	147575	12076.9	-3.61113
1467	777.263	25.0466	107316	117799	297.622	0	9437.64	10623.8	0.00216902	2.66374	112558	149.811	-9.55331	0.00263668	2.57894	112558	10031.7	-3.48804
1468	710.279	25.0466	51570.2	60241.3	225.758	0	5349.2	4807.66	0.00598845	2.22269	55906.8	113.879	-8.93937	0.00722539	2.14114	55906.8	5079.43	-3.46029
1469	277.144	25.0466	696221	745722	34071.6	36213.8	227869	228086	0.00130227	2.8853	720972	35143.7	-4.35861	0.00251106	2.60014	720972	227979	-1.66105
1470	413.09	25.0466	179449	181364	12200.6	13155.4	71040.2	70227.4	4.06746e-05	4.39068	180408	12679	-3.83074	8.97474e-05	4.04698	180408	70634.8	-1.35281
1471	397.118	25.0466	237948	238053	18425.8	17596.1	100903	105324	3.6127e-06	5.44217	238002	18011.9	-3.72395	0.000268628	3.57085	238002	103114	-1.20673
1472	403.136	25.0466	86773.1	87788.5	9451.46	7120.04	43432	43939.1	0.000258968	3.58675	87281.8	8286.75	-3.3968	0.000169409	3.77106	87281.8	43686.5	-0.998493
1473	651.335	25.0467	2.24e+06	2.25112e+06	2218.47	1411.45	715712	626347	6.17124e-06	5.20963	2.24556e+06	1815.96	-10.2721	0.000816801	3.08788	2.24556e+06	671030	-1.74263
1474	653.341	25.0467	193761	191408	698.469	1267.33	71021.8	58798.6	3.98845e-05	4.3992	192586	983.902	-7.61277	0.00236783	2.62565	192586	64911.2	-1.56896
1475	93.0701	25.049	527806	537779	53924.9	62190.4	112511	122410	0.000186055	3.73036	532793	58058.6	-3.19799	0.00028605	3.54356	532793	117461	-2.18139
1476	473.137	25.0547	100367	97965.4	2373.59	1043.06	52598.4	49120.1	0.000198407	3.70244	99167.4	1709.33	-5.85837	0.00190879	2.71924	99167.4	50860.2	-0.963328
1477	793.243	25.0551	39502.8	41252.9	375.822	503.577	3529.31	2327.66	0.000482256	3.31672	40378.8	440.7	-6.51766	0.000802407	3.09561	40378.8	2929.49	-3.78488
1478	725.247	25.0551	57001.9	56795.3	221.353	0	6598.48	6390.83	7.10644e-06	5.14835	56899.6	111.676	-8.99295	8.44215e-06	5.07355	56899.6	6495.66	-3.13087
1479	726.251	25.0551	25040.6	21098	0	0	3258.28	2031.03	0.00722277	2.1413	23070.3	1	-14.4937	0.0100637	1.99724	23070.3	2645.65	-3.12434
1480	414.095	25.0551	44126.9	47458.2	3479.76	4149.82	21158.9	20624.1	0.00163407	2.78673	45793.5	3815.79	-3.58509	0.00455814	2.34121	45793.5	20892.5	-1.13216
1481	569.236	25.0627	0	0	651.03	1491.76	67364.1	73158.1	0.125589	0.90105	1	1072.39	10.0666	0.00169578	2.77063	1	70262.1	16.1005
1482	570.239	25.0627	0	0	0	0	24016.5	24021.8	#DIV/0!	#DIV/0!	1	1	0	1.22765e-08	7.91093	1	24020.1	14.552
1483	139.075	25.0627	4.37608e+06	4.43241e+06	178866	181870	1.32783e+06	1.29482e+06	4.46011e-05	4.35065	4.40425e+06	180369	-4.60987	0.000111413	3.95306	4.40425e+06	1.31132e+06	-1.74787
1484	140.078	25.0636	384275	392331	20143.1	22926.3	94423.3	94109.3	0.000134984	3.86972	388304	21535.7	-4.17238	0.000187897	3.72608	388304	94267.3	-2.04236
1485	354.14	25.0694	39110.2	38749	5308.31	5814.5	21921.6	112863	8.68212e-05	4.06137	38930.6	5562.4	-2.80712	0.59526	0.225293	38930.6	67393.1	0.791696
1486	316.184	25.0707	2.11046e+06	2.1123e+06	11717.1	11432.7	463874	406696	1.95241e-07	6.70943	2.11138e+06	11575.9	-7.51092	0.000291104	3.53595	2.11138e+06	435286	-2.27815
1487	338.166	25.0707	1.13204e+06	1.16094e+06	19865.6	19253.6	586128	516381	0.000164528	3.78376	1.14649e+06	19560.6	-5.87313	0.00399801	2.39816	1.14649e+06	551256	-1.05643
1488	383.218	25.0707	577016	603796	14814.1	16434.7	326374	313816	0.000544217	3.26423	590407	15625.4	-5.23975	0.00297986	2.5258	590407	320096	-0.883205
1489	649.317	25.0712	4.20617e+06	4.11096e+06	27940.1	27524	1.17915e+06	1.06303e+06	0.000132791	3.87683	4.15856e+06	27733.1	-7.22833	0.00061049	3.21432	4.15856e+06	1.12109e+06	-1.89118
1490	650.322	25.0712	1.1811e+06	1.19687e+06	8031.11	7314.01	356715	316090	4.45909e-05	4.35075	1.18899e+06	7673.56	-7.27562	0.000652418	3.18547	1.18899e+06	336404	-1.82147
1491	384.221	25.0712	129836	133650	6927.15	6574.82	74736.1	70504.9	0.000234707	3.62947	131744	6751.99	-4.28628	0.00231288	2.63585	131744	72621.5	-0.859269
1492	711.288	25.0716	50315	52524.7	0	0	5466.55	5285.1	0.000461352	3.33597	51420.9	1	-15.6501	0.000579147	3.23721	51420.9	5376.82	-3.25753
1493	787.3	25.0716	55279.9	54945.9	208.513	0	16499	13300.1	1.28034e-05	4.89268	55113.9	105.257	-9.03236	0.00159539	2.79713	55113.9	14900.5	-1.88705
1494	236.1	25.0787	3072.81	5093.46	16959.6	15485.1	173353	168125	0.0104494	1.98091	4084.14	16223.3	1.98997	0.000282644	3.54876	4084.14	170740	5.38562
1495	235.097	25.0787	28771.4	33245.4	81042.4	62527.9	1.1761e+06	1.13191e+06	0.0504561	1.29709	31009.4	71786.2	1.211	0.000390845	3.408	31009.4	1.15401e+06	5.2178
1496	795.247	25.0796	16157.8	15445.2	249.772	0	1884.24	1318.96	0.000579481	3.23696	15802.5	125.886	-6.97189	0.00102414	2.98964	15802.5	1602.6	-3.30167
1497	446.273	25.0796	68876.3	77513.9	3795	3667.15	25367.5	24223.4	0.00384405	2.41521	73196.1	3732.08	-4.29372	0.00800485	2.09665	73196.1	24796.5	-1.56163
1498	779.275	25.0796	39121.3	37535.4	0	0	4081.72	4966.7	0.000427726	3.36883	38329.4	1	-15.2262	0.000720795	3.14219	38329.4	4525.21	-3.08239
1499	333.209	25.0843	618567	596203	13053.5	14139.4	159730	131391	0.000355289	3.44942	607386	13597.4	-5.48121	0.00152415	2.81697	607386	145561	-2.06099
1500	315.181	25.0848	1.26779e+07	1.26797e+07	34209.5	32246.5	2.6822e+06	2.3127e+06	1.103e-08	7.95743	1.26788e+07	33229	-8.57576	0.000329124	3.48264	1.26788e+07	2.49745e+06	-2.34389
1501	353.136	25.0848	225664	220316	9190.92	10167.1	114925	97919.6	0.000162353	3.78954	222991	9680.01	-4.52584	0.00579601	2.23687	222991	106423	-1.06717
1502	332.206	25.0854	3.59409e+06	3.46218e+06	78391	26736.9	930192	824757	0.00041509	3.38186	3.52813e+06	52564.9	-6.06866	0.00101316	2.99432	3.52813e+06	877476	-2.00747
1503	375.257	25.0876	108859	109607	8201.71	7242.39	34737.3	29707.6	3.59003e-05	4.4449	109234	7723.05	-3.82211	0.00108823	2.96328	109234	32223.5	-1.76124
1504	317.186	25.0876	333550	316680	16516	15821.5	105916	94987.3	0.000745812	3.12737	325116	16169.7	-4.32959	0.00199517	2.70002	325116	100453	-1.69444
1505	374.253	25.1013	498920	505241	16912.2	19186	165721	160201	4.81529e-05	4.31738	502082	18050.1	-4.79784	0.000153074	3.8151	502082	162962	-1.62339
1506	567.353	25.1196	31163.8	28091.3	1049.75	1493.1	5901.12	6964.2	0.00298292	2.52536	29628.6	1272.42	-4.54134	0.00487605	2.31193	29628.6	6433.66	-2.20328
1507	278.183	25.1272	123147	132543	95921.6	202879	147077	158548	0.726881	0.138537	127846	149401	0.224784	0.077998	1.10792	127846	152813	0.257361
1508	928.312	25.1333	81760.6	41484.3	62936.8	91833.1	29691.9	22521.4	0.589864	0.229248	61623.5	77385.9	0.328592	0.224643	0.648507	61623.5	26107.6	-1.23901
1509	261.117	25.1352	233711	215798	83638	91218.6	27433.9	25381.4	0.00497798	2.30295	224755	87429.3	-1.36217	0.00205937	2.68627	224755	26408.6	-3.08927
1510	929.313	25.152	46626.3	17285.7	32711.3	46103.5	14843	9882	0.689426	0.161512	31957	39408.4	0.302372	0.318523	0.496859	31957	12363.5	-1.37004
1511	461.179	25.1596	76871.2	94654.9	8188.51	7973.18	61052.4	45633.2	0.012852	1.89103	85764.1	8081.84	-3.40762	0.11038	0.957108	85764.1	53343.8	-0.685053
1512	456.224	25.1596	124765	134394	4431.95	4694.12	54960	60555.8	0.00148104	2.82943	129580	4564.03	-4.82739	0.00595793	2.2249	129580	57758.9	-1.16573
1513	647.305	25.1699	2.77178e+07	2.7477e+07	232057	225788	6.59071e+06	6.44787e+06	1.93594e-05	4.71311	2.75974e+07	228924	-6.91352	4.40946e-05	4.35561	2.75974e+07	6.51929e+06	-2.08175
1514	111.081	25.1708	496165	486193	42369.8	47906	139908	147027	0.000163437	3.78665	491180	45138.9	-3.44381	0.000310303	3.50821	491180	143469	-1.77552
1515	314.169	25.1859	5.99249e+06	5.83968e+06	96532.9	97178.5	1.70619e+06	1.6609e+06	0.000172362	3.76356	5.91609e+06	96856.7	-5.93265	0.000354333	3.45059	5.91609e+06	1.68354e+06	-1.81314
1516	313.166	25.1915	3.5588e+07	3.4811e+07	500690	506599	9.77706e+06	9.42721e+06	0.000125365	3.90183	3.51995e+07	503646	-6.127	0.000276939	3.55762	3.51995e+07	9.60213e+06	-1.87413
1517	508.045	25.1916	0	0	623.924	397.759	38916.1	36183.4	0.0456716	1.34035	1	511.842	8.99955	0.0013215	2.87893	1	37550.7	15.1966
1518	487.067	25.2076	0	0	1528.45	530.837	85165.6	79257.3	0.175039	0.756866	1	1030.64	10.0093	0.00128873	2.88984	1	82212.4	16.3271
1519	486.063	25.2076	3538.26	11659.1	243.128	960.031	346021	318238	0.228195	0.641693	7599.69	602.579	-3.65672	0.0019829	2.7027	7599.69	332130	5.44966
1520	488.061	25.2076	55365.7	52204.9	2236.46	1626.76	138185	129140	0.000962087	3.01679	53786.3	1932.61	-4.79862	0.0035778	2.44638	53786.3	133663	1.31329
1521	417.162	25.2237	942119	1.18652e+06	11848.1	11784.5	80375.6	75727.2	0.0132132	1.87899	1.06432e+06	11817.3	-6.49289	0.0150117	1.82357	1.06432e+06	78052.4	-3.76934
1522	250.129	25.2322	28619.6	33788.9	56380.1	62456.1	71054.7	74979.1	0.0194067	1.71205	31205.3	59419.1	0.929138	0.00596942	2.22407	31205.3	73017.9	1.22646
1523	158.089	25.248	1.68321e+06	1.64299e+06	36352.6	35487.5	539310	500774	0.000152765	3.81597	1.6631e+06	35921.1	-5.5329	0.000593113	3.22686	1.6631e+06	520043	-1.67717
1524	157.086	25.256	1.97473e+07	1.9232e+07	220875	222569	5.99193e+06	5.72017e+06	0.000178763	3.74772	1.94896e+07	221723	-6.4578	0.000456164	3.34088	1.94896e+07	5.85605e+06	-1.7347
1525	279.125	25.2566	96918.6	105193	36420.9	45988.6	7865.21	18518.5	0.0109836	1.95925	101057	41205.8	-1.29425	0.00584094	2.23352	101057	13192.8	-2.93734
1526	294.171	25.3205	52840	57841.2	30852.1	30515.4	639567	675639	0.0101744	1.99249	55341.6	30684.8	-0.850842	0.000912803	3.03962	55341.6	657604	3.57078
1527	336.151	25.3205	2.39627e+06	2.87689e+06	168192	182139	1.29494e+06	1.2702e+06	0.00940513	2.02664	2.63658e+06	175166	-3.91187	0.0301603	1.52056	2.63658e+06	1.28257e+06	-1.03963
1528	331.195	25.3286	8.76444e+06	8.51701e+06	108397	101409	2.43023e+06	2.24406e+06	0.000210169	3.67743	8.64073e+06	104904	-6.36401	0.000602709	3.21989	8.64073e+06	2.33714e+06	-1.88641
1529	300.172	25.3365	0	0	132465	144509	125396	135590	0.00188543	2.72459	1	138488	17.0794	0.00152203	2.81758	1	130494	16.9936
1530	299.176	25.3365	121081	123945	16633.9	16563.3	699217	749701	0.0001828	3.73802	122514	16599.6	-2.88373	0.00175951	2.75461	122514	724460	2.56396
1531	358.227	25.3365	129792	131899	38596.5	35142	116173	117811	0.000463078	3.33435	130846	36870.3	-1.82734	0.00915081	2.03854	130846	116993	-0.161453
1532	330.193	25.3371	4.87726e+07	4.76678e+07	553218	550747	1.44885e+07	1.33154e+07	0.000134277	3.872	4.82202e+07	551984	-6.44887	0.000550756	3.25904	4.82202e+07	1.3902e+07	-1.79435
1533	372.239	25.3421	2.91017e+06	2.78015e+06	52761.6	53713.1	1.69493e+06	1.61374e+06	0.000541778	3.26618	2.84516e+06	53238.3	-5.7399	0.00411686	2.38543	2.84516e+06	1.65433e+06	-0.782263
1534	416.229	25.3451	78354.5	75648.4	7452.93	9873.72	63427.1	60492.5	0.000704974	3.15183	77002.5	8664.32	-3.15175	0.0171551	1.76561	77002.5	61960.8	-0.313549
1535	373.242	25.3451	620274	597657	14867.2	13170.8	374539	351947	0.000363135	3.43993	608966	14020	-5.4408	0.00420457	2.37628	608966	363244	-0.745422
1536	575.247	25.3605	10299.1	9465.47	432.847	0	31705.8	34682.6	0.00235263	2.62845	9883.3	217.423	-5.50641	0.00436735	2.35978	9883.3	33195.2	1.74791
1537	386.252	25.3616	114212	103630	11218.6	11786.3	70278.8	65931.4	0.0029453	2.53087	108922	11503.4	-3.24316	0.0190806	1.71941	108922	68106.1	-0.677436
1538	263.093	25.3765	25540.5	33360.1	10480	11510	120619	117825	0.0427527	1.36904	29451.3	10996	-1.42135	0.00213209	2.67119	29451.3	119223	2.01726
1539	388.27	25.377	2022.41	2959.18	9983.81	10758.2	99400.1	106490	0.00589467	2.22954	2491.8	10372	2.05744	0.00126475	2.89799	2491.8	102946	5.36856
1540	241.108	25.3789	166123	144956	13262.3	13707.8	380827	362215	0.00550713	2.25907	155541	13486	-3.52775	0.00423054	2.3736	155541	371522	1.25616
1541	125.06	25.401	781.937	1426.03	9606.25	11076.1	77304.2	77726.1	0.00746152	2.12717	1104.98	10342.2	3.22644	2.53826e-05	4.59546	1104.98	77516.1	6.1324
1542	302.16	25.4016	95537.7	109832	20880.3	19108.5	7517.91	9565.57	0.00749981	2.12495	102686	19995.4	-2.36049	0.00583015	2.23432	102686	8542.74	-3.58739
1543	408.189	25.4085	7095.32	6959.62	23549.1	29174.7	670322	1.15824e+06	0.0205273	1.68767	7028.47	26362.9	1.90722	0.0653028	1.18507	7028.47	914281	7.02328
1544	267.105	25.409	4078.94	5815.66	23818	26926.9	67205.7	63688.6	0.00751398	2.12413	4948.3	25373.5	2.35832	0.00104926	2.97912	4948.3	65448.1	3.72535
1545	239.112	25.409	4937.5	5024.47	27689.5	28881.4	115712	119833	0.000656718	3.18262	4981.99	28286.4	2.50532	0.000333724	3.47661	4981.99	117774	4.56315
1546	627.227	25.409	359.206	437.348	738.103	0	42840.4	45667.6	0.944401	0.0248436	399.277	370.052	-0.109664	0.00103818	2.98373	399.277	44255	6.79231
1547	286.12	25.409	11332.4	23147.2	5772.55	6991.74	63763.3	71612.9	0.209022	0.679808	17240.8	6383.14	-1.43349	0.0191974	1.71676	17240.8	67689.1	1.9731
1548	327.109	25.417	3088.83	3878.29	6869.31	7055.63	42664.3	48149.7	0.0133202	1.87549	3484.56	6963.47	0.998831	0.00434029	2.36248	3484.56	45408	3.7039
1549	392.209	25.433	81458.7	70508.8	5243.33	4583.95	202383	287085	0.00590328	2.22891	75984.8	4914.64	-3.95055	0.0584769	1.23302	75984.8	244735	1.68744
1550	350.216	25.441	31251.2	24263.1	8791.14	10586.1	224212	217300	0.0376269	1.4245	27758.1	9689.6	-1.5184	0.000647781	3.18857	27758.1	220757	2.99148
1551	440.155	25.4656	41079.5	52825.4	3279.97	5443.48	12191.6	22113.8	0.0190981	1.71901	46953.4	4362.73	-3.42793	0.0605724	1.21772	46953.4	17153.7	-1.45271
1552	349.213	25.4711	163653	119058	19210.4	21859.5	1.01936e+06	990152	0.0325205	1.48784	141357	20535.9	-2.78312	0.000951717	3.02149	141357	1.00476e+06	2.82944
1553	418.17	25.476	226211	283132	4981.74	4702.96	9009.98	35196.1	0.0127309	1.89514	254672	4843.35	-5.71649	0.0176658	1.75287	254672	22104	-3.52626
1554	259.059	25.4865	36850.2	101166	336297	328998	96948.9	102981	0.0147379	1.83156	69009.3	332648	2.26914	0.438982	0.357553	69009.3	99966.1	0.534649
1555	439.188	25.5079	174240	224442	4948.77	5240.62	62630.5	126941	0.0162921	1.78802	199342	5095.69	-5.28982	0.124434	0.90506	199342	94786.6	-1.07249
1556	225.113	25.5462	12841.2	11666.3	106081	119167	92284.1	88248.8	0.0042567	2.37093	12254.8	112625	3.20011	0.000724806	3.13978	12254.8	90267.5	2.88086
1557	438.224	25.5699	7542.5	6979.47	2851.61	3893.38	221996	474731	0.022409	1.64958	7261.99	3373.49	-1.10612	0.11421	0.942298	7261.99	348365	5.58409
1558	269.152	25.5861	11193.5	12617.7	69562.7	76696.8	182063	196979	0.00351113	2.45455	11906.6	73130.8	2.61871	0.00177443	2.75094	11906.6	189522	3.99253
1559	237.185	25.5939	388338	365816	977558	948693	151179	160396	0.000974293	3.01131	377078	963126	1.35286	0.00300979	2.52146	377078	155788	-1.27527
1560	238.188	25.6	66787.7	65212	10978	12125.5	28074.1	28161.8	0.000320266	3.49449	66000.9	11552.8	-2.51425	0.000433593	3.36292	66000.9	28119	-1.23094
1561	400.234	25.6104	380718	362584	7704.64	9590.37	241121	264426	0.000629998	3.20066	371652	8648.51	-5.42536	0.0150778	1.82166	371652	252775	-0.5561
1562	219.174	25.6161	269296	247909	24444.3	20754.4	116019	104131	0.00210761	2.67621	258604	22600.3	-3.51633	0.00671695	2.17283	258604	110076	-1.23225
1563	257.118	25.6511	81335	89482.4	16138.2	17121	45414.7	49362	0.00354016	2.45098	85409.7	16630.6	-2.36056	0.0138802	1.8576	85409.7	47389.3	-0.849838
1564	220.165	25.7309	45502.5	42723.6	5185.15	6518.67	88473.2	82856.4	0.0016185	2.79089	44114.1	5852.91	-2.91401	0.00563818	2.24886	44114.1	85665.8	0.957481
1565	161.097	25.7476	91313.4	93939.5	17773.4	17443.4	24977.6	25475.2	0.00031107	3.50714	92627.4	17609.4	-2.39509	0.000392943	3.40567	92627.4	25227.4	-1.87645
1566	179.106	25.7501	75551.4	87082	13299.7	77870.2	15823.9	16524.9	0.389705	0.409264	81317.7	45585.9	-0.834981	0.0077702	2.10957	81317.7	16175.4	-2.32977
1567	214.144	25.7556	109745	120218	11521.8	11159.8	15807.7	17950.7	0.00254609	2.59413	114983	11341.8	-3.3417	0.00295531	2.5294	114983	16880.2	-2.76801
1568	275.13	25.7801	55611.7	61079	6751.8	15971.3	19823.7	20713.9	0.012763	1.89405	58346.3	11362.6	-2.36035	0.00524925	2.2799	58346.3	20269.8	-1.52531
1569	310.166	25.8366	487872	427956	10236.2	10774.5	60029.5	47789.3	0.00445394	2.35126	457915	10506.4	-5.44574	0.00567936	2.2457	457915	53910.4	-3.08644
1570	402.126	25.8926	50984.9	74905.2	2498.34	2681.42	6069.96	6635.7	0.0370992	1.43064	62946.1	2590.88	-4.6026	0.0419005	1.37778	62946.1	6353.83	-3.30842
1571	396.166	25.9086	238389	337514	6124.59	6977.65	18076.6	22371.6	0.0296505	1.52797	287952	6552.12	-5.45773	0.032662	1.48596	287952	20225.1	-3.83161
1572	243.088	25.9218	553035	449205	186409	215238	356395	408049	0.0307162	1.51263	501121	200825	-1.31922	0.176802	0.752513	501121	382223	-0.390743
1573	244.091	25.9219	80947.1	66110.3	76006.6	81247.8	57904.6	63848.1	0.583422	0.234017	73529.7	78628.2	0.0967204	0.254209	0.594809	73529.7	60877.4	-0.27242
1574	715.293	25.9272	42321.2	60565.7	0	0	3518.87	4145.51	0.0300351	1.52237	51444.5	1	-15.6507	0.0348439	1.45787	51444.5	3833.19	-3.7464
1575	344.198	25.9322	81218.8	104393	13008.6	18249.3	167766	231756	0.0228829	1.64049	92806.7	15630	-2.56991	0.0880564	1.05524	92806.7	199762	1.10598
1576	304.192	25.9402	3883.68	5026.31	6682.22	6697.97	59336.1	101544	0.0595697	1.22497	4455.99	6691.09	0.586495	0.06927	1.15945	4455.99	80441	4.17411
1577	716.296	25.9406	19481.1	26525.7	0	255.572	2384.22	2660.88	0.0229272	1.63965	23004.4	128.786	-7.48079	0.028369	1.54716	23004.4	2523.55	-3.18838
1578	585.234	25.9721	2594.46	1891.01	431.689	508.118	63547	63135	0.0375944	1.42488	2243.74	470.904	-2.2524	4.45035e-05	4.35161	2243.74	63342	4.81919
1579	586.236	25.9726	1319.3	1766.9	0	248.34	24898.4	23975.4	0.0310286	1.50824	1544.1	125.17	-3.62481	0.000501518	3.29971	1544.1	24437.9	3.98428
1580	658.369	25.9784	20942.9	23689.9	0	256.412	21429	23982.3	0.00384311	2.41532	22317.4	129.206	-7.43235	0.854778	0.0681466	22317.4	22706.7	0.0249458
1581	654.342	26.0027	45896.3	40002.5	308.277	441.119	21049.1	13921.5	0.00475926	2.32246	42950.4	375.698	-6.83695	0.0314331	1.50261	42950.4	17486.3	-1.29645
1582	652.339	26.0074	793175	757163	2170.93	2172.94	330580	288230	0.000542152	3.26588	775170	2172.94	-8.47872	0.00354248	2.45069	775170	309406	-1.32501
1583	653.341	26.0074	201121	188733	498.335	240.895	86343.3	71104.1	0.00101246	2.99462	194928	370.615	-9.0388	0.00706531	2.15087	194928	78724.7	-1.30805
1584	651.336	26.0127	2.30177e+06	2.20822e+06	7550.9	6670.18	908768	781584	0.000432757	3.36376	2.255e+06	7111.54	-8.30875	0.00312072	2.50575	2.255e+06	845177	-1.4158
1585	337.163	26.0133	4.14774e+06	4.1638e+06	226139	224163	2.96426e+06	2.66005e+06	4.23755e-06	5.37289	4.15577e+06	225152	-4.20614	0.0126085	1.89934	4.15577e+06	2.81216e+06	-0.563438
1586	787.311	26.0136	61896.9	49430.4	0	0	20446.6	18620.8	0.0123087	1.90979	55664.6	1	-15.7645	0.0290831	1.53636	55664.6	19534.7	-1.51072
1587	160.104	26.0188	257644	271092	19381.7	24619.9	116840	107291	0.000885333	3.05289	264369	22001.8	-3.58686	0.00291926	2.53473	264369	112066	-1.2382
1588	159.101	26.0188	2.88908e+06	2.9662e+06	45921.8	46189.8	1.18668e+06	1.14225e+06	0.000179003	3.74714	2.92764e+06	46056.8	-5.99018	0.000636316	3.19633	2.92764e+06	1.16447e+06	-1.33007
1589	473.139	26.0188	48048.3	49614.8	4821.06	6127.32	33209.5	29342.1	0.000552808	3.25743	48832.5	5475.19	-3.15686	0.0138305	1.85916	48832.5	31276.8	-0.642752
1590	141.091	26.0207	756854	771322	19304.8	21102.4	357763	322579	9.60167e-05	4.01765	764089	20204.6	-5.24098	0.00200733	2.69738	764089	340172	-1.16748
1591	383.218	26.0207	376027	421312	20201	20514.6	272463	247535	0.00356325	2.44815	398671	20358.8	-4.29147	0.0330286	1.48111	398671	260000	-0.616687
1592	384.221	26.0207	89525.1	94808.1	6962.21	5933.07	68239.9	59459	0.00098419	3.00692	92167.6	6448.64	-3.83719	0.0312157	1.50563	92167.6	63850.4	-0.529563
1593	338.166	26.0207	708218	720250	31235.9	33606.8	511648	464268	8.08643e-05	4.09224	714235	32422.4	-4.46134	0.0114675	1.94053	714235	487959	-0.549639
1594	123.08	26.0216	188758	187874	36382.9	34170.1	90537.8	84452.5	6.05891e-05	4.21761	188317	35277.5	-2.41634	0.000928659	3.03214	188317	87496.2	-1.10587
1595	142.094	26.0216	70654.5	75028.9	19136.5	20890.9	39320.7	40667.2	0.00198397	2.70247	72842.7	20014.7	-1.86372	0.00481873	2.31707	72842.7	39995	-0.864966
1596	415.107	26.0216	50096.1	46340.6	5695.43	4954.06	24255.1	24454.7	0.00198523	2.70219	48219.3	5325.75	-3.17856	0.00615212	2.21098	48219.3	24355.9	-0.985341
1597	81.0702	26.0216	39790.6	39541.5	1672.69	1256.02	20721.3	18885.6	4.03721e-05	4.39392	39667.1	1465.35	-4.75862	0.00216775	2.66399	39667.1	19804.4	-1.00212
1598	446.275	26.0216	46923.3	54692.6	2996.12	5199.5	26580.9	27353.5	0.00739	2.13136	50808.9	4098.81	-3.6318	0.0257803	1.58871	50808.9	26968.2	-0.913822
1599	467.126	26.0216	40308.4	38121.6	5216.13	6900.96	23267.1	23491	0.00172852	2.76233	39216	6059.54	-2.69416	0.0047827	2.32033	39216	23380	-0.746166
1600	339.169	26.0216	117482	112259	10864.1	12576.5	88029.9	78243.8	0.000709122	3.14928	114872	11721.3	-3.29281	0.0292153	1.53439	114872	83137.9	-0.466444
1601	315.181	26.0234	6.14911e+06	5.968e+06	72377.9	69989.9	2.7563e+06	2.38557e+06	0.000228716	3.6407	6.05855e+06	71184.9	-6.41126	0.00348078	2.45832	6.05855e+06	2.57094e+06	-1.23668
1602	484.204	26.0286	15413.2	15705.9	2677.42	2762.05	41292.8	31662.4	0.000140757	3.85153	15560.5	2720.73	-2.51582	0.0491601	1.30839	15560.5	36478.6	1.22916
1603	316.184	26.0348	1.02177e+06	1.00369e+06	16982.8	19271.4	484795	420418	8.38904e-05	4.07629	1.01273e+06	18128.1	-5.80387	0.00354394	2.45051	1.01273e+06	452607	-1.16192
1604	374.253	26.0474	142774	163012	10129	9512.62	70552.4	65171.5	0.00496966	2.30367	152894	9821.82	-3.9604	0.0148267	1.82895	152894	67863	-1.17184
1605	362.104	26.0611	3671.67	5155.07	3338.79	3290.7	25095.7	25669.9	0.276904	0.55767	4414.37	3315.75	-0.412874	0.00143545	2.84301	4414.37	25383.8	2.52363
1606	357.148	26.0771	18335.9	22330.8	10755.5	9755.74	67888.1	64452.2	0.0393004	1.4056	20334.4	10256.6	-0.987368	0.00328746	2.48314	20334.4	66171.2	1.70228
1607	420.223	26.0856	69870.5	82235.3	4558.72	5370.79	9903.03	11634.8	0.00751065	2.12432	76053.9	4965.76	-3.93694	0.00902055	2.04477	76053.9	10769.9	-2.82001
1608	191.07	26.1026	75427.1	173058	10576.4	11735.6	39255.1	37278.8	0.14649	0.834192	124244	11157	-3.47715	0.220323	0.656939	124244	38267.9	-1.69896
1609	247.139	26.1096	21561.1	27315.1	215066	233909	128697	145529	0.0024161	2.61689	24439.1	224489	3.19938	0.0061738	2.20945	24439.1	137114	2.48811
1610	317.146	26.1577	267507	321584	18166.4	19765.3	1.08059e+06	1.28112e+06	0.00949798	2.02237	294547	18966.8	-3.95695	0.0134516	1.87123	294547	1.18086e+06	2.00327
1611	318.137	26.1764	25606.6	40497.4	7177.63	6937.77	199874	235999	0.0731672	1.13568	33053	7058.7	-2.22731	0.0109827	1.95929	33053	217937	2.72106
1612	462.272	26.1815	2114.64	2260.83	12233.4	4261.63	605075	474993	0.267864	0.572086	2188.74	8248.54	1.91404	0.0143107	1.84434	2188.74	540035	7.94681
1613	177.089	26.1906	73916.9	77840.8	14347.2	16385.3	43139.6	37120	0.00133213	2.87545	75879.9	15367.2	-2.30386	0.00994979	2.00219	75879.9	40130.8	-0.919008
1614	223.097	26.1959	44221.9	50981.4	14676	17657.2	75999.6	91113.3	0.0135287	1.86874	47602.6	16167.6	-1.55794	0.0491362	1.3086	47602.6	83557.4	0.811726
1615	630.297	26.206	2415.61	2841.8	222.448	446.702	19874.1	20668.8	0.0108379	1.96506	2629.7	335.575	-2.97019	0.000652481	3.18543	2629.7	20272.4	2.94655
1616	319.152	26.214	460337	474483	37921.6	60132.6	295530	283053	0.00098894	3.00483	467411	49028.1	-3.25301	0.00279191	2.5541	467411	289293	-0.692162
1617	401.085	26.2144	250624	340227	5454.96	6280.73	64850.9	63362.1	0.0231146	1.63611	295427	5868.85	-5.65358	0.0355337	1.44936	295427	64107.5	-2.20424
1618	312.181	26.2225	175495	233798	13252.7	13701.4	970967	1.13517e+06	0.0224739	1.64832	204648	13478	-3.92446	0.0103811	1.98376	204648	1.05307e+06	2.36339
1619	529.278	26.23	1062.47	1593.41	6465.79	7115.73	59004	54536.4	0.00584865	2.23294	1328.94	6791.76	2.35351	0.00164226	2.78456	1328.94	56771.2	5.41682
1620	629.294	26.23	10071.5	15480.6	983.098	727.317	66838.4	74692.2	0.0479099	1.31957	12777.1	856.208	-3.89945	0.00669309	2.17437	12777.1	70766.3	2.4695
1621	277.144	26.23	141899	190283	22017	22300.5	614148	716019	0.0271084	1.5669	166092	22159.8	-2.90597	0.0125307	1.90203	166092	665084	2.00156
1622	297.17	26.2487	4.7061e+06	4.83827e+06	139950	233808	2.74765e+06	2.52664e+06	0.000312322	3.5054	4.77218e+06	186880	-4.67447	0.00361729	2.44162	4.77218e+06	2.63714e+06	-0.855673
1623	261.149	26.2489	212881	219595	19606.4	27007.5	152062	143237	0.000669935	3.17397	216239	23307.9	-3.21373	0.00647035	2.18907	216239	147650	-0.550443
1624	212.805	26.262	0	0	3979.14	3060.45	23367.8	23554.9	0.0166077	1.77969	1	3520.79	11.7817	1.59084e-05	4.79837	1	23462.4	14.5181
1625	443.241	26.262	3301.28	2179.52	5522.62	5934.21	359854	358980	0.037731	1.4233	2741.4	5729.41	1.06347	3.9736e-06	5.40082	2741.4	359418	7.0346
1626	455.195	26.27	24677.8	24629.2	6699.27	8888.31	65764	62579	0.00419013	2.37777	24654.5	7794.79	-1.66127	0.00162039	2.79038	24654.5	64172.5	1.3801
1627	399.094	26.2709	74009.6	74953.2	6177.41	6064.95	187308	177495	4.83069e-05	4.31599	74482.4	6122.18	-3.60478	0.00207954	2.68203	74482.4	182402	1.29215
1628	761.273	26.2716	47181.4	45042	0	0	420.896	0	0.000537684	3.26947	46112.7	1	-15.4929	0.000563607	3.24902	46112.7	211.448	-7.76872
1629	233.115	26.278	0	618.429	110815	114674	2.14866e+06	2.14301e+06	0.000301826	3.52024	310.214	112745	8.50559	1.75249e-06	5.75634	310.214	2.14584e+06	12.756
1630	234.119	26.278	1725.68	439.15	19804.3	17472.3	286050	298608	0.00570447	2.24378	1083.42	18639.3	4.10469	0.000469298	3.32855	1083.42	292330	8.07587
1631	270.207	26.278	3505.15	3329.51	10801.2	10552	392865	382404	0.000440577	3.35598	3418.33	10677.6	1.64322	0.000185341	3.73203	3418.33	387635	6.82527
1632	342.203	26.2804	4019.86	21717.9	56222.2	60904.3	57861.8	58031.6	0.0378633	1.42178	12869.9	58564.2	2.18602	0.0364455	1.43836	12869.9	57947.7	2.17075
1633	194.125	26.2865	10860.7	14947.2	85286.5	87811	233476	237503	0.00106187	2.97393	12905	86549.8	2.7456	0.00016606	3.77973	12905	235490	4.18967
1634	166.13	26.2865	1191.11	861.46	17604.3	18954.6	89316.7	84671.1	0.0016188	2.79081	1027.29	18280.4	4.15339	0.000732924	3.13494	1027.29	86994.9	6.40402
1635	145.557	26.2865	0	0	0	0	63896.6	62116.7	#DIV/0!	#DIV/0!	1	1	0	0.000199447	3.70017	1	63007.7	15.9432
1636	650.317	26.2894	649250	643104	17933.8	17067.9	219753	189347	2.43703e-05	4.61314	646178	17501.9	-5.20635	0.00123126	2.90965	646178	204551	-1.65947
1637	165.127	26.2945	1604.02	1873.66	23075.9	25141.5	693722	704390	0.00216082	2.66538	1739.84	24109.7	3.79258	5.85449e-05	4.23251	1739.84	699057	8.65031
1638	228.16	26.2945	575.193	403.467	11976.3	10843.7	975697	920170	0.00273936	2.56235	490.33	11411	4.54053	0.000857594	3.06672	490.33	947934	10.9168
1639	212.137	26.2945	1068.73	2385.13	19408.2	19043.3	3.07118e+06	3.02064e+06	0.00152007	2.81814	1727.93	19226.8	3.476	6.89494e-05	4.16147	1727.93	3.04591e+06	10.7836
1640	211.134	26.2945	25198.7	21648.4	110206	112600	2.27754e+07	2.25194e+07	0.000591647	3.22794	23424.6	111404	2.2497	3.20189e-05	4.49459	23424.6	2.26474e+07	9.91711
1641	193.122	26.2945	24076.8	22760.2	12521.7	13460	1.55294e+06	1.58431e+06	0.00595597	2.22505	23419.5	12991.8	-0.85011	0.000103151	3.98653	23419.5	1.56863e+06	6.06564
1642	693.29	26.2956	69490.3	68920.9	203.386	201.809	278.402	520.488	1.70241e-05	4.76893	69206.6	203.598	-8.40904	2.02161e-05	4.6943	69206.6	400.445	-7.43316
1643	95.0855	26.2964	78217.9	21487.3	7131	4993.42	142843	144259	0.262861	0.580273	49853.6	6063.21	-3.03954	0.0807508	1.09285	49853.6	143552	1.5258
1644	265.105	26.3029	151553	79639.4	521974	572707	65655.7	56902.9	0.0102289	1.99017	115597	547341	2.24334	0.272496	0.56464	115597	61280.3	-0.915608
1645	245.079	26.3185	1785.04	2577.63	39336.3	46051.7	195065	201509	0.00689285	2.1616	2182.33	42695	4.29013	0.000273981	3.56228	2182.33	198288	6.50558
1646	206.089	26.3185	5681.08	3748.1	29933.5	32707.4	137720	135321	0.00401288	2.39654	4715.59	31321.4	2.73164	0.00013656	3.86468	4715.59	136522	4.85555
1647	205.086	26.3185	105573	110216	265791	269154	965359	980478	0.000322556	3.4914	107895	267473	1.30976	8.35616e-05	4.07799	107895	972920	3.17269
1648	649.313	26.3247	2.70636e+06	2.6337e+06	68446.9	65016.1	851474	770391	0.00019515	3.70963	2.67003e+06	66732.5	-5.32232	0.000856359	3.06734	2.67003e+06	810933	-1.7192
1649	444.258	26.3266	410939	453565	26409	29483.4	232295	264974	0.00278177	2.55568	432253	27947.2	-3.9511	0.0207293	1.68342	432253	248636	-0.797843
1650	324.149	26.3276	125628	128744	7866.38	8924.52	14870.4	8580.19	0.00019179	3.71717	127187	8396.45	-3.92103	0.000922804	3.03489	127187	11726.3	-3.43913
1651	335.148	26.329	2.42572e+07	2.48932e+07	3.04472e+06	3.0682e+06	1.48056e+07	1.39817e+07	0.000218593	3.66036	2.45752e+07	3.05646e+06	-3.00727	0.00260207	2.58468	2.45752e+07	1.43936e+07	-0.77177
1652	671.302	26.3345	0	0	0	0	15901.9	16315.3	#DIV/0!	#DIV/0!	1	1	0	0.000164596	3.78358	1	16109.6	13.9756
1653	295.155	26.3346	4.13465e+06	4.16433e+06	122785	126199	1.29054e+06	1.24946e+06	1.37685e-05	4.86111	4.14949e+06	124493	-5.05879	7.74241e-05	4.11112	4.14949e+06	1.27e+06	-1.7081
1654	296.159	26.3346	726072	727921	24603.7	27746.9	232241	226089	6.76928e-06	5.16946	726997	26176.3	-4.79562	4.16192e-05	4.38071	726997	229166	-1.66556
1655	381.203	26.3353	1.52387e+06	1.61505e+06	319559	323944	848702	793517	0.00133548	2.87436	1.56946e+06	321752	-2.28625	0.0050325	2.29822	1.56946e+06	821111	-0.934623
1656	382.206	26.3353	334067	364978	78360.7	77583.7	193266	184489	0.00322567	2.49138	349524	77973.2	-2.16434	0.00985456	2.00636	349524	188879	-0.887931
1657	336.151	26.3353	4.05417e+06	4.05547e+06	514401	543926	2.41325e+06	2.34002e+06	1.75654e-05	4.75534	4.05482e+06	529165	-2.93785	0.000475788	3.32259	4.05482e+06	2.37664e+06	-0.770717
1658	101.023	26.3407	129516	133379	5376.44	6197.82	31865.7	21359.5	0.000246826	3.60761	131449	5788.13	-4.50526	0.00283812	2.54697	131449	26613.6	-2.30427
1659	314.169	26.3407	1.00667e+07	9.96751e+06	245889	252280	2.64377e+06	2.49068e+06	2.58657e-05	4.58728	1.00171e+07	249085	-5.32968	0.000149821	3.82443	1.00171e+07	2.56722e+06	-1.96418
1660	158.089	26.3407	2.19841e+06	2.22295e+06	64883.1	67882.6	579557	571779	3.32221e-05	4.47857	2.21068e+06	66383.9	-5.05751	6.1955e-05	4.20792	2.21068e+06	575669	-1.94118
1661	111.08	26.3407	518260	526691	18925.7	20890	146781	136911	7.41696e-05	4.12977	522477	19908.9	-4.71388	0.000290636	3.53665	522477	141847	-1.88103
1662	139.075	26.3407	2.20892e+06	2.21213e+06	80851.6	79542.2	624566	589395	6.6086e-07	6.17989	2.21052e+06	80197.9	-4.78468	0.000121242	3.91635	2.21052e+06	606981	-1.86466
1663	784.282	26.3407	135107	134797	1083.39	802.645	42396	33997.9	2.43217e-06	5.61401	134953	944.017	-7.15943	0.00188065	2.72569	134953	38198	-1.82089
1664	430.245	26.3407	140817	147307	13717.5	15349.1	52675.1	46957.9	0.000666557	3.17616	144063	14534.3	-3.30917	0.00209876	2.67804	144063	49817.5	-1.53198
1665	783.279	26.3407	342686	330029	4866.69	4660.57	105691	99067	0.000364137	3.43873	336359	4764.63	-6.14149	0.000930642	3.03122	336359	102380	-1.71607
1666	157.086	26.3408	2.44658e+07	2.44867e+07	640025	683119	6.76405e+06	6.63508e+06	1.0114e-06	5.99508	2.44763e+07	661573	-5.20934	1.35051e-05	4.8695	2.44763e+07	6.69957e+06	-1.86925
1667	313.166	26.3408	4.28203e+07	4.23071e+07	1.37381e+06	1.42454e+06	1.56112e+07	1.48707e+07	3.92394e-05	4.40628	4.25637e+07	1.39917e+06	-4.92698	0.000271736	3.56585	4.25637e+07	1.5241e+07	-1.48167
1668	648.308	26.3426	9.35902e+06	9.16579e+06	232137	231462	2.82614e+06	2.62634e+06	0.000114442	3.94141	9.2624e+06	231801	-5.32043	0.000451782	3.34507	9.2624e+06	2.72624e+06	-1.76447
1669	647.306	26.3426	2.69856e+07	2.67293e+07	634471	637967	8.35029e+06	7.71852e+06	2.38861e-05	4.62185	2.68575e+07	636220	-5.39965	0.000327818	3.48437	2.68575e+07	8.03441e+06	-1.74106
1670	333.203	26.3426	265881	263599	21349.3	21930.5	193104	201700	2.34734e-05	4.62942	264741	21640.9	-3.61275	0.0043332	2.36319	264741	197403	-0.423435
1671	372.239	26.3426	1.69234e+06	1.73403e+06	118488	120537	487161	464867	0.000171473	3.76581	1.71319e+06	119514	-3.84144	0.000364907	3.43782	1.71319e+06	476015	-1.8476
1672	358.223	26.3426	172289	165870	68652.8	71955.1	99477.9	95564.2	0.00133254	2.87532	169081	70304.9	-1.26601	0.00274808	2.56097	169081	97522.1	-0.793911
1673	665.292	26.343	815.068	0	247.774	730.46	31578.9	40733.7	0.879096	0.0559639	408.534	490.117	0.26267	0.0161265	1.79246	408.534	36157.3	6.46769
1674	416.229	26.3433	69639.7	107106	38539.3	43677.2	49935.5	56613.7	0.129641	0.887257	88373.8	41109.2	-1.10416	0.206411	0.685267	88373.8	53275.6	-0.730144
1675	341.127	26.3436	90057.4	91579.3	13413.1	14855.5	8295.88	3560.93	0.000186883	3.72843	90819.3	14135.3	-2.6837	0.000857042	3.067	90819.3	5929.4	-3.93704
1676	781.269	26.3436	37978	37873.3	307.137	509.141	0	0	9.19799e-06	5.03631	37926.6	409.139	-6.53448	1.90881e-06	5.71924	37926.6	1	-15.2109
1677	710.277	26.3436	92284.6	90582.1	0	0	0	0	8.66649e-05	4.06216	91434.4	1	-16.4804	8.66649e-05	4.06216	91434.4	1	-16.4804
1678	699.246	26.3436	66787	69924.5	0	0	0	0	0.000526271	3.27879	68356.7	1	-16.0608	0.000526271	3.27879	68356.7	1	-16.0608
1679	488.218	26.3436	129712	122190	793.44	2295.63	0	0	0.000948939	3.02276	125952	1545.54	-6.34862	0.000890375	3.05043	125952	1	-16.9425
1680	778.265	26.3436	72568.8	66714.8	0	0	0	0	0.00176179	2.75405	69642.8	1	-16.0877	0.00176179	2.75405	69642.8	1	-16.0877
1681	709.274	26.3436	250712	253376	245.494	0	8095.8	3799.57	2.81865e-05	4.54996	252045	123.747	-10.9921	0.000105464	3.9769	252045	5948.68	-5.40497
1682	777.261	26.3436	194020	188112	215.421	0	7749.66	5364.36	0.000239533	3.62064	191067	108.71	-10.7794	0.00029797	3.52583	191067	6558.01	-4.86468
1683	340.125	26.3436	239353	235420	4537.31	4535.06	23734.2	19969	7.13138e-05	4.14683	237388	4537.19	-5.7093	0.000159494	3.79726	237388	21852.6	-3.44137
1684	97.0648	26.3436	71949.3	72087.4	3557.77	4971.16	12058.6	13668.8	0.000109813	3.95935	72019.4	4265.47	-4.07761	0.000186542	3.72922	72019.4	12864.7	-2.48497
1685	402.213	26.3436	79582.5	86695.4	15978.7	17597.1	32403.4	23859	0.00300812	2.5217	83140	16788.9	-2.30804	0.0100582	1.99748	83140	28132.2	-1.56332
1686	445.263	26.3436	113708	119652	9839.98	11180.1	59637.4	71093.7	0.0008223	3.08497	116681	10511	-3.4726	0.015449	1.8111	116681	65366.6	-0.835948
1687	332.2	26.3436	1.88363e+06	1.82652e+06	54946.3	56677.6	1.15532e+06	1.32981e+06	0.000251932	3.59872	1.85508e+06	55812.9	-5.05473	0.0217325	1.66289	1.85508e+06	1.24257e+06	-0.578155
1688	331.196	26.3436	1.25308e+07	1.21985e+07	306405	304200	4.67457e+06	6.02669e+06	0.00018986	3.72157	1.23646e+07	305303	-5.33983	0.00970859	2.01284	1.23646e+07	5.35063e+06	-1.20844
1689	330.193	26.3436	4.6436e+07	4.59035e+07	1.67394e+06	1.681e+06	2.66917e+07	3.25806e+07	3.58065e-05	4.44604	4.61698e+07	1.67747e+06	-4.78259	0.0305188	1.51543	4.61698e+07	2.96362e+07	-0.639589
1690	351.122	26.3457	808282	843457	165603	173333	464160	28858.6	0.000751743	3.12393	825870	169469	-2.28489	0.117531	0.929849	825870	246510	-1.74427
1691	705.263	26.3516	83672.3	80609.4	209.357	231.988	5687.47	0	0.000349316	3.45678	82141.9	221.673	-8.53354	0.00165493	2.78122	82141.9	2844.74	-4.85175
1692	793.235	26.3516	54705.8	42497.2	0	0	0	0	0.0154113	1.81216	48602.5	1	-15.5687	0.0154113	1.81216	48602.5	1	-15.5687
1693	176.06	26.3566	139187	123670	17027.5	17421.9	66421.5	58712.5	0.00458662	2.33851	131429	17225.7	-2.93165	0.0154616	1.81074	131429	62568	-1.07079
1694	413.089	26.3567	198691	209354	15610.3	15265.1	101847	95561.4	0.000799075	3.09741	204023	15438.7	-3.72411	0.00343511	2.46406	204023	98705.1	-1.04754
1695	196.573	26.3568	97141.7	96396.8	6576.39	9714.86	46217.1	38328.7	0.000331028	3.48013	96770.2	8146.63	-3.57029	0.00524336	2.28039	96770.2	42273.9	-1.1948
1696	678.235	26.3596	43933.5	42452.3	0	0	0	0	0.000293873	3.53184	43193.9	1	-15.3985	0.000293873	3.53184	43193.9	1	-15.3985
1697	679.243	26.3596	91572.4	92790.5	0	220.876	0	0	4.51933e-05	4.34493	92182.5	111.438	-9.69211	4.36499e-05	4.36002	92182.5	1	-16.4922
1698	412.084	26.3596	62645.8	61049.5	5816.99	5074.12	20822.9	15870	0.000243543	3.61342	61848.6	5446.56	-3.50533	0.00355833	2.44875	61848.6	18347.4	-1.75316
1699	397.117	26.3596	271238	273532	24037.5	25294.4	133407	132671	2.78715e-05	4.55484	272386	24667	-3.465	7.47095e-05	4.12662	272386	133040	-1.0338
1700	204.065	26.3665	0	0	21579.5	25050.3	48209	32201.6	0.00549452	2.26007	1	23315.9	14.509	0.037419	1.42691	1	40206.3	15.2951
1701	432.347	26.383	0	0	5143.79	5377.95	73346.8	66655.3	0.000494947	3.30544	1	5261.87	12.3614	0.00227662	2.64271	1	70002.1	16.0951
1702	431.256	26.3921	45076.2	46527.9	10273.8	7425.77	20476.8	8196.66	0.00186564	2.72917	45803.1	8850.78	-2.37157	0.0365093	1.4376	45803.1	14337.7	-1.67563
1703	125.059	26.4474	2622.58	2056.33	13314.4	15324.7	298864	286265	0.00751203	2.12424	2340.46	14320.6	2.61323	0.00047179	3.32625	2340.46	292566	6.96583
1704	305.186	26.4794	39191.7	33922.8	16238.9	17016.1	290042	284961	0.0173891	1.75972	36558.3	16628.5	-1.13654	0.000212665	3.6723	36558.3	287503	2.9753
1705	643.35	26.4794	471.453	928.618	446.315	0	86837.8	191043	0.274042	0.562182	701.035	224.157	-1.64497	0.117533	0.929841	701.035	138942	7.63078
1706	337.03	26.4874	53268.1	55299.3	13775.5	11612.1	73001.6	69433.7	0.00127033	2.89608	54284.7	12694.8	-2.09631	0.014379	1.84227	54284.7	71218.6	0.391708
1707	642.351	26.4874	481.024	0	0	227.86	213047	477230	0.681221	0.166712	241.512	114.93	-1.07134	0.120693	0.918317	241.512	345139	10.4809
1708	644.355	26.4954	529.906	552.743	0	0	21280.9	48932.7	0.000444634	3.352	542.324	1	-9.08301	0.129607	0.887371	542.324	35107.8	6.01649
1709	349.011	26.5359	7772.35	7180.71	4759.93	5144.58	78330.8	78314	0.0189841	1.72161	7477.53	4953.25	-0.594186	1.74493e-05	4.75822	7477.53	78323.4	3.38881
1710	423.028	26.5359	5233.94	7313.86	1166.28	672.68	84331	79348	0.0376138	1.42465	6274.9	920.478	-2.76914	0.00127405	2.89481	6274.9	81840.5	3.70515
1711	421.03	26.5359	19748.2	23581.1	1321.93	2083.13	232863	223548	0.00944461	2.02482	21665.7	1703.53	-3.66881	0.000594061	3.22617	21665.7	228207	3.39686
1712	422.034	26.5439	3060.58	2820.1	611.703	501.415	46057.2	43363.8	0.00306532	2.51352	2941.34	557.559	-2.39928	0.00104615	2.9804	2941.34	44711.5	3.9261
1713	383.036	26.5525	21306.4	25504	4715.73	5753.21	198674	192941	0.0138626	1.85816	23406.2	5235.47	-2.1605	0.000424381	3.37224	23406.2	195808	3.06448
1714	465.095	26.5708	90604.8	95332.4	5735.87	5691.26	79609.6	162864	0.000733147	3.13481	92969.6	5714.57	-4.02404	0.567702	0.24588	92969.6	121238	0.383007
1715	209.047	26.5759	9610.73	10124.6	15266.4	14729.6	161605	131613	0.00520375	2.28368	9868.68	14999	0.603938	0.0118177	1.92747	9868.68	146610	3.89299
1716	380.207	26.5856	57968	58602.4	5276.98	6962.18	13020.9	6490.53	0.000297738	3.52617	58286.2	6120.58	-3.25141	0.00453861	2.34308	58286.2	9756.72	-2.57869
1717	355.08	26.6004	4546.1	3166.36	7997.3	9858.95	50380.6	36682.5	0.0484239	1.31494	3857.23	8929.12	1.21095	0.028808	1.54049	3857.23	43532.6	3.49646
1718	298.174	26.6404	438776	395852	8947.28	10013.2	196756	184286	0.00275967	2.55914	417315	9481.22	-5.45992	0.00957232	2.01898	417315	190522	-1.13118
1719	267.088	26.6888	13465.5	15937.5	21215.6	22545.4	64548.5	60605.7	0.0361597	1.44178	14702.5	21881.5	0.573649	0.00235376	2.62824	14702.5	62578.1	2.0896
1720	613.231	26.7373	5121.82	5147.25	442.838	1201.06	34916.1	36667.1	0.00764799	2.11645	5135.53	822.951	-2.64164	0.000814667	3.08902	5135.53	35792.6	2.80107
1721	519.094	26.7533	4357.93	4509.71	234.565	1265.62	36337.1	76415.7	0.0194285	1.71156	4434.82	751.094	-2.56181	0.12216	0.913072	4434.82	56377.4	3.66817
1722	414.214	26.7626	165788	171451	3691.12	2996	46804.1	50786.9	0.000297735	3.52617	168621	3344.56	-5.65582	0.000833442	3.07912	168621	48796.5	-1.78893
1723	326.16	26.7816	51843.7	66127.4	5713.63	6019.98	60389.3	61256	0.0176092	1.75426	58986.6	5867.8	-3.32949	0.821367	0.0854628	58986.6	60823.6	0.0442461
1724	222.185	26.8003	23711.8	30365.6	34835.6	31825.7	18960.9	21077.2	0.227005	0.643965	27039.7	33331.7	0.301814	0.182053	0.739802	27039.7	20020.1	-0.433633
1725	239.13	26.8726	83283	107350	18278.3	20789	96117.2	104357	0.024554	1.60988	95317.6	19534.6	-2.28671	0.736143	0.133038	95317.6	100238	0.0726182
1726	310.199	26.8916	103039	104162	14846.3	15717.7	13886.2	16172.1	6.4747e-05	4.18878	103601	15283	-2.76104	0.000206649	3.68477	103601	15030.2	-2.78511
1727	288.217	26.8916	86149.3	91935.8	9528.42	10860	10930.8	12377.6	0.00141471	2.84933	89043.5	10195.2	-3.12662	0.00148178	2.82922	89043.5	11655.2	-2.93354
1728	273.036	26.9076	28718.5	28099.9	8625.01	9285.33	7563.38	7312.55	0.000540375	3.2673	28410.2	8956.17	-1.66545	0.000253204	3.59653	28410.2	7438.97	-1.93323
1729	420.175	26.9716	89189.2	87488.4	5931.37	6310.78	23737.4	22806.4	0.000112281	3.94969	88339.8	6122.08	-3.85097	0.000221916	3.65381	88339.8	23272.9	-1.92441
1730	425.125	26.9716	36120.9	32097	4891.88	5288.11	10973.2	10974.2	0.00481857	2.31708	34110	5091	-2.74417	0.00747821	2.1262	34110	10974.7	-1.63601
1731	238.08	27.0206	34771.9	39328	18675.8	19602.9	22178.7	18544.1	0.016433	1.78428	37050.9	19140.4	-0.95289	0.0291642	1.53515	37050.9	20362.4	-0.863599
1732	237.076	27.0286	233452	261582	12108.8	15624.6	23556.7	23602.6	0.00365994	2.43653	247518	13867.7	-4.15773	0.00392149	2.40655	247518	23580.6	-3.39186
1733	316.184	27.0371	582832	530471	10803.1	11999.4	263395	239882	0.00229879	2.6385	556652	11402.3	-5.60938	0.00873746	2.05861	556652	251640	-1.14542
1734	651.335	27.0433	927782	811916	256.942	211.764	282411	263370	0.00440877	2.35568	869850	235.353	-11.8517	0.00953434	2.02071	869850	272892	-1.67244
1735	652.339	27.0433	327701	286664	0	245.953	103026	95003.4	0.00443574	2.35303	307184	123.976	-11.2748	0.00993675	2.00276	307184	99015.8	-1.63337
1736	315.181	27.0433	3.37122e+06	3.00284e+06	16012.6	18988.5	1.43538e+06	1.34449e+06	0.00336028	2.47362	3.18703e+06	17501.6	-7.50858	0.0109615	1.96013	3.18703e+06	1.38994e+06	-1.19719
1737	353.138	27.0433	120649	111875	5955.15	6250	71604	64899.2	0.00158396	2.80026	116263	6103.58	-4.2516	0.0129685	1.88711	116263	68252.6	-0.768439
1738	338.166	27.0433	534236	511627	15171.4	16731.1	337074	313673	0.000499204	3.30172	522933	15952.3	-5.03479	0.00671402	2.17302	522933	325375	-0.684523
1739	383.218	27.0433	416345	413138	13344.6	12322.3	269609	256035	1.75396e-05	4.75598	414743	12834.4	-5.01413	0.00210076	2.67762	414743	262823	-0.658127
1740	384.221	27.0433	93603.7	99784.7	6014.19	6755.46	67793.2	69776.5	0.00118584	2.92597	96695.2	6385.83	-3.9205	0.0132561	1.87758	96695.2	68785.8	-0.491334
1741	599.402	27.0495	22048.7	23806.6	34509.9	34915.1	32172.2	30846.9	0.00580726	2.23603	22928.7	34713.5	0.598345	0.0160562	1.79436	22928.7	31510.6	0.458682
1742	337.163	27.0495	3.06873e+06	2.8549e+06	32917.9	32891.3	1.85723e+06	1.76871e+06	0.00132988	2.87619	2.96182e+06	32905.6	-6.49201	0.00999356	2.00028	2.96182e+06	1.81297e+06	-0.708128
1743	374.253	27.0526	153225	143355	7007.16	8234.19	82068.6	73353.1	0.00124756	2.90394	148291	7621.67	-4.28218	0.00858972	2.06602	148291	77711.8	-0.932224
1744	422.185	27.0926	154299	139821	3955.71	5233.68	32142.7	39475.6	0.00259207	2.58635	147061	4595.7	-4.99998	0.00527833	2.2775	147061	35810.2	-2.03797
1745	306.172	27.1083	17613.5	18747.2	46520.5	54451.3	69112	70462.9	0.0150288	1.82308	18181.4	50486.9	1.47345	0.000291836	3.53486	18181.4	69788.4	1.94053
1746	453.156	27.1086	131689	160916	4196.66	4781.8	18124.2	19094.3	0.0104568	1.9806	146303	4490.23	-5.02603	0.0128593	1.89078	146303	18610.2	-2.97479
1747	494.152	27.1166	34316.6	42349.7	2600.87	3245.11	7092.09	6457.82	0.0127028	1.8961	38334.2	2923.99	-3.71262	0.0159119	1.79828	38334.2	6775.96	-2.50013
1748	472.17	27.1326	111494	139082	3428.04	3616.34	8387.35	7502.77	0.0125917	1.89991	125289	3523.19	-5.15224	0.0135523	1.86799	125289	7946.06	-3.97888
1749	493.148	27.1326	105042	132764	1727.47	2775.95	12194.4	10879.8	0.0138456	1.85869	118904	2252.71	-5.72199	0.0162962	1.78791	118904	11538.1	-3.36532
1750	440.152	27.1406	38315.9	49435.8	3984.73	2533.49	8550.42	10132.2	0.0185294	1.73214	43876.9	3260.11	-3.75047	0.0254395	1.59449	43876.9	9342.3	-2.23161
1751	418.17	27.1491	155009	219767	6439.76	6467.05	21729.8	24093.5	0.0305647	1.51478	187389	6454.4	-4.85961	0.0366848	1.43551	187389	22912.7	-3.03182
1752	462.272	27.1558	7887.77	7418.31	7717.72	1997.78	555296	417205	0.432746	0.363767	7654.04	4858.75	-0.655636	0.0201851	1.69497	7654.04	486251	5.98934
1753	378.184	27.1883	23168.1	29984.3	6083.22	6859.08	58937.4	73118.2	0.0278952	1.55447	26577.2	6472.15	-2.03787	0.0375386	1.42552	26577.2	66028.8	1.31291
1754	527.108	27.1945	42896.9	46136.9	404.341	1635.09	33887.5	20089.3	0.00158345	2.8004	44517.9	1020.71	-5.44673	0.131882	0.879814	44517.9	26989.4	-0.721991
1755	500.223	27.2042	8055.38	8112.61	1027.03	2201	48987.4	64267.9	0.00814975	2.08886	8084.99	1615.01	-2.3237	0.0238878	1.62182	8084.99	56628.7	2.80821
1756	251.109	27.208	158176	150439	94517.7	90063.4	20977.1	23032.8	0.00514013	2.28903	154308	92291.6	-0.741547	0.000913913	3.03909	154308	22006	-2.80985
1757	363.179	27.2536	164167	157182	10273.1	10280.7	104802	107064	0.000538892	3.2685	160675	10277.9	-3.96653	0.00446746	2.34994	160675	105934	-0.600984
1758	264.107	27.2585	11855.3	13333.2	22010.5	28769.6	34913.4	35593.4	0.0659421	1.18084	12595.2	25391	1.01144	0.00128616	2.89071	12595.2	35254.4	1.48493
1759	191.07	27.3007	18881.2	19236.1	16098.7	15807.5	65553.1	66264.8	0.00541821	2.26614	19059.7	15954.1	-0.256599	7.20335e-05	4.14247	19059.7	65910	1.78997
1760	641.26	27.3572	5164.54	5104.79	0	0	36893.1	39545.7	3.38523e-05	4.47041	5135.67	1	-12.3263	0.00160408	2.79477	5135.67	38220.4	2.89572
1761	387.175	27.3732	57077.7	53839.3	10536.8	11146.5	79669.2	83985.4	0.00136097	2.86615	55459.5	10842.6	-2.35472	0.0103076	1.98684	55459.5	81828.3	0.561165
1762	439.208	27.4411	137941	202672	48783.4	49187.8	9337.77	8730.67	0.0643752	1.19128	170307	48986.6	-1.79768	0.0379981	1.42024	170307	9035.22	-4.23644
1763	499.17	27.4617	9833.67	10651	3064.03	3636.56	52179.1	54059.2	0.00520037	2.28397	10243.3	3351.3	-1.6119	0.000571006	3.24336	10243.3	53120.2	2.37457
1764	477.189	27.4617	11028.1	12714.8	3530.92	2527	45068.5	44124.9	0.0120962	1.91735	11872.4	3029.96	-1.97025	0.000870875	3.06004	11872.4	44597.7	1.90935
1765	317.197	27.5324	822652	731373	17161.3	18600.2	293173	245563	0.00359591	2.44419	777014	17881.8	-5.44138	0.0101259	1.99457	777014	269369	-1.52835
1766	655.367	27.5342	132592	104440	698.856	227.587	32895.7	25839.3	0.0139252	1.8562	118517	464.222	-7.99607	0.0254892	1.59364	118517	29368.5	-2.01275
1767	299.186	27.5342	206991	199053	13377.3	14227.4	80688.5	75797.8	0.000444736	3.3519	203023	13803.3	-3.87856	0.00139294	2.85607	203023	78244.2	-1.37559
1768	318.2	27.5356	152383	132834	10059.6	9762.4	59933.5	51240.7	0.00538336	2.26895	142609	9912.02	-3.84674	0.0147772	1.83041	142609	55588.1	-1.35922
1769	339.178	27.5404	938229	836286	11863.4	11500.2	467646	396652	0.00337186	2.47213	887258	11682.8	-6.2469	0.0181223	1.74179	887258	432150	-1.03782
1770	656.37	27.5516	51847	37124.1	391.908	208.575	13493.8	10689.8	0.0266561	1.5742	44486.6	301.241	-7.20631	0.0495696	1.30478	44486.6	12092.8	-1.87923
1771	243.123	27.6001	202582	237906	15385.5	17013.2	41579.6	39537.4	0.00742488	2.12931	220245	16200.3	-3.76501	0.00955521	2.01976	220245	40559.5	-2.441
1772	266.111	27.6001	32062.3	34604.9	8082.47	8202.35	12002.9	10923.1	0.00254277	2.59469	33334.6	8143.41	-2.03332	0.00396464	2.4018	33334.6	11464	-1.53991
1773	211.097	27.6326	463582	519865	107936	101748	1.05754e+06	1.0986e+06	0.00531239	2.27471	491724	104843	-2.22962	0.00351096	2.45457	491724	1.07807e+06	1.13253
1774	270.175	27.6646	48381.1	50980.4	12242.6	14731	30456.5	33486.1	0.00246204	2.6087	49681.7	13487.8	-1.88106	0.0124653	1.9043	49681.7	31972.3	-0.635893
1775	621.23	27.6713	4413.49	3896.32	211.025	271.852	25362.1	27778.1	0.00439718	2.35683	4155.91	242.438	-4.09947	0.00302364	2.51947	4155.91	26571.1	2.67662
1776	599.25	27.6713	10629.1	11112.3	922.567	1216.45	42797.7	44834.6	0.00083146	3.08016	10871.7	1070.51	-3.34421	0.00100789	2.99659	10871.7	43817.1	2.01091
1777	696.308	27.6806	53091.9	42079.8	248.56	0	837.392	1384.65	0.0131992	1.87945	47586.8	125.28	-8.56926	0.0137804	1.86074	47586.8	1112.02	-5.41931
1778	577.262	27.7366	31910.5	44542.9	1800.98	953.233	7996.53	8474.21	0.0282665	1.54873	38227.7	1378.11	-4.79386	0.0416601	1.38028	38227.7	8236.37	-2.21454
1779	463.133	27.7921	21205.4	18448.8	7673	8056.08	60904.4	61091.6	0.0132629	1.87736	19828.1	7865.54	-1.33393	0.00112402	2.94923	19828.1	60999	1.62124
1780	356.208	27.8163	31131.6	29270.4	14193	12284.8	125062	143079	0.00611737	2.21344	30202	13239.9	-1.18975	0.00751672	2.12397	30202	134072	2.15029
1781	362.167	27.8243	51748.9	62175.5	9514.43	10453.9	75885.5	89047	0.0121886	1.91405	56963.2	9985.18	-2.51217	0.0934247	1.02954	56963.2	82467.2	0.533791
1782	614.302	27.8255	29739.2	25428.8	1203.93	866.891	5035.16	2716.17	0.00656516	2.18275	27585	1036.41	-4.73422	0.0104882	1.9793	27585	3876.66	-2.831
1783	613.298	27.8255	79320.6	67384.5	2605.65	1485.5	11564.3	10110.4	0.00699257	2.15536	73353.5	2046.58	-5.16358	0.00912257	2.03988	73353.5	10838.3	-2.75873
1784	431.263	27.8255	42962.2	44453.5	5869.97	6820.06	27990.4	23312.6	0.000559463	3.25223	43708.9	6346.01	-2.784	0.0179874	1.74503	43708.9	25652.5	-0.768826
1785	411.101	27.8655	33072.8	37152.3	9399.26	9921.91	14359.2	14139.7	0.00646459	2.18946	35113.5	9661.59	-1.8617	0.00945031	2.02455	35113.5	14250.4	-1.30102
1786	236.132	27.8712	1441.71	2585.79	145184	167644	146939	160340	0.00526199	2.27885	2014.75	156415	6.27864	0.00196149	2.70741	2014.75	153641	6.25281
1787	196.141	27.8728	2999.02	3466.59	11040.4	11456.7	162108	169077	0.00152153	2.81772	3233.8	11249.5	1.79856	0.000462357	3.33502	3233.8	165594	5.67827
1788	235.131	27.8728	3593.96	4284.15	86489	65619.1	1.07242e+06	1.13138e+06	0.0203239	1.69199	3940.06	76055.1	4.27076	0.000720195	3.14255	3940.06	1.1019e+06	8.12756
1789	213.149	27.8728	6147.51	3924.27	240365	157578	2.98995e+06	3.22097e+06	0.042691	1.36966	5036.89	198973	5.30389	0.00138531	2.85845	5036.89	3.10546e+06	9.26806
1790	195.138	27.8728	15242.6	12126.3	42896.7	39401.6	1.21355e+06	1.30818e+06	0.00718915	2.14332	13685.4	41150.2	1.58826	0.00143781	2.8423	13685.4	1.26086e+06	6.52563
1791	230.175	27.8728	1235.61	1659.46	22513.6	18100.5	880894	898532	0.0135357	1.86852	1448.53	20308.1	3.80939	9.862e-05	4.00603	1448.53	889714	9.2626
1792	644.277	27.8735	160139	175003	6084.19	5739.76	14839	11233.3	0.00210788	2.67615	167572	5912.97	-4.82475	0.00243992	2.61262	167572	13037.1	-3.68408
1793	395.103	27.8735	52051.3	55304.7	8781.98	9793.47	18133	15815	0.00146939	2.83286	53679	9288.73	-2.53081	0.00294817	2.53045	53679	16975	-1.66094
1794	312.159	27.8815	74090.1	82369.5	17625.1	17195.2	23627.6	20844.7	0.00461318	2.336	78230.8	17411.1	-2.16773	0.00602838	2.2198	78230.8	22237.2	-1.81476
1795	361.183	27.8869	231919	302244	17008.8	18861.8	318915	381406	0.0193549	1.71321	267083	17936.3	-3.89633	0.219404	0.658755	267083	350162	0.390736
1796	156.074	27.8895	122157	137917	19128.6	15748.4	27663.1	23521.4	0.00508383	2.29381	130038	17439.5	-2.8985	0.00603023	2.21967	130038	25593.3	-2.3451
1797	155.07	27.8895	1.41672e+06	1.59447e+06	127151	113251	226626	201853	0.00411477	2.38565	1.5056e+06	120202	-3.64681	0.00479362	2.31934	1.5056e+06	214241	-2.81303
1798	311.15	27.8895	363673	398738	35948.7	33078.7	64523.2	57290.4	0.00256464	2.59097	381207	34514.7	-3.46529	0.00310916	2.50736	381207	60907.8	-2.64587
1799	676.303	27.8895	44505	56427.4	440.511	0	3804.07	4379.82	0.0138035	1.86001	50467.2	221.255	-7.83349	0.0161619	1.79151	50467.2	4092.95	-3.62413
1800	99.0071	27.8895	26886.1	35996	8668.4	10674.7	9267.18	9587.49	0.0429658	1.36688	31442.1	9672.53	-1.70073	0.0402932	1.39477	31442.1	9428.34	-1.73762
1801	546.275	27.8968	2252.69	2891.41	3456.49	3723.74	41708.4	38958.2	0.0987932	1.00527	2573.05	3591.12	0.480953	0.00139469	2.85552	2573.05	40334.3	3.97046
1802	545.273	27.8968	3336.36	2870.91	6628.46	5863.75	123260	111117	0.0196915	1.70572	3104.63	6247.1	1.00876	0.00282453	2.54905	3104.63	117189	5.23828
1803	471.123	27.898	49250.8	52945.6	167493	156757	64332.9	66570.9	0.00260389	2.58438	51099.2	162126	1.66574	0.0219013	1.65953	51099.2	65452.9	0.357156
1804	674.319	27.8999	19459.2	26264.9	213.991	210.154	22841.2	24822.2	0.0218341	1.66087	22863	213.073	-6.74553	0.810058	0.0914841	22863	23832.7	0.0599244
1805	334.138	27.9002	285895	302588	39316.9	34487.3	68359.4	57499.2	0.00113806	2.94384	294242	36903.1	-2.99519	0.00184795	2.73331	294242	62930.3	-2.22518
1806	333.16	27.9057	1.51598e+06	1.62887e+06	331073	300350	818525	723050	0.00215997	2.66555	1.57243e+06	315712	-2.31631	0.00839761	2.07584	1.57243e+06	770789	-1.02858
1807	675.3	27.9065	115579	140625	1788.73	728.118	12394.4	12532	0.00962359	2.01666	128103	1259.42	-6.6684	0.0115252	1.93835	128103	12464.2	-3.36144
1808	328.176	27.9128	8.23372e+06	8.94867e+06	484418	418294	1.03526e+06	846503	0.00193952	2.71231	8.5912e+06	451357	-4.25052	0.00232743	2.63312	8.5912e+06	940882	-3.19077
1809	329.179	27.9131	1.40497e+06	1.5245e+06	100652	85822.3	195052	158079	0.00192239	2.71616	1.46474e+06	93238.3	-3.97357	0.00234994	2.62894	1.46474e+06	176567	-3.05236
1810	392.194	27.9192	11056.9	14075.3	344.431	330.417	708207	1.15916e+06	0.0148927	1.82703	12567.1	338.424	-5.21467	0.0550229	1.25946	12567.1	933683	6.21521
1811	643.274	27.9198	438896	455541	17850.3	12080.1	54445.7	49860.3	0.000414974	3.38198	447219	14966.2	-4.9012	0.00047709	3.3214	447219	52154	-3.10013
1812	813.288	27.9385	22011.8	23264.2	0	0	529.807	316.056	0.000764296	3.11674	22639	1	-14.4665	0.000816728	3.08792	22639	423.931	-5.73884
1813	365.158	27.9385	249316	315725	14394.1	17205.4	94074.1	112649	0.0151737	1.81891	282521	15800.7	-4.1603	0.0350988	1.45471	282521	103363	-1.45065
1814	673.319	27.9453	16701.8	10015.7	485.366	806.094	60217.6	54584.4	0.0628446	1.20173	13359.8	646.73	-4.36859	0.00970826	2.01286	13359.8	57402	2.10321
1815	708.317	27.9465	31862.5	50321.3	0	219.205	733.588	1375.55	0.0471647	1.32638	41092.9	110.602	-8.53736	0.0493024	1.30713	41092.9	1055.57	-5.28279
1816	343.177	27.9511	89359.4	126980	25251.1	51333.7	13886.9	15653.9	0.0926285	1.03326	108171	38293.4	-1.49814	0.0383284	1.41648	108171	14771.4	-2.87244
1817	646.292	27.9533	573008	600699	21490.3	15963.4	55543.3	40378.6	0.000617013	3.20971	586854	18727.9	-4.96974	0.000856979	3.06703	586854	47961.9	-3.61304
1818	360.203	27.9579	1.16071e+06	1.49076e+06	8650.18	9323.44	44137.3	68825.3	0.015346	1.814	1.32573e+06	8987.81	-7.20461	0.0165771	1.78049	1.32573e+06	56482.3	-4.55285
1819	645.289	27.9621	1.5962e+06	1.71053e+06	51400	44766.1	141754	111478	0.00126988	2.89624	1.65337e+06	48084	-5.10371	0.00149678	2.82484	1.65337e+06	126617	-3.70686
1820	417.167	28.0013	1.14294e+06	1.67182e+06	6016.31	6516.95	50543.1	68324.3	0.0338244	1.47077	1.40738e+06	6267.63	-7.81087	0.0364374	1.43845	1.40738e+06	59434.7	-4.56556
1821	677.315	28.0028	1.6318e+06	2.07652e+06	3538.66	5831.67	48688.4	89430.3	0.0141494	1.84926	1.85416e+06	4686.16	-8.62815	0.0152888	1.81563	1.85416e+06	69060.3	-4.74677
1822	231.158	28.0255	86801.2	88944	12919.5	12378.6	133650	126086	0.000215724	3.6661	87873.6	12650	-2.79629	0.00864821	2.06307	87873.6	129869	0.563557
1823	469.112	28.068	71278.1	70208.3	56395.2	60697.5	29620.9	28901.8	0.0314785	1.50199	70744.2	58547.3	-0.273009	0.000241301	3.61744	70744.2	29262.4	-1.27357
1824	348.084	28.0984	0	0	2141.89	2120.02	21162.1	27602.7	2.63339e-05	4.57948	1	2131.95	11.058	0.0170004	1.76954	1	24383.4	14.5736
1825	713.244	28.1064	0	0	0	0	166297	183105	#DIV/0!	#DIV/0!	1	1	0	0.00230598	2.63714	1	174702	17.4145
1826	714.244	28.1144	0	0	0	238.615	72465.6	75888.8	0.42265	0.374019	1	120.308	6.91059	0.000532001	3.27409	1	74178.2	16.1787
1827	347.077	28.1144	0	0	2780.07	1954.45	136524	161439	0.0290888	1.53627	1	2368.26	11.2096	0.00691916	2.15995	1	148983	17.1848
1828	340.126	28.1348	206875	278919	106111	104811	267336	271030	0.0623607	1.20509	242898	105462	-1.20363	0.541927	0.266059	242898	269184	0.148244
1829	776.255	28.1508	25830.6	29613.1	0	0	23236.7	16428.6	0.00462199	2.33517	27722.9	1	-14.7588	0.18002	0.74468	27722.9	19833.6	-0.483129
1830	761.283	28.1558	18645.1	19436.3	4693.79	7309.54	77856.1	74954.5	0.0108039	1.96642	19041.7	6002.67	-1.66549	0.00068649	3.16337	19041.7	76406.3	2.00453
1831	794.238	28.1558	19803	16816.6	0	0	72506.9	67813.6	0.00658484	2.18146	18310.8	1	-14.1604	0.00286522	2.54284	18310.8	70161.2	1.93798
1832	382.211	28.1668	234691	239647	113831	111698	181108	178494	0.000469976	3.32792	237170	112766	-1.07259	0.00237683	2.624	237170	179802	-0.399511
1833	642.264	28.1714	53682.7	45532.1	0	412.427	8611.05	552.388	0.00675365	2.17046	49608.4	207.213	-7.90332	0.0158172	1.80087	49608.4	4582.72	-3.43631
1834	609.319	28.1794	208852	216443	941.861	1039.12	3177.44	6838.58	0.000321449	3.49289	212649	991.488	-7.74466	0.000411584	3.38554	212649	5009.01	-5.4078
1835	260.137	28.1794	60407.3	66771	611.631	1222.99	7026.99	5327.72	0.00259124	2.58649	63590.2	918.308	-6.11368	0.00327436	2.48487	63590.2	6178.36	-3.36351
1836	103.054	28.1794	82800.5	80589.7	532.379	235.247	13765.5	8146.02	0.000188106	3.7256	81696.1	384.813	-7.72997	0.00181689	2.74067	81696.1	10956.8	-2.89845
1837	259.134	28.1794	398754	424076	51901.4	51051.3	185751	173007	0.00123649	2.90781	411416	51477.4	-2.99859	0.00371088	2.43052	411416	179380	-1.19758
1838	653.515	28.1794	56556.3	61550.9	454.366	200.928	26626.2	18167.1	0.00180806	2.74279	59054.6	328.647	-7.48937	0.0174844	1.75735	59054.6	22397.7	-1.3987
1839	650.99	28.1794	278358	289624	52539.4	50474.9	159177	152071	0.000606241	3.21735	283992	51508.1	-2.46298	0.00268094	2.57171	283992	155625	-0.867779
1840	83.0858	28.1799	48001.6	48849.1	1282.58	1559	6817.2	14949.1	8.98955e-05	4.04626	48426.4	1421.79	-5.09001	0.0116503	1.93366	48426.4	10884.2	-2.15356
1841	336.151	28.1803	2.63726e+06	2.71549e+06	2.03111e+06	2.05096e+06	3.02101e+06	3.02069e+06	0.0040106	2.39679	2.67637e+06	2.04104e+06	-0.390977	0.0126506	1.89789	2.67637e+06	3.02085e+06	0.174675
1842	81.0703	28.1874	31365.8	26524.4	632.38	244.998	593.583	857.457	0.00717933	2.14392	28946.1	439.689	-6.04074	0.00729971	2.13669	28946.1	726.52	-5.31622
1843	628.332	28.1879	150315	162099	0	214.339	522.777	483.734	0.00142211	2.84707	156208	108.169	-10.496	0.00142888	2.845	156208	504.255	-8.2751
1844	335.148	28.1883	1.53253e+07	1.58932e+07	1.20849e+07	1.22558e+07	1.81759e+07	1.8227e+07	0.00735452	2.13345	1.56092e+07	1.21703e+07	-0.359031	0.0118831	1.92507	1.56092e+07	1.82015e+07	0.221656
1845	547.288	28.1928	0	0	19790.1	13253.1	251806	289822	0.0369797	1.43204	1	16522.6	14.0122	0.00489018	2.31068	1	270815	18.0469
1846	548.291	28.1948	0	0	4007.32	2593	52272.5	43647.3	0.0429774	1.36676	1	3301.16	11.6888	0.00798909	2.0975	1	47960.9	15.5496
1847	652.726	28.1959	94374.3	99700.2	355.949	0	50554	37036.8	0.000758391	3.12011	97038.2	178.974	-9.08266	0.0181115	1.74205	97038.2	43796.4	-1.14774
1848	651.795	28.1959	166494	169225	15964.4	16560.8	91426.1	83531.3	8.49804e-05	4.07068	167860	16263.6	-3.36754	0.00268934	2.57035	167860	87479.7	-0.940242
1849	627.329	28.1988	782194	812972	233.413	738.656	80969.2	64002.8	0.000372635	3.42872	797584	487.034	-10.6774	0.000586802	3.23151	797584	72487	-3.45984
1850	495.206	28.2059	52216.2	63069	772.141	1215.36	36096.1	36466.4	0.00906628	2.04257	57643.6	994.752	-5.85668	0.0589508	1.22951	57643.6	36282.2	-0.667898
1851	97.0284	28.2203	268207	269144	27421.1	35315.1	121461	118654	0.00028042	3.55219	268677	31369.1	-3.09846	9.91576e-05	4.00367	268677	120058	-1.16213
1852	665.283	28.2203	63201.4	57364.8	0	262.226	36593.6	36615.3	0.00235021	2.62889	60284.1	132.113	-8.83386	0.0148524	1.8282	60284.1	36605.4	-0.71972
1853	342.192	28.2203	146789	145848	51877.1	52521.6	133565	124290	3.66878e-05	4.43548	146319	52200.4	-1.48699	0.0649148	1.18766	146319	128928	-0.182552
1854	700.25	28.2219	86628	82017.2	9588.15	5269.39	70578.6	71835.3	0.00168328	2.77384	84323.6	7429.77	-3.50455	0.0316261	1.49995	84323.6	71207.9	-0.243898
1855	490.218	28.2283	89083.9	91940.5	271.767	870.353	60682.5	57328.6	0.000263148	3.5798	90513.2	572.06	-7.30582	0.00485248	2.31404	90513.2	59006.5	-0.617254
1856	626.326	28.2283	3.25933e+06	3.41316e+06	9929.98	4941.59	348171	283584	0.000534036	3.27243	3.33625e+06	7436.79	-8.80933	0.000761963	3.11807	3.33625e+06	315879	-3.40078
1857	121.065	28.2283	7.18446e+06	7.86084e+06	1.04125e+06	1.04158e+06	3.24569e+06	3.11173e+06	0.00271162	2.56677	7.52265e+06	1.04141e+06	-2.8527	0.0062399	2.20482	7.52265e+06	3.17871e+06	-1.2428
1858	122.068	28.2283	633690	644770	94170.2	93744.8	284935	278861	0.000103349	3.98569	639231	93958.5	-2.76624	0.000312442	3.50523	639231	281899	-1.18116
1859	112.084	28.2283	141251	146413	2021.7	2245.03	61667.8	57769.9	0.000332241	3.47855	143833	2134.37	-6.07445	0.00147518	2.83116	143833	59719.8	-1.26812
1860	663.279	28.2283	390224	383465	94217.2	88770.1	262131	261148	0.000215886	3.66577	386846	91494.6	-2.08	0.000743099	3.12895	386846	261640	-0.564174
1861	608.316	28.2299	816841	874277	0	216.976	103044	96022.8	0.00115183	2.93861	845560	109.488	-12.9149	0.0015006	2.82373	845560	99534.6	-3.08664
1862	607.313	28.2363	2.2784e+06	2.49037e+06	12886.6	8749.75	299572	264960	0.00198856	2.70146	2.38439e+06	10819.2	-7.78389	0.00259951	2.58511	2.38439e+06	282267	-3.07849
1863	91.0544	28.2363	169107	182915	4530.39	8816.19	74285.3	69775.4	0.00181747	2.74053	176012	6674.29	-4.72091	0.00484357	2.31483	176012	72031.4	-1.28897
1864	498.205	28.2363	131862	141990	818.972	755.771	96497.6	88982.2	0.00138086	2.85985	136927	788.372	-7.44032	0.019765	1.7041	136927	92740.9	-0.562134
1865	433.216	28.2434	58853.4	65938.3	15761.9	17433.4	91184.2	92264.7	0.00625669	2.20366	62396.9	16598.7	-1.91041	0.0146022	1.83558	62396.9	91725.4	0.555848
1866	402.214	28.2434	122067	142657	64379.8	68351.3	117110	124464	0.024322	1.614	132363	66366.5	-0.995975	0.400652	0.397232	132363	120788	-0.132027
1867	716.251	28.245	0	0	13750.3	18851	48600.2	58524	0.0236151	1.62681	1	16301.6	13.9927	0.00847282	2.07197	1	53563.1	15.709
1868	701.245	28.2591	91798.9	96451.7	14596.9	10522.1	85331.9	81385.8	0.00143434	2.84335	94126.3	12560.5	-2.9057	0.071741	1.14423	94126.3	83359.8	-0.175245
1869	706.269	28.2601	102717	107544	44917	48049.7	97610.8	102309	0.00239775	2.6202	105132	46484.4	-1.17738	0.264473	0.577619	105132	99960.9	-0.0727603
1870	358.223	28.2603	95302.6	98886.4	97015	96692.2	121752	123611	0.905756	0.0429887	97095.5	96854.6	-0.0035834	0.00616618	2.20998	97095.5	122682	0.337451
1871	480.228	28.261	340586	346949	32306	34389.7	265541	269319	0.000116288	3.93446	343769	33348.9	-3.36573	0.00234091	2.63062	343769	267431	-0.362272
1872	669.286	28.261	17303.8	13714.2	0	354.131	35088.1	31608.3	0.0135563	1.86786	15510	178.066	-6.44465	0.0190753	1.71953	15510	33349.2	1.10445
1873	717.221	28.2674	0	2496.43	5365.2	2228.45	53229.3	54409.2	0.331419	0.479623	1249.21	3797.82	1.60415	0.000688964	3.1618	1249.21	53820.3	5.42906
1874	694.299	28.2674	0	0	0	0	51763.8	56872.1	#DIV/0!	#DIV/0!	1	1	0	0.00220378	2.65683	1	54319	15.7292
1875	678.237	28.2674	646352	809632	38556.2	39797.1	236209	238824	0.0137591	1.86141	727993	39177.6	-4.21582	0.0266118	1.57493	727993	237518	-1.61589
1876	381.203	28.2674	969049	998592	484203	486696	705126	678603	0.000883573	3.05376	983821	485450	-1.01907	0.00459113	2.33808	983821	691865	-0.507905
1877	664.283	28.2674	150671	152514	29187.3	34172.7	104410	98232.4	0.000490809	3.30909	151593	31681	-2.25852	0.00408592	2.38871	151593	101322	-0.581256
1878	715.254	28.2674	123017	132882	72043.3	73264.5	138674	145493	0.00798203	2.09789	127951	72654.9	-0.816455	0.142497	0.846194	127951	142084	0.151161
1879	497.205	28.2683	409166	442106	37199.8	31291.9	284611	282906	0.00182272	2.73928	425637	34246.8	-3.63558	0.013244	1.87798	425637	283760	-0.584954
1880	711.281	28.2738	5566.66	10927.8	12723.1	9556.84	85778.9	87595.2	0.450887	0.345932	8248.25	11141	0.433712	0.00129937	2.88627	8248.25	86688.1	3.39367
1881	727.251	28.2738	13482.7	25036.7	7669.9	7386.51	88508.2	92402.2	0.179467	0.746015	19260.7	7529.2	-1.35509	0.00725234	2.13952	19260.7	90456.2	2.23156
1882	493.703	28.2738	46300.8	18944.9	0	0	61253.7	51913.5	0.139842	0.854362	32623.9	1	-14.9936	0.239212	0.621218	32623.9	56584.6	0.794482
1883	625.323	28.2745	9.4557e+06	9.95315e+06	59712.3	45499	942328	793930	0.000663944	3.17787	9.70443e+06	52606.7	-7.52725	0.000861693	3.06465	9.70443e+06	868130	-3.48266
1884	158.089	28.2745	1.53178e+06	1.64e+06	203900	204545	688210	663626	0.00153029	2.81523	1.58589e+06	204224	-2.95707	0.0036978	2.43206	1.58589e+06	675919	-1.23037
1885	157.086	28.2745	1.78585e+07	1.90242e+07	2.19918e+06	2.16758e+06	7.95597e+06	7.76348e+06	0.00128365	2.89155	1.84413e+07	2.18338e+06	-3.07831	0.00310207	2.50835	1.84413e+07	7.85972e+06	-1.23039
1886	140.079	28.2745	3.1142e+06	3.2933e+06	399367	393108	1.42593e+06	1.3918e+06	0.00101704	2.99266	3.20375e+06	396239	-3.01532	0.00256952	2.59015	3.20375e+06	1.40887e+06	-1.18523
1887	277.145	28.2745	1.55449e+07	1.65754e+07	1.94403e+06	1.95291e+06	7.3793e+06	7.06758e+06	0.00133056	2.87596	1.60602e+07	1.94848e+06	-3.04307	0.00369031	2.43294	1.60602e+07	7.22344e+06	-1.15273
1888	139.076	28.2745	3.40238e+07	3.57331e+07	4.62028e+06	4.56754e+06	1.65185e+07	1.60502e+07	0.000796216	3.09897	3.48785e+07	4.59391e+06	-2.92454	0.00226353	2.64521	3.48785e+07	1.62844e+07	-1.09885
1889	295.155	28.2745	8.73358e+06	9.44914e+06	1.19709e+06	1.17524e+06	4.34427e+06	4.13957e+06	0.00204396	2.68953	9.09136e+06	1.18617e+06	-2.93819	0.005837	2.23381	9.09136e+06	4.24193e+06	-1.09978
1890	93.0701	28.2745	4.99983e+06	5.29769e+06	704363	699521	2.45781e+06	2.38886e+06	0.00112011	2.95074	5.14876e+06	701943	-2.8748	0.00313136	2.50427	5.14876e+06	2.42334e+06	-1.08723
1891	111.08	28.2745	1.69354e+06	1.81753e+06	244133	241857	846602	824607	0.00167645	2.77561	1.75554e+06	242996	-2.85291	0.00465218	2.33234	1.75554e+06	835606	-1.07102
1892	296.158	28.2745	1.51781e+06	1.65902e+06	217513	212740	772265	738594	0.00263577	2.57909	1.58842e+06	215128	-2.88432	0.00750733	2.12451	1.58842e+06	755431	-1.07222
1893	94.0734	28.2745	386470	410851	54139.1	54821.7	194827	184696	0.00125303	2.90204	398662	54481.4	-2.87133	0.00396939	2.40128	398662	189763	-1.07097
1894	332.198	28.2745	6.47482e+06	6.59167e+06	1.03947e+06	1.0053e+06	3.7945e+06	3.50546e+06	0.000121987	3.91369	6.53324e+06	1.02239e+06	-2.67586	0.00291028	2.53607	6.53324e+06	3.64998e+06	-0.839912
1895	314.169	28.2745	1.72449e+07	1.80352e+07	2.88946e+06	2.79797e+06	1.02498e+07	9.64015e+06	0.000722106	3.1414	1.764e+07	2.84372e+06	-2.63301	0.00418012	2.37881	1.764e+07	9.94497e+06	-0.826816
1896	650.313	28.2745	2.66697e+06	2.75748e+06	530539	514408	1.63046e+06	1.58886e+06	0.000440397	3.35616	2.71222e+06	522475	-2.37604	0.00203441	2.69156	2.71222e+06	1.60966e+06	-0.752718
1897	373.242	28.2745	213401	235273	61108.9	65212.8	152509	134224	0.00473228	2.32493	224338	63161.8	-1.82855	0.0296205	1.52841	224338	143368	-0.645955
1898	649.311	28.2745	1.35661e+07	1.40876e+07	2.72521e+06	2.66862e+06	8.63472e+06	8.45419e+06	0.000554817	3.25585	1.38269e+07	2.69691e+06	-2.35809	0.00271729	2.56586	1.38269e+07	8.54446e+06	-0.694412
1899	313.168	28.2745	6.55862e+07	6.69987e+07	1.69396e+07	1.63528e+07	4.39707e+07	4.25218e+07	0.000237187	3.62491	6.62925e+07	1.66462e+07	-1.99365	0.00192169	2.71632	6.62925e+07	4.32463e+07	-0.616269
1900	372.239	28.2745	933105	982057	275440	262660	652987	631046	0.00134708	2.87061	957582	269051	-1.83152	0.00714717	2.14587	957582	642017	-0.576784
1901	648.311	28.2745	5.17499e+07	5.29208e+07	1.20974e+07	1.18391e+07	3.44979e+07	3.37456e+07	0.000220512	3.65657	5.23353e+07	1.19682e+07	-2.12858	0.00145648	2.8367	5.23353e+07	3.41218e+07	-0.617093
1902	496.204	28.2745	980961	1.02789e+06	63462.7	59544.4	600721	618208	0.000623044	3.20548	1.00443e+06	61504.5	-4.02954	0.0039958	2.3984	1.00443e+06	609466	-0.720755
1903	331.196	28.2745	3.46598e+07	3.57081e+07	6.90343e+06	6.65263e+06	2.43117e+07	2.2868e+07	0.000359755	3.44399	3.51839e+07	6.77803e+06	-2.37598	0.00586774	2.23153	3.51839e+07	2.35899e+07	-0.57675
1904	725.248	28.2745	244314	239437	76144.3	71033.3	354651	351418	0.00044026	3.35629	241876	73589.8	-1.71669	0.000691952	3.15992	241876	353035	0.545543
1905	489.22	28.2745	506267	517752	50222	48777.9	361195	335546	0.00015655	3.80535	512011	49500.9	-3.37065	0.00729279	2.13711	512011	348372	-0.555548
1906	488.218	28.2745	2.43646e+06	2.5712e+06	177102	171225	1.75646e+06	1.68211e+06	0.000836819	3.07737	2.50383e+06	174165	-3.84561	0.00948282	2.02306	2.50383e+06	1.71929e+06	-0.542329
1907	777.262	28.2745	378070	371694	161497	149701	504540	485923	0.000933466	3.0299	374883	155600	-1.26859	0.00661787	2.17928	374883	495232	0.401666
1908	775.252	28.2745	131802	141355	32078.4	32450.8	105636	107812	0.00209335	2.67916	136579	32265.6	-2.08167	0.0258863	1.58693	136579	106725	-0.355838
1909	699.246	28.2745	237127	250300	69308.7	60948.7	201365	203000	0.00190264	2.72064	243715	65129.7	-1.90381	0.0246003	1.60906	243715	202184	-0.269525
1910	781.269	28.2745	239919	245992	85692.1	84714.3	207247	207956	0.000379975	3.42025	242956	85204.2	-1.5117	0.0073962	2.13099	242956	207603	-0.226871
1911	705.264	28.2745	284380	290410	127016	121768	251048	306789	0.000600727	3.22132	287396	124393	-1.20814	0.790919	0.101868	287396	278919	-0.0431901
1912	445.263	28.2745	170508	201586	81635.9	85794.6	189275	191968	0.022675	1.64445	186048	83716.3	-1.1521	0.796926	0.0985819	186048	190623	0.0350443
1913	430.244	28.2745	240271	270373	111077	116574	243822	248597	0.0114906	1.93966	255323	113827	-1.16548	0.61055	0.214279	255323	246211	-0.0524318
1914	444.26	28.2745	666570	761015	301558	310830	693046	740514	0.0132825	1.87672	713794	306195	-1.22106	0.960064	0.0177	713794	716781	0.00602532
1915	782.273	28.2745	78332	73224.4	32002.6	25597.7	81235.6	77749	0.00751648	2.12399	75779.2	28801.2	-1.39567	0.352635	0.452674	75779.2	79493.3	0.0690315
1916	778.266	28.2751	147051	66010.6	67012.2	57314.7	195916	190970	0.390525	0.408351	106532	62164.5	-0.77712	0.165605	0.780926	106532	193444	0.860632
1917	793.235	28.2751	64279.5	135312	37456.2	38064.5	173191	170944	0.222818	0.652049	99796.8	37761.3	-1.40208	0.178971	0.747217	99796.8	172069	0.785918
1918	465.105	28.2751	0	0	124968	129767	35285.8	42704.8	0.00035479	3.45003	1	127368	16.9586	0.00892819	2.04924	1	38996.3	15.251
1919	315.172	28.2751	281030	2.48388e+06	441863	420779	1.55062e+06	1.49423e+06	0.478872	0.319781	1.38246e+06	431322	-1.6804	0.910531	0.0407052	1.38246e+06	1.52242e+06	0.139137
1920	393.152	28.2754	0	0	64593.1	69525	192018	289376	0.00134948	2.86983	1	67060.1	16.0332	0.0385522	1.41395	1	240698	17.8769
1921	704.351	28.2754	0	0	0	0	384492	601904	#DIV/0!	#DIV/0!	1	1	0	0.0453047	1.34386	1	493199	18.9118
1922	779.267	28.2754	2393.17	5227.39	0	0	52853.5	53783.9	0.114956	0.939467	3811.28	1	-11.8961	0.000906374	3.04269	3811.28	53319.7	3.80632
1923	680.242	28.2754	4825.99	2541.43	0	0	57110.1	49092.1	0.0841907	1.07474	3684.71	1	-11.8473	0.00704055	2.15239	3684.71	53102.1	3.84915
1924	316.083	28.2754	73592.2	103555	211459	188860	200556	199691	0.0271335	1.56649	88574.5	200160	1.17619	0.0175774	1.75505	88574.5	200124	1.17593
1925	707.263	28.2754	183110	156113	51863.3	50924.5	101329	103504	0.0128034	1.89267	169613	51394.9	-1.72255	0.0382987	1.41682	169613	102418	-0.727781
1926	652.313	28.2754	146206	142433	23340.2	24699.5	101991	91747.2	0.000277698	3.55643	144320	24020.9	-2.58691	0.0129751	1.88689	144320	96870.1	-0.575151
1927	481.209	28.2754	144744	152767	68852.9	71217.6	118041	131427	0.00281063	2.5512	148756	70036.2	-1.08678	0.091302	1.03952	148756	124735	-0.254088
1928	784.283	28.2761	67379.9	68476.6	168835	163215	239648	240419	0.000850751	3.0702	67929.3	166026	1.28931	1.51721e-05	4.81895	67929.3	240034	1.82114
1929	783.279	28.2761	182867	169701	440105	419102	617604	616459	0.00238518	2.62248	176285	429604	1.2851	0.000224683	3.64843	176285	617032	1.80743
1930	785.285	28.2761	0	0	52133.6	49567.3	79279.8	76584.6	0.000636145	3.19644	1	50851.4	15.634	0.000298875	3.52451	1	77933.2	16.25
1931	710.279	28.2761	68356.4	72261.6	86082.5	81099.2	299055	298014	0.0523824	1.28081	70310	83591.8	0.249632	7.83898e-05	4.10574	70310	298535	2.0861
1932	709.275	28.2761	193599	196504	223157	209259	786407	790338	0.0965655	1.01518	195053	216209	0.148563	1.6971e-05	4.77029	195053	788373	2.01502
1933	726.251	28.2761	37969.4	45341.8	21257	20850.5	140280	140931	0.0306433	1.51366	41656.6	21054.7	-0.9844	0.00139568	2.85521	41656.6	140606	1.75505
1934	693.298	28.2761	46426.5	43338.1	19315.8	16431.7	118567	117571	0.00606416	2.21723	44883.3	17874.7	-1.32826	0.000491141	3.30879	44883.3	118070	1.3954
1935	278.148	28.2761	2.62856e+06	2.80041e+06	358818	342960	1.24163e+06	1.18433e+06	0.00133017	2.87609	2.71449e+06	350890	-2.95159	0.00361903	2.44141	2.71449e+06	1.21298e+06	-1.16212
1936	330.201	28.2761	8.19807e+07	8.418e+07	3.29404e+07	3.18002e+07	5.66156e+07	5.62194e+07	0.000596085	3.22469	8.30803e+07	3.23703e+07	-1.35983	0.00175153	2.75658	8.30803e+07	5.64175e+07	-0.558365
1937	647.316	28.2761	7.69189e+07	7.90855e+07	3.15227e+07	3.07727e+07	5.46208e+07	5.33749e+07	0.000598061	3.22325	7.80022e+07	3.11477e+07	-1.32439	0.00269916	2.56877	7.80022e+07	5.39979e+07	-0.530613
1938	651.315	28.2761	460482	474608	112233	107035	340406	329473	0.000441843	3.35473	467546	109635	-2.0924	0.00450537	2.34627	467546	334941	-0.481204
1939	352.125	28.2761	150052	156072	81843.3	77652.5	164060	161901	0.0024931	2.60326	153063	79748.9	-0.940588	0.0901053	1.04525	153063	162982	0.0905874
1940	351.121	28.2761	827984	824513	409831	422847	872714	837545	0.000269882	3.56883	826250	416340	-0.988816	0.243773	0.613015	826250	855131	0.0495675
1941	413.09	28.277	68432.9	66515.8	237176	244323	218175	230717	0.000455605	3.34141	67475.3	240751	1.83511	0.0016293	2.788	67475.3	224447	1.73394
1942	341.127	28.277	61328.3	23514.1	35487.8	31960.1	87022.5	98266.5	0.691895	0.15996	42422.2	33725	-0.331001	0.125798	0.900327	42422.2	92645.5	1.1269
1943	403.14	28.2788	46173	0	170515	181649	52288.6	51699.4	0.0232563	1.63346	23087.5	176083	2.93107	0.337128	0.472205	23087.5	51995	1.17126
1944	795.237	28.2834	0	0	0	0	45843.9	42632.7	#DIV/0!	#DIV/0!	1	1	0	0.00131474	2.88116	1	44239.3	15.433
1945	95.0856	28.2834	627950	661913	181568	180159	346033	335764	0.00133858	2.87335	644933	180865	-1.83424	0.00338746	2.47013	644933	340900	-0.919802
1946	353.123	28.2834	85904.2	81626.4	40086.3	38381.7	87387	82706.9	0.00266272	2.57467	83766.3	39235	-1.09423	0.725142	0.139577	83766.3	85048	0.0219069
1947	679.239	28.2864	122482	128169	27942.9	24978.4	169321	163897	0.0010503	2.97869	125326	26461.6	-2.24371	0.00893799	2.04876	125326	166610	0.410782
1948	337.155	28.2905	579203	603331	341878	324676	563206	560752	0.00328204	2.48386	591268	333278	-0.827086	0.137055	0.863105	591268	561980	-0.0732929
1949	99.0805	28.2924	33640.8	46759.3	0	0	0	0	0.0256046	1.59168	40201.1	1	-15.2949	0.0256046	1.59168	40201.1	1	-15.2949
1950	766.306	28.2944	0	66506.4	369726	317359	5580.2	56842.6	0.0181022	1.74227	33254.2	343544	3.36888	0.965632	0.0151883	33254.2	31212.4	-0.0914183
1951	454.146	28.3072	0	0	78029.9	74207.9	31855.3	34234.9	0.000629663	3.20089	1	76119.9	16.216	0.00129388	2.8881	1	33046.1	15.0122
1952	741.31	28.3239	0	0	0	0	46355	51616.3	#DIV/0!	#DIV/0!	1	1	0	0.00287159	2.54188	1	48986.6	15.5801
1953	593.204	28.3244	57482.6	79777.2	0	0	7504.41	6237.65	0.0253822	1.59547	68630.9	1	-16.0666	0.0311646	1.50634	68630.9	6872.03	-3.32005
1954	575.193	28.3329	53314	74579.8	0	247.335	0	5320.15	0.0266543	1.57423	63947.9	124.668	-9.00267	0.0305272	1.51531	63947.9	2661.07	-4.58682
1955	159.101	28.3581	555299	600045	61209.2	61782.9	101220	95854	0.0018737	2.7273	577673	61497.1	-3.23166	0.00220442	2.65671	577673	98538.3	-2.5515
1956	245.137	28.4621	147498	177796	724559	808152	175493	188262	0.00537909	2.26929	162648	766357	2.23626	0.362628	0.440538	162648	181878	0.161221
1957	579.278	28.477	142371	177892	572294	636427	116834	116550	0.00674028	2.17132	160133	604362	1.91614	0.134305	0.871908	160133	116693	-0.456549
1958	379.16	28.4923	81622.8	77546.7	6544.42	6589.71	71563.2	81727.5	0.00077827	3.10887	79585.8	6568.07	-3.59897	0.645119	0.19036	79585.8	76646.3	-0.0542932
1959	262.165	28.493	77018.2	84994.7	375549	420208	61069.1	65597.7	0.00508515	2.2937	81007.4	397880	2.29621	0.061223	1.21309	81007.4	63334.4	-0.355064
1960	580.282	28.501	45905.4	53390.7	172624	199734	33375.3	33156	0.0104426	1.98119	49649	186180	1.90686	0.0484704	1.31452	49649	33266.6	-0.577689
1961	527.108	28.5024	33976.5	36037.4	3911.27	3620.94	6642.47	4305	0.00110774	2.95556	35007.9	3767.11	-3.21615	0.00277195	2.55721	35007.9	5474.73	-2.67682
1962	267.121	28.5255	49787.6	55117.5	532349	611325	76488.8	77626.9	0.00575648	2.23984	52453.5	571838	3.44649	0.0120446	1.91921	52453.5	77058.8	0.55492
1963	529.24	28.5344	25143.5	30427.6	4823.58	4362.92	10722.4	12397.9	0.0128251	1.89194	27786.5	4594.25	-2.59648	0.0279624	1.55343	27786.5	11561.1	-1.2651
1964	285.17	28.5816	1315.93	2460.48	9662.06	12281.9	235969	249512	0.02388	1.62197	1889.21	10973	2.5381	0.000795118	3.09957	1889.21	242742	7.0055
1965	286.174	28.5981	795.009	1112.7	7202.23	7887.35	38152.1	44576.6	0.00326612	2.48597	954.854	7545.79	2.98232	0.00627471	2.20241	954.854	41365.4	5.437
1966	571.251	28.6301	11215.6	10224.2	4633.2	4495.68	48072.6	40858.5	0.00654418	2.18414	10720.9	4565.44	-1.2316	0.0114418	1.94151	10720.9	44466.5	2.0523
1967	254.139	28.6601	52311.9	56305.5	22532.5	29151	557029	534426	0.0179395	1.74619	54309.7	25842.7	-1.07145	0.00054495	3.26364	54309.7	545729	3.3289
1968	735.302	28.6633	26971.1	25810.8	0	213.057	7176.14	6157.69	0.000503212	3.29825	26392	107.529	-7.93924	0.00152816	2.81583	26392	6667.92	-1.98479
1969	401.163	28.6918	320601	317311	49609.3	86580.2	562311	564129	0.00542838	2.26533	318957	68095.7	-2.22773	5.91986e-05	4.22769	318957	563221	0.820339
1970	299.186	28.6946	9851.84	9747.82	12346.7	11194	205794	215016	0.0764803	1.11645	9800.83	11771.3	0.264303	0.000527893	3.27745	9800.83	210406	4.42413
1971	423.146	28.7252	62842.2	54860.6	17000.7	26852.4	151235	145861	0.0282349	1.54921	58852.4	21927.5	-1.42436	0.0028647	2.54292	58852.4	148549	1.33577
1972	445.128	28.7266	11607.6	12024.1	5322.88	7520.8	28761.1	31126	0.0404103	1.39351	11816.8	6422.84	-0.879561	0.00435797	2.36072	11816.8	29944.5	1.34145
1973	402.167	28.7431	67423.5	62700.2	13414.2	19812.6	123051	121187	0.00666925	2.17592	65062.8	16614.4	-1.9694	0.001974	2.70465	65062.8	122120	0.908393
1974	324.181	28.7593	252887	260369	49741.2	43685.3	489653	440201	0.000525245	3.27964	256629	46714.3	-2.45775	0.0141095	1.85049	256629	464928	0.857321
1975	773.288	28.7753	17570.8	19642.9	0	0	275.433	218.322	0.00308601	2.5106	18607.8	1	-14.1836	0.00317156	2.49873	18607.8	247.878	-6.23014
1976	751.305	28.7753	112834	167682	0	0	2414.9	1754.88	0.0361691	1.44166	140259	1	-17.0977	0.0372134	1.4293	140259	2085.89	-6.07129
1977	752.308	28.7753	49455.8	74894.5	0	278.364	436.581	570.961	0.0395649	1.40269	62176.2	140.182	-8.79292	0.0400028	1.39791	62176.2	504.771	-6.94459
1978	271.135	28.7832	33344.2	37137.6	20587.3	22758.2	66447.8	60915.1	0.024974	1.60251	35241.9	21673.7	-0.701343	0.0136249	1.86567	35241.9	63682.5	0.853605
1979	400.159	28.7838	103467	146503	8856.6	8316.57	7771.78	5614.51	0.032523	1.48781	124986	8587.59	-3.86337	0.0316093	1.50019	124986	6694.15	-4.22272
1980	856.309	28.7838	13950.3	27673.1	204.886	0	0	0	0.0944928	1.0246	20812.7	103.443	-7.65248	0.0936731	1.02839	20812.7	1	-14.3452
1981	329.137	28.786	336061	346433	8320.83	10264.6	926667	864493	0.000252568	3.59762	341248	9293.72	-5.19842	0.00321685	2.49257	341248	895581	1.392
1982	418.17	28.7918	271705	394493	7817.54	8314.89	7617.8	8996.6	0.0338757	1.47011	333100	8067.22	-5.36774	0.033927	1.46945	333100	8308.2	-5.32528
1983	440.152	28.7918	83540.1	119323	6986.18	6058.23	7740.56	8325.95	0.0337698	1.47147	101433	6523.2	-3.9588	0.0348011	1.45841	101433	8034.26	-3.65821
1984	439.148	28.7918	334985	483983	6653.14	7360.69	12684.8	14762.6	0.032597	1.48682	409485	7007.92	-5.86868	0.0336626	1.47285	409485	13724.7	-4.89896
1985	855.307	28.7918	26707.6	56762	0	0	243.485	203.7	0.108879	0.963056	41735.8	1	-15.349	0.109868	0.959127	41735.8	224.593	-7.53783
1986	330.138	28.8091	16425.3	53932	6793.16	8106.35	158942	158331	0.277542	0.556671	35179.7	7450.76	-2.23928	0.0223105	1.65149	35179.7	158637	2.17292
1987	394.311	28.8157	49294.5	47504	12165.7	12723.7	103972	101020	0.000679471	3.16783	48400.3	12445.7	-1.95937	0.00101648	2.9929	48400.3	102497	1.0825
1988	590.209	28.8501	6493.67	5788.44	34668.5	33905.1	31195.7	28576.5	0.00034073	3.46759	6142.05	34287.8	2.4809	0.00324645	2.48859	6142.05	29887.1	2.28273
1989	589.205	28.8501	17619.8	16473	98003.3	89032.6	82389	79031.6	0.0034782	2.45865	17047.4	93519	2.45571	0.000775491	3.11042	17047.4	80711.3	2.24322
1990	179.07	28.8649	119597	114859	27170.3	27432.9	305140	299083	0.000695446	3.15774	117229	27302.6	-2.10222	0.000432199	3.36432	117229	302112	1.36576
1991	270.207	28.8651	37219	33049.9	9455.43	9248.83	129167	124117	0.00648909	2.18782	35135.4	9353.13	-1.90941	0.00127808	2.89344	35135.4	126643	1.84977
1992	256.07	28.8661	9525.31	9138.51	473267	516528	96761.6	104887	0.00197874	2.70361	9332.91	494898	5.72866	0.00197033	2.70546	9332.91	100825	3.43339
1993	277.048	28.8661	2545.38	4245.24	512835	564592	97878.9	95064.6	0.0023313	2.6324	3396.31	538714	7.30941	0.0003118	3.50612	3396.31	96472.8	4.82808
1994	255.068	28.8789	43548.4	47339.9	2.93459e+06	3.2457e+06	592118	631518	0.00260048	2.58495	45445.1	3.09015e+06	6.08741	0.00121879	2.91407	45445.1	611819	3.75091
1995	588.339	28.9211	69440.2	62627.5	715.872	1842.92	50950.9	44935.8	0.00283085	2.54808	66034.9	1280.4	-5.68857	0.0576877	1.23892	66034.9	47944.4	-0.461867
1996	531.066	28.9292	4175.23	3586.45	336105	386183	89423.8	90486.5	0.00487664	2.31188	3881.84	361145	6.53969	4.97974e-05	4.30279	3881.84	89956.2	4.53441
1997	624.279	28.9367	102277	92125.8	508.974	209.263	1504.78	1007.15	0.00273793	2.56258	97202.3	360.119	-8.07637	0.00279339	2.55387	97202.3	1256.97	-6.27297
[truncated: 3,573 more rows]

## Sheet: co-regulated
Supplementary Data 3 - High resolution mass spectrometry data of metabolites in P. fici.
Co-regulated
	M/Z	Re time	P. fici (WT/Cas9)-1	P. fici (WT/Cas9)-2	ΔrsdA-1	ΔrsdA-1	ΔcsdA-1	ΔcsdA-2	P. fici (WT/Cas9) vs ΔrsdA_p value	P. fici (WT/Cas9) vs ΔPfrsdA_-log10(p value)	P. fici (WT/Cas9)_mean+1	ΔrsdA_mean+1	P. fici (WT/Cas9) vs ΔrsdA_log2foldchange	P. fici (WT/Cas9) vs ΔcsdA_p value	P. fici (WT/Cas9) vs ΔcsdA_-log10(p value)	P. fici (WT/Cas9)_mean+1	ΔPfcsdA_mean+1	P. fici (WT/Cas9) vs ΔcsdA_log2foldchange
42	343.052	2.34874	39289	34523.1	4246.02	48036	6538.98	7182.51	0.673339	0.171766	36907	26142	-0.497527	0.00634405	2.19763	36907	6861.75	-2.42725
50	228.086	2.39011	74374.6	67703.8	199553	254001	16586.6	17406.1	0.029644	1.52806	71040.2	226778	1.67457	0.00384427	2.41519	71040.2	16997.4	-2.06332
54	130.049	2.4298	53929	57957.5	51751.9	120084	77911.4	196950	0.473498	0.324682	55944.3	85919.1	0.618989	0.304653	0.516194	55944.3	137432	1.29665
59	145.054	2.44463	5.21476e+06	4.93787e+06	497516	604606	205338	171291	0.00107429	2.96888	5.07632e+06	551062	-3.2035	0.000813379	3.08971	5.07632e+06	188316	-4.75256
62	1008.36	2.45996	1296.98	6504.08	731.585	18234.9	22491.7	36764.3	0.60316	0.219567	3901.53	9484.26	1.28149	0.0772184	1.11228	3901.53	29629	2.9249
64	222.029	2.46861	40619.9	40005.3	91455.4	156180	14566	12732.3	0.123083	0.909803	40313.6	123819	1.61889	0.00131258	2.88188	40313.6	13650.2	-1.56235
65	266.077	2.47631	84678.2	57179.8	20479.5	21541.5	46081.7	39308.4	0.0682857	1.16567	70930	21011.5	-1.75522	0.184335	0.734393	70930	42696	-0.732295
67	191.102	2.48461	83135.4	71932.3	88610.9	397176	55633.4	86659.4	0.396243	0.402038	77534.9	242895	1.64741	0.735879	0.133193	77534.9	71147.4	-0.124034
69	547.175	2.4855	21606.4	20102.8	13052.8	35129.9	9371.48	8346.08	0.797427	0.0983091	20855.6	24092.4	0.208142	0.00570552	2.2437	20855.6	8859.78	-1.23509
71	388.117	2.48897	24383.3	15263.4	48091.7	68568.8	41401.7	35907.5	0.0752787	1.12333	19824.3	58331.3	1.557	0.0714574	1.14595	19824.3	38655.6	0.963404
77	205.068	2.49366	932232	706600	691680	530394	686840	611653	0.27179	0.565767	819417	611038	-0.423336	0.288727	0.539512	819417	649247	-0.33583
80	418.079	2.49511	79014.9	62135.4	8175.55	13371.9	59985.1	61013.7	0.0211168	1.67537	70576.1	10774.7	-2.71153	0.355637	0.448993	70576.1	60500.4	-0.222236
82	419.086	2.49903	103929	83901.2	7923.82	8949.31	70425.9	66413.9	0.0134822	1.87024	93915.9	8437.57	-3.47647	0.129915	0.886342	93915.9	68420.9	-0.456933
83	184.08	2.50223	125942	112042	470735	795102	147215	159286	0.0869555	1.0607	118993	632919	2.41114	0.0652121	1.18567	118993	153251	0.365023
85	129.054	2.50469	194955	184550	55509.5	72435.9	162881	167426	0.00618061	2.20897	189753	63973.7	-1.56858	0.0493605	1.30662	189753	165155	-0.200306
86	326.118	2.50598	13565.8	22379	53024.1	139506	28622.1	38398.4	0.213453	0.670698	17973.4	96266.2	2.42116	0.142131	0.847311	17973.4	33511.3	0.898782
87	203.055	2.50695	42214.7	33819.4	1.76191e+06	1.53447e+06	77802	82794.7	0.00495779	2.30471	38018	1.64819e+06	5.43806	0.013081	1.88336	38018	80299.4	1.0787
89	111.044	2.50878	38488.2	31192	18120	22323.7	35417.3	41363.9	0.0738778	1.13149	34841.1	20222.9	-0.784799	0.529325	0.276278	34841.1	38391.6	0.140002
90	198.097	2.50878	231759	206657	4.85486e+06	5.95403e+06	453271	506424	0.0110539	1.95648	219209	5.40445e+06	4.62377	0.0124785	1.90384	219209	479848	1.13027
92	183.086	2.50878	1.67152e+06	1.51093e+06	468021	579313	1.4552e+06	1.51431e+06	0.00827053	2.08247	1.59123e+06	523668	-1.60342	0.339427	0.469254	1.59123e+06	1.48476e+06	-0.0999132
93	811.272	2.51255	7523.11	33735.1	2271.71	58814.2	25536.8	40056.5	0.780522	0.107615	20630.1	30544	0.566136	0.502013	0.299285	20630.1	32797.7	0.668842
95	851.264	2.51714	4152.28	10517.5	469.887	17736.4	15779.4	22664.1	0.865348	0.0628092	7335.9	9104.16	0.311552	0.126661	0.897355	7335.9	19222.8	1.38977
97	974.328	2.51751	2263.98	11840.2	609.175	25664	10894.7	16500.7	0.694531	0.158309	7053.1	13137.6	0.897369	0.353698	0.451367	7053.1	13698.7	0.957709
98	359.114	2.51822	10279.2	11247.5	8489.5	14942.8	72851.2	70299.5	0.797775	0.0981194	10764.4	11717.2	0.122361	0.000503156	3.2983	10764.4	71576.4	2.73322
108	117.055	2.54455	15648	15833.7	30641.5	55170.6	70074.2	71722.1	0.157159	0.803661	15741.9	42907.1	1.44661	0.0002259	3.64608	15741.9	70899.2	2.17116
110	177.081	2.57629	938134	912909	68625.7	74955.7	14487.5	13935	0.000231918	3.63467	925522	71791.7	-3.68838	0.000191583	3.71764	925522	14212.3	-6.02506
111	448.198	2.58367	57430.1	69313	30824.4	30732.6	79917.4	55345.8	0.0316625	1.49946	63372.5	30779.5	-1.04189	0.784457	0.105431	63372.5	67632.6	0.0938617
113	320.125	2.58917	7728.66	11051.7	317195	336707	42327.8	54982.1	0.000969833	3.0133	9391.18	326952	5.12163	0.0266524	1.57426	9391.18	48655.9	2.37324
114	455.162	2.6052	87608.4	44491.4	17528.9	18273.7	41905	42384.1	0.155171	0.809189	66050.9	17902.3	-1.88343	0.382996	0.416806	66050.9	42145.5	-0.6482
117	119.039	2.62119	203537	213868	77595.1	90944.4	174587	165397	0.00456911	2.34017	208703	84270.8	-1.30835	0.0304463	1.51647	208703	169993	-0.295979
118	137.064	2.63392	980508	1.004e+06	325841	329070	790624	707552	0.000317918	3.49769	992255	327456	-1.59941	0.0300953	1.5215	992255	749089	-0.405573
120	206.068	2.63776	145299	111978	631721	976534	13359.9	135821	0.0599044	1.22254	128640	804129	2.64409	0.484074	0.315088	128640	74591.3	-0.786258
126	312.131	2.68439	104530	82590.5	684964	1.55128e+06	406240	310707	0.141782	0.848379	93561.1	1.11812e+06	3.57902	0.032564	1.48726	93561.1	358475	1.93789
127	292.124	2.68656	99001.1	62526.3	31355.4	33321.5	48892.8	45042.3	0.117663	0.929359	80764.7	32339.5	-1.32043	0.206671	0.684721	80764.7	46968.6	-0.782029
136	337.091	2.73856	14408.9	36179.8	16504.6	48070	66497	77466.4	0.750265	0.124786	25295.4	32288.3	0.352138	0.0619015	1.2083	25295.4	71982.7	1.50878
137	152.057	2.74056	1.45292e+06	1.39122e+06	403850	408994	690029	492610	0.00092774	3.03257	1.42207e+06	406423	-1.80694	0.015146	1.8197	1.42207e+06	591321	-1.26598
141	212.112	2.78834	408267	331652	280001	293904	593436	662057	0.166664	0.778157	369960	286954	-0.366552	0.0375689	1.42517	369960	627747	0.762814
149	201.107	2.83708	72116.2	64884.6	12645.6	15677	61590.6	64865.9	0.00516554	2.28688	68501.4	14162.3	-2.27408	0.315409	0.501126	68501.4	63229.2	-0.115541
155	186.183	2.8533	5183.29	5462.97	11210.7	29341.7	19992.7	7713.16	0.240873	0.618213	5324.13	20277.2	1.92924	0.299305	0.523887	5324.13	13853.9	1.37968
158	247.102	2.865	53625	52375.7	23905.8	55739.8	44227.3	56567	0.495081	0.305324	53001.4	39823.8	-0.4124	0.715443	0.145425	53001.4	50398.2	-0.0726584
160	168.07	2.87852	158030	152649	96427	103149	109220	99178.1	0.00595191	2.22534	155341	99788.9	-0.638484	0.0121796	1.91437	155341	104200	-0.576081
162	308.1	2.92902	20845.1	21177.9	5481.53	8971.48	144084	214827	0.0157877	1.80168	21012.5	7227.5	-1.53968	0.0463969	1.33351	21012.5	179457	3.09431
163	189.081	2.93202	89508	80767.1	20620.6	31158	50735.6	50899.8	0.0130876	1.88314	85138.5	25890.3	-1.7174	0.0158381	1.8003	85138.5	50818.7	-0.744453
167	268.104	2.9919	7.10115e+06	6.51955e+06	4.29707e+06	5.13738e+06	7.8619e+06	8.04451e+06	0.054747	1.26164	6.81035e+06	4.71723e+06	-0.52979	0.0643399	1.19152	6.81035e+06	7.95321e+06	0.223807
168	124.056	2.99718	42722.4	42594.1	50426.7	54973.2	86806.2	63879.8	0.0476529	1.32191	42659.3	52701	0.304971	0.104145	0.982361	42659.3	75344	0.820633
170	252.109	3.0372	332548	249788	402926	400753	324214	290184	0.116045	0.935372	291169	401840	0.464765	0.754403	0.122397	291169	307200	0.077321
177	215.017	3.61875	44737.5	64613.7	21346.4	172240	156885	191229	0.63556	0.196844	54676.6	96794	0.823993	0.0265265	1.57632	54676.6	174058	1.67057
178	291.952	3.61875	8535.99	11884.7	4842.12	30066.5	26566	30750.8	0.626528	0.203059	10211.3	17455.3	0.773495	0.0204565	1.68917	10211.3	28659.4	1.48884
180	175.024	3.62358	27424	39126	13719.5	89289	89700.2	113109	0.68054	0.167147	33276	51505.3	0.630238	0.0349664	1.45635	33276	101406	1.60758
182	181.026	3.7483	51146.7	61407.7	50639.2	54444.8	57478.2	45368.1	0.565314	0.24771	56278.2	52543	-0.0990779	0.603052	0.219645	56278.2	51424.2	-0.13013
183	270.109	4.19825	68906.8	67187.2	42865.1	51423.6	77335.7	79202.6	0.0409448	1.3878	68048	47145.3	-0.529437	0.015066	1.822	68048	78270.1	0.201909
186	290.981	4.21233	27310.5	29012.7	1347.96	3483.91	14816	13593.9	0.00280164	2.55259	28162.6	2416.94	-3.54253	0.0055878	2.25276	28162.6	14206	-0.987284
188	213.98	4.21426	80076.8	78816.5	69334.7	78397.9	61628.1	56630.6	0.346893	0.459804	79447.6	73867.3	-0.105069	0.0157094	1.80384	79447.6	59130.4	-0.426105
190	185.092	4.24672	237657	225765	312115	346560	280842	283150	0.0331109	1.48003	231712	329339	0.507239	0.0141998	1.84772	231712	281997	0.283347
192	228.011	4.4783	30196.9	31904.6	3268.17	2638.53	13381.7	13098.2	0.00104736	2.9799	31051.7	2954.35	-3.39376	0.00235322	2.62834	31051.7	13241	-1.22966
195	150.055	4.56317	75911.2	82423.6	50544.5	48234.6	113377	109367	0.013196	1.87956	79168.4	49390.6	-0.680689	0.0138089	1.85984	79168.4	111373	0.492401
199	166.071	4.67127	127536	115047	16006.7	19056.5	34657.9	37803.5	0.00381612	2.41838	121292	17532.6	-2.79037	0.00568273	2.24544	121292	36231.7	-1.74316
204	89.0236	4.68727	27161.4	23109.2	6459.49	6588.85	8136.37	8727.76	0.0116567	1.93343	25136.3	6525.17	-1.94569	0.0146966	1.83278	25136.3	8433.06	-1.57564
206	152.057	4.71353	113514	97318.2	43798.1	53037.6	94454.4	83462.7	0.0257261	1.58963	105417	48418.8	-1.12247	0.234665	0.629551	105417	88959.5	-0.244889
209	148.097	4.76195	65782.1	61956	49502.5	45164.6	55274.3	47027.4	0.0292538	1.53382	63870.1	47334.5	-0.432247	0.107528	0.968477	63870.1	51151.9	-0.320352
211	189.007	4.76195	4362.87	33420.1	26906.8	25072	17135.9	17685.5	0.674057	0.171303	18892.5	25990.4	0.460169	0.92813	0.032391	18892.5	17411.7	-0.117754
212	200.001	4.77326	302138	285732	52418.6	52368.7	35782.1	34297.9	0.00115135	2.93879	293936	52394.7	-2.48801	0.00101058	2.99543	293936	35041	-3.06839
215	308.1	5.13488	33284.7	27307.7	2598.89	4335.36	279280	365743	0.0131892	1.87978	30297.2	3468.12	-3.12696	0.0212923	1.67178	30297.2	322512	3.4121
216	199.108	5.42332	336775	341646	469815	508629	433614	443655	0.0165784	1.78046	339212	489223	0.528307	0.00313476	2.5038	339212	438636	0.370837
217	282.12	5.80148	116637	112044	175364	223557	211909	215962	0.0722178	1.14136	114341	199462	0.802762	0.000944291	3.02489	114341	213936	0.903834
218	127.039	5.84302	99770.9	105306	91158.6	100808	233478	229023	0.35983	0.443902	102539	95984.5	-0.095306	0.000760967	3.11863	102539	231252	1.17328
220	145.05	5.90625	17282.7	17424.4	1.04368e+06	1.0673e+06	243671	204194	0.000129395	3.88808	17354.6	1.05549e+06	5.92646	0.00900672	2.04543	17354.6	223934	3.68968
221	144.048	5.90625	12419.4	13993.2	1.42341e+07	1.43824e+07	3.138e+06	2.54695e+06	2.68888e-05	4.57043	13207.3	1.43083e+07	10.0813	0.0107348	1.9692	13207.3	2.84248e+06	7.74967
222	113.029	5.90625	4909.4	6416.11	229391	221624	52835.2	47906.5	0.000323638	3.48994	5663.76	225509	5.31528	0.00330577	2.48073	5663.76	50371.9	3.15279
225	180.088	6.05951	275957	255134	21706.6	30533.9	182881	257743	0.00222328	2.65301	265547	26121.3	-3.34567	0.364416	0.438403	265547	220313	-0.269412
229	230.036	6.06546	28874.7	32303.1	2967.96	3302	29199.6	31390.2	0.00391258	2.40754	30589.9	3135.98	-3.28607	0.898327	0.0465654	30589.9	30295.9	-0.0139339
230	161.044	6.06968	71933.7	76396.6	7999.74	13972.4	70471.9	84006.9	0.00346365	2.46047	74166.2	10987.1	-2.75496	0.708215	0.149835	74166.2	77240.4	0.058595
231	224.079	6.06968	289937	306733	86451.4	102636	293529	313724	0.00325907	2.48691	298336	94544.7	-1.65787	0.726008	0.139059	298336	303627	0.0253642
236	100.076	6.48553	186541	166537	39459.3	46158.7	184268	219415	0.00616382	2.21015	176540	42810	-2.04398	0.337342	0.471929	176540	201843	0.193232
237	196.097	6.5866	92066.8	77267.1	17343.7	17144.1	120823	120592	0.0118343	1.92686	84667.9	17244.9	-2.29564	0.039674	1.40149	84667.9	120708	0.511639
241	328.139	6.80989	18451.5	12920.1	41542.7	68586.3	26667.9	38845.1	0.104025	0.982863	15686.8	55065.5	1.81159	0.125269	0.902155	15686.8	32757.5	1.06227
242	249.074	6.95845	275094	230772	19477.4	20176.3	31912.8	35854.8	0.00891943	2.04966	252934	19827.9	-3.67316	0.0101592	1.99314	252934	33884.8	-2.90005
244	244.118	6.96695	691791	580896	15142.9	15555.8	47915.1	50226.5	0.00787834	2.10357	636345	15350.3	-5.37347	0.00880047	2.05549	636345	49071.8	-3.69684
246	143.07	7.13885	17184.7	14963.4	12594.6	14109.4	694208	641046	0.180157	0.744348	16075	13353	-0.267657	0.00166311	2.77908	16075	667628	5.37615
251	220.118	7.61083	66447.9	62172.6	197038	267529	97710.7	98772.5	0.0414612	1.38236	64311.2	232285	1.85275	0.00418734	2.37806	64311.2	98242.6	0.611278
254	133.048	7.71531	40267.5	55940.1	7039.47	7440.41	15395.1	13761.8	0.0348843	1.45737	48104.8	7240.94	-2.73193	0.0510379	1.29211	48104.8	14579.5	-1.72224
256	113.029	7.7558	51385.3	46697.9	15021.6	12664.3	33721.2	29539.3	0.00550891	2.25893	49042.6	13843.9	-1.82478	0.0310337	1.50817	49042.6	31631.3	-0.632684
260	201.087	7.90723	96165.4	99257.3	239032	268421	105345	96829.4	0.00885045	2.05303	97712.3	253728	1.37667	0.533794	0.272626	97712.3	101088	0.0490006
261	159.047	7.9137	298261	306344	18713.8	21589.1	114212	120805	0.000231072	3.63625	302304	20152.4	-3.90697	0.000795564	3.09932	302304	117509	-1.36322
262	185.042	7.98075	93595.1	90491.4	15127.2	16880.7	20111.8	17936.2	0.000549024	3.26041	92044.2	16004.9	-2.52381	0.000672945	3.17202	92044.2	19025	-2.27443
263	163.06	7.98075	110170	102910	11386.7	11444.1	17325.8	17921.2	0.00145334	2.83763	106541	11416.4	-3.22222	0.00167389	2.77627	106541	17624.5	-2.59576
265	535.227	8.16132	0	14373.8	4577.6	4528.84	34837.1	27233.4	0.749163	0.125424	7187.9	4554.22	-0.658366	0.0992317	1.00335	7187.9	31036.2	2.11031
283	363.106	9.4744	117194	96864.5	2507.3	4689.99	3.82792e+06	3.5424e+06	0.00962876	2.01643	107030	3599.64	-4.89402	0.00159615	2.79693	107030	3.68516e+06	5.10564
284	179.068	9.48963	5596.41	5869.86	9237.17	10514.1	265181	246241	0.0239546	1.62061	5734.14	9876.63	0.784442	0.00143229	2.84397	5734.14	255712	5.4788
288	406.187	9.56735	138802	135819	628.602	2123.04	1330.11	3777.14	0.000150541	3.82235	137311	1376.82	-6.63997	0.000204845	3.68857	137311	2554.63	-5.74819
290	358.186	9.58335	82437.6	83906.8	8777.99	10013.8	2309.6	2423.95	0.000169235	3.77151	83173.2	9396.88	-3.14587	8.31291e-05	4.08025	83173.2	2367.77	-5.13452
295	476.162	9.58335	334333	329398	205.825	237.025	0	0	5.53477e-05	4.2569	331866	222.425	-10.5431	5.52716e-05	4.2575	331866	1	-18.3402
298	299.1	9.5894	191466	177214	41591.6	67617.7	244427	247455	0.0128272	1.89187	184341	54605.6	-1.75526	0.0137007	1.86326	184341	245942	0.415941
299	298.097	9.5894	1.28478e+06	1.17687e+06	251674	404415	1.6907e+06	1.66378e+06	0.0105586	1.97639	1.23082e+06	328046	-1.90765	0.0151649	1.81916	1.23082e+06	1.67724e+06	0.446468
301	327.016	9.59134	39946.8	38957.8	2728.14	2493.16	1877.11	2449.18	0.000190304	3.72055	39453.3	2611.65	-3.91711	0.000234647	3.62959	39453.3	2164.14	-4.18828
312	419.132	9.62334	59320	43348.6	2647.12	2887.99	31647.7	28676.1	0.0259927	1.58515	51335.3	2768.56	-4.21275	0.121037	0.917083	51335.3	30162.9	-0.767176
315	111.044	9.63455	9171.56	8782.33	13996.2	18507.6	55413.6	59679.6	0.0847282	1.07197	8977.95	16252.9	0.856238	0.001939	2.71242	8977.95	57547.6	2.6803
319	549.128	9.63455	402.46	0	0	0	67560.2	66005.7	0.42265	0.374019	202.23	1	-7.65985	0.000145372	3.83752	202.23	66784	8.36736
321	395.044	9.63455	11689.1	9646.59	2032.41	3545.97	58059.6	61960.9	0.0250552	1.6011	10668.9	2790.19	-1.93497	0.00198532	2.70217	10668.9	60011.2	2.49183
324	171.065	9.63788	1.18419e+06	938256	215000	238350	2.4621e+07	2.42039e+07	0.0212118	1.67342	1.06122e+06	226676	-2.22703	0.000107457	3.96876	1.06122e+06	2.44124e+07	4.52382
325	326.125	9.63982	74753.2	92528.6	3549.42	4889.3	35285.8	25886.7	0.0123608	1.90795	83641.9	4220.36	-4.30879	0.0340835	1.46746	83641.9	30587.2	-1.4513
327	364.109	9.64254	6452.5	2565.02	7011.96	8734.94	672726	622940	0.254346	0.594576	4509.76	7874.45	0.804127	0.00150298	2.82305	4509.76	647834	7.16643
328	341.124	9.64254	10496.6	11130.5	9378.34	10886	132233	119959	0.492339	0.307736	10814.6	10133.2	-0.0938928	0.0028296	2.54827	10814.6	126097	3.54349
331	125.024	9.64254	31729.4	35119.9	6312.89	6551.64	185604	189377	0.00394059	2.40444	33425.7	6433.26	-2.37733	0.000270831	3.5673	33425.7	187491	2.4878
332	210.553	9.64254	12403.4	13191.5	0	0	32416.6	31445.5	0.000946686	3.02379	12798.4	1	-13.6437	0.00106637	2.97209	12798.4	31932	1.31904
333	135.043	9.65054	5977.61	4718.08	8165.57	8693.66	37110.8	38120.1	0.0457569	1.33954	5348.84	8430.61	0.65641	0.000624904	3.20419	5348.84	37616.4	2.81406
336	353.135	9.85728	124285	112142	5372.52	4742.82	2971.97	3767.57	0.0028743	2.54147	118215	5058.67	-4.54651	0.00279523	2.55358	118215	3370.77	-5.13219
339	134.021	10.0742	25895.5	27903.4	7049.04	9304.89	20560.1	20213.2	0.00644216	2.19097	26900.4	8177.97	-1.71782	0.0236095	1.62691	26900.4	20387.6	-0.399937
341	191.042	10.0742	41479.5	46192	9760.09	10371.9	35926.9	34411.5	0.00491396	2.30857	43836.7	10067	-2.12251	0.0727707	1.13804	43836.7	35170.2	-0.317786
343	142.058	10.1118	61326.8	74915.6	37605.7	37576	80985.3	83105	0.0461268	1.33605	68122.2	37591.9	-0.857706	0.180165	0.74433	68122.2	82046.2	0.26831
344	141.054	10.1156	706451	938524	351510	359068	956056	994127	0.0565631	1.24747	822489	355290	-1.211	0.323872	0.489627	822489	975092	0.245543
348	306.119	10.3162	149376	143837	9517.55	11780.2	14420.4	15304.8	0.00048382	3.31532	146608	10649.9	-3.78306	0.00045286	3.34404	146608	14863.6	-3.30211
349	232.118	10.3507	10783	9243.33	9435.02	10235.7	78409.2	68820.9	0.85661	0.0672169	10014.1	9836.35	-0.0258435	0.00577777	2.23824	10014.1	73616	2.87798
351	216.095	10.3672	167284	160524	20741.3	25160.1	65263.7	59765.4	0.0008197	3.08635	163905	22951.7	-2.83619	0.00184143	2.73484	163905	62515.6	-1.39058
355	170.081	10.4931	51951.3	50710.7	7332.43	8745.99	9094.73	9102.67	0.000471498	3.32652	51332	8040.21	-2.67455	0.000215665	3.66622	51332	9099.7	-2.49597
356	215.092	10.5863	1.46296e+06	1.39005e+06	157154	164132	539656	493645	0.000836025	3.07778	1.42651e+06	160644	-3.15055	0.00223738	2.65026	1.42651e+06	516652	-1.46522
358	237.074	10.5907	308490	295061	87271.2	92129.8	101929	49037.9	0.00113171	2.94626	301776	89701.5	-1.75028	0.0142285	1.84684	301776	75484.6	-1.99922
360	230.138	10.6301	75925.4	71069.3	9033.23	10296.5	179087	176980	0.00154123	2.81213	73498.3	9665.89	-2.92674	0.00064044	3.19352	73498.3	178035	1.27638
364	283.107	10.8411	123648	143282	359615	390113	160359	163184	0.00559689	2.25205	133466	374865	1.4899	0.103973	0.98308	133466	161772	0.277489
366	190.107	10.8499	11787.9	13012.3	10293.8	9975.72	92729.8	87582.2	0.0698821	1.15563	12401.1	10135.7	-0.291015	0.00115564	2.93718	12401.1	90157	2.86197
367	146.061	10.8503	716847	727405	784622	874086	701792	681282	0.140261	0.853062	722127	829355	0.199737	0.117613	0.929546	722127	691538	-0.0624455
368	147.063	10.8503	97420.5	102782	101177	117721	93992.4	90254.6	0.394829	0.403591	100102	109450	0.128803	0.134704	0.87062	100102	92124.5	-0.119816
369	262.124	10.8709	149006	172935	331800	362640	202608	203020	0.0108041	1.96641	160972	347221	1.10905	0.0729516	1.13697	160972	202815	0.333355
370	228.179	11.1243	111682	131319	135126	141641	133814	129949	0.244271	0.612128	121502	138385	0.187705	0.408543	0.388762	121502	131882	0.118273
371	250.16	11.1307	20950	21783.3	30719.2	24484.2	25869.2	25019.3	0.185919	0.730676	21367.6	27602.7	0.369381	0.0206446	1.68519	21367.6	25445.2	0.251968
372	227.176	11.1313	769048	952859	939216	1.02858e+06	962678	942830	0.352041	0.453407	860955	983898	0.192572	0.425322	0.371282	860955	952755	0.146168
380	231.17	11.4438	162949	149791	57887.9	49671.6	300572	332782	0.00566782	2.24658	156371	53780.7	-1.53981	0.0115734	1.93654	156371	316678	1.01805
382	356.135	11.6049	43714.4	46031.1	3822.42	3599.8	8999.82	11192.5	0.000798308	3.09783	44873.8	3712.11	-3.59556	0.00209666	2.67847	44873.8	10097.1	-2.15192
387	265.154	11.8355	95841.7	85421.7	27247.1	24627.6	105179	103722	0.00682491	2.1659	90632.7	25938.3	-1.80495	0.119504	0.922619	90632.7	104451	0.204727
388	87.0445	11.8559	31578.7	52405.8	22027.9	24424.5	32004.4	33782	0.215298	0.66696	41993.2	23227.2	-0.854341	0.475764	0.322608	41993.2	32894.2	-0.352323
389	229.109	11.8779	121444	114119	33987.8	38571.5	72338	69215.7	0.00279845	2.55308	117782	36280.7	-1.69885	0.00709825	2.14885	117782	70777.8	-0.734753
392	198.132	11.9242	143460	153214	394237	426421	265831	257775	0.00409406	2.38785	148338	410330	1.4679	0.00309367	2.50953	148338	261804	0.819598
393	197.129	11.9242	1.25919e+06	1.40673e+06	3.48981e+06	3.82708e+06	2.33935e+06	2.27313e+06	0.00620641	2.20716	1.33296e+06	3.65845e+06	1.4566	0.00683128	2.1655	1.33296e+06	2.30624e+06	0.79091
394	228.123	11.9269	535470	513336	13871	14955	143778	142885	0.000471706	3.32633	524404	14414	-5.18514	0.000843731	3.0738	524404	143332	-1.87132
396	137.023	11.9269	45454.4	40954	2248.82	2658.31	12499.7	15069.1	0.00306024	2.51425	43205.2	2454.56	-4.13767	0.00766778	2.11533	43205.2	13785.4	-1.64806
397	193.085	11.9269	177562	168241	27366.7	29169.3	84394.9	78235.6	0.0010754	2.96843	172902	28269	-2.61266	0.00369948	2.43186	172902	81316.3	-1.08834
398	190.107	12.0334	13172.7	14548.6	11147.7	12194.1	64426	62675.3	0.126817	0.896824	13861.6	11671.9	-0.248059	0.000501616	3.29963	13861.6	63551.7	2.19683
399	274.13	12.056	11425.1	59760.5	140559	159136	32359.2	35163.6	0.0477066	1.32142	35593.8	149849	2.07381	0.946584	0.023841	35593.8	33762.4	-0.0762071
400	217.127	12.0934	223327	195824	107615	86875.7	224925	327177	0.0227111	1.64376	209576	97246.3	-1.10776	0.336072	0.473568	209576	276052	0.397463
405	172.006	12.2328	134482	133776	70382.1	69740.4	145502	140965	5.54847e-05	4.25583	134130	70062.3	-0.936923	0.058106	1.23578	134130	143235	0.0947472
408	203.125	12.4444	15009.8	13062.1	14659.5	14974.3	70453.3	72128.4	0.511547	0.291115	14036.9	14817.9	0.0781105	0.000502908	3.29851	14036.9	71291.9	2.34451
412	166.086	12.5388	175784	178132	18702.6	22927.6	36266.4	37592.2	0.000239499	3.6207	176959	20816.1	-3.08765	9.27103e-05	4.03287	176959	36930.3	-2.26054
413	304.166	12.653	73009.6	65980.5	10232.2	9763.65	106392	91494	0.00348654	2.45761	69496.1	9998.93	-2.79708	0.0701014	1.15427	69496.1	98943.8	0.509678
415	170.079	12.7691	201025	176662	46740.5	47948.9	127340	105286	0.00734779	2.13384	188844	47345.7	-1.99589	0.0476821	1.32164	188844	116314	-0.699172
417	169.076	12.7776	1.59562e+06	1.38203e+06	488854	527665	946336	779656	0.0120333	1.91962	1.48883e+06	508260	-1.55054	0.0437996	1.35853	1.48883e+06	862997	-0.786748
423	223.032	12.782	4667.22	3469.1	2845.37	3176.75	62098.6	62996.3	0.231098	0.636204	4069.16	3012.06	-0.433978	0.0001638	3.78569	4069.16	62548.4	3.94217
425	393.142	12.782	4399.57	4809.64	2552.33	3437.53	45649.1	45944	0.0808477	1.09233	4605.61	2995.93	-0.620389	3.75802e-05	4.42504	4605.61	45797.6	3.31381
427	270.019	12.782	5641.78	4158.08	3571.68	3731.21	27721.2	25731.4	0.236244	0.626639	4900.93	3652.44	-0.424193	0.00321732	2.49251	4900.93	26727.3	2.44719
428	343.037	12.782	6413.37	3665.3	1932.92	2303.39	28059.7	27931.5	0.1697	0.770319	5040.34	2119.16	-1.25003	0.00357115	2.44719	5040.34	27996.6	2.47366
430	154.086	12.7968	55033.8	55555.4	11602.3	15908.4	48367.8	48538.6	0.00271494	2.56624	55295.6	13756.3	-2.00707	0.00160525	2.79446	55295.6	48454.2	-0.190541
431	199.086	12.8465	814421	800930	160110	160142	471917	490935	0.000108485	3.96463	807676	160127	-2.33456	0.00127454	2.89465	807676	481427	-0.746461
432	368.154	12.8688	58930	69630.9	4734.81	5066	2866.56	2705.01	0.00802898	2.09534	64281.5	4901.4	-3.71314	0.00748697	2.12569	64281.5	2786.79	-4.52773
435	249.074	12.9577	210879	216593	13513.3	13103.9	15384.2	16134.9	0.000204171	3.69001	213737	13309.6	-4.00529	0.000211779	3.67412	213737	15760.5	-3.76145
436	227.093	12.9577	242552	253626	23067.9	28277.1	27972	29845.6	0.000755989	3.12148	248090	25673.5	-3.27251	0.000655771	3.18325	248090	28909.8	-3.10124
439	310.117	13.0444	8491.74	206133	32697.8	36814.4	9646.32	10297	0.539303	0.268167	107314	34757.1	-1.62645	0.428459	0.36809	107314	9972.67	-3.42771
441	221.042	13.0697	65390.9	66663.3	15696.4	14632.6	21519.5	22825.6	0.0002657	3.57561	66028.1	15165.5	-2.12228	0.000431903	3.36461	66028.1	22173.6	-1.57424
442	240.114	13.0718	44406.4	37395.9	7871.81	8339.39	35648.3	35170.8	0.0112807	1.94766	40902.2	8106.6	-2.33501	0.258469	0.587592	40902.2	35410.6	-0.207997
443	181.043	13.0862	32490.9	41486.7	9536.05	11176.4	13759.9	12437.9	0.0282296	1.54929	36989.8	10357.2	-1.83649	0.0343583	1.46397	36989.8	13099.9	-1.49757
446	193.084	13.1443	28639.6	27376.4	15491.5	16463.1	259777	238165	0.00435803	2.36071	28009	15978.3	-0.809778	0.0023913	2.62137	28009	248972	3.15202
449	117.091	13.2104	10542	12448.3	7288	24893.8	22697.1	43277.4	0.655456	0.183457	11496.1	16091.9	0.485185	0.173075	0.761765	11496.1	32988.2	1.5208
452	331.079	13.3117	320012	302539	6923.46	6295.75	49224.1	56777.9	0.00082235	3.08494	311276	6610.61	-5.55727	0.00135533	2.86796	311276	53002	-2.55408
453	219.113	13.3357	231976	208476	22521.5	19048.8	274907	95368.6	0.00352807	2.45246	220227	20786.2	-3.4053	0.735694	0.133303	220227	185139	-0.250386
456	226.016	13.4133	46481.1	57651.8	16077	21339.2	45092.4	54510.2	0.03259	1.48692	52067.4	18709.1	-1.47664	0.785841	0.104666	52067.4	49802.3	-0.0641691
457	288.048	13.4697	874414	898993	82229.2	94163.5	261239	240480	0.000292586	3.53375	886704	88197.3	-3.32965	0.000639418	3.19422	886704	250860	-1.82157
458	188.034	13.4727	23337.9	23934.6	4146.15	5588.18	17556.7	18652.5	0.0017239	2.76349	23637.3	4868.17	-2.27961	0.0124804	1.90377	23637.3	18105.6	-0.38463
459	263.113	13.4734	67719.5	75459.8	55148.9	62455	135269	138455	0.13819	0.859523	71590.6	58803	-0.283881	0.00408599	2.3887	71590.6	136863	0.934891
463	266.107	13.5697	44085.4	36837.3	10581	11237.3	9981.34	8874.13	0.0148256	1.82899	40462.4	10910.1	-1.89091	0.0136699	1.86423	40462.4	9428.73	-2.10144
466	191.032	14.1657	103815	110423	7306.82	8645.11	144263	136934	0.00115426	2.93769	107120	7976.96	-3.74725	0.0210383	1.67699	107120	140599	0.392357
467	169.049	14.17	1.91372e+06	2.02907e+06	39223.8	39222.5	2.64471e+06	2.57034e+06	0.000889792	3.05071	1.9714e+06	39224.1	-5.65133	0.0114378	1.94166	1.9714e+06	2.60752e+06	0.403463
469	186.077	14.1828	116351	120704	110778	117758	168173	148600	0.409132	0.388136	118529	114269	-0.0528037	0.0578365	1.2378	118529	158387	0.418221
471	420.225	14.2792	11062	12540.5	1438.49	2194.39	353542	254283	0.00684343	2.16473	11802.2	1817.44	-2.69908	0.0276786	1.55786	11802.2	303914	4.68653
476	430.244	14.5526	82623.2	313024	192251	188197	139391	340344	0.953409	0.0207206	197825	190225	-0.0565172	0.809091	0.0920026	197825	239868	0.278021
479	164.07	14.7204	256643	274325	285160	317679	269457	256033	0.191681	0.717421	265485	301421	0.183148	0.828118	0.0819076	265485	262746	-0.0149616
480	245.187	14.746	430892	389348	123645	117604	774918	814328	0.00521622	2.28264	410121	120626	-1.76551	0.00549927	2.2597	410121	794624	0.954223
481	238.108	14.9068	56357.3	59531.5	12447.8	15744.1	41534.1	46680.1	0.00271189	2.56673	57945.4	14096.9	-2.03931	0.0445661	1.351	57945.4	44108.1	-0.393651
482	318.182	14.9633	134433	125775	16509.2	15639.9	229407	202458	0.00145265	2.83784	130105	16075.5	-3.01674	0.0261301	1.58286	130105	215933	0.730905
485	434.218	15.0518	89821.2	218618	2389.75	3128.59	15276.5	11556.6	0.143002	0.844657	154220	2760.17	-5.80409	0.160438	0.794692	154220	13417.6	-3.5228
486	233.083	15.0678	363866	331515	63432.5	62096	84097.2	82995	0.00321284	2.49311	347692	62765.2	-2.46977	0.00373331	2.42791	347692	83547.1	-2.05715
489	147.08	15.0838	266429	238390	22986.5	25341.4	55772.6	57548	0.00377776	2.42277	252410	24164.9	-3.38478	0.00511036	2.29155	252410	56661.3	-2.15533
497	309.181	15.2528	261163	268248	39903.3	37947.6	408930	416872	0.000264899	3.57692	264706	38926.4	-2.76557	0.00128701	2.89042	264706	412902	0.641407
499	214.075	15.2791	35654.7	62269.2	27037.8	27699.6	58919.1	25621	0.246231	0.608657	48963	27369.7	-0.839112	0.783267	0.10609	48963	42271.1	-0.212019
503	244.155	15.4453	7725.56	39491.1	59840.1	100862	67736.1	67459.1	0.160234	0.795246	23609.3	80352	1.76698	0.109394	0.961007	23609.3	67598.6	1.51764
505	276.135	15.4865	25506.6	29410	6529.07	6777.36	64211.9	61823.5	0.00872012	2.05948	27459.3	6654.21	-2.04495	0.00411464	2.38567	27459.3	63018.7	1.19848
507	192.072	15.5504	47398.6	47841.3	61909.5	70114.9	53910	58466.4	0.046454	1.33298	47621	66013.2	0.471156	0.0645337	1.19021	47621	56189.2	0.238694
508	310.15	15.5659	98587.6	102910	29088.9	32428	4781.69	3954.74	0.00151887	2.81848	100750	30759.4	-1.71167	0.000520729	3.28339	100750	4369.22	-4.52725
509	323.112	15.5748	157600	168123	6058.47	6526.88	43599.8	38314.9	0.0011297	2.94704	162863	6293.68	-4.69361	0.00232474	2.63363	162863	40958.3	-1.99143
511	241.096	15.6067	16480.3	80176.9	89075.7	95879.5	46372.1	45047	0.302022	0.519961	48329.6	92478.6	0.936212	0.941961	0.0259672	48329.6	45710.5	-0.0803809
512	344.134	15.6554	119854	114397	22757.2	23058.7	118544	115641	0.000839995	3.07572	117127	22909	-2.35409	0.992323	0.00334701	117127	117093	-0.000413341
513	321.148	15.6605	305592	283327	36357.9	33722.7	300925	259815	0.00186211	2.72999	294461	35041.3	-3.07095	0.607923	0.216151	294461	280371	-0.0707387
514	191.085	15.6617	343714	355430	51644.1	54196	342434	369564	0.000408147	3.38918	349573	52921	-2.72368	0.706013	0.151187	349573	356000	0.026284
515	343.131	15.6617	692172	701776	112606	115986	700251	704537	7.63226e-05	4.11735	696975	114297	-2.60832	0.411059	0.386096	696975	702395	0.0111747
518	316.137	15.7537	88406.5	98365.7	56896	22687.8	100696	98567.9	0.0950014	1.02227	93387.1	39792.9	-1.23071	0.344777	0.462462	93387.1	99633.1	0.0934013
522	596.277	15.8409	90148	112350	0	238.88	540.937	865.493	0.011837	1.92676	101250	120.44	-9.71539	0.0119736	1.92178	101250	704.215	-7.16769
529	491.211	15.8489	36855.1	40211.4	409.024	871.21	5438.55	4598.47	0.00199254	2.70059	38534.2	641.117	-5.90941	0.00265372	2.57615	38534.2	5019.51	-2.94052
532	83.0495	15.9539	100178	104192	3601.24	4253.02	7221.63	7368.59	0.000428021	3.36853	102186	3928.13	-4.70121	0.000447743	3.34897	102186	7296.11	-3.80793
533	300.182	16.0097	72784.3	77485.4	32296.2	37537	64074.5	67094.4	0.00757389	2.12068	75135.8	34917.6	-1.10555	0.0759498	1.11947	75135.8	65585.5	-0.196125
534	290.151	16.0099	55948.1	62805.6	28341	29424.3	122627	119292	0.0127118	1.89579	59377.8	28883.7	-1.03967	0.00381139	2.41892	59377.8	120961	1.02654
535	374.144	16.0422	58571.3	43056.8	2304.92	2248.44	30098.3	35843	0.0246039	1.609	50815.1	2277.68	-4.47962	0.163706	0.785936	50815.1	32971.6	-0.624031
542	185.081	16.3437	1.39964e+06	1.53299e+06	100090	108528	1.15866e+06	1.18061e+06	0.00239742	2.62026	1.46632e+06	104310	-3.81325	0.0481578	1.31733	1.46632e+06	1.16963e+06	-0.326142
545	253.073	16.3533	58853.2	67662.1	88576.3	82901.3	48547.3	52126.9	0.0502549	1.29882	63258.6	85739.8	0.438704	0.112919	0.947232	63258.6	50338.1	-0.329611
547	393.153	16.4435	104179	112774	57126.5	62045.5	140659	135168	0.0101018	1.9956	108477	59587	-0.864323	0.028724	1.54176	108477	137914	0.346379
549	311.07	16.4857	9472.5	155429	65488.7	68181.7	24987.9	24605.1	0.850426	0.0703636	82451.6	66836.2	-0.302916	0.51231	0.290467	82451.6	24797.5	-1.73335
550	516.208	16.582	174708	198544	799.057	902.167	4272.71	4762.84	0.00409047	2.38823	186627	851.612	-7.77574	0.00425752	2.37084	186627	4518.77	-5.36808
551	517.213	16.582	48802.3	60077.7	6866.19	7861.44	10612.3	8338.75	0.0141476	1.84932	54441	7364.82	-2.88597	0.0159689	1.79672	54441	9476.54	-2.52226
552	248.09	16.6025	70816.9	68454.2	29685.2	34943.6	57832.3	66494.7	0.00591205	2.22826	69636.6	32315.4	-1.10762	0.237949	0.623515	69636.6	62164.5	-0.163754
554	255.114	16.614	91639.6	82566.4	103143	132474	90103.2	83800.6	0.18348	0.736412	87104	117809	0.435643	0.980662	0.00848084	87104	86952.9	-0.00250474
557	209.117	16.7017	267064	288898	58280.3	64731.1	226520	236218	0.00275369	2.56008	277982	61506.7	-2.17618	0.0598401	1.22301	277982	231370	-0.26479
559	250.113	16.7502	61181.9	66612	15857.1	20918.5	65888.1	63710.7	0.00658601	2.18138	63897.9	18388.8	-1.79694	0.786862	0.104101	63897.9	64800.4	0.0202333
560	227.128	16.751	728577	772878	129978	146798	735839	737506	0.00149375	2.82572	750729	138389	-2.43956	0.59088	0.228501	750729	736674	-0.0272656
561	228.131	16.7618	104538	111820	24227.7	25921.5	107889	110231	0.00201704	2.69529	108180	25075.6	-2.10908	0.839337	0.0760638	108180	109061	0.0116936
562	125.036	16.7742	18525	14308.5	13054.7	13174.7	64882.8	60588	0.257927	0.588504	16417.7	13115.7	-0.323957	0.00419454	2.37732	16417.7	62736.4	1.93405
565	222.082	16.9031	38815.5	39428.4	37052.8	40068.9	165866	160555	0.750354	0.124734	39122.9	38561.8	-0.02084	0.000463638	3.33382	39122.9	163211	2.06066
567	357.059	16.9111	10232.1	11882.6	12232.5	13409	34989	35198.9	0.223983	0.649785	11058.3	12821.8	0.213463	0.00119574	2.92236	11058.3	35094.9	1.66613
568	139.539	16.9111	922.144	901.777	526.561	1764.91	30777	33108.4	0.742093	0.129542	912.96	1146.73	0.328908	0.00140829	2.85131	912.96	31943.7	5.12883
569	181.086	16.9111	35307.7	42240.9	26388.4	33224.3	204140	186811	0.206791	0.684469	38775.3	29807.3	-0.379471	0.00352809	2.45246	38775.3	195477	2.33379
570	200.1	16.9111	110337	100736	82410.2	86170.5	1.21095e+06	1.21398e+06	0.0541483	1.26642	105537	84291.4	-0.324298	2.06794e-05	4.68446	105537	1.21246e+06	3.52212
572	294.043	16.9111	13033.1	14775.6	7006.41	6755.71	75883.8	80101	0.0153467	1.81398	13905.4	6882.06	-1.01473	0.00126495	2.89793	13905.4	77993.4	2.48771
573	216.123	16.9191	11920.9	10642.9	12678.8	18265.3	625816	587173	0.281165	0.551039	11282.9	15473.1	0.455621	0.00105328	2.97746	11282.9	606495	5.74828
574	237.047	16.9191	6898.19	8580.98	7439.71	6992.76	55260.8	54641.3	0.608795	0.215529	7740.58	7217.23	-0.100996	0.000360476	3.44312	7740.58	54952	2.82766
576	211.144	16.9473	595607	772646	9.48993e+06	1.02048e+07	2.20986e+06	2.21708e+06	0.00161098	2.79291	684128	9.84736e+06	3.8474	0.00333895	2.47639	684128	2.21347e+06	1.69397
579	419.147	16.9935	14181.3	13379.7	37243.4	38705.1	780584	771736	0.00118482	2.92635	13781.5	37975.3	1.46233	3.39497e-05	4.46916	13781.5	776161	5.81555
580	196.095	17.0223	86156.5	81530.2	63508.9	73183.1	64652	66804.7	0.101757	0.992437	83844.3	68347	-0.294835	0.0192644	1.71524	83844.3	65729.3	-0.351176
581	252.129	17.024	11497.7	14503.2	11103.5	13303.5	101300	106972	0.710376	0.148512	13001.4	12204.5	-0.0912594	0.00123774	2.90737	13001.4	104137	3.00174
584	221.079	17.0324	137020	136131	25647.5	25483.5	1.38026e+06	1.3888e+06	1.65739e-05	4.78057	136577	25566.5	-2.41739	1.18487e-05	4.92633	136577	1.38453e+06	3.34161
585	199.097	17.033	799621	796642	161172	177713	1.12388e+07	1.12408e+07	0.000178622	3.74807	798132	169443	-2.23583	2.99437e-08	7.5237	798132	1.12398e+07	3.81584
587	479.263	17.04	2558.72	971.985	285.082	327.69	186263	161815	0.207406	0.683179	1766.35	307.386	-2.52265	0.00501789	2.29948	1766.35	174040	6.6225
593	256.17	17.2958	34491.9	29342.4	42673.8	136648	78088.4	51037.7	0.344632	0.462645	31918.2	89662	1.49012	0.14116	0.850289	31918.2	64564.1	1.01635
595	315.135	17.3342	698314	742028	530393	178650	819461	794507	0.175168	0.756545	720172	354522	-1.02247	0.0747445	1.12642	720172	806985	0.164201
596	235.051	17.3631	169312	162815	101744	83262.8	62993	60557.7	0.0172719	1.76266	166065	92504.3	-0.844152	0.00110465	2.95677	166065	61776.3	-1.42662
605	305.099	17.5481	64989.7	65613.3	7457.24	7689.86	6087.16	5199.56	3.32345e-05	4.47841	65302.5	7574.55	-3.10791	8.26479e-05	4.08277	65302.5	5644.36	-3.53226
606	543.242	17.5481	216909	220520	1331.7	248.433	311.817	0	7.48117e-05	4.12603	218716	791.065	-8.11104	6.87468e-05	4.16275	218716	156.908	-10.4449
611	177.052	17.5526	232062	259685	168337	164510	855928	849526	0.029446	1.53097	245875	166424	-0.563057	0.000545355	3.26332	245875	852728	1.79416
612	261.134	17.5536	1.08337e+06	1.09408e+06	17620.4	19817	123528	110287	2.60627e-05	4.58398	1.08873e+06	18719.7	-5.86194	7.67257e-05	4.11506	1.08873e+06	116908	-3.21919
614	156.074	17.5576	426914	458821	224891	217639	1.41116e+06	1.39764e+06	0.0054062	2.26711	442868	221266	-1.0011	0.000324516	3.48876	442868	1.4044e+06	1.665
615	155.07	17.5601	4.95402e+06	5.33473e+06	2.455e+06	2.40781e+06	1.65823e+07	1.62974e+07	0.00496157	2.30438	5.14437e+06	2.43141e+06	-1.0812	0.000442764	3.35383	5.14437e+06	1.64398e+07	1.67613
617	178.055	17.5631	21796.2	27137.5	19228.8	20181.2	83761.8	75829.8	0.22129	0.655038	24467.8	19706	-0.312249	0.00738527	2.13163	24467.8	79796.8	1.70545
618	238.188	17.5641	33441.5	30619.1	2496.88	3900.15	4908.36	8376.03	0.00297466	2.52656	32031.3	3199.52	-3.32356	0.00766473	2.1155	32031.3	6643.2	-2.26953
619	80.0497	17.5711	19957.5	21698.5	14296.3	15466.6	50051.9	52091.3	0.029731	1.52679	20829	14882.5	-0.484981	0.00195947	2.70786	20829	51072.6	1.29396
620	565.224	17.5891	48810.9	44885.1	425.118	221.184	514.818	0	0.00178008	2.74956	46849	324.151	-7.17521	0.00180067	2.74457	46849	258.409	-7.50222
623	696.293	17.6451	32182.1	30228.2	0	0	0	0	0.000978744	3.00933	31206.2	1	-14.9295	0.000978744	3.00933	31206.2	1	-14.9295
624	183.066	17.6515	80590.2	84803.7	116641	113674	404504	438092	0.00624206	2.20467	82697.9	115158	0.477695	0.00248947	2.60389	82697.9	421299	2.34892
625	695.289	17.6531	80146.8	85909.6	0	201.816	248.856	0	0.00120659	2.91844	83029.2	101.908	-9.67021	0.00120804	2.91792	83029.2	125.428	-9.37062
628	711.285	17.6611	37181.1	37830.6	0	220.892	0	219.976	8.41391e-05	4.075	37506.8	111.446	-8.39467	8.40649e-05	4.07539	37506.8	110.988	-8.40061
632	697.304	17.6931	134172	128117	0	0	0	0	0.000532486	3.27369	131145	1	-17.0008	0.000532486	3.27369	131145	1	-17.0008
637	683.325	17.7256	145791	120952	0	494.518	197.925	0	0.00859495	2.06576	133373	248.259	-9.0694	0.00857326	2.06685	133373	99.9626	-10.3818
640	337.091	17.8715	54459.9	58140.2	31508.1	7875.4	8502.02	6946.4	0.0921933	1.0353	56301	19692.8	-1.5155	0.00168718	2.77284	56301	7725.21	-2.86552
642	376.224	17.9027	56684.6	42458.1	6806.75	6765.22	66591	64141.3	0.0265451	1.57602	49572.4	6786.98	-2.86869	0.160127	0.795534	49572.4	65367.2	0.399031
644	227.128	17.9573	48601.8	45868	18576.4	18948.7	974461	926536	0.00233932	2.63091	47235.9	18763.6	-1.33195	0.000705305	3.15162	47235.9	950500	4.33073
647	83.0501	17.9991	39131	35058.1	3603.5	3151.7	4816.19	5494.25	0.00367252	2.43504	37095.5	3378.6	-3.45675	0.004152	2.38174	37095.5	5156.22	-2.84686
648	319.082	18.0138	38074.1	41139.4	5166.36	6105.91	99991.5	87105.3	0.00221937	2.65377	39607.7	5637.14	-2.81275	0.0147421	1.83144	39607.7	93549.4	1.23995
649	352.166	18.0702	220737	233919	139062	146881	257355	238371	0.00815144	2.08877	227329	142973	-0.669043	0.217533	0.662475	227329	247864	0.124768
650	229.144	18.0748	115527	100945	15404.8	14563.3	1.69535e+06	1.51662e+06	0.00607739	2.21628	108237	14985	-2.8526	0.0035648	2.44796	108237	1.60599e+06	3.89119
651	382.09	18.0782	17656.4	19144.8	1491.11	1420.54	34694.8	36216.5	0.00192764	2.71498	18401.6	1456.83	-3.65893	0.00387171	2.4121	18401.6	35456.7	0.946226
653	277.14	18.2837	179484	158915	133189	169392	220309	245563	0.480319	0.31847	169201	151292	-0.161403	0.0595168	1.22536	169201	232937	0.461204
657	364.196	18.4504	72972	71943.3	52524.9	57225.1	12115	11201.4	0.0182106	1.73968	72458.6	54876	-0.400983	0.000128004	3.89277	72458.6	11659.2	-2.63569
659	447.165	18.4585	19073.1	17620	51516.9	59853.4	48780	46029.1	0.0125984	1.89969	18347.6	55686.2	1.60173	0.00285353	2.54462	18347.6	47405.5	1.36947
661	981.341	18.4662	18021.3	20053.5	0	210.755	206.065	262.566	0.00289889	2.53777	19038.4	106.378	-7.48357	0.00290971	2.53615	19038.4	235.316	-6.33817
663	624.255	18.4662	28113.1	30062.4	251.573	0	1463.21	1290.68	0.00114944	2.93951	29088.8	126.787	-7.84192	0.0012445	2.905	29088.8	1377.95	-4.39987
667	660.205	18.4662	28846	31776.8	0	208.626	1662.11	1652.33	0.00235701	2.62764	30312.4	105.313	-8.16908	0.00260525	2.58415	30312.4	1658.22	-4.1922
668	687.22	18.4662	54397.5	60365.6	457.751	215.318	4243.35	3827	0.00272965	2.56389	57382.6	337.534	-7.40943	0.00312942	2.50454	57382.6	4036.17	-3.82955
670	686.226	18.4662	44451.8	50632.8	0	0	3712.25	2838.33	0.004199	2.37685	47543.3	1	-15.537	0.00493469	2.30674	47543.3	3276.29	-3.85911
673	765.242	18.4662	18918.4	21303.9	0	0	2328.91	832.709	0.00349887	2.45607	20112.2	1	-14.2958	0.00572338	2.24235	20112.2	1581.81	-3.66842
676	773.195	18.4662	20619.9	20844.5	0	0	1932.14	1653.77	2.93279e-05	4.53272	20733.2	1	-14.3397	8.91391e-05	4.04993	20733.2	1793.96	-3.53073
687	420.222	18.4662	70488.7	70040.9	2044.14	3136.26	15840.7	16234.4	7.60459e-05	4.11892	70265.8	2591.2	-4.76113	3.02265e-05	4.51961	70265.8	16038.5	-2.13128
693	286.138	18.4662	138705	145014	9723.03	10999.9	50653.7	45783.4	0.000598499	3.22294	141861	10362.5	-3.77504	0.00180615	2.74325	141861	48219.6	-1.55679
695	455.085	18.4662	76894.2	74176.7	1458.06	1947.58	30367.4	31351.6	0.00034948	3.45658	75536.5	1703.82	-5.47033	0.00104468	2.98102	75536.5	30860.5	-1.29141
697	627.264	18.4686	7.94633e+06	8.4515e+06	699.471	800.319	427631	348292	0.000947889	3.02324	8.19892e+06	750.895	-13.4145	0.00106976	2.97071	8.19892e+06	387963	-4.40144
698	628.267	18.4686	2.32826e+06	2.46108e+06	225.702	0	137118	109385	0.000768352	3.11444	2.39467e+06	113.851	-14.3604	0.000890978	3.05013	2.39467e+06	123253	-4.28014
703	304.148	18.4686	1.12983e+06	1.19647e+06	8536	9254.89	206820	178841	0.000832296	3.07972	1.16315e+06	8896.44	-7.03059	0.00138406	2.85884	1.16315e+06	192831	-2.59262
704	141.091	18.4686	3.30813e+06	3.5329e+06	16832.6	17021.6	603332	548134	0.00108852	2.96316	3.42052e+06	16928.1	-7.65865	0.00165074	2.78232	3.42052e+06	575734	-2.57074
706	326.13	18.4686	794880	802931	8047.13	7562.49	179132	166303	2.5985e-05	4.58528	798906	7805.81	-6.67733	0.000146231	3.83496	798906	172718	-2.20961
712	821.194	18.4747	29869	31589.4	221.727	0	2412.69	1702.34	0.000801475	3.09611	30730.2	111.863	-8.10177	0.00105194	2.97801	30730.2	2058.52	-3.89998
713	983.335	18.4747	12589.2	11505.1	0	269.758	244.228	0	0.0021915	2.65926	12048.1	135.879	-6.47035	0.0021639	2.66476	12048.1	123.114	-6.61267
718	607.233	18.4747	37521.7	40170.6	252.16	416.12	4609.99	2471.72	0.00118513	2.92624	38847.2	335.14	-6.8569	0.00231627	2.63521	38847.2	3541.86	-3.45523
721	425.161	18.4747	58475.1	52321.8	5127.14	5281	11894.2	11900.8	0.00373832	2.42732	55399.4	5205.07	-3.41188	0.00496496	2.30408	55399.4	11898.5	-2.21909
723	387.097	18.4747	195515	205720	6145.79	6075.86	70048.2	65993.7	0.000687501	3.16273	200618	6111.82	-5.0367	0.00171018	2.76696	200618	68022	-1.56038
725	585.252	18.4832	75091	76099.9	0	209.977	3388.33	2434.14	4.65891e-05	4.33172	75596.4	105.988	-9.47827	9.12457e-05	4.03979	75596.4	2912.24	-4.69812
726	635.234	18.4832	30404.9	29011.9	215.698	0	2799.02	1073.22	0.000566469	3.24682	29709.4	108.849	-8.09245	0.00159054	2.79845	29709.4	1937.12	-3.93893
727	688.224	18.4832	19032.1	20738.6	0	0	1448.64	682.529	0.00183595	2.73614	19886.4	1	-14.2795	0.00246056	2.60897	19886.4	1066.58	-4.22071
728	284.12	18.4832	56098.8	63950.1	8613.12	9973.59	11055.9	11095.4	0.00611125	2.21387	60025.5	9294.35	-2.69115	0.0063707	2.19581	60025.5	11076.6	-2.43805
729	97.0278	18.4832	54300.2	54408	9761.58	9971.84	14560.6	11949.3	7.05157e-06	5.15171	54355.1	9867.71	-2.46163	0.0010094	2.99594	54355.1	13256	-2.03577
738	619.272	18.5472	44002.9	46964.9	234.259	222.821	7758.56	9485.27	0.00106924	2.97093	45484.9	229.54	-7.6305	0.00215573	2.6664	45484.9	8622.92	-2.39914
739	343.167	18.571	35198	46821.6	46159	52464.9	231676	228196	0.336066	0.473575	41010.8	49313	0.265962	0.00102958	2.98734	41010.8	229937	2.48716
743	193.086	18.6357	100775	110619	15133.5	15307.2	139050	140928	0.00294756	2.53054	105698	15221.4	-2.79578	0.0206924	1.68419	105698	139990	0.405375
747	151.075	18.7222	18386.3	16096.1	21880.7	22416.6	110765	96529.6	0.0529121	1.27644	17242.2	22149.6	0.361339	0.00688962	2.1618	17242.2	103648	2.58768
748	252.129	18.7462	5099.68	7080.31	8520.97	8816.62	111654	103998	0.123454	0.908496	6090.99	8669.8	0.509321	0.0015073	2.8218	6090.99	107827	4.1459
749	251.126	18.7462	10490.9	9499.47	15750.6	16913.5	784671	769694	0.0142285	1.84684	9996.17	16333.1	0.708347	9.56909e-05	4.01913	9996.17	777184	6.28074
754	753.19	18.7892	21564.5	26737.2	0	0	0	211.789	0.0112752	1.94788	24151.8	1	-14.5598	0.0113918	1.94341	24151.8	106.895	-7.8198
755	696.235	18.7892	206714	288443	0	0	3393.16	5457.08	0.0261788	1.58205	247580	1	-17.9175	0.0271182	1.56674	247580	4426.12	-5.80571
756	468.223	18.7892	85131.5	114590	1613.71	1005.57	8758.74	11326.9	0.0216255	1.66503	99862	1310.64	-6.25159	0.0260439	1.58429	99862	10043.8	-3.31363
759	360.115	18.7925	915598	1.19181e+06	4348.88	2955.28	84208.2	113932	0.0168622	1.77309	1.0537e+06	3653.08	-8.17214	0.0205217	1.68779	1.0537e+06	99071	-3.41086
762	695.232	18.7972	550104	727581	0	0	9140.3	15151.6	0.0187536	1.72691	638844	1	-19.2851	0.019488	1.71023	638844	12146.9	-5.7168
763	180.086	18.7972	745284	1.01729e+06	35919.9	36547.5	49785	69639.9	0.0249371	1.60315	881288	36234.7	-4.60417	0.0264608	1.5774	881288	59713.5	-3.88348
764	338.134	18.7972	50838.8	63025.6	4570.26	6148.1	5764.84	7168.71	0.0138984	1.85703	56933.2	5360.18	-3.40892	0.0144531	1.84004	56933.2	6467.77	-3.13793
769	489.069	18.7972	63393.7	74638.1	892.314	1047.04	7741.44	10137.3	0.00675867	2.17014	69016.9	970.676	-6.15182	0.00903163	2.04423	69016.9	8940.39	-2.94854
771	355.159	18.8004	1.28721e+06	1.70432e+06	24484.6	30690.9	80876.9	105373	0.0195918	1.70792	1.49577e+06	27588.8	-5.76066	0.0214725	1.66812	1.49577e+06	93125.8	-4.00556
773	175.075	18.8052	796963	1.0454e+06	12374.5	11277.9	59094.9	75667.1	0.0181531	1.74105	921181	11827.2	-6.28331	0.0206059	1.68601	921181	67382	-3.77305
774	188.042	18.8052	77033.8	102928	4938.09	5306.92	8837.07	11699.1	0.0224998	1.64782	89981.7	5123.5	-4.13443	0.0256784	1.59043	89981.7	10269.1	-3.13132
779	198.084	18.8384	129315	174178	497108	493564	86955.4	84030.8	0.00426137	2.37045	151748	495337	1.70673	0.0984146	1.00694	151748	85494.1	-0.827778
786	254.09	18.9257	176911	172461	10247.7	10316.5	23433.5	19760.8	0.000183171	3.73714	174687	10283.1	-4.08642	0.000354954	3.44983	174687	21598.2	-3.01579
787	220.067	18.9396	43852.7	54999.2	78964.8	81577.4	16337.7	15957.2	0.0327575	1.48469	49426.9	80272.1	0.699602	0.02695	1.56944	49426.9	16148.5	-1.6139
788	219.064	18.9396	369119	448924	688419	674393	109162	103395	0.0214148	1.66929	409022	681407	0.736337	0.0170181	1.76909	409022	106280	-1.94431
789	370.146	18.9982	61736.1	62177.1	4502.48	5427.14	13683	12688.4	8.07647e-05	4.09278	61957.6	4965.81	-3.64118	0.000124373	3.90527	61957.6	13186.7	-2.2322
790	273.155	19.0254	113521	115233	12935.3	12863.8	149581	148524	7.12387e-05	4.14728	114378	12900.6	-3.1483	0.000840332	3.07555	114378	149053	0.382017
792	256.127	19.0359	35199.3	37626.9	5970.72	7364.27	54497.7	55776.6	0.00220658	2.65628	36414.1	6668.49	-2.44906	0.00532598	2.2736	36414.1	55138.2	0.598555
794	255.116	19.0419	279274	308114	21215	21050.7	332062	327270	0.0027874	2.5548	293695	21133.9	-3.79669	0.132977	0.876222	293695	329667	0.166689
798	85.0651	19.1629	53413.2	65167	2979.02	3751.09	23452.4	25184.8	0.0109095	1.9622	59291.1	3366.06	-4.13868	0.0276623	1.55811	59291.1	24319.6	-1.2857
801	483.148	19.2242	36139	43201.9	3507.38	2102.55	4533.19	4101.46	0.00940478	2.02665	39671.4	2805.97	-3.82153	0.00986728	2.0058	39671.4	4318.33	-3.19956
802	127.039	19.2322	200210	217119	35541.4	46967	32876.3	29713.2	0.00369418	2.43248	208666	41255.2	-2.33855	0.00234316	2.6302	208666	31295.8	-2.73715
810	501.106	19.2483	20272.6	28853.3	1345.19	2510.82	2834.54	2565.67	0.0346971	1.45971	24563.9	1929.01	-3.67061	0.0364528	1.43827	24563.9	2701.11	-3.18492
812	491.159	19.2562	59892.9	72393.9	1466.62	2226.07	5196.64	4080.12	0.00935238	2.02908	66144.4	1847.35	-5.16209	0.0102504	1.98926	66144.4	4639.38	-3.83361
819	114.063	19.2883	194704	239352	12039.9	13709.9	19160.6	18548.6	0.0117633	1.92947	217029	12875.9	-4.07514	0.0124557	1.90463	217029	18855.6	-3.52482
820	271.028	19.2883	44175.4	53200.8	5588.83	4678.22	7477.63	8174.31	0.0106712	1.97179	48689.1	5134.53	-3.24529	0.0120479	1.91909	48689.1	7826.97	-2.63707
821	234.134	19.2883	680703	828390	16177.4	15505	51969.9	49051	0.00984557	2.00676	754547	15842.2	-5.57377	0.010827	1.96549	754547	50511.5	-3.90093
822	456.194	19.2883	142662	196688	1515.14	2047.97	5857.28	5679.97	0.0249253	1.60336	169676	1782.56	-6.57269	0.0261028	1.58331	169676	5769.62	-4.87816
823	218.111	19.2883	293706	370576	10196.3	10397.2	26310.3	23913.7	0.0139635	1.85501	332142	10297.7	-5.0114	0.0153265	1.81456	332142	25113	-3.72529
824	240.093	19.2883	243490	308852	6956.8	8586.51	18905.8	19094	0.0145131	1.83824	276172	7772.66	-5.15102	0.0157682	1.80222	276172	19000.9	-3.86143
825	312.053	19.2883	59542	69537.1	5407.34	5834.23	9542.23	10754	0.00713078	2.14686	64540.5	5621.78	-3.52111	0.00845777	2.07274	64540.5	10149.1	-2.66885
830	517.397	19.3252	20362.9	16852.7	1967.09	931.849	63502.2	67718.8	0.0111831	1.95144	18608.8	1450.47	-3.68139	0.00338907	2.46992	18608.8	65611.5	1.81796
832	248.096	19.372	740777	781015	26550.8	29402.4	59439.3	56880	0.00075646	3.12121	760897	27977.6	-4.76536	0.000821956	3.08515	760897	58160.7	-3.70959
835	225.112	19.4013	88456.8	81653.6	24086.9	23113.6	48768.4	49584.2	0.00311193	2.50697	85056.2	23601.2	-1.84955	0.00899514	2.04599	85056.2	49177.3	-0.790424
836	316.125	19.4209	14717.3	15552.8	4237.73	4219.16	78100.9	92194.8	0.00146449	2.83431	15136.1	4229.44	-1.83945	0.0100139	1.9994	15136.1	85148.9	2.492
837	283.116	19.4573	138513	153596	8168.99	9254.97	18509.6	20419.3	0.00301707	2.52041	146056	8712.98	-4.06721	0.00358663	2.44531	146056	19465.5	-2.90753
839	587.354	19.4733	239842	177699	0	0	57680.3	49971.1	0.0214409	1.66876	208771	1	-17.6716	0.0384903	1.41465	208771	53826.7	-1.95553
841	352.146	19.5463	412120	424700	5722.56	6868.03	74178.3	61045.3	0.000234782	3.62934	418411	6296.29	-6.05427	0.000671194	3.17315	418411	67612.8	-2.62955
844	315.121	19.6474	12831.8	16709.7	5203.76	7559.73	382798	393983	0.0659831	1.18057	14771.8	6382.75	-1.21059	0.000250899	3.6005	14771.8	388391	4.7166
847	269.175	19.7114	17574.9	18040.2	9995.59	9158.48	413083	383313	0.00336786	2.47265	17808.5	9578.03	-0.894768	0.00152807	2.81586	17808.5	398199	4.48285
852	305.135	19.8469	33547.7	31151.4	3866.02	6301.52	288811	290824	0.00390275	2.40863	32350.6	5084.77	-2.66954	3.69349e-05	4.43256	32350.6	289818	3.16329
854	414.337	19.8533	261431	256062	14817.5	16839.8	172319	161684	0.00013939	3.85577	258747	15829.7	-4.03084	0.00418887	2.3779	258747	167002	-0.631677
855	356.257	19.8533	99698	88563.3	20231.6	26391.4	105230	106481	0.00797499	2.09827	94131.7	23312.5	-2.01358	0.171438	0.765892	94131.7	105856	0.169356
857	248.186	19.8727	4583.58	4376.63	4180.89	5771.95	35502.6	32666.4	0.59921	0.222421	4481.11	4977.42	0.151544	0.00229872	2.63851	4481.11	34085.5	2.92723
859	261.149	19.9483	361260	308792	13874.9	15110.5	64945.2	62206.3	0.00663586	2.1781	335027	14493.7	-4.53078	0.00923623	2.03451	335027	63576.8	-2.39771
861	246.13	19.996	23782.2	25181.1	453104	503324	35918.7	35585.8	0.00305096	2.51556	24482.6	478215	4.28783	0.00404489	2.39309	24482.6	35753.2	0.546315
862	345.054	20.007	1285.81	66547.8	66878.5	80398.7	17038.3	15087.6	0.355524	0.449131	33917.8	73639.6	1.11844	0.639314	0.194285	33917.8	16064	-1.07822
863	344.254	20.0133	65675.4	57255.7	8430.07	8666.42	31376.8	30033.5	0.00627452	2.20242	61466.6	8549.24	-2.84593	0.0186711	1.72883	61466.6	30706.1	-1.00128
866	328.139	20.0773	35861.6	34939.3	5473.88	4288.54	7421.95	6521.25	0.000604911	3.21831	35401.5	4882.21	-2.8582	0.000513702	3.28929	35401.5	6972.6	-2.34404
867	404.03	20.0853	26089.6	24929.8	9106.31	9797.31	6263.31	6340.98	0.00176245	2.75388	25510.7	9452.81	-1.43229	0.000914363	3.03888	25510.7	6303.14	-2.01696
869	444.102	20.0853	183690	192555	7863.33	5676.19	8693.59	9798.15	0.000633158	3.19849	188123	6770.76	-4.79622	0.000623002	3.20551	188123	9246.87	-4.34657
872	445.102	20.0853	44055.9	40382.2	2217.88	2107.41	3061.89	4184.14	0.00209816	2.67816	42220.1	2163.64	-4.28639	0.00246722	2.60779	42220.1	3624.01	-3.54227
883	234.046	20.0937	159726	166260	4035.62	3878.09	17393.6	14229.6	0.000421913	3.37478	162994	3957.86	-5.36396	0.00060762	3.21637	162994	15812.6	-3.36567
884	213.066	20.1093	178514	166617	198400	137449	22717.1	127841	0.894909	0.0482213	172566	167926	-0.0393265	0.207268	0.683468	172566	75279.9	-1.19681
888	684.329	20.1503	99670.3	74960.6	261.417	243.452	5399.49	4145.41	0.0195491	1.70887	87316.5	253.434	-8.4285	0.0217317	1.66291	87316.5	4773.45	-4.19315
890	342.181	20.1562	66510.9	75386.4	95847	112951	14134.3	13680.3	0.073886	1.13144	70949.6	104400	0.557254	0.0060137	2.22086	70949.6	13908.3	-2.35085
891	683.325	20.1583	277472	210460	200.938	0	13679.6	10987.2	0.0183594	1.73614	243967	101.469	-11.2314	0.0203212	1.69205	243967	12334.4	-4.30592
896	611.355	20.2064	22009.7	20881.4	0	0	10901.2	9164.89	0.000691323	3.16032	21446.5	1	-14.3885	0.00813012	2.0899	21446.5	10034	-1.09584
898	181.086	20.2349	48527.2	53348.4	29321.8	38128.7	302957	294180	0.0755483	1.12178	50938.8	33726.3	-0.594892	0.000408573	3.38873	50938.8	298569	2.55123
899	193.086	20.2479	161710	162971	16622.3	14949.2	211407	212695	5.10922e-05	4.29165	162341	15786.8	-3.36224	0.000328785	3.48309	162341	212052	0.385388
901	285.142	20.3381	3.73494e+06	4.55395e+06	103883	111223	89071.5	41609.4	0.0101348	1.99419	4.14445e+06	107554	-5.26805	0.00996124	2.00169	4.14445e+06	65341.5	-5.98704
902	269.137	20.3393	17657	17982	11399.5	12773.1	132785	136183	0.0148191	1.82918	17820.5	12087.3	-0.560047	0.000214051	3.66948	17820.5	134485	2.91584
904	170.044	20.3958	19194.7	20658	12699.5	11301.5	78770.4	86269.1	0.0159108	1.79831	19927.4	12001.5	-0.73154	0.00370395	2.43134	19927.4	82520.8	2.05001
905	138.019	20.4038	19225.2	19380.7	15763.2	18698.4	52380.3	56828.2	0.29396	0.531711	19304	17231.8	-0.163823	0.00395018	2.40338	19304	54605.2	1.50014
907	257.185	20.4324	36462	38242.2	15808.3	15314.8	33757.9	33934	0.0017921	2.74664	37353.1	15562.5	-1.26315	0.0593491	1.22659	37353.1	33846.9	-0.142203
910	768.305	20.4644	34602.3	34312.5	0	209.969	0	0	2.71192e-05	4.56672	34458.4	105.985	-8.34486	1.76719e-05	4.75272	34458.4	1	-15.0726
913	418.17	20.4804	289377	266600	4135.57	5049.86	10061	10134.2	0.0017335	2.76108	277990	4593.72	-5.91923	0.00180241	2.74415	277990	10098.6	-4.78281
914	440.153	20.4804	57807.8	52456.2	3593.06	2639.03	7795.4	8564.76	0.00271926	2.56555	55133	3117.05	-4.14466	0.00329865	2.48166	55133	8181.08	-2.75255
915	348.201	20.4827	552575	550162	9710.89	4408.24	70839.2	170688	2.86416e-05	4.543	551369	7060.57	-6.28709	0.0131847	1.87993	551369	120765	-2.19082
919	592.245	20.4964	97848.1	129642	199.715	0	929.943	896.576	0.019012	1.72097	113746	100.857	-10.1393	0.0192785	1.71493	113746	914.259	-6.959
920	307.116	20.4964	749645	887460	7774.11	9712.51	36873.7	29439.4	0.00716411	2.14484	818553	8744.31	-6.54859	0.00763166	2.11738	818553	33157.5	-4.62567
922	593.249	20.4964	26816.1	36025.5	0	423.931	4198.42	2533.08	0.0211271	1.67516	31421.8	212.965	-7.205	0.0267107	1.57331	31421.8	3366.75	-3.22234
924	291.099	20.5124	41878.2	40909.7	7794.49	7457.33	16873.8	16034.5	0.000230495	3.63734	41394.9	7626.91	-2.44028	0.000659462	3.18081	41394.9	16455.2	-1.33091
925	477.245	20.5327	6837.11	5554.37	1834.1	2126	40170.8	40502.9	0.0234906	1.62911	6196.74	1981.05	-1.64524	0.000376351	3.42441	6196.74	40337.8	2.70255
926	583.927	20.5364	37740.4	34361.1	524.986	757.317	10342.2	9328.3	0.00227985	2.64209	36051.8	642.152	-5.81101	0.00449749	2.34703	36051.8	9836.26	-1.87389
929	452.101	20.5726	9015.45	11008.5	521.801	1960.24	224735	209666	0.0190733	1.71957	10013	1242.02	-3.01111	0.00134279	2.87199	10013	217202	4.43909
930	453.104	20.5726	6977.9	8167.29	959.363	1684.82	57622.8	53691.7	0.0121933	1.91388	7573.6	1323.09	-2.51707	0.00181894	2.74018	7573.6	55658.3	2.87754
931	270.149	20.5824	16852.5	16393.3	23148.5	107079	94464.2	119880	0.367287	0.434994	16623.9	65114.7	1.96973	0.0191381	1.7181	16623.9	107173	2.68861
932	250.114	20.5966	7840.18	8253.74	8792.65	9809.29	40221.2	40454.2	0.149669	0.824869	8047.96	9301.97	0.208914	5.40244e-05	4.26741	8047.96	40338.7	2.32547
933	244.155	20.5966	6940.02	6724.81	8043.47	7999.11	118259	101071	0.00843194	2.07407	6833.42	8022.29	0.231407	0.006913	2.16033	6833.42	109666	4.00436
935	249.11	20.5966	23064.7	19948.9	12985.7	15139	269332	258578	0.0590402	1.22885	21507.8	14063.3	-0.612921	0.000532733	3.27349	21507.8	263956	3.61737
936	227.128	20.5966	64704.4	46322.4	19170.1	22070.4	1.53083e+06	1.44005e+06	0.0643239	1.19163	55514.4	20621.2	-1.42873	0.00104737	2.9799	55514.4	1.48544e+06	4.74189
937	682.311	20.7784	170948	157687	0	0	15297	11863.1	0.00162421	2.78936	164319	1	-17.3261	0.00205813	2.68653	164319	13581.1	-3.59683
938	397.198	20.7792	572635	580564	32482.1	36971.9	228374	213403	7.068e-05	4.1507	576600	34728	-4.0534	0.000566559	3.24675	576600	220890	-1.38424
942	388.233	20.7879	269925	262429	4263.58	6121.3	104797	85613	0.000218793	3.65997	266178	5193.44	-5.67956	0.00360847	2.44268	266178	95206.1	-1.48327
945	346.187	20.8018	9.02714e+06	9.11525e+06	18824.9	19239.8	1.48498e+06	1.25303e+06	2.36839e-05	4.62555	9.0712e+06	19033.4	-8.89662	0.000259332	3.58614	9.0712e+06	1.369e+06	-2.72817
946	424.153	20.8036	26954.7	30445.1	4674.9	5522.21	38719.3	42889.6	0.00574005	2.24108	28700.9	5099.55	-2.49265	0.0469369	1.32849	28700.9	40805.4	0.507664
947	266.101	20.8276	15832.7	25174.5	43582	49029.7	40344.8	43276.8	0.0412191	1.3849	20504.6	46306.8	1.17528	0.0489471	1.31027	20504.6	41811.8	1.02796
948	302.143	20.8544	223038	256440	16103.9	13262.4	56224	52171.7	0.00550101	2.25956	239740	14684.2	-4.02914	0.00812149	2.09036	239740	54198.8	-2.14514
953	218.118	20.9023	31600.7	36730.6	12086.6	12675.3	65457.6	67639	0.0137562	1.8615	34166.6	12381.9	-1.46435	0.00732695	2.13508	34166.6	66549.3	0.961835
954	236.129	20.9154	37062.2	39376	15198.9	13691	72709.8	75629.8	0.00335674	2.47408	38220.1	14446	-1.40366	0.00267399	2.57284	38220.1	74170.8	0.956521
956	351.142	21.0439	2.86229e+06	2.96068e+06	12255.2	11392.5	1.21155e+06	1.04995e+06	0.000287765	3.54096	2.91149e+06	11824.8	-7.94379	0.00281036	2.55124	2.91149e+06	1.13075e+06	-1.36447
958	164.107	21.2207	37480.5	27046.5	407713	557417	193979	235405	0.0266601	1.57414	32264.5	482566	3.90271	0.0134341	1.87179	32264.5	214693	2.73425
959	238.115	21.2565	11773.8	12375.3	12415.7	13311.9	73436.7	74818.3	0.281141	0.551076	12075.5	12864.8	0.0913406	0.000147394	3.83152	12075.5	74128.5	2.61794
961	237.112	21.273	32739.7	32152	15129.7	15259	449150	451807	0.000304034	3.51708	32446.9	15195.4	-1.09445	1.05944e-05	4.97493	32446.9	450480	3.79531
964	703.29	21.3585	31910	29387.4	0	428.35	1039.22	0	0.00176248	2.75388	30649.7	215.175	-7.15422	0.00204377	2.68957	30649.7	520.608	-5.87953
970	716.265	21.3825	62382.2	49312.7	0	481.609	0	0	0.0135488	1.8681	55848.4	241.805	-7.85153	0.0134167	1.87236	55848.4	1	-15.7692
975	425.116	21.3905	39617.7	35488.9	2298.81	1059.69	9316.52	8156.87	0.00359038	2.44486	37554.3	1680.25	-4.48223	0.0054915	2.26031	37554.3	8737.69	-2.10365
978	721.274	21.3985	78511	64578.6	0	202.212	587.484	733.355	0.00937597	2.02798	71545.8	102.106	-9.45266	0.00952145	2.0213	71545.8	661.42	-6.75716
982	415.14	21.3994	57801.2	57728.5	1504.88	2550.87	9572.28	184034	8.84595e-05	4.05326	57765.9	2028.87	-4.83147	0.698297	0.15596	57765.9	96803.9	0.744848
985	684.329	21.4065	966822	732693	521.319	427.659	1747.77	2013.28	0.0184748	1.73342	849759	475.489	-10.8034	0.0185345	1.73202	849759	1881.52	-8.81901
986	292.155	21.4065	132456	116463	6828.66	6402.94	12959.2	12776.9	0.00457625	2.33949	124461	6616.8	-4.23341	0.00509646	2.29273	124461	12869.1	-3.27371
989	707.31	21.4145	50488	43363.7	0	542.809	0	211.271	0.00581227	2.23565	46926.8	272.404	-7.42852	0.00574351	2.24082	46926.8	106.636	-8.78158
990	431.189	21.4145	226750	222337	5908.87	5200.97	16207.4	20202.3	0.000104124	3.98245	224545	5555.92	-5.33683	0.000208007	3.68192	224545	18205.9	-3.62453
991	331.176	21.4145	6.24393e+06	5.22334e+06	33873.4	33613.3	535929	485529	0.00791992	2.10128	5.73364e+06	33744.3	-7.40866	0.00943389	2.02531	5.73364e+06	510730	-3.48882
992	683.325	21.4154	2.7438e+06	2.08711e+06	0	0	40322.1	6507.13	0.0179815	1.74517	2.41546e+06	1	-21.2039	0.0183729	1.73582	2.41546e+06	23415.6	-6.68868
993	176.071	21.4187	44773.4	59015.7	52480.7	59371.1	119529	114542	0.660997	0.1798	51895.6	55926.9	0.107931	0.0131515	1.88102	51895.6	117036	1.17327
994	169.086	21.4187	135801	168044	52355	51244.3	363708	353104	0.0249896	1.60224	151923	51800.7	-1.5523	0.00668786	2.17471	151923	358407	1.23825
1000	157.086	21.4456	4.66793e+06	4.21023e+06	52675.1	47092.3	731370	548137	0.00270785	2.56738	4.43908e+06	49884.7	-6.47552	0.00418321	2.37849	4.43908e+06	639755	-2.79467
1002	283.155	21.4738	22884	18463	14173.4	13814.4	120666	115428	0.094818	1.02311	20674.5	13994.9	-0.562953	0.00123665	2.90775	20674.5	118048	2.51345
1003	376.2	21.4795	61025.4	56734.8	4922.86	5502.92	9682.05	9260.22	0.00162313	2.78965	58881.1	5213.89	-3.49737	0.00189798	2.72171	58881.1	9472.13	-2.63604
1004	357.19	21.4795	123699	137986	6149.05	7968.76	22910	19017.2	0.00336766	2.47267	130844	7059.91	-4.21205	0.00451013	2.34581	130844	20964.6	-2.64181
1005	375.168	21.4795	238057	232951	7225.3	8438.93	46420.9	45951.6	0.000132827	3.87671	235505	7833.11	-4.91003	0.000183349	3.73672	235505	46187.2	-2.35019
1009	639.299	21.5115	61552.1	57692	427.283	539.578	1076.73	1003.56	0.00106429	2.97294	59623.1	484.43	-6.94344	0.00108406	2.96495	59623.1	1041.15	-5.83963
1010	309.132	21.5115	133971	145524	6513.4	5640.96	70713.4	56355.7	0.00187267	2.72754	139749	6078.18	-4.52305	0.0143038	1.84455	139749	63535.5	-1.1372
1013	219.214	21.5426	191124	244113	145574	250401	201704	229661	0.769981	0.11352	217619	197989	-0.13639	0.954349	0.0202926	217619	215684	-0.0128916
1015	797.331	21.5675	31881.5	27744	215.22	0	0	0	0.00482787	2.31624	29813.8	108.61	-8.10067	0.00478048	2.32053	29813.8	1	-14.8637
1017	305.12	21.6149	4585.62	4774.32	33332.8	41130.4	50544.3	51406.9	0.0140524	1.85225	4680.97	37232.6	2.99169	9.09248e-05	4.04132	4680.97	50976.6	3.44496
1019	467.168	21.6246	76172.8	94193.8	440.226	1748.44	1351.46	1806.79	0.0113465	1.94514	85184.3	1095.33	-6.28115	0.0114242	1.94217	85184.3	1580.13	-5.75247
1021	462.253	21.6264	228031	227922	810.504	683.367	401113	806314	1.35368e-07	6.86848	227977	747.935	-8.25176	0.204817	0.688633	227977	603715	1.40498
1025	229.144	21.6578	289888	171701	24787.6	25613.7	1.66598e+07	1.6007e+07	0.0736129	1.13305	230796	25201.6	-3.19503	0.000423983	3.37265	230796	1.63334e+07	6.14506
1027	149.132	21.6592	27933.8	28256.2	43302.8	52088.2	198173	202880	0.046791	1.32984	28096	47696.5	0.763519	0.000187154	3.7278	28096	200528	2.83536
1029	252.129	21.6592	14715.6	13310.3	12314	15779.7	544359	533307	0.987173	0.00560673	14013.9	14047.9	0.003488	0.000112641	3.9483	14013.9	538834	5.26491
1033	247.173	21.6592	22427.8	23345.3	16696.4	17474.8	238541	217177	0.0105853	1.9753	22887.5	17086.6	-0.421696	0.00270971	2.56708	22887.5	227860	3.31552
1036	666.316	21.6647	30709.4	40423.3	0	0	452.902	257.861	0.0181427	1.7413	35567.3	1	-15.1183	0.0185078	1.73264	35567.3	356.381	-6.64099
1037	231.147	21.6752	36259.6	30705.9	20950	22221.2	263361	208253	0.0528299	1.27712	33483.8	21586.6	-0.633325	0.0182249	1.73934	33483.8	235808	2.81608
1038	541.234	21.6991	3051.97	3769.64	215.958	252.155	45430	114548	0.0125513	1.90131	3411.81	235.057	-3.85946	0.157061	0.803932	3411.81	79989.9	4.55121
1039	540.231	21.7071	1209.03	2128.36	0	0	120105	374015	0.0682073	1.16617	1669.7	1	-10.7054	0.19295	0.714555	1669.7	247061	7.20914
1042	133.048	21.7366	20263.3	25682.3	3162.5	2698.34	0	889.83	0.0179169	1.74674	22973.8	2931.42	-2.97032	0.0145327	1.83765	22973.8	445.915	-5.68707
1044	257.194	21.7396	3156.9	4998.93	4170.85	3713.13	76795.7	72569.4	0.899241	0.0461241	4078.92	3942.99	-0.0488948	0.0010642	2.97297	4078.92	74683.5	4.19453
1051	391.075	21.7696	48617.3	54380.8	1031.38	1003.59	3859.63	1690.35	0.00324291	2.48907	51500.1	1018.48	-5.66008	0.00396978	2.40123	51500.1	2775.99	-4.2135
1052	657.253	21.7856	56380.4	59456.5	0	0	561.987	281.145	0.000704432	3.15216	57919.5	1	-15.8218	0.00072074	3.14222	57919.5	422.566	-7.09873
1053	386.254	21.8041	8413.64	6516.86	3040.12	3019.68	65904.3	62290.6	0.0428115	1.36844	7466.25	3030.9	-1.30064	0.00129584	2.88745	7466.25	64098.4	3.10183
1055	477.332	21.8187	189340	212105	252655	269025	248077	250201	0.0503151	1.2983	200724	260841	0.37796	0.0514809	1.28835	200724	249140	0.311746
1057	476.33	21.8187	1.11961e+06	1.27273e+06	1.55609e+06	1.64153e+06	1.45443e+06	1.46952e+06	0.0442845	1.35375	1.19617e+06	1.59881e+06	0.418578	0.074523	1.12771	1.19617e+06	1.46198e+06	0.289499
1059	454.348	21.8201	2.66297e+06	2.96872e+06	3.19948e+06	3.39772e+06	3.12898e+06	3.10648e+06	0.117795	0.928874	2.81584e+06	3.2986e+06	0.228288	0.187728	0.726471	2.81584e+06	3.11773e+06	0.14693
1060	453.345	21.8201	1.02887e+07	1.14989e+07	1.25221e+07	1.32857e+07	1.21493e+07	1.21649e+07	0.106793	0.971458	1.08938e+07	1.29039e+07	0.244298	0.172109	0.764197	1.08938e+07	1.21571e+07	0.158288
1061	491.299	21.828	32829.8	34538.7	36202.1	39044.4	39436.5	39450.4	0.140755	0.851535	33685.3	37624.2	0.159544	0.0213123	1.67137	33685.3	39444.5	0.227706
1063	641.258	21.8336	331026	361020	0	0	15514	16843.3	0.0018732	2.72742	346024	1	-18.4005	0.00206492	2.6851	346024	16179.6	-4.41862
1065	435.169	21.8416	96866.4	84749.1	1225.43	3481.95	3396.75	2148.47	0.00481921	2.31702	90808.8	2354.69	-5.26922	0.00475249	2.32308	90808.8	2773.61	-5.03299
1066	463.239	21.868	8385.64	7123.73	1479.74	1299.09	110147	220022	0.00987876	2.0053	7755.69	1390.42	-2.47974	0.10338	0.985564	7755.69	165086	4.41182
1068	401.183	21.8704	56300.9	8445.84	3802.86	7008.86	68434.9	181253	0.377617	0.422949	32374.4	5406.86	-2.58199	0.270319	0.568123	32374.4	124845	1.94722
1069	344.254	21.8816	57426.2	51697.6	15059.1	13036.5	12976.3	11224.9	0.00557445	2.2538	54562.9	14048.8	-1.95747	0.00493888	2.30637	54562.9	12101.6	-2.17272
1072	665.31	21.9638	105569	94173.9	0	0	11953.7	9173.62	0.00323892	2.4896	99872.6	1	-16.6078	0.00428479	2.36807	99872.6	10564.7	-3.24084
1074	545.082	21.9649	868.91	1218	0	237.83	88716.5	89447.9	0.0484262	1.31492	1044.46	119.915	-3.12267	2.11816e-05	4.67404	1044.46	89083.2	6.41433
1076	543.084	21.9729	1770.88	2596.74	0	0	201198	207807	0.0339436	1.46924	2184.81	1	-11.0933	0.000270811	3.56733	2184.81	204504	6.54847
1077	546.084	21.9809	258.017	0	202.592	0	21063.5	21794.4	0.881375	0.0548394	130.008	102.296	-0.345859	0.000330904	3.4803	130.008	21429.9	7.36488
1080	256.156	22.0591	85315.7	89933.6	131333	132004	428794	430589	0.00279469	2.55367	87625.6	131669	0.587495	5.24423e-05	4.28032	87625.6	429692	2.29388
1081	265.119	22.079	92861	99829.8	123134	123386	27538.4	29993.5	0.0163717	1.78591	96346.4	123261	0.355412	0.0029751	2.5265	96346.4	28766.9	-1.74382
1082	355.174	22.0924	469699	497100	5055.9	6309.73	91150.9	91563.8	0.00082317	3.08451	483400	5683.81	-6.41022	0.00121926	2.9139	483400	91358.3	-2.40361
1083	198.085	22.094	418449	428773	325766	334797	55666.9	53133.5	0.00535648	2.27112	423612	330282	-0.359043	0.000207171	3.68367	423612	54401.2	-2.96103
1084	197.081	22.1012	3.72002e+06	3.91395e+06	3.03615e+06	3.10591e+06	532399	489331	0.0185541	1.73156	3.81698e+06	3.07103e+06	-0.31371	0.0009014	3.04508	3.81698e+06	510866	-2.90142
1085	663.3	22.116	602809	614468	9277.32	9066.17	214516	151188	9.4581e-05	4.0242	608640	9172.75	-6.05209	0.005669	2.24649	608640	182853	-1.7349
1088	338.179	22.1657	2303.09	3255.09	12134.4	11121.7	1.57636e+06	3.95236e+06	0.00611118	2.21387	2780.09	11629.1	2.06453	0.145682	0.836594	2780.09	2.76436e+06	9.9576
1089	340.162	22.2198	85343.4	100785	5458.43	6894.26	106450	247161	0.00787024	2.10401	93065.2	6177.34	-3.91318	0.358327	0.44572	93065.2	176807	0.925859
1090	312.153	22.2206	142497	149166	15344.5	17412	27789.4	25975.9	0.000726444	3.1388	145833	16379.3	-3.15437	0.000842866	3.07424	145833	26883.7	-2.43951
1095	311.15	22.2379	786734	796273	103819	101949	82024.2	85339.7	4.98145e-05	4.30264	791504	102885	-2.94357	5.08886e-05	4.29338	791504	83682.9	-3.24159
1096	793.274	22.2446	27860.5	26248	227.349	0	0	0	0.000912251	3.03989	27055.2	114.675	-7.88222	0.000887005	3.05207	27055.2	1	-14.7236
1098	713.235	22.2446	79280.4	81914.7	0	0	5987.85	4725.14	0.000266958	3.57356	80598.5	1	-16.2985	0.000376642	3.42407	80598.5	5357.5	-3.91112
1099	184.057	22.2455	141216	159764	16712.5	15456.6	85786.3	75734.2	0.00474836	2.32346	150491	16085.5	-3.22584	0.0221258	1.6551	150491	80761.2	-0.897943
1103	682.995	22.2526	15487.5	18127.2	202.298	0	442.241	0	0.00621964	2.20623	16808.4	102.149	-7.36236	0.00644695	2.19065	16808.4	222.121	-6.24169
1105	742.268	22.2526	105495	105429	0	0	0	1387.09	9.51401e-08	7.02164	105463	1	-16.6864	4.39148e-05	4.35739	105463	694.543	-7.24646
1106	712.234	22.2526	166886	168711	0	203.793	6096.26	3420.26	3.00001e-05	4.52288	167799	102.896	-10.6713	9.8682e-05	4.00576	167799	4759.26	-5.13986
1110	809.252	22.2526	252374	253994	266.149	0	34135.6	24599.6	1.0527e-05	4.9777	253185	134.074	-10.8829	0.000466602	3.33105	253185	29368.6	-3.10784
1111	738.256	22.2526	64746.7	68287.3	0	0	8289.22	9333.26	0.00070756	3.15024	66518	1	-16.0215	0.0010214	2.9908	66518	8812.24	-2.91616
1112	813.259	22.2526	70650.5	73269.1	0	253.763	14028.9	15551.4	0.000335174	3.47473	71960.8	127.881	-9.13626	0.000701057	3.15425	71960.8	14791.1	-2.28248
1113	711.233	22.2535	452043	465526	266.514	268.111	41040.6	30602.5	0.000216106	3.66533	458786	268.313	-10.7397	0.000406056	3.39141	458786	35822.5	-3.67888
1122	429.085	22.255	218008	222004	4739.35	5195.34	118576	113592	8.74241e-05	4.05837	220007	4968.35	-5.46864	0.000943378	3.02531	220007	116085	-0.922367
1123	522.197	22.2606	33319.3	29583.1	3316.15	3453.67	233.164	924.684	0.00440713	2.35584	31452.2	3385.91	-3.21554	0.00376573	2.42415	31452.2	579.924	-5.76115
1125	109.065	22.2606	114496	124556	3837.41	5488.07	23914.7	23470.1	0.0019633	2.70701	119527	4663.74	-4.67971	0.00274858	2.56089	119527	23693.4	-2.33478
1126	747.208	22.2606	63571.4	69171.8	0	0	1477.81	0	0.00177522	2.75075	66372.6	1	-16.0183	0.00194134	2.7119	66372.6	739.907	-6.4871
1128	357.124	22.2606	74168.5	85845.6	7909.5	7868.82	15206.3	8268.09	0.00649067	2.18771	80008.1	7890.16	-3.34202	0.00975164	2.01092	80008.1	11738.2	-2.76893
1129	739.252	22.2606	74864.5	75779.2	0	0	19534.7	11808.5	3.68713e-05	4.43331	75322.8	1	-16.2008	0.00422603	2.37407	75322.8	15672.6	-2.26484
1132	356.122	22.2617	251642	264336	5854.74	5719.74	34181	29344.3	0.0006328	3.19873	257990	5788.24	-5.47805	0.000900177	3.04567	257990	31763.7	-3.02186
1133	95.0491	22.2617	219840	227619	1155.67	530.156	38422.2	25163	0.000306328	3.51381	223730	843.914	-8.05045	0.00159982	2.79593	223730	31793.6	-2.81495
1134	127.075	22.2617	230690	237603	11520.5	12439.2	49211	45132.4	0.000246236	3.60865	234148	11980.8	-4.28862	0.000460383	3.33688	234148	47172.7	-2.3114
1135	155.07	22.2626	4.14236e+06	4.4109e+06	56176.5	55208.9	819484	720352	0.00101042	2.9955	4.27663e+06	55693.7	-6.26282	0.00166177	2.77943	4.27663e+06	769919	-2.4737
1137	681.3	22.263	2.02857e+06	2.05768e+06	526.677	1391.13	459566	363202	5.08386e-05	4.29381	2.04313e+06	959.903	-11.0556	0.000950109	3.02223	2.04313e+06	411385	-2.31222
1139	347.191	22.2674	1.84314e+07	1.88057e+07	51737.1	47169.8	3.22492e+06	2.66613e+06	0.000101587	3.99316	1.86186e+07	49454.5	-8.55642	0.00046007	3.33718	1.86186e+07	2.94552e+06	-2.66014
1140	679.295	22.2686	2.2821e+07	2.28132e+07	15653.1	14026.5	4.80229e+06	3.88106e+06	3.10299e-08	7.50822	2.28171e+07	14840.8	-10.5863	0.000621029	3.20689	2.28171e+07	4.34168e+06	-2.39379
1143	111.08	22.2695	1.72504e+06	1.79358e+06	8458.72	10891.4	330143	284908	0.000383865	3.41582	1.75931e+06	9676.07	-7.50638	0.000798895	3.09751	1.75931e+06	307526	-2.51623
1144	367.118	22.2695	935977	934933	31896.1	28577.9	351467	300940	3.69198e-06	5.43274	935456	30238	-4.95124	0.00171579	2.76554	935456	326205	-1.51989
1146	174.1	22.271	1.86638e+06	1.9475e+06	115577	189118	376647	385746	0.000972073	3.0123	1.90694e+06	152349	-3.64581	0.000714724	3.14586	1.90694e+06	381198	-2.32265
1150	368.126	22.2766	182962	198203	10916.4	10764.7	72012.8	61240.3	0.00179268	2.7465	190583	10841.6	-4.13578	0.00561956	2.2503	190583	66627.6	-1.51623
1151	446.235	22.2843	196159	212736	3988.1	4039.99	68125.2	79676.9	0.00170581	2.76807	204448	4015.05	-5.67018	0.00593557	2.22654	204448	73902.1	-1.46805
1153	351.142	22.2846	3.82321e+07	3.92067e+07	334283	293343	1.26644e+07	1.10091e+07	0.00016126	3.79247	3.87194e+07	313814	-6.947	0.0012741	2.8948	3.87194e+07	1.18368e+07	-1.70978
1156	525.217	22.2927	24758.8	24764.7	0	0	564.41	207.357	1.43788e-08	7.84228	24762.8	1	-14.5959	5.365e-05	4.27043	24762.8	386.883	-6.00013
1157	374.216	22.2937	210077	230715	12663.8	15158.5	79225.5	76658.6	0.00252433	2.59785	220397	13912.2	-3.98568	0.00528607	2.27687	220397	77943.1	-1.49961
1159	731.301	22.3006	190230	202114	0	205.045	13511.8	9135.56	0.00091747	3.03741	196173	103.522	-10.888	0.00117142	2.93129	196173	11324.7	-4.11458
1160	389.237	22.3006	134389	139229	8065.33	8850.7	33078.4	25930.6	0.000364611	3.43817	136810	8459.02	-4.01554	0.00161395	2.79211	136810	29505.5	-2.21312
1161	414.138	22.3082	66196.9	70682.1	7120.24	9663.92	320374	806610	0.00183832	2.73558	68440.5	8393.08	-3.02758	0.178668	0.747954	68440.5	563493	3.04148
1162	388.233	22.3086	595943	611958	9029.35	9556.33	124463	98826.7	0.000181482	3.74117	603952	9293.84	-6.02201	0.000941142	3.02634	603952	111646	-2.43551
1163	705.308	22.3154	486933	486295	258.827	0	28263.1	22189.8	5.00369e-07	6.30071	486615	130.414	-11.8655	4.37918e-05	4.35861	486615	25227.4	-4.26972
1164	707.308	22.3167	51287.8	54541.8	0	0	0	609.704	0.000944063	3.025	52915.8	1	-15.6914	0.000988499	3.00502	52915.8	305.852	-7.43472
1168	397.198	22.3177	946643	980355	17592.3	20509.7	328178	290400	0.00032078	3.49379	963500	19052	-5.66027	0.00149416	2.8256	963500	309290	-1.63932
1173	379.165	22.3487	68479.8	75511.6	7073.25	7675.6	11203.2	10098.9	0.00296865	2.52744	71996.7	7375.43	-3.28713	0.00334899	2.47509	71996.7	10652.1	-2.7568
1174	621.339	22.3487	50255.8	59647.8	398.889	212.402	94842.5	100900	0.0073068	2.13627	54952.8	306.646	-7.48548	0.0165321	1.78167	54952.8	97872.2	0.832705
1175	487.117	22.3596	174225	166172	3711.7	2437.13	103526	88462.3	0.00059441	3.22591	170199	3075.42	-5.7903	0.0129889	1.88643	170199	95995.1	-0.826194
1177	349.17	22.3977	639256	625875	39416.4	49753.8	102504	96264.1	0.000206692	3.68468	632566	44586.1	-3.82655	0.000191653	3.71748	632566	99385.2	-2.67011
1178	233.081	22.4235	6715.83	24428	90982.5	84373.6	445471	426083	0.0167543	1.77587	15572.9	87679.1	2.49319	0.000974955	3.01102	15572.9	435778	4.80648
1180	212.164	22.4475	3328.68	2031.24	4512.48	4018.1	89909.7	100584	0.149825	0.824415	2680.96	4266.29	0.670233	0.00335654	2.47411	2680.96	95247.8	5.15087
1183	163.133	22.4673	219989	240791	441087	435061	368456	395757	0.00270744	2.56744	230391	438075	0.927091	0.0125547	1.90119	230391	382107	0.729892
1184	89.0602	22.4673	7349.61	9061.43	26169	28481.7	17719.1	22976.3	0.00561412	2.25072	8206.52	27326.4	1.73545	0.0481239	1.31764	8206.52	20348.7	1.31009
1186	147.08	22.472	758185	732945	20677.1	22048.3	90715.2	103425	0.000304426	3.51652	745566	21363.7	-5.1251	0.000474405	3.32385	745566	97071.2	-2.94122
1187	180.159	22.4733	25769.3	24805.1	65514.1	63816.7	57572.4	57528.3	0.000613828	3.21195	25288.2	64666.4	1.35455	0.000223684	3.65037	25288.2	57551.4	1.18638
1188	91.0544	22.4771	178786	182995	3604.38	3053.86	24615.9	24287.3	0.000142845	3.84513	180892	3330.12	-5.76341	0.000182021	3.73988	180892	24452.6	-2.88707
1189	425.217	22.4777	56030.3	48604.4	4419.73	5649	7316.38	6872.42	0.00627577	2.20233	52318.4	5035.37	-3.37715	0.00669717	2.17411	52318.4	7095.4	-2.88236
1190	269.156	22.4792	112621	101002	12971.5	14360.2	119082	140362	0.00392259	2.40643	106812	13666.8	-2.96633	0.199347	0.700389	106812	129723	0.280355
1195	192.102	22.4923	348099	333339	8264.02	9022.72	43513.7	48477.7	0.000494853	3.30552	340720	8644.37	-5.30068	0.000697232	3.15662	340720	45996.7	-2.88898
1196	419.181	22.4923	91289.5	182198	5858.9	6457.66	59635.1	15211.8	0.102816	0.987937	136745	6159.28	-4.47258	0.188605	0.724448	136745	37424.5	-1.86943
1198	189.091	22.4937	51299.2	55561.8	9468.09	9794.14	11181.3	9073.04	0.00237317	2.62467	53431.5	9632.12	-2.47177	0.00300135	2.52268	53431.5	10128.2	-2.39932
1199	175.076	22.4937	3.7483e+06	3.64231e+06	83305.5	91696	432357	481270	0.000217039	3.66346	3.69531e+06	87501.8	-5.40024	0.000324643	3.48859	3.69531e+06	456815	-3.01601
1200	571.218	22.5039	1997.76	1797.91	244.413	232.279	27981.8	27898	0.00361925	2.44138	1898.84	239.346	-2.98794	1.731e-05	4.7617	1898.84	27940.9	3.87919
1202	129.069	22.5102	81270.5	80204.9	21439.7	18918.3	18054.3	19827.8	0.000510407	3.29208	80738.7	20180	-2.00033	0.000280129	3.55264	80738.7	18942.1	-2.09167
1203	148.084	22.5102	79729.3	82257.9	7308.64	9103.22	12980.7	12631.3	0.000453372	3.34355	80994.6	8206.93	-3.30291	0.000350177	3.45571	80994.6	12807	-2.66089
1204	469.118	22.5102	79626.3	74611.9	445.818	1651.53	7590.01	5589.07	0.00114714	2.94038	77120.1	1049.67	-6.1991	0.00146171	2.83514	77120.1	6590.54	-3.54864
1205	216.072	22.5253	124398	119968	15408.7	26052.9	18965.6	18637.8	0.00321309	2.49308	122184	20731.8	-2.55914	0.000461235	3.33608	122184	18802.7	-2.70005
1206	277.039	22.5253	76702	72384.4	2679.1	3502.62	26713.8	29767.4	0.00094472	3.0247	74544.2	3091.86	-4.59155	0.00324526	2.48875	74544.2	28241.6	-1.40027
1207	537.106	22.5267	44119.7	41483.8	465.796	0	4098.31	4278.91	0.000987005	3.00568	42802.7	233.898	-7.51568	0.00116841	2.93241	42802.7	4189.61	-3.35281
1208	208.133	22.5336	139659	140696	23375.3	21683.8	101566	107486	7.10932e-05	4.14817	140178	22530.6	-2.63731	0.00703014	2.15304	140178	104527	-0.423382
1209	209.118	22.5439	71568.4	59770.9	16209	16591.7	115843	113133	0.0140473	1.85241	65670.7	16401.3	-2.00144	0.0150247	1.82319	65670.7	114489	0.801888
1210	323.148	22.5907	174233	196783	7192.15	6662.4	40316.5	34444.8	0.00396492	2.40177	185509	6928.27	-4.74285	0.00613004	2.21254	185509	37381.7	-2.31108
1212	436.182	22.6373	111265	110258	2681.78	5496.47	30183.5	43920.8	0.000196274	3.70714	110763	4090.13	-4.75919	0.00861743	2.06462	110763	37053.2	-1.57981
1213	457.152	22.6387	214634	195717	6836.58	6549.35	18172.3	16793.8	0.00226372	2.64518	205176	6693.96	-4.93786	0.00254326	2.59461	205176	17484.1	-3.55275
1214	435.178	22.6387	402243	398994	6358.81	8294.52	36788.9	32944	2.31139e-05	4.63613	400619	7327.67	-5.77273	4.73488e-05	4.32469	400619	34867.4	-3.52228
1215	452.196	22.6387	206593	183756	3070.96	3422.55	21385.3	20438.6	0.00352167	2.45325	195176	3247.76	-5.90919	0.00427334	2.36923	195176	20913	-3.2223
1216	458.157	22.6387	51770.8	45881.1	3315.9	4593.91	9345.02	6280.32	0.00447964	2.34876	48827	3955.91	-3.6256	0.00648775	2.18791	48827	7813.67	-2.64361
1217	394.199	22.6648	15249.9	14141.7	5112.15	5203.68	102778	226499	0.00338053	2.47102	14696.8	5158.92	-1.51036	0.136272	0.865592	14696.8	164640	3.48574
1218	392.194	22.6728	10706.1	8673.15	5688.63	6255.08	2.95279e+06	6.8642e+06	0.0719683	1.14286	9690.62	5972.85	-0.69817	0.129201	0.888735	9690.62	4.9085e+06	8.98448
1221	280.094	22.691	80290.6	80993.6	58651.3	62048.8	7038.73	5028.14	0.00722905	2.14092	80643.1	60351	-0.418173	0.000203692	3.69103	80643.1	6034.43	-3.74026
1226	308.11	22.7111	130326	129552	13494.4	15219.7	7343.12	4170.33	6.69079e-05	4.17452	129940	14358	-3.17792	0.000172861	3.7623	129940	5757.73	-4.4962
1227	318.044	22.7117	22711	23481.7	8254.55	7134.05	5243.67	2262.96	0.00194333	2.71145	23097.3	7695.3	-1.58568	0.00627375	2.20247	23097.3	3754.31	-2.62111
1228	306.171	22.7143	90054.8	77911.3	69990.8	76284.7	284967	254978	0.253661	0.595747	83984	73138.7	-0.199479	0.00748024	2.12608	83984	269974	1.68463
1229	262.239	22.7532	278736	544411	278817	524554	455525	544260	0.961388	0.0171011	411575	401687	-0.035084	0.592739	0.227136	411575	499894	0.280467
1230	113.06	22.7617	48241.1	55794.2	15658	14325.9	59395.5	66659.8	0.0105577	1.97643	52018.7	14992.9	-1.79475	0.170397	0.768539	52018.7	63028.6	0.276979
1233	293.186	22.8176	673116	614913	210161	170405	742000	736503	0.00597897	2.22337	644016	190284	-1.75894	0.0826893	1.08255	644016	739253	0.198971
1234	237.124	22.8176	14791.3	17729.6	78813.4	78414.1	111370	122966	0.000564954	3.24799	16261.5	78614.8	2.27334	0.00349476	2.45658	16261.5	117169	2.84906
1235	170.089	22.8176	25914.3	30320.3	276263	280421	385227	421966	0.000146501	3.83416	28118.3	278343	3.30728	0.00241904	2.61636	28118.3	403597	3.84334
1236	169.086	22.8209	240858	307609	2.81379e+06	2.81216e+06	3.92571e+06	4.35733e+06	0.00017289	3.76223	274234	2.81298e+06	3.35862	0.00317343	2.49847	274234	4.14152e+06	3.91668
1237	191.068	22.8209	35559.5	49605.5	166161	157961	213115	232255	0.0046006	2.33719	42583.5	162062	1.92818	0.00431587	2.36493	42583.5	222686	2.38664
1238	228.16	22.8268	23160.8	26450.9	235330	234831	298084	311594	6.26072e-05	4.20338	24806.9	235081	3.24435	0.00061577	3.21058	24806.9	304840	3.61924
1239	350.145	22.84	134073	139621	11507.7	11587	33501.4	32222.9	0.000490023	3.30978	136848	11548.4	-3.56681	0.00074883	3.12562	136848	32863.2	-2.05803
1242	577.308	22.8967	43244.1	37652.5	193.796	359.218	7207.15	5663.71	0.00481283	2.3176	40449.3	277.507	-7.18745	0.00719291	2.1431	40449.3	6436.43	-2.65178
1243	286.155	22.9125	294728	306981	44034.5	51050.1	49588.6	197635	0.000775844	3.11023	300855	47543.3	-2.66176	0.13973	0.854711	300855	123613	-1.28324
1244	259.133	22.9127	89451.2	104909	10528	9013.67	15032	14355.2	0.00780118	2.10784	97181	9771.85	-3.31397	0.00868187	2.06139	97181	14694.6	-2.72539
1245	589.225	22.9127	30165.6	31612.8	0	274.284	20395.8	19352.3	0.000573086	3.24178	30890.2	138.142	-7.80485	0.00649533	2.1874	30890.2	19875.1	-0.636191
1248	592.246	22.9207	47321.9	49230.7	246.782	1159.02	6675.85	5009.51	0.000493997	3.30628	48277.3	703.901	-6.09983	0.000890167	3.05053	48277.3	5843.68	-3.0464
1250	285.133	22.9293	1.84805e+06	1.989e+06	16723.2	14108.2	274490	245020	0.00136899	2.8636	1.91852e+06	15416.7	-6.95936	0.00187869	2.72615	1.91852e+06	259756	-2.88477
1251	636.271	22.9367	37232.8	36648.1	202.639	205.315	1230.2	884.83	6.33285e-05	4.1984	36941.5	204.977	-7.49364	8.95299e-05	4.04803	36941.5	1058.52	-5.12513
1252	635.268	22.9447	106180	101153	445.951	703.084	5383.43	5365.66	0.000595549	3.22508	103667	575.518	-7.49289	0.000653378	3.18484	103667	5375.54	-4.26941
1255	297.008	23.1394	9793.98	14834.9	14050.3	13579.3	96846	88028.9	0.613477	0.212202	12315.4	13815.8	0.165851	0.00399301	2.3987	12315.4	92438.5	2.90803
1257	475.075	23.1409	94754.4	117448	1372.56	1654.37	809614	726587	0.0115678	1.93675	106102	1514.46	-6.1305	0.0041996	2.37679	106102	768101	2.85584
1258	491.035	23.1473	5223.66	5031.82	276.545	372.246	56038	52376.8	0.000497671	3.30306	5128.74	325.396	-3.97834	0.00139209	2.85633	5128.74	54208.4	3.40184
1259	422.063	23.1478	14919.1	20089.3	2640.65	2149.9	115367	99915.7	0.0282902	1.54836	17505.2	2396.27	-2.86892	0.00806974	2.09314	17505.2	107642	2.62039
1260	330.033	23.1478	12904.2	11391.6	5772.37	7764.73	31959.6	27701.3	0.050036	1.30072	12148.9	6769.55	-0.843693	0.0159383	1.79756	12148.9	29831.5	1.29601
1261	477.068	23.1478	11387.6	11992.8	475.868	489.767	70478.3	65787.5	0.000728495	3.13757	11691.2	483.817	-4.59481	0.00175085	2.75675	11691.2	68133.9	2.54295
1262	454.089	23.1478	21409	27810	872.732	0	165002	140804	0.0173908	1.75968	24610.5	437.366	-5.81429	0.0093824	2.02769	24610.5	152904	2.63528
1263	472.113	23.1478	19279	23431.9	728.17	487.316	116482	94298.1	0.00990083	2.00433	21356.5	608.743	-5.1327	0.0175593	1.75549	21356.5	105391	2.30301
1267	470.112	23.1537	144752	185203	1365.6	1004.71	1.27336e+06	1.12262e+06	0.0149093	1.82654	164978	1186.15	-7.11984	0.00565796	2.24734	164978	1.19799e+06	2.86027
1268	421.06	23.1537	68169	77063.5	2914.78	3710.8	508761	465321	0.00412521	2.38455	72617.2	3313.79	-4.45376	0.00284979	2.54519	72617.2	487042	2.74566
1270	246.02	23.1558	1572.95	2618.84	4869.71	4407.02	23235.6	22399.5	0.0470447	1.32749	2096.89	4639.37	1.14567	0.00104224	2.98203	2096.89	22818.6	3.44388
1271	455.087	23.1558	16161.2	21484.9	1621.01	1793.78	63364.9	56568.9	0.0233667	1.6314	18824.1	1708.39	-3.46187	0.010828	1.96545	18824.1	59967.9	1.67161
1272	220.178	23.1707	65296.6	72261.3	10269.9	9038.84	26910.5	23910.1	0.00355835	2.44875	68779.9	9655.36	-2.83259	0.0075576	2.12162	68779.9	25411.3	-1.43652
1274	440.152	23.1787	43657.3	48578.7	3993.9	4378.81	7824.59	7799.72	0.0034469	2.46257	46119	4187.35	-3.46125	0.00410125	2.38708	46119	7813.15	-2.56139
1275	803.22	23.1856	19277.1	26940.4	0	0	41701.6	29500.5	0.0264089	1.57825	23109.7	1	-14.4962	0.225044	0.647733	23109.7	35602.1	0.62346
1277	418.171	23.1947	154302	172089	4387.37	6622.56	12443.7	12849.7	0.00321552	2.49275	163197	5505.96	-4.88947	0.00347345	2.45924	163197	12647.7	-3.68967
1280	399.155	23.2027	179153	207525	7738.9	8404.21	19286	20011	0.00581505	2.23545	193340	8072.56	-4.58197	0.00660882	2.17988	193340	19649.5	-3.29857
1281	290.176	23.2038	2422.99	2853.77	8471.79	8387.14	330683	547624	0.00143365	2.84356	2639.38	8430.46	1.67541	0.0565604	1.24749	2639.38	439155	7.37838
1282	291.178	23.2038	17655.1	16487.8	10299.2	10447.1	81232.6	119290	0.00762572	2.11772	17072.5	10374.2	-0.718674	0.048585	1.3135	17072.5	100262	2.55403
1283	767.3	23.2107	54664.3	64599.1	0	0	208.371	0	0.0068677	2.16319	59632.7	1	-15.8638	0.00689452	2.1615	59632.7	105.186	-9.14702
1285	752.298	23.2187	24880.3	32740.4	0	0	556.947	0	0.0181045	1.74221	28811.3	1	-14.8143	0.0185399	1.73189	28811.3	279.474	-6.68778
1286	679.294	23.2192	2.17164e+06	2.42401e+06	223.612	393.12	260487	196981	0.00300297	2.52245	2.29783e+06	309.366	-12.8587	0.00393156	2.40543	2.29783e+06	228735	-3.32852
1287	401.161	23.2347	529432	639870	5709.11	5964.95	25662.1	26559.2	0.00897897	2.04677	584652	5838.03	-6.64595	0.00963364	2.01621	584652	26111.7	-4.48481
1288	402.165	23.2347	133011	163393	7302.88	7560.98	17057.7	15573.9	0.0114468	1.94131	148203	7432.93	-4.3175	0.0130394	1.88474	148203	16316.8	-3.18315
1290	347.19	23.2352	1.26302e+06	1.32612e+06	10645.1	10256.6	212928	185289	0.00060313	3.21959	1.29457e+06	10451.8	-6.95258	0.000987163	3.00561	1.29457e+06	199109	-2.70084
1292	481.099	23.2507	46792	45378.4	200.467	1707.19	15040.7	13873.7	0.000523478	3.2811	46086.2	954.829	-5.59295	0.000838703	3.07639	46086.2	14458.2	-1.67245
1294	799.27	23.2677	30748.9	32828	0	0	2729.36	2579.02	0.00106777	2.97152	31789.4	1	-14.9563	0.00127742	2.89366	31789.4	2655.19	-3.58166
1295	663.299	23.2682	1.21707e+06	1.18838e+06	429.198	914.986	135276	104844	0.000142438	3.84637	1.20273e+06	673.092	-10.8032	0.000372892	3.42842	1.20273e+06	120061	-3.32447
1296	664.303	23.2821	441616	431768	444.931	236.332	50807.7	40922.6	0.000127366	3.89495	436693	341.632	-10.32	0.000318502	3.49689	436693	45866.1	-3.25112
1297	665.307	23.2821	131088	130745	0	0	28598	22527.8	1.71726e-06	5.76516	130917	1	-16.9983	0.000831573	3.0801	130917	25563.9	-2.35648
1298	313.166	23.3317	6.7731e+06	5.99541e+06	160188	169545	576052	554005	0.00388675	2.41041	6.38426e+06	164867	-5.27514	0.0044389	2.35272	6.38426e+06	565030	-3.49812
1299	330.192	23.3317	5.71198e+06	4.97769e+06	209661	204940	604643	541064	0.00506841	2.29513	5.34483e+06	207301	-4.68834	0.00591095	2.22834	5.34483e+06	572855	-3.2219
1302	336.151	23.3477	955821	872659	59816.1	59726.4	160480	151427	0.00235967	2.62715	914241	59772.3	-3.93503	0.0030287	2.51874	914241	155955	-2.55145
1303	381.203	23.3477	555671	515134	38434.7	40665	110577	112905	0.00167172	2.77684	535404	39550.8	-3.75885	0.00228847	2.64045	535404	111742	-2.26046
1305	213.153	23.3567	42520.7	41830.2	183361	186832	26857.7	141150	0.000153212	3.81471	42176.4	185097	2.13378	0.540352	0.267323	42176.4	84005.1	0.99404
1306	424.213	23.3957	197885	179057	3974.36	5907.61	12011.3	11083.5	0.00264838	2.57702	188472	4941.99	-5.25311	0.00282622	2.54879	188472	11548.4	-4.02859
1307	423.21	23.4042	774011	680111	6980.7	7790.34	32066.7	25486.3	0.00422927	2.37373	727062	7386.52	-6.62104	0.00451216	2.34562	727062	28777.5	-4.65907
1308	204.159	23.542	2614.74	3058.15	3294.68	1698.18	34088.2	36210.8	0.721289	0.141891	2837.45	2497.43	-0.18415	0.00112392	2.94926	2837.45	35150.5	3.63088
1310	231.159	23.5897	177525	162960	11077.4	14007.6	295493	284508	0.00221152	2.65531	170243	12543.5	-3.76258	0.00575126	2.24024	170243	290001	0.768463
1311	345.175	23.6697	74726.8	106784	10233.8	10784.6	19015.2	19158	0.0376679	1.42403	90756.2	10510.2	-3.11021	0.0465538	1.33205	90756.2	19087.6	-2.24936
1312	306.264	23.7328	33431.8	65139.6	33206.2	61135.4	51997.3	71281.7	0.929392	0.0318013	49286.7	47171.8	-0.0632748	0.574071	0.241034	49286.7	61640.5	0.32268
1313	292.191	23.8317	14617.6	13651.1	8768.13	10060.4	133629	131520	0.0280002	1.55284	14135.3	9415.26	-0.586233	9.5937e-05	4.01801	14135.3	132575	3.22943
1314	467.168	23.8325	87926.5	105035	3852.55	4405.45	8303.07	7986.91	0.00847968	2.07162	96481.7	4130	-4.54604	0.0092509	2.03382	96481.7	8145.99	-3.56609
1315	446.211	23.8387	144119	204545	5569.29	7261.89	16844.1	18434.9	0.0309059	1.50996	174333	6416.59	-4.76389	0.0352492	1.45285	174333	17640.5	-3.30488
1316	327.171	23.8797	184177	174319	22420.4	15324.5	276839	275958	0.00143097	2.84437	179249	18873.4	-3.24753	0.00258471	2.58759	179249	276400	0.624791
1318	308.156	23.8797	7382.2	6574.36	6436.71	7374.58	62851.4	59089.3	0.9173	0.0374888	6979.28	6906.64	-0.015093	0.00126732	2.89711	6979.28	60971.4	3.12698
1319	591.314	23.8797	6724.39	5565.1	216.372	241.748	45274.1	49624.8	0.00946934	2.02368	6145.75	230.06	-4.73951	0.00295754	2.52907	6145.75	47450.4	2.94876
1320	302.193	23.8957	10437.5	12258.4	12005.5	11716.1	89122.8	90864.5	0.633896	0.197982	11348.9	11861.8	0.0637719	0.000256528	3.59086	11348.9	89994.6	2.98729
1321	221.154	23.8957	10520.2	9664.73	10581.4	10277.9	68161.5	74427.9	0.5349	0.271727	10093.4	10430.6	0.0474107	0.00265905	2.57527	10093.4	71295.7	2.8204
1322	321.132	23.8957	412075	479701	15040.7	9414.08	23468.4	26089.1	0.006066	2.2171	445889	12228.4	-5.18838	0.00639517	2.19415	445889	24779.7	-4.16945
1323	322.135	23.8957	74403.8	86835.9	6419.69	6500.91	9317.54	7791.17	0.00695281	2.15784	80620.9	6461.3	-3.64126	0.00746759	2.12682	80620.9	8555.36	-3.23625
1326	183.138	23.9122	48381.8	46808.4	74555.4	76690.6	251093	250739	0.00223115	2.65147	47596.1	75624	0.668002	1.57272e-05	4.80335	47596.1	250917	2.39829
1327	267.158	23.9122	18255.9	15424	25202	27525.1	159919	150814	0.0350483	1.45533	16841	26364.6	0.646626	0.00118229	2.92727	16841	155368	3.20564
1328	143.07	23.9277	68230.6	76973.2	21059.9	19764.2	19122.7	19251.2	0.00709323	2.14916	72602.9	20413.1	-1.83053	0.00663211	2.17835	72602.9	19187.9	-1.91983
1330	289.163	23.9437	43791.9	51366.8	8629.47	8276.2	24740.1	21169.7	0.00926039	2.03337	47580.4	8453.84	-2.49269	0.0277165	1.55726	47580.4	22955.9	-1.0515
1331	635.306	23.9757	156326	176326	0	217.264	9692.46	8985.77	0.00360037	2.44365	166327	109.632	-10.5671	0.0040381	2.39382	166327	9340.12	-4.15444
1332	636.309	23.9757	56371.1	65607.1	0	0	4386.97	3277.96	0.00568441	2.24531	60990.1	1	-15.8963	0.00655694	2.1833	60990.1	3833.47	-3.99185
1333	238.189	23.9917	29495.3	24732.5	2969.27	4402.74	7282.95	7927.72	0.0110814	1.95541	27114.9	3687.01	-2.87856	0.0148372	1.82865	27114.9	7606.33	-1.83381
1334	220.178	23.9997	39613.5	32507	4859.66	6501.56	12600.2	10942.9	0.014106	1.8506	36061.3	5681.61	-2.66608	0.0218291	1.66096	36061.3	11772.5	-1.61503
1335	237.185	24.0082	160179	140198	8375.41	11106.9	38672.6	38769.4	0.0051151	2.29115	150189	9742.14	-3.9464	0.00793784	2.1003	150189	38722	-1.95555
1336	209.114	24.0246	20478.6	18808.8	16517.1	17245.9	132067	131635	0.0937254	1.02814	19644.7	16882.5	-0.21861	5.90658e-05	4.22866	19644.7	131852	2.74671
1338	475.213	24.0327	118141	125013	2536.4	3322.65	15026.2	12634.6	0.000848619	3.07129	121578	2930.52	-5.37458	0.00113823	2.94377	121578	13831.4	-3.13587
1341	971.409	24.0407	22405.4	16810.5	0	0	0	0	0.0197536	1.70435	19609	1	-14.2592	0.0197536	1.70435	19609	1	-14.2592
1342	498.204	24.0407	151228	134132	2245.78	2505.55	15603.8	13539.9	0.00369211	2.43273	142681	2376.66	-5.90771	0.0044867	2.34807	142681	14572.9	-3.29144
1345	493.248	24.0567	396614	344971	6780.7	6595.74	31003.5	24160.5	0.00499176	2.30175	370793	6689.22	-5.79263	0.0057104	2.24333	370793	27583	-3.74876
1347	315.181	24.0568	4.7281e+06	5.48344e+06	39273.9	35710.8	443135	417870	0.00550709	2.25908	5.10577e+06	37493.4	-7.08935	0.00646956	2.18913	5.10577e+06	430504	-3.56803
1348	477.117	24.0727	30674.6	34452.6	3232.6	1632.99	7200.9	6707.13	0.00460306	2.33695	32564.6	2433.79	-3.74203	0.00548815	2.26057	32564.6	6955.01	-2.22718
1349	559.17	24.0727	31528.3	30309.7	592.165	906.799	5179.12	4069.18	0.000434814	3.3617	30920	750.482	-5.36458	0.000980979	3.00834	30920	4625.15	-2.74097
[truncated: 1,613 more rows]

## Sheet: co-regulated (up)
Supplementary Data 3 - High resolution mass spectrometry data of metabolites in P. fici.
[truncated: 227 more rows]

## Sheet: co-regulated (down)
Supplementary Data 3 - High resolution mass spectrometry data of metabolites in P. fici.
[truncated: 1,320 more rows]

[truncated: 2 more sheets: CsdA_H26A-Y29A (7191), CsdA_ΔN-terminal (7191)]
