# Supplementary material for: Fungal secondary metabolism is governed by an RNA-binding protein CsdA/RsdA complex
Source: Nat Commun. 2023 Nov 14;14:7351. doi: 10.1038/s41467-023-43205-2 (PMC10645843; doi:10.1038/s41467-023-43205-2)
Supplement: Supplementary file 7 — Supplementary Data 4 [file 41467_2023_43205_MOESM7_ESM.xlsx]

## Sheet: RsdA
Supplementary Data 4 - RNA-seq data for regulated BGCs in P. fici.
Positive regulation (36)
No.	Gene ID	Cluster Number	Type	P. fici CK_1_fpkm	P. fici CK_2_fpkm	P. fici CK_3_fpkm	P. fici CK_mean	ΔcsdA_1_fpkm	ΔcsdA_2_fpkm	ΔcsdA_3_fpkm	ΔcsdA_mean	Log2foldchange	p value	ΔrsdA_1_fpkm	ΔrsdA_2_fpkm	ΔrsdA_3_fpkm	ΔrsdA_mean	Log2foldchange	p value
1	PFICI_00355	18	NR-PKS	5.11194	1.68387	2.97904	3.25829	3.15105	3.49704	5.54156	4.06322	0.31851	0.61867	0.290328	0.874597	1.64406	0.936327	-1.79903	0.0335052
	PFICI_00356			9.91396	4.20214	16.9926	10.3696	20.1134	16.852	18.0624	18.3426	0.822846	0.142676	1.65604	7.98197	6.6984	5.44547	-0.929225	0.238899
	PFICI_00357			0	0	0	0	2.30883	0	0	0.769611	2.0375	0.609224	0.74455	0	2.40926	1.05127	2.51765	0.476817
	PFICI_00358			0	0.789006	0.413593	0.400866	1.49991	1.65743	2.6378	1.93171	2.26869	0.0350836	0.906917	1.74851	0.880398	1.17861	1.55589	0.249426
	PFICI_00359			2.40829	0.61976	1.94925	1.6591	3.53451	2.48545	2.91372	2.97789	0.84389	0.280241	3.41941	5.40792	4.14928	4.32554	1.38248	0.0830676
	PFICI_00360			2.83947	0.389718	1.22573	1.48497	5.00079	2.12108	3.90871	3.67686	1.30804	0.0759771	4.16601	2.75288	0.869719	2.5962	0.805967	0.348596
	PFICI_00361			0	0	0	0	0	0.313676	0	0.104559	1.16342	0.773936	0.377604	0	0	0.125868	1.56249	0.699936
	PFICI_00362			0	0	1.01946	0.339821	0	0.185699	0.203184	0.129628	-1.3904	0.57121	0.670636	0.269367	0.361681	0.433895	0.352571	0.878027
	PFICI_00363			1.79841	1.61984	2.2744	1.89755	4.1241	2.25375	1.74068	2.70618	0.512116	0.376525	0.0797962	0	0.516419	0.198738	-3.2552	0.000920665
	PFICI_00364			1.55388	1.2304	1.0642	1.28283	2.36825	2.18521	1.61968	2.05772	0.681714	0.242564	0.678854	0.613504	0.411877	0.568079	-1.17517	0.166936
	PFICI_00365			1.01205	5.72976	6.14355	4.29512	1.85665	11.6384	8.16295	7.21932	0.749165	0.384209	0	0	0	0	-5.6936	0.000725112
	PFICI_00366			0.332178	0.512904	0.537724	0.460936	0.650025	0.914188	1.28606	0.950089	1.0435	0.0964745	0	0.0947201	0	0.0315734	-3.86779	0.00909313
	PFICI_00367			1.21768	0.752068	0.78846	0.919401	1.42969	2.15432	3.14289	2.2423	1.28621	0.116703	0.172892	0.208331	0	0.127074	-2.85502	0.105107
	PFICI_00368			2.33153	4.00004	4.40328	3.57829	4.75258	6.56939	4.68052	5.33416	0.575993	0.304838	0.183913	0.664833	0.892675	0.580473	-2.62397	0.00484044
	PFICI_00369			5.24609	12.5057	11.3975	9.71644	6.48369	11.3982	8.01737	8.63309	-0.170551	0.669871	0	0	0	0	-7.74315	9.24e-09
	PFICI_00370			6.61691	12.5747	6.79758	8.66306	6.90993	7.05403	5.91183	6.62526	-0.386899	0.352416	0.903368	0.653124	0	0.51883	-4.06154	1.63e-06
	PFICI_00371			601.813	701.903	1173.97	825.897	926.519	1247.6	1168.26	1114.13	0.431879	0.221017	60.4405	37.0829	38.5771	45.3668	-4.18625	9e-27
	PFICI_00372			6.62062	4.86793	12.6311	8.03989	10.0637	12.8288	12.511	11.8012	0.55368	0.319554	8.05738	4.44995	5.97497	6.16077	-0.384066	0.575814
	PFICI_00373			1.57953	0.541976	1.27845	1.13332	3.09091	6.83103	6.79475	5.57223	2.2977	0.0120702	0	0	1.81426	0.604754	-0.906135	0.600383
	PFICI_00374			0	0	0	0	0	0	0	0	NA	NA	0	0	0	0	NA	NA
	PFICI_00375			0	0	0	0	0	0	0	0	NA	NA	0	0	0	0	NA	NA
	PFICI_00376			0	0	0	0	0	0	0	0	NA	NA	0	0	0	0	NA	NA
2	PFICI_01038	20	NRPS	419.731	432.061	710.084	520.625	600.867	604.217	613.157	606.08	0.219264	0.418632	35.1711	57.0959	46.63	46.299	-3.49119	0.00753017
	PFICI_01039			102.995	115.667	125.581	114.748	75.5799	89.2589	92.0157	85.6181	-0.422479	0.0244868	16.6322	9.45349	9.0376	11.7078	-3.29293	0.000122964
	PFICI_01040			24.4201	40.6559	33.1442	32.7401	23.0267	20.7947	23.208	22.3431	-0.551227	0.0940538	1.96413	1.03847	0.907951	1.30352	-4.65058	0.00260454
	PFICI_01041			53.5109	54.0814	44.8862	50.8262	48.5488	43.7977	38.5047	43.6171	-0.220679	0.157741	157.25	143.708	191.095	164.018	1.69021	0.00141623
	PFICI_01042			1.45143	1.19525	0.469908	1.03886	1.91716	1.54072	3.18428	2.21405	1.09169	0.111594	1.64865	1.98658	3.33425	2.32316	1.16108	0.096212
	PFICI_01043			0	0	0.641826	0.213942	0	0	0	0	NA	0.373901	2.81476	8.14015	2.73246	4.56246	4.41452	0.0732772
	PFICI_01044			58.9254	40.6007	89.2333	62.9198	115.425	107.894	126.333	116.551	0.88937	0.0240484	279.559	414.642	477.233	390.478	2.63366	0.00548185
	PFICI_01045			0	0	0	0	0	0	0	0	0	0	0	0	0	0	0	0
	PFICI_01046			0	0	0	0	0	0	0	0	0	0	0	0	0	0	0	0
	PFICI_01047			0	0	0	0	0	0	0	0	0	0	0	0	0	0	0	0
	PFICI_01048			0.858401	0	0	0.286134	0.157478	0.253115	0	0.136864	-1.06394	0.640016	0.45705	0	0.246492	0.234514	-0.287015	0.877834
3	PFICI_01170	21	Terpene	12.2983	8.34992	8.2598	9.636	21.3137	23.4556	20.9366	21.902	1.18456	0.0015126	8.73086	8.95362	9.01655	8.90034	-0.114573	0.82227
	PFICI_01171			3.47721	16.1071	4.50308	8.02914	3.31715	2.46076	2.01935	2.59909	-1.62724	0.0179018	22.7108	18.4423	23.9638	21.7056	1.43475	0.0147414
	PFICI_01172			46.5337	37.7495	38.1628	40.8153	49.9773	47.0704	29.2311	42.0929	0.0444661	0.983378	85.9796	65.1148	127.428	92.8409	1.18565	0.00142395
	PFICI_01173			0	1.52992	2.10519	1.2117	3.54461	10.2989	14.6252	9.48956	2.96931	0.000493605	0.527567	0	0	0.175856	-2.78457	0.209195
	PFICI_01174			9.85922	10.8738	19.7599	13.4976	25.8389	26.5798	28.7795	27.0661	1.00378	0.00886965	10.1657	7.02835	9.437	8.877	-0.604561	0.206953
	PFICI_01175			1.52103	0	1.2311	0.917377	1.95328	1.34551	2.20829	1.83569	1.00074	0.37716	2.42958	3.25289	3.9309	3.20446	1.80449	0.10169
	PFICI_01176			79.3946	79.3835	77.3899	78.7227	64.9437	57.0588	73.6323	65.2116	-0.27165	0.258341	104.446	97.8599	161.795	121.367	0.624523	0.0611906
	PFICI_01177			44.8518	64.73	24.445	44.6756	12.4045	24.0582	28.505	21.6559	-1.04473	0.0183326	45.7621	55.1423	55.1416	52.0153	0.21945	0.575977
4	PFICI_02657	27	HR-PKS	0	0	0	0	0.262897	0	0.462342	0.241747	1.92238	0.584487	0.254337	0	0	0.0847789	NA	NA
	PFICI_02658			0	0	0.323875	0.107958	1.46818	0	0	0.489394	2.18052	0.522058	0	0	0	0	NA	NA
	PFICI_02659			0	0	0	0	0	0	0	0	NA	NA	0	0	0	0	NA	NA
	PFICI_02660			0.544133	0	0	0.181378	1.19789	0.320895	1.05333	0.85737	2.24092	0.289588	0.386294	0	0	0.128765	-0.494262	0.985206
	PFICI_02661			1.73397	0.892454	3.50865	2.04502	0	0.102258	0.33566	0.145973	-3.80835	0.00054757	0	0	0	0	-6.17438	7.3e-05
	PFICI_02662			225.873	303.552	115.416	214.947	105.477	122.105	114.463	114.015	-0.914756	0.0156557	10.5282	6.83106	6.5515	7.97025	-4.75321	1.1e-22
	PFICI_02663			3.29235	0.847266	15.9888	6.70946	11.476	16.9891	9.02884	12.498	0.897426	0.302188	7.01196	0	0	2.33732	-1.52134	0.328537
	PFICI_02664			0	0	0	0	0	0	0	0	NA	NA	0	0	0	0	NA	NA
	PFICI_02665			0.35216	0.621438	0.325755	0.433118	0	0	0.097387	0.0324623	-3.73792	0.00239288	0	0	0	0	-5.70753	0.000385384
	PFICI_02666			0.781851	2.68273	1.0547	1.50643	0.764984	0.92217	1.68167	1.12294	-0.42385	0.61187	0	0	0	0	-5.13078	0.00427527
	PFICI_02667			62.2569	80.036	394.835	179.043	220.102	188.96	139.442	182.835	0.030238	0.968273	2.94652	0.946798	0.953452	1.61559	-6.7921	7.54e-21
	PFICI_02668			2.43333	2.2265	7.00271	3.88751	6.54729	5.58063	5.93163	6.01985	0.630881	0.211729	1.91942	0.84805	1.13868	1.30205	-1.57806	0.014655
	PFICI_02669			28.5921	25.1596	114.591	56.1142	26.0576	19.5814	27.9717	24.5369	-1.19341	0.0295102	33.0665	10.6515	20.1284	21.2821	-1.39872	0.0281159
5	PFICI_03124	28	Other	3.93262	4.7461	6.14654	4.94176	9.55313	11.1962	9.18779	9.97903	1.01388	0.00488516	22.72	20.5329	28.0369	23.7633	2.26564	0.00125533
	PFICI_03125			0.650239	0.66934	0.350865	0.556815	1.11337	3.57904	2.37759	2.35667	2.08148	0.0666041	3.53909	4.07912	4.48123	4.03315	2.85664	0.000284257
	PFICI_03126			15.3298	21.0402	32.0535	22.8078	20.6238	31.4912	36.2698	29.4616	0.369306	0.379854	29.5655	34.9701	24.3577	29.6311	0.377584	0.303618
	PFICI_03127			19.5463	20.3887	15.3987	18.4446	10.3273	15.2158	16.6485	14.0639	-0.391203	0.149253	27.1977	28.0909	20.3556	25.2147	0.451071	0.0790982
	PFICI_03128			19.0021	22.0362	9.27996	16.7728	11.4142	13.0975	16.5554	13.689	-0.2931	0.497186	13.1485	6.44721	3.40743	7.66772	-1.12925	0.130972
	PFICI_03129			19.5072	14.7255	22.1045	18.779	23.8579	32.9783	19.3005	25.3789	0.434506	0.221768	23.081	17.7998	10.4562	17.1123	-0.134086	0.714993
	PFICI_03130			28.4616	40.5661	59.8951	42.9743	66.1917	66.1064	67.2451	66.5144	0.630194	0.0620033	34.8159	37.8321	24.6442	32.4307	-0.406113	0.350559
	PFICI_03131			42.5611	63.8916	66.0264	57.493	54.6564	76.6938	67.5135	66.2879	0.205359	0.422262	109.95	101.135	82.1558	97.7469	0.765664	0.0222743
	PFICI_03132			3.43622	3.26507	11.125	5.94209	8.34058	12.0029	9.72187	10.0218	0.754096	0.219274	21.5798	38.8918	27.0209	29.1642	2.29516	0.015448
6	PFICI_03880	29	Terpene	2.3862	0	8.69115	3.69245	3.50208	6.33252	4.61918	4.81793	0.383834	0.769324	5.92908	2.04126	5.48162	4.48399	0.280204	0.850158
	PFICI_03881			198.494	105.685	203.132	169.104	255.88	272.465	349.892	292.745	0.791737	0.0247342	79.0964	52.3715	31.884	54.4506	-1.63489	0.000210946
	PFICI_03882			22.767	12.073	51.9317	28.9239	64.5493	83.2036	65.8856	71.2128	1.29988	0.00731828	23.0198	13.8692	9.11302	15.334	-0.915527	0.12394
	PFICI_03883			23.5657	8.53521	25.9616	19.3542	22.2567	25.2215	27.5962	25.0248	0.370713	0.424945	8.21004	6.71972	4.26067	6.39681	-1.59722	0.00280564
	PFICI_03884			14.5285	1.82382	11.1856	9.17931	33.5441	27.3757	16.0056	25.6418	1.48204	0.0157063	4.77973	4.24382	0.407014	3.14352	-1.546	0.0843411
	PFICI_03885			27.8674	11.4744	35.2297	24.8572	60.9595	49.9121	46.0677	52.3131	1.07351	0.0263571	6.21775	3.85965	2.13392	4.07044	-2.61041	6.77e-06
	PFICI_03886			11.0716	6.15069	5.40521	7.54252	4.77159	5.49293	6.01014	5.42489	-0.475453	0.248393	3.11906	1.80403	0.403714	1.7756	-2.08674	0.00254599
	PFICI_03887			70.1153	24.5575	49.9217	48.1981	21.3494	28.9961	21.2134	23.853	-1.01481	0.0130657	3.30467	0.995514	2.33919	2.21313	-4.44482	1.64e-14
	PFICI_03888			4.29201	0.662713	4.51608	3.15693	1.88974	4.04984	4.84658	3.59539	0.187622	0.820339	1.2188	1.10147	0	0.773424	-2.02919	0.0557002
7	PFICI_04038	31	Terpene	120.158	100.274	446.252	222.228	220.618	225.707	182.188	209.504	-0.0850597	0.84959	8.77606	3.38399	4.5437	5.56792	-5.31876	1.24e-17
	PFICI_04039			5608.73	6128.51	7096.72	6277.99	3370.17	4658.38	3585.6	3871.38	-0.697453	0.00644605	2840.07	920.96	590.931	1450.65	-2.1136	4.43e-05
	PFICI_04040			1144.23	1028.57	2371.75	1514.85	1221.39	1172.48	658.643	1017.5	-0.574141	0.139668	580.513	88.8389	36.5376	235.297	-2.68662	NA
	PFICI_04041			70.4426	35.9461	141.808	82.7322	135.637	130.664	74.5912	113.63	0.45783	0.365076	70.9528	8.24065	2.07464	27.0894	-1.61072	0.229752
	PFICI_04042			573.688	959.895	956.904	830.162	301.044	442.558	268.147	337.25	-1.29958	8.93e-05	420.075	87.9876	49.2256	185.763	-2.15993	0.00061353
	PFICI_04043			2098.55	1836.27	2967.62	2300.81	1307.23	1205.76	658.259	1057.08	-1.12206	0.00113208	176.81	24.1389	4.93217	68.6268	-5.06723	4.69e-05
	PFICI_04044			996.511	944.603	1707.82	1216.31	925.573	1151.95	766.02	947.847	-0.359788	0.244205	455.688	92.4839	56.9902	201.721	-2.59208	3.88e-05
	PFICI_04045			96.0782	222.331	228.37	182.26	139.706	220.962	197.274	185.981	0.0291584	0.989028	198.866	48.5764	14.8501	87.4308	-1.05978	0.128249
	PFICI_04046			87.0104	162.76	108.036	119.269	79.1832	133.341	134.425	115.65	-0.0444583	0.815453	57.5642	31.4805	16.8359	35.2935	-1.75674	0.00026016
8	PFICI_04352	32	NRPS-PKS	50.4783	83.3272	74.1749	69.3268	91.3816	89.8491	81.5408	87.5905	0.337361	0.31682	0	0	0.132073	0.0440242	-10.6209	1.48e-18
	PFICI_04353			1.6384	0.843263	2.32068	1.60078	1.35258	1.20778	0.528599	1.02965	-0.636621	0.394602	2.03549	2.62792	1.64664	2.10335	0.393916	0.615517
	PFICI_04354			6.94746	2.23486	6.85329	5.3452	5.25751	6.27378	7.28478	6.27203	0.230687	0.700033	3.39087	4.6431	2.49373	3.50923	-0.607089	0.350778
	PFICI_04355			0	0	0	0	0	0	0.143937	0.0479789	NA	NA	0	0	0	0	NA	NA
	PFICI_04356			0	0	0	0	0	0	0.874116	0.291372	1.86397	0.640875	0	0.38628	1.03732	0.474534	2.57891	0.45936
	PFICI_04357			5.63199	1.58112	4.97289	4.062	10.8957	4.83111	6.93786	7.55491	0.895224	0.211562	0.726962	0	0	0.242321	-4.0672	0.0120642
	PFICI_04358			2466.03	875.162	1215.75	1518.98	1056.91	662.443	462.582	727.31	-1.06246	0.0162896	4.61621	2.78122	3.73436	3.71059	-8.67724	1.26e-36
	PFICI_04359			16.9628	16.6296	21.5749	18.3891	16.5968	9.05082	5.73333	10.4603	-0.813922	0.122677	3.44065	1.38197	3.71116	2.84459	-2.69255	0.000349286
	PFICI_04360			5.74163	4.18646	1.23926	3.72245	0.877775	0.677208	0.432234	0.662406	-2.49046	1.45e-05	0.44158	0.122791	0.274787	0.279719	-3.7342	9.57e-08
	PFICI_04361			8.35377	6.27507	2.19291	5.60725	3.14792	2.39668	4.95332	3.49931	-0.680222	0.237249	5.93055	6.37362	8.81723	7.04047	0.328379	0.566247
	PFICI_04362			79.8181	88.5444	66.3716	78.2447	48.543	43.9556	53.0493	48.516	-0.689533	0.00809092	45.5619	69.1237	51.8683	55.518	-0.495038	0.129269
	PFICI_04363			85.8169	117.91	68.9836	90.9034	50.4656	48.1394	43.3798	47.3283	-0.941631	0.00172533	69.0084	93.4615	77.5564	80.0088	-0.184176	0.60269
	PFICI_04364			41.366	25.957	27.5188	31.6139	15.8013	18.0456	20.2932	18.0467	-0.808824	0.0160752	39.0215	55.9879	50.7677	48.5924	0.62017	0.0921018
9	PFICI_04867	34	Terpene	3.95082	2.71125	7.72791	4.79666	7.48958	8.34895	11.2595	9.03267	0.913123	0.0886574	23.3732	35.4869	20.4208	26.427	2.46191	0.0111621
	PFICI_04868			0	0	0	0	0	0	0	0	0	0	0	0	0	0	0	0
	PFICI_04869			3.49591	1.43944	3.96138	2.96558	3.59152	6.59732	1.80463	3.99782	0.430901	0.553655	0.496367	1.19622	0	0.564196	-2.39404	0.0474107
	PFICI_04870			1.08073	0	6.4147	2.49848	5.02272	2.97427	3.25433	3.75044	0.586011	0.580375	0	0	0	0	-5.40247	0.16802
	PFICI_04871			0.370507	0	5.6978	2.02277	2.44697	1.74801	1.43445	1.87647	-0.108309	0.941236	0	0.316948	0	0.105649	-4.25898	0.357133
	PFICI_04872			0	0.380307	0.897098	0.425802	0.542226	0.87152	2.38395	1.2659	1.57191	0.24931	0	0	0.424359	0.141453	-1.58986	0.391075
	PFICI_04873			0.437871	0	0	0.145957	0	0.258228	0	0.0860761	-0.76186	0.741635	0	0	0	0	-0.562345	0.884373
	PFICI_04874			5.31642	3.78872	7.6131	5.57275	8.40279	5.06469	7.65264	7.04004	0.337194	0.384094	5.51622	4.19806	2.81838	4.17756	-0.415729	0.362039
10	PFICI_05756	38	NRPS	27.263	26.451	74.5693	42.7611	45.0714	53.9629	65.3122	54.7822	0.357406	0.448771	4.22689	3.75297	8.27857	5.41948	-2.98007	7.24e-08
	PFICI_05757			2.26564	0	1.83379	1.36648	3.99018	1.60335	1.46194	2.35182	0.783319	0.496914	9045.52	10820.2	26736.4	15534	13.4727	1.82e-89
	PFICI_05758			51.0902	24.8612	84.2076	53.3863	85.2069	82.1719	88.1109	85.1632	0.67376	0.142684	19.1243	12.7141	20.2722	17.3702	-1.61985	0.00424938
	PFICI_05759			4.26386	3.29184	5.60809	4.38793	7.04005	6.6007	5.50263	6.38112	0.540271	0.422431	0	0	0.612189	0.204063	-4.42645	0.00285594
	PFICI_05760			6.74989	0.926423	0.728439	2.80158	0	0.265376	0	0.0884588	-4.98509	0.00482919	0.319461	0.769887	1.03373	0.707693	-1.98505	0.136702
	PFICI_05761			1.2953	0	1.88712	1.06081	0	1.22221	0.167162	0.463125	-1.19569	0.422811	0	0.443222	0	0.147741	-2.84402	0.152195
	PFICI_05762			0.764987	0	0	0.254996	0.280682	0.22557	0.246809	0.25102	-0.0226693	0.986169	0	0	0	0	-2.01522	0.617138
	PFICI_05763			1.50344	3.09522	0.608436	1.7357	2.75814	1.32995	0.242529	1.44354	-0.265904	0.77306	0.533666	0	0	0.177889	-3.28647	0.078948
	PFICI_05764			0.11986	0.431832	0.0970133	0.216235	0	0	0	0	-4.95014	0.00752595	0	0	0	0	-4.4473	0.031513
	PFICI_05765			0	0	0.440416	0.146805	0	0	0	0	NA	NA	0.386294	0	0	0.128765	-0.189169	0.985206
	PFICI_05766			4.17266	8.59046	16.8865	9.88322	47.4607	20.5064	14.8085	27.5919	1.48119	0.0226853	0	0	0	0	-6.44111	2.11e-05
	PFICI_05767			0	0.920055	1.08515	0.668401	0	0.263553	0	0.0878509	-2.92759	0.244342	0	0	0	0	-3.19062	0.29188
	PFICI_05768			12.8506	5.82035	40.7724	19.8145	44.6983	66.5387	52.4055	54.5475	1.46096	0.0107265	0.912294	0.659577	0	0.523957	-5.24096	5.83e-09
	PFICI_05769			5.14115	3.24747	7.94411	5.44425	10.0319	6.68401	8.59508	8.437	0.631998	0.154149	5.7236	9.89544	6.30781	7.30895	0.424932	0.379474
	PFICI_05770			21.6746	10.7958	27.4467	19.9724	19.7533	18.9673	22.7834	20.5013	0.0377124	0.988221	46.9066	37.681	48.5868	44.3915	1.15228	0.00813578
11	PFICI_06059	39	HR-PKS	10.8063	0.383576	8.14328	6.44437	1.36722	1.09877	1.68311	1.38303	-2.22021	0.0131976	0	0.318764	0.428006	0.248924	-4.69427	0.000768957
	PFICI_06060			0	0	0	0	0	0	0	0	NA	NA	0	0	0	0	NA	NA
	PFICI_06061			2.99225	4.50176	7.0794	4.8578	4.89827	11.6737	10.5451	9.03903	0.895865	0.0984356	1.30724	1.1814	1.3219	1.27018	-1.93527	0.00707992
	PFICI_06062			39.73	23.1157	13.3821	25.4093	14.849	12.0789	11.1462	12.6914	-1.00151	0.021186	94.952	65.2293	92.4023	84.1945	1.72837	7.95e-05
	PFICI_06063			266.534	213.394	399.152	293.026	241.886	73.6564	41.5421	119.028	-1.29973	0.019826	358.328	197.164	351.991	302.494	0.0458752	0.892553
	PFICI_06064			3.28641	2.89967	6.83996	4.34201	10.6801	9.13681	11.2089	10.3419	1.25207	0.0340446	16.9983	8.83564	24.2666	16.7002	1.94343	0.00302095
	PFICI_06065			19.8715	15.2278	15.1902	16.7632	12.3138	10.6772	13.6772	12.2227	-0.455729	0.152205	24.2958	21.7209	19.2741	21.7636	0.376623	0.292109
	PFICI_06066			0	0	0	0	0	0.639115	0	0.213038	1.16342	0.773936	63.0882	33.3746	37.3436	44.6021	8.90838	3.86e-12
	PFICI_06067			0	0	2.38323	0.794411	0	0	0.316661	0.105554	-2.91191	0.285922	28.2198	12.1744	21.9834	20.7925	4.71004	4.89e-07
	PFICI_06068			0.287716	0.177701	0.139725	0.201714	0.0844529	0.0678706	0.111392	0.0879051	-1.19829	0.284544	0.122554	0	0.178284	0.10028	-1.00828	0.513254
	PFICI_06069			6.60287	6.79683	10.2239	7.87453	6.31998	4.23255	6.48351	5.67868	-0.471637	0.273343	1.63045	0.245582	1.64872	1.17492	-2.74463	0.000265725
	PFICI_06070			14.732	5.75214	9.86807	10.1174	8.94673	2.39668	1.63897	4.32746	-1.22525	0.0809218	7.21283	12.6024	1.16699	6.99407	-0.532634	0.516688
	PFICI_06071			4.81659	4.40718	10.8292	6.68431	7.46174	3.47174	3.4533	4.79559	-0.47907	0.437965	8.35857	4.12032	1.84413	4.77434	-0.485477	0.580288
	PFICI_06072			16.7238	10.1123	13.1574	13.3312	17.5073	17.3803	14.2625	16.3834	0.297426	0.423597	26.236	32.014	29.5525	29.2675	1.13449	0.00113864
	PFICI_06073			50.1275	54.034	52.0556	52.0724	66.6287	78.0882	66.5218	70.4129	0.435322	0.168175	84.9382	109.631	129.277	107.948	1.05175	0.00191159
	PFICI_06074			26.8426	18.5796	22.4753	22.6325	19.358	21.5616	22.6959	21.2052	-0.0939789	0.724325	21.3561	8.70986	16.479	15.515	-0.544732	0.285881
	PFICI_06075			6.30369	5.07824	11.7571	7.71301	5.93306	6.70768	5.92446	6.1884	-0.317729	0.404278	0.778286	0.234455	0	0.33758	-4.51399	1.69e-08
	PFICI_06076			51.9494	31.2239	56.4394	46.5376	39.1449	42.562	31.7213	37.8094	-0.299651	0.33744	3.96029	1.78952	2.00234	2.58405	-4.17069	4.94e-15
12	PFICI_06344	40	NRPS-PKS	0	0	0	0	0	0	0	0	NA	NA	0	0	1.43629	0.478764	2.10739	0.599504
	PFICI_06345			6.6126	12.4792	18.7326	12.6081	7.68306	10.3992	13.8673	10.6498	-0.243523	0.606876	0.782408	0.471393	1.26588	0.839895	-3.908	3.32e-05
	PFICI_06346			4.04294	6.58936	5.72655	5.45295	4.45018	4.17246	1.52178	3.38147	-0.689384	0.239156	0.478364	0	0	0.159455	-5.09582	0.000221976
	PFICI_06347			0	5.0836	5.32959	3.47106	1.208	2.91242	1.06222	1.72755	-1.00665	0.504995	0	0	0	0	-3.68472	0.170034
	PFICI_06348			2076.73	451.493	993.1	1173.77	752.785	416.338	69.8424	412.988	-1.50698	0.0248892	33.8331	36.6222	17.628	29.3611	-5.3211	2.14e-23
	PFICI_06349			190.464	220.303	257.761	222.843	283.289	142.216	83.5847	169.697	-0.393067	0.331797	2999.08	3137.74	3080.99	3072.6	3.78537	2.32e-39
	PFICI_06350			27.7099	2.91722	20.3892	17.0055	16.637	5.19958	5.48598	9.10752	-0.900868	0.189848	1.78836	3.77114	1.08504	2.21485	-2.94072	0.000191995
	PFICI_06351			2.1362	1.8218	1.39165	1.78322	1.18525	0.73744	0.638777	0.853822	-1.06247	0.338417	0.221933	0.0445708	0.0598454	0.108783	-4.03496	0.000322759
	PFICI_06352			17.1446	1.72178	6.7691	8.54515	9.81934	1.97283	3.23788	5.01002	-0.770289	0.325474	0	0.715426	0.480303	0.398576	-4.42218	0.000253704
	PFICI_06353			83.8714	8.73053	93.8182	62.14	28.3529	29.4549	20.6747	26.1608	-1.24811	0.0531254	0.669016	3.2246	3.24727	2.38029	-4.70631	1.21e-07
	PFICI_06354			1.08148	0.278312	2.18835	1.18271	1.78563	0.159447	0.348919	0.764664	-0.629202	0.563783	0	0	0	0	-4.74637	0.0165238
	PFICI_06355			251.004	19.124	136.613	135.58	109.065	74.3627	96.9232	93.4502	-0.536879	0.375613	28.6233	26.0369	12.7127	22.4576	-2.59387	0.000119732
	PFICI_06356			102.955	13.0149	83.3304	66.4333	30.1538	24.7657	31.7595	28.893	-1.20119	0.0361008	14.1051	11.9747	7.77991	11.2866	-2.5573	6.35e-05
	PFICI_06357			27.0229	1.73855	12.0752	13.6122	11.9806	7.80218	6.53884	8.77388	-0.633617	0.347303	0.999179	3.61197	0.646642	1.7526	-2.95734	0.000883072
	PFICI_06358			100.059	28.1984	66.0497	64.769	35.1257	24.8277	35.5383	31.8306	-1.02489	0.0197839	7.36956	6.16678	6.29293	6.60975	-3.29264	6.42e-11
	PFICI_06359			31.9251	2.89967	48.6397	27.8215	35.4854	24.0879	21.8119	27.1284	-0.0363953	0.936488	4.3329	3.61458	1.07851	3.00867	-3.209	0.000156993
13	PFICI_07172	46	Terpene	3.56994	3.14984	12.7962	6.50534	6.73636	5.41368	8.22697	6.79234	0.0622832	0.972538	5.06878	6.98031	2.34312	4.7974	-0.43937	0.607135
	PFICI_07173			15.7267	6.84906	45.5308	22.7022	20.418	26.0402	23.4182	23.2921	0.0370094	0.97912	14.6001	12.9359	7.6424	11.7261	-0.953105	0.174783
	PFICI_07174			4.45878	6.11968	7.61878	6.06575	12.5425	10.8102	13.4264	12.2597	1.01516	0.0171174	16.8821	18.2236	15.6487	16.9182	1.47981	0.000844972
	PFICI_07175			18.3597	20.4739	44.5805	27.8047	38.1727	23.4593	21.7192	27.7837	-0.00108868	0.938688	2.17233	5.23523	1.75734	3.05497	-3.1861	0.000655439
	PFICI_07176			8.57835	12.3625	31.6612	17.534	23.4173	26.3066	17.4915	22.4051	0.353675	0.513602	4.62839	6.75124	6.70016	6.0266	-1.54074	0.010242
	PFICI_07177			35.9707	52.6927	36.9528	41.8721	39.594	46.2339	49.6944	45.1741	0.109507	0.833501	115.896	102.57	166.324	128.264	1.61505	1.2e-05
	PFICI_07178			3.71565	3.20728	3.6089	3.51061	7.36188	6.79288	7.19272	7.11583	1.01931	0.107903	0	0	0	0	-5.97597	9.94e-05
	PFICI_07179			0	0	0	0	0	0	0	0	NA	NA	0	0	0	0	NA	NA
	PFICI_07180			3.47373	2.68183	2.1087	2.75476	4.77955	3.07287	4.06267	3.9717	0.527832	0.363475	5.08631	4.45738	4.98745	4.84371	0.814189	0.159042
	PFICI_07181			100.22	88.4266	115.882	101.51	92.8052	80.9155	86.9946	86.9051	-0.224104	0.411127	161.779	174.528	146.633	160.98	0.665266	0.0541525
	PFICI_07182			312.668	301.44	248.218	287.442	240.271	247.487	255.316	247.692	-0.214728	0.336464	344.415	364.912	354.896	354.741	0.303494	0.280073
	PFICI_07183			11.2325	15.6736	18.5871	15.1644	9.8912	11.7764	12.7242	11.4639	-0.403589	0.237778	19.6698	20.7123	20.9296	20.4373	0.430512	0.267147
14	PFICI_07332	47	Terpene	2.15847	2.77735	3.49409	2.80997	1.58393	1.90939	1.04459	1.51263	-0.89349	0.048111	0	0	0	0	-4.98934	0.00559956
	PFICI_07333			1.01374	3.13054	1.87545	2.00658	3.50696	5.46593	1.30825	3.42705	0.77223	0.351756	0.411244	2.4777	2.49511	1.79469	-0.161004	0.830107
	PFICI_07334			5.95837	3.73337	3.77424	4.48866	3.61196	3.81941	5.51633	4.3159	-0.0566233	0.864653	1.83913	1.32967	1.19023	1.45301	-1.62724	0.0162743
	PFICI_07335			10.4845	3.11321	3.75344	5.78371	5.17847	3.92387	3.51273	4.20502	-0.459882	0.548234	1.28824	0.862393	0.694764	0.948467	-2.60833	0.110296
	PFICI_07336			1.44498	0	0.974625	0.806533	2.29743	1.56228	1.24319	1.70097	1.07655	0.16534	0.341941	0.206016	0.829857	0.459271	-0.812387	0.497349
	PFICI_07337			9.25434	9.52619	12.6154	10.4653	14.6543	13.3568	18.2287	15.4133	0.558561	0.0524182	2.93916	3.54163	5.31481	3.93187	-1.41233	0.00720393
	PFICI_07338			23.0556	22.2495	19.2441	21.5164	13.2177	28.2556	10.9252	17.4662	-0.300873	0.50651	30.178	33.5903	32.2748	32.0144	0.573282	0.00234624
15	PFICI_08382	52	NRPS	5.2865	19.0463	8.55768	10.9635	7.37074	4.67645	2.72895	4.92538	-1.1544	0.0725038	8.25663	4.52231	5.46491	6.08128	-0.850258	0.23933
	PFICI_08383			25.8998	59.5346	40.0608	41.8317	28.1061	32.878	43.9049	34.963	-0.258768	0.43528	40.2019	38.585	32.3959	37.0609	-0.174697	0.671821
	PFICI_08384			71.5263	129.087	48.4945	83.036	22.8355	21.0908	24.2754	22.7339	-1.86889	7.96e-06	1.97838	1.19195	1.06696	1.41243	-5.87749	2.32e-19
	PFICI_08385			21.5527	33.078	28.4313	27.6873	12.8459	12.5379	12.9003	12.7614	-1.11744	0.00314294	10.8352	8.46775	9.01734	9.4401	-1.55235	0.000145552
	PFICI_08386			2.54996	1.8374	18.1624	7.51659	28.0682	14.5869	13.3277	18.6609	1.31187	0.0705181	5.79289	1.30881	0.878672	2.66012	-1.49859	0.119371
	PFICI_08387			0.767999	0	0.621611	0.463203	0.375716	0.905832	0	0.427183	-0.116793	0.930182	0.363481	0.218994	0	0.194158	-1.25441	0.569329
	PFICI_08388			8.35169	7.36888	3.37989	6.36682	3.93984	5.98071	5.00411	4.97489	-0.35591	0.566896	11.8582	14.7991	11.6484	12.7686	1.00395	0.108697
	PFICI_08389			300.792	513.707	223.4	345.967	193.199	208.629	216.243	206.024	-0.747823	0.0313768	442.736	392.288	417.569	417.531	0.271251	0.449546
	PFICI_08390			11.0734	34.196	29.3893	24.8862	26.2674	41.4602	58.159	41.9622	0.753743	0.131445	37.4781	22.6903	15.9727	25.3804	0.028367	0.928519
16	PFICI_08467	53	HR-PKS	6.64478	7.81711	28.9399	14.4673	14.1638	10.6364	5.3085	10.0362	-0.527576	0.371853	31.4486	52.5116	33.8	39.2534	1.44002	0.0114634
	PFICI_08468			7.25005	3.73151	9.16894	6.71684	1.99509	3.74116	3.80103	3.17909	-1.07917	0.0872984	58.547	75.9747	67.1403	67.2207	3.32305	2.46e-13
	PFICI_08469			1.09745	1.69453	1.48044	1.42414	2.28177	1.40228	2.12443	1.93616	0.443106	0.537599	145.693	253.009	233.62	210.774	7.20946	5.15e-55
	PFICI_08470			556.316	384.871	198.092	379.76	225.767	159.246	189.78	191.598	-0.987006	0.0113726	451.363	251.34	592.656	431.786	0.185231	0.66979
	PFICI_08471			0.874185	5.29332	1.5816	2.58303	0.52829	0.181954	0.364993	0.358412	-2.84937	4.49e-05	0.0365062	0	0.236258	0.0909215	-4.8283	5.23e-07
	PFICI_08472			225.341	160.988	229.574	205.301	172.764	142.479	138.894	151.379	-0.439578	0.102036	391.582	412.387	663.814	489.261	1.25286	0.000380313
	PFICI_08473			20.9755	33.8269	63.382	39.3948	61.5689	63.0868	61.3573	62.0043	0.654364	0.148288	32.7602	40.6716	36.1389	36.5236	-0.109177	0.831925
	PFICI_08474			14.2686	14.408	13.5286	14.0684	14.5591	14.7457	15.0819	14.7956	0.0727086	0.902113	17.0756	18.2508	19.3547	18.227	0.373623	0.251132
	PFICI_08475			2.35974	1.07958	22.0705	8.50328	29.8224	37.2645	36.882	34.6563	2.02703	0.00796169	72.2213	37.9053	6.62547	38.9174	2.19432	0.110997
	PFICI_08476			16.3178	4.07203	45.6258	22.0052	131.355	102.064	81.3626	104.927	2.25347	0.000259356	110.929	59.6428	86.8983	85.8235	1.96353	0.00215115
	PFICI_08477			14.2043	30.5427	24.782	23.1763	16.909	28.1087	32.181	25.7329	0.150963	0.788285	14.3416	5.67044	5.43838	8.48348	-1.44992	0.00892487
	PFICI_08478			11.0982	10.5454	20.7294	14.1243	20.6734	21.1453	19.4639	20.4275	0.532333	0.198263	37.1721	33.5937	32.6858	34.4839	1.28774	0.00201256
	PFICI_08479			0	2.81827	0.738663	1.18565	2.34394	1.61461	2.35551	2.10469	0.827931	0.482622	7.77467	6.24554	9.95828	7.99283	2.75303	0.0033248
	PFICI_08480			2.19182	1.25345	13.0096	5.48495	6.07618	4.88313	4.87148	5.27693	-0.0557812	0.918748	1.38313	0.208331	0	0.530488	-3.37009	0.00394777
17	PFICI_08732	56	Other	1345.96	1716.54	964.965	1342.49	976.412	1012.89	1199.61	1062.97	-0.33681	0.234465	1161.1	1228.67	1367.91	1252.56	-0.100031	0.783586
	PFICI_08733			12.9352	14.8901	20.3764	16.0673	19.0863	23.1312	19.4755	20.5643	0.35602	0.308297	17.8724	15.1108	11.9819	14.9884	-0.100283	0.817993
	PFICI_08734			1.35668	0.399011	2.35304	1.36958	2.27557	2.17166	2.37614	2.27445	0.731788	0.338029	13.7592	17.7401	24.265	18.5881	3.76257	1.44e-10
	PFICI_08735			0.767244	5.52847	9.0045	5.10007	3.09661	7.692	5.44582	5.41148	0.0855046	0.942992	4.90217	13.783	20.7097	13.1316	1.36446	0.0832268
	PFICI_08736			0	0	0.276635	0.0922115	0.250806	0.705462	0.441078	0.465782	2.33664	0.198263	0.727917	0	0.392573	0.373497	2.01808	0.392547
	PFICI_08737			26.7745	32.3733	15.8233	24.9904	21.5189	20.5519	17.2766	19.7825	-0.337149	0.357457	10.2582	14.1788	12.2038	12.2136	-1.03289	0.0318327
	PFICI_08738			0.597006	0.102424	0.0805352	0.259988	1.16825	0.82151	0.256817	0.74886	1.52625	0.154558	0.282553	0.0851176	0	0.122557	-1.085	0.569416
	PFICI_08739			1.83597	0.629967	0.990677	1.1522	1.12273	1.44365	0.789789	1.11872	-0.0425463	0.940826	0.434467	0.261762	1.40587	0.700701	-0.717526	0.558291
	PFICI_08740			16.2996	21.0929	42.3111	26.5679	37.5063	49.3669	49.5828	45.4853	0.775718	0.0556104	1.65307	0.597576	0.267456	0.839369	-4.98423	3.37e-16
	PFICI_08741			4.48441	5.64195	16.535	8.88712	24.4978	24.9769	17.6833	22.386	1.33281	0.0170389	0	0	0	0	-6.77024	4.61e-06
	PFICI_08742			2.40829	1.65269	9.0965	4.38583	11.7817	15.3072	17.2665	14.7851	1.75323	0.00357099	0.189967	0.457814	0.614709	0.42083	-3.38154	0.00148152
	PFICI_08743			8.05606	7.10804	24.6847	13.2829	67.14	66.5132	61.6368	65.0967	2.29301	2.79e-06	6.53622	10.8295	9.91422	9.09332	-0.546696	0.41043
	PFICI_08744			0	0	0	0	0.6002	0	0	0.200067	NA	NA	0	0	0	0	NA	NA
	PFICI_08745			1.11629	1.72362	2.25879	1.69957	7.78199	1.64579	2.1609	3.86289	1.18452	0.250718	0.792482	0.477462	0	0.423315	-2.00536	0.254467
	PFICI_08746			0	0	0	0	0.935605	0	0	0.311868	NA	NA	0	0	4.39336	1.46445	2.70333	0.482376
18	PFICI_09660	58	NRPS	32.3469	50.6252	24.044	35.6721	9.20408	16.1563	15.7607	13.707	-1.37988	0.000945009	0.702976	2.82357	1.51649	1.68101	-4.40739	2.93e-13
	PFICI_09661			22.9496	12.2494	33.7105	22.9698	21.8308	17.5443	10.9693	16.7815	-0.452871	0.357963	134.564	93.0708	198.189	141.941	2.62748	6.7e-08
	PFICI_09662			2.57011	3.17474	4.16045	3.30177	6.78961	5.75961	6.96529	6.50484	0.978274	0.146782	0	0.439718	0	0.146573	-4.49355	0.00867162
	PFICI_09663			2.48499	0.170533	3.21812	1.95788	0.850984	1.80743	0.267246	0.975221	-1.00549	0.239736	0.940883	0.425154	0.190286	0.518774	-1.91611	0.0456436
	PFICI_09664			25.3919	8.47713	47.7695	27.2128	22.6619	36.6269	24.3553	27.8814	0.0350131	0.978045	3.65399	1.17413	0.788254	1.87212	-3.86154	2.78e-07
	PFICI_09665			14.4498	2.06587	25.6651	14.0602	5.00722	9.94179	3.36696	6.10532	-1.20348	0.0998323	0.284951	0	0	0.0949837	-7.20973	2.83e-06
	PFICI_09666			15.1589	6.15957	41.6517	20.9901	8.78206	12.4686	4.63335	8.62801	-1.28261	0.0453656	1.69922	0	0.458203	0.71914	-4.86729	5.09e-07
	PFICI_09667			5.74416	0.709548	10.9723	5.80866	3.03493	6.09756	3.11346	4.08198	-0.508935	0.477093	1.63117	0	0	0.543723	-3.41726	0.00501537
	PFICI_09668			1.55933	2.24719	10.6017	4.80273	1.37312	5.33362	1.20741	2.63805	-0.864382	0.311411	0	0	0	0	-6.55997	2.82e-05
	PFICI_09669			0	1.99803	14.1393	5.37912	3.13358	12.8205	1.75345	5.9025	0.133955	0.910704	0.826784	0	0	0.275595	-4.28675	0.136708
	PFICI_09670			1.39089	4.29523	14.0721	6.58608	7.39979	17.8405	7.62865	10.9563	0.734272	0.324375	0	0.594913	0	0.198304	-5.05363	0.000374254
19	PFICI_09713	59	HR-PKS	251.059	93.4245	68.6889	137.724	126.57	113.071	83.9151	107.852	-0.352729	0.636418	58.8532	64.8671	95.2204	72.9802	-0.916204	0.328398
	PFICI_09714			16.4118	16.68	15.9739	16.3552	11.586	11.6388	11.7964	11.6737	-0.486488	2.64601e-05	9.14393	7.10854	6.20404	7.4855	-1.12758	0.000577876
	PFICI_09715			26.6144	21.1698	26.4373	24.7405	27.9637	31.0342	39.8109	32.9363	0.412803	0.108149	30.9179	43.4646	47.2439	40.5421	0.712547	0.0395026
	PFICI_09716			1.82798	4.8386	17.5432	8.06994	10.9229	11.3963	13.3118	11.877	0.557541	0.478119	4.26397	2.68069	2.69953	3.21473	-1.32786	0.372928
	PFICI_09717			0	0.714598	0	0.238199	0.169807	0.272932	0.29863	0.247123	0.0530602	0.972286	0.492834	0.395903	0	0.296246	0.314624	0.846911
	PFICI_09718			0.116897	0.240662	0	0.119186	0.214453	0.310222	0.113144	0.212606	0.834968	0.356974	0	0	0	0	-3.62153	0.186896
	PFICI_09719			55.587	88.8905	68.8476	71.1084	46.1032	51.9932	56.2215	51.4393	-0.467149	0.123729	12.2977	5.75043	2.6727	6.90693	-3.3639	0.00312476
	PFICI_09720			10.7558	29.357	20.0494	20.0541	10.5238	16.5305	17.6663	14.9069	-0.427919	0.425632	0.578472	1.39409	1.68467	1.21908	-4.04003	0.0248737
	PFICI_09721			30.0689	27.0831	28.5965	28.5828	51.3015	44.775	44.6254	46.9006	0.714458	0.0014936	11.7406	17.3625	12.9515	14.0182	-1.02784	0.00159886
	PFICI_09722			15.0122	21.922	20.628	19.1874	16.3963	22.7508	21.0633	20.0701	0.0648881	0.772059	18.217	16.1273	14.8372	16.3938	-0.227008	0.298181
	PFICI_09723			0.279673	0	0	0.0932242	0.615689	1.31946	0.72185	0.885667	3.24799	0.0291412	0	0.478489	0	0.159496	0.774747	0.737932
	PFICI_09724			20.6894	22.2099	40.19	27.6964	39.474	25.6227	28.4167	31.1711	0.170511	0.669519	40.7066	21.2384	26.1405	29.3618	0.0842406	0.855341
	PFICI_09725			0.704866	0.181393	2.5673	1.15119	2.71554	1.66274	4.54824	2.97551	1.37001	0.176007	3.00241	1.35669	0.809616	1.72291	0.581722	0.590572
20	PFICI_10048	61	T3PKS	4.2991	2.95026	2.60974	3.28637	7.62402	3.803	4.16108	5.19603	0.660917	0.319367	2.54337	6.43588	2.469	3.81608	0.215598	0.765373
	PFICI_10049			0.575433	2.36935	0	0.981593	2.11132	0.339353	1.85653	1.43573	0.548592	0.724365	2.04257	4.43026	1.98284	2.81856	1.52176	0.256163
	PFICI_10050			0	0.787459	0.206391	0.331283	0.374242	1.20304	0.822697	0.799993	1.27192	0.36422	12.853	14.8332	12.8872	13.5244	5.35136	1.04e-09
	PFICI_10051			3.30846	0.785918	1.6479	1.91409	5.41589	4.65266	5.25496	5.10784	1.41605	0.0275971	45.7104	47.678	65.1868	52.8584	4.7874	7.91e-21
	PFICI_10052			18.2815	16.2524	20.5138	18.3492	13.4153	13.9666	17.4265	14.9361	-0.296912	0.377903	10.6188	11.7291	8.59021	10.3127	-0.831298	0.0782062
	PFICI_10053			0	0	0.323875	0.107958	0	0	0	0	NA	NA	0.852223	0.684607	0.459613	0.665481	2.62392	0.316352
	PFICI_10054			3.6377	1.87228	4.41648	3.30882	1.00103	2.6816	1.46705	1.71656	-0.946797	0.249542	0.968435	1.94491	2.08915	1.6675	-0.988632	0.302888
	PFICI_10055			460.662	220.599	286.869	322.71	366.27	305.695	300.203	324.056	0.00600366	0.931284	360.844	363.517	663.769	462.71	0.519869	0.202946
	PFICI_10056			79.8021	108.659	117.904	102.122	129.205	123.009	125.873	126.029	0.303462	0.347819	134.589	151.342	176.048	153.993	0.592574	0.0679537
	PFICI_10057			2.09755	2.15916	1.69773	1.98481	11.1594	8.04048	7.10571	8.76852	2.14333	0.00244477	5.21185	4.93442	6.02315	5.38981	1.44123	0.0936407
	PFICI_10058			57.0734	21.337	35.842	38.0841	76.2589	74.6371	81.5332	77.4764	1.02457	0.404771	12.6996	11.9022	14.0242	12.8753	-1.56458	4.48e-05
	PFICI_10059			2.42627	3.99606	4.51673	3.64635	13.3533	14.7378	12.6812	13.5908	1.8981	1.83e-05	4.47841	2.90575	3.3442	3.57612	-0.0280587	0.981275
	PFICI_10060			3.05481	0.449222	4.59186	2.69863	11.8489	9.00766	5.91348	8.92335	1.72536	0.0182763	5.57663	4.85313	2.50628	4.31201	0.676134	0.461373
	PFICI_10061			6.68054	3.20917	13.3377	7.74246	15.3606	14.9711	15.2312	15.1876	0.972031	0.0815202	1.58089	1.14297	0.511556	1.07847	-2.8438	0.00268812
	PFICI_10062			0	0	0	0	0	0.226905	0	0.0756349	NA	NA	0	0	0	0	NA	NA
	PFICI_10063			3.76042	2.90316	5.07274	3.91211	1.83965	4.4353	3.63969	3.30488	-0.243348	0.661058	4.00442	8.31014	5.39907	5.90455	0.593879	0.357713
	PFICI_10064			1373.45	2835.15	279.152	1495.92	395.488	477.233	296.202	389.641	-1.94081	0.0011128	965.786	1269.07	1305.03	1179.96	-0.342288	0.576407
	PFICI_10065			1296.65	805.177	707.405	936.412	1215.35	924.837	393.661	844.616	-0.148847	0.672633	4276.78	4898.22	5320.36	4831.79	2.36734	6.18e-12
	PFICI_10066			24.8839	24.7	35.4861	28.3567	29.7817	27.6028	16.8213	24.7352	-0.197121	0.529126	35.752	35.2245	42.1923	37.7229	0.411753	0.249643
	PFICI_10067			5.89452	2.65461	5.06915	4.53943	5.94759	5.21431	4.27896	5.14695	0.181208	0.804453	1.30771	0.630304	0	0.646004	-2.81289	0.0099003
21	PFICI_10079	62	HR-PKS	5.24609	0.852663	6.03398	4.04424	16.2092	19.2142	17.2819	17.5684	2.11904	0.00181022	5.09645	0.472394	6.97714	4.18199	0.048321	0.958973
	PFICI_10080			15.1881	2.93142	62.0416	26.7204	56.4231	28.9701	28.7884	38.0605	0.510357	0.604778	12.4671	12.7895	11.721	12.3259	-1.11625	0.469015
	PFICI_10081			3.28276	3.11926	8.37988	4.9273	10.1917	9.38196	9.93946	9.83772	0.997527	0.0479969	1.43416	0.432034	4.06066	1.97562	-1.31849	0.221074
	PFICI_10082			6.85751	0.756317	13.2813	6.96505	19.2301	15.4543	9.3239	14.6694	1.07461	0.171213	6.78087	7.33278	5.06353	6.39239	-0.123778	0.883877
	PFICI_10083			0	0	1.42242	0.474142	0	1.0364	0	0.345468	-0.456768	0.837125	3.74287	3.00672	0	2.24986	2.24645	0.225132
	PFICI_10084			49.8055	32.2802	88.836	56.9739	94.7549	57.1124	58.324	70.0638	0.298367	0.562987	288.759	381.086	425.875	365.24	2.68047	0.00212809
	PFICI_10085			32.1835	39.2139	64.3252	45.2409	60.7293	52.6786	61.8768	58.4282	0.369038	0.264711	39.6341	27.5312	25.6501	30.9385	-0.548224	0.252083
	PFICI_10086			15.3934	12.0208	48.9779	25.464	74.0083	58.2247	51.0341	61.089	1.26245	0.0589399	12.8123	9.98968	14.6326	12.4782	-1.02905	0.335565
	PFICI_10087			0	1.06753	2.01453	1.02735	1.52204	1.83478	1.47219	1.60967	0.647832	0.381599	0.736237	1.06458	0.952946	0.917921	-0.162492	0.861837
	PFICI_10088			1.19025	0.479432	1.54978	1.07315	1.93674	1.55646	1.70301	1.73207	0.690639	0.119305	0.146955	0.0442693	0.0594406	0.0835548	-3.68299	0.0351648
	PFICI_10089			15.4064	7.92947	11.3695	11.5684	18.6208	16.3008	14.9117	16.6111	0.521955	0.105206	20.9097	18.6061	13.5322	17.6826	0.612138	0.117131
	PFICI_10090			0.22617	0.698442	0.9153	0.613304	2.32356	2.66761	2.77285	2.588	2.07717	0.00127735	12.3634	8.12599	14.288	11.5925	4.24044	0.00389478
	PFICI_10091			3.93339	1.89794	5.17343	3.66826	13.4398	13.2656	11.1834	12.6296	1.78364	0.00171195	13.3512	17.5601	22.1661	17.6925	2.26997	0.00670513
	PFICI_10092			139.53	204.985	157.341	167.286	132.213	151.39	167.393	150.332	-0.154161	0.484421	153.393	179.041	196.054	176.162	0.0745929	0.72079
	PFICI_10093			52.7322	65.2921	75.0334	64.3526	72.2968	74.7018	77.8606	74.9531	0.219989	0.186302	26.2451	29.6984	19.3992	25.1143	-1.35749	0.00531449
22	PFICI_10138	63	HR-PKS	22.5791	35.5878	22.5052	26.8907	16.569	19.4402	23.951	19.9867	-0.428065	0.227715	18.0272	20.3469	22.0868	20.1536	-0.416069	0.209096
	PFICI_10139			96.0607	99.6114	74.6941	90.1221	62.0047	71.2654	76.3003	69.8568	-0.367481	0.0835459	83.2761	77.5309	76.7203	79.1758	-0.186822	0.24553
	PFICI_10140			117.326	462.233	202.891	260.817	107.534	125.6	167.526	133.553	-0.965621	0.293005	3.34508	1.6123	1.62363	2.19367	-6.89355	0.0671902
	PFICI_10141			35.1106	27.1065	27.2964	29.8378	20.6797	25.8825	28.3195	24.9605	-0.257493	0.23239	7.37937	6.5208	6.89828	6.93282	-2.10563	0.000983463
	PFICI_10142			4.48441	19.2339	18.7531	14.1571	13.163	6.61153	10.61	10.1282	-0.483158	0.481742	6.36718	10.2298	1.71695	6.10463	-1.21355	0.21211
	PFICI_10143			0	0.493068	0.775392	0.42282	0.175749	0.141241	1.5454	0.620796	0.554075	0.720197	0.680104	0.409756	1.37545	0.821771	0.958693	0.337144
	PFICI_10144			3.12034	2.12407	1.18132	2.14191	2.17898	1.48401	2.27324	1.97874	-0.114313	0.803149	0.535938	0.30137	0.462459	0.433256	-2.30561	0.0388167
	PFICI_10145			17.9853	13.5292	18.663	16.7259	21.9967	25.9725	19.1933	22.3875	0.420615	0.0898701	0.491086	0.197249	0	0.229445	-6.18779	0.000519581
	PFICI_10146			53.9885	98.566	85.4718	79.3421	51.3288	81.2994	100.786	77.8047	-0.0282299	0.94107	11.3296	4.64747	4.68013	6.88573	-3.5264	0.00568584
	PFICI_10147			37.4062	13.3148	48.1024	32.9412	45.9201	42.6764	66.7712	51.7892	0.65276	0.213708	2.23365	0	0.401544	0.878398	-5.22887	0.0358809
	PFICI_10148			16.3421	12.6673	12.9084	13.9726	12.2089	11.3212	13.34	12.29	-0.185113	0.272296	13.1392	16.8431	14.4738	14.8187	0.0848188	0.626311
	PFICI_10149			104.787	85.4733	43.1639	77.808	37.2458	42.7609	53.7298	44.5789	-0.803559	0.152397	91.4939	95.2417	121.434	102.723	0.400771	0.290843
	PFICI_10150			8.17306	4.70147	22.5695	11.8147	23.461	20.5556	21.7156	21.9107	0.891059	0.142196	11.0926	10.2818	5.24604	8.87345	-0.413012	0.636932
23	PFICI_10822	66	NR-PKS	8.72154	20.549	9.72591	12.9988	4.55114	7.96274	7.17009	6.56133	-0.986323	0.0175097	8.76002	7.51606	4.97172	7.0826	-0.876031	0.0541787
	PFICI_10823			0	0	0	0	0	0.605477	0.220829	0.275436	2.19004	0.506338	0.728875	0.58552	0	0.438132	2.92131	0.357842
	PFICI_10824			15.4642	22.0489	14.5653	17.3595	36.6805	30.5916	36.9979	34.7567	1.00157	0.0551409	5.137	6.48172	8.61935	6.74602	-1.36361	0.937181
	PFICI_10825			68.3372	131.736	125.373	108.482	131.295	222.754	200.167	184.739	0.768027	0.0472995	132.018	43.224	71.3571	82.1996	-0.400254	0.412687
	PFICI_10826			18.5783	38.248	67.0402	41.2888	73.2779	113.671	130.368	105.772	1.35714	0.0049472	63.7476	20.528	24.0066	36.0941	-0.193989	0.772337
	PFICI_10827			207.715	137.587	301.159	215.487	764.779	591.181	534.959	630.307	1.54845	2.44e-05	329.546	54.0792	66.3885	150.005	-0.522594	0.432007
	PFICI_10828			23.8386	35.2746	78.557	45.89	183.991	241.127	192.826	205.982	2.16626	5.12e-07	124.811	34.2304	47.6726	68.9048	0.586424	0.283443
	PFICI_10829			27.7259	12.9111	37.9361	26.1911	121.106	149.884	82.2112	117.734	2.16838	1.09e-06	11.7163	6.77657	11.3737	9.9555	-1.39551	0.0184374
	PFICI_10830			768.627	392.372	915.394	692.131	2256.8	1721.11	1282.45	1753.46	1.34108	0.000575682	794.625	208.687	280.205	427.839	-0.693977	0.192913
	PFICI_10831			124.098	108.057	224.278	152.144	349.293	506.029	419.301	424.874	1.48159	3.57e-05	113.142	50.5345	78.1042	80.5937	-0.916702	0.0377247
	PFICI_10832			146.187	65.8158	196.953	136.319	203.618	244.725	178.845	209.063	0.616951	0.139219	35.4754	23.0994	23.5291	27.368	-2.31642	3.33e-07
	PFICI_10833			55.526	60.4662	151.621	89.2044	241.046	238.009	196.305	225.12	1.33551	0.00133508	70.1249	52.7494	24.1684	49.0142	-0.863914	0.0964368
	PFICI_10834			694.991	850.062	382.959	642.671	262.999	337.904	267.294	289.399	-1.15102	0.0010905	198.497	64.4588	72.0511	111.669	-2.52485	3.16e-07
	PFICI_10835			259.219	289.095	262.321	270.211	256.486	368.647	294.551	306.562	0.182088	0.602083	291.08	93.2489	131.919	172.083	-0.650985	0.144699
	PFICI_10836			62.1389	104.627	42.5708	69.779	100.48	87.8183	65.7287	84.6757	0.279156	0.566164	18.906	3.79688	3.05886	8.58724	-3.02253	1.77e-06
24	PFICI_10982	67	HR-PKS	11.921	45.1805	10.5259	22.5425	9.14554	11.1845	10.1397	10.1566	-1.15023	0.0506288	63.4729	33.8382	131.325	76.212	1.75737	0.00525483
	PFICI_10983			5.22391	3.39623	5.5634	4.72784	3.63165	4.8643	6.20936	4.90177	0.0521207	0.972309	7.80754	10.1135	10.4215	9.44751	0.998751	0.0569978
	PFICI_10984			1.80622	0.61976	4.38581	2.2706	9.7199	9.58673	5.43894	8.24852	1.86106	0.0236038	3457.03	4544.2	4618.84	4206.69	10.8554	5.57e-89
	PFICI_10985			1.20137	0.695619	0.54696	0.814648	0.881587	0.708488	0.290699	0.626924	-0.377886	0.554901	0.852879	1.0277	1.03493	0.971835	0.254535	0.701674
	PFICI_10986			29.0695	17.3241	6.60451	17.666	9.35605	9.92508	5.92342	8.40152	-1.07226	0.0603564	0	0.436269	1.75734	0.731204	-4.59456	2.72e-06
	PFICI_10987			7.63286	14.9999	1.40408	8.01228	1.86705	1.67096	0.85818	1.4654	-2.45092	0.000192325	2.46307	2.07757	1.52762	2.02275	-1.98589	0.00271494
	PFICI_10988			0	0	0	0	0	0	0	0	NA	NA	0	0	0	0	NA	NA
	PFICI_10989			1.54614	6.18941	3.19811	3.64455	2.89951	2.53282	3.21471	2.88235	-0.338497	0.518802	2.07333	3.23312	3.94648	3.08431	-0.240794	0.718674
	PFICI_10990			10.2132	9.34506	13.0426	10.867	10.9921	11.1092	10.9837	11.0283	0.0212677	0.966511	28.8412	30.8701	27.8936	29.2016	1.4261	0.00011703
	PFICI_10991			42.0902	69.9891	69.445	60.5081	72.8607	77.012	87.3971	79.0899	0.386366	0.293165	96.1551	103.863	154.333	118.117	0.965015	0.011646
	PFICI_10992			85.7762	89.4353	50.6141	75.2752	56.0408	37.3678	29.6381	41.0156	-0.876003	0.0172922	129.45	170.897	347.375	215.907	1.52017	0.00051203
	PFICI_10993			58.8637	34.5239	59.2777	50.8884	77.3499	70.639	59.6239	69.2043	0.443524	0.245313	46.648	86.0714	136.795	89.8382	0.819992	0.084543
	PFICI_10994			0.498267	0	0	0.166089	0.914097	0.881538	1.1253	0.973644	2.55144	0.0934628	0.353732	0	0	0.117911	-0.494262	0.915602
25	PFICI_11283	69	Terpene	0	0	0	0	0	0	0	0	NA	NA	0	0	0	0	NA	NA
	PFICI_11284			0	0	0.910024	0.303341	0	1.1051	1.20915	0.771416	1.34657	0.513704	0	0	0	0	-2.32196	0.562331
	PFICI_11285			5.72338	2.29114	6.69131	4.90194	16.7997	16.6889	15.1827	16.2238	1.72668	0.000333497	2.93451	1.63201	2.55653	2.37435	-1.04582	0.167115
	PFICI_11286			0	0	0.354409	0.118136	0.642638	0.258228	0.847627	0.582831	2.30263	0.368901	0	0	0	0	NA	NA
	PFICI_11287			10.0868	8.15816	47.8187	22.0212	15.0682	14.234	14.6445	14.6489	-0.588104	0.323218	5.37066	0.308168	0	1.89294	-3.54019	0.0363102
	PFICI_11288			5.41866	4.59351	3.95866	4.65694	11.2273	11.2785	10.2837	10.9298	1.23081	0.6079	0.678854	0.272668	0	0.317174	-3.87604	1.47e-06
	PFICI_11289			10.8153	13.8484	17.0806	13.9148	13.5501	11.823	9.70215	11.6918	-0.251128	0.446251	2.05997	3.38485	1.21196	2.21893	-2.64869	4.19e-06
	PFICI_11290			7.13677	11.1557	2.99519	7.09588	7.37074	4.20881	5.45789	5.67915	-0.321306	0.521688	0.187651	0	0	0.0625503	-6.82582	4.57e-06
	PFICI_11291			1.18765	0	0.240318	0.47599	1.74305	0.7004	0	0.814482	0.774952	0.649959	0	0	0	0	-3.28729	0.272975
	PFICI_11292			60.0568	43.2282	50.8023	51.3624	20.5443	20.5049	19.8133	20.2875	-1.34012	2.59e-05	2.88513	4.24908	5.70527	4.27983	-3.58509	7.85e-14
	PFICI_11293			0	0	0	0	0.29184	0	0.769863	0.353901	2.32336	0.466907	0	0	0	0	NA	NA
26	PFICI_11327	70	Other	26.6316	38.5196	21.7127	28.9546	23.537	16.68	27.6581	22.625	-0.355874	0.269451	26.6346	22.1999	22.2163	23.6836	-0.289905	0.431858
	PFICI_11328			109.728	100.75	74.0106	94.8293	63.1241	56.9212	52.2284	57.4246	-0.723665	0.0130608	120.695	139.93	210.835	157.153	0.728768	0.0409097
	PFICI_11329			552.703	801.842	659.483	671.343	484.462	582.247	571.993	546.234	-0.297531	0.233669	894.037	1006.91	1084.49	995.146	0.567859	0.0571018
	PFICI_11330			34.1182	34.8924	40.5258	36.5121	33.328	34.7539	31.0214	33.0344	-0.144404	0.517104	36.332	43.2107	49.8762	43.1397	0.24064	0.454416
	PFICI_11331			38.2015	12.9685	25.3281	25.4994	15.6568	13.7809	13.7673	14.4017	-0.824225	0.0430139	3.89493	2.78122	2.80077	3.15897	-3.01293	6.54e-09
	PFICI_11332			5.96003	12.3929	2.31551	6.88949	4.63601	2.46039	3.23046	3.44229	-1.00103	0.075068	2.28483	3.46696	1.64298	2.46493	-1.48285	0.0212741
	PFICI_11333			10.7397	3.61806	14.2242	9.52733	17.4815	22.916	20.5378	20.3118	1.09217	0.0226035	6.51537	5.17824	5.38285	5.69216	-0.743097	0.190324
	PFICI_11334			20.1644	35.7332	23.9649	26.6208	17.7003	17.2354	14.4937	16.4765	-0.692149	0.0320906	21.8353	16.8129	18.0305	18.8929	-0.494714	0.190671
	PFICI_11335			52.5582	48.5532	39.9222	47.0112	46.8753	41.0888	40.9575	42.9739	-0.129545	0.546381	50.9936	54.7597	88.541	64.7648	0.462204	0.182377
	PFICI_11336			75.6945	100.916	77.7301	84.7802	65.0893	72.5641	92.7369	76.7968	-0.14268	0.555758	73.6226	65.8935	78.1342	72.5501	-0.224749	0.504079
27	PFICI_11749	71	Other	0	0	0.486749	0.16225	0	0	0	0	-3.179	0.358254	9.49925	16.5908	14.5057	13.5319	6.38201	2.28e-12
	PFICI_11750			0	0	0	0	0	0	0	0	NA	NA	5.2999	3.19313	7.37439	5.28914	7.68171	1.05e-08
	PFICI_11751			0	0	0	0	0	0	0	0	NA	NA	0.942083	2.64878	1.01615	1.53567	4.33725	0.0343659
	PFICI_11752			1.3582	1.3981	1.37414	1.37682	2.49169	0	0.219099	0.903597	-0.607584	0.604765	0	0	0.780022	0.260007	-2.40471	0.128489
	PFICI_11753			0.952731	3.43251	7.71131	4.03219	0.699134	3.37116	3.68858	2.58629	-0.640679	0.469372	0	0	0	0	-5.69521	0.000830814
	PFICI_11754			12.4657	3.46808	8.72617	8.21999	6.18081	5.56328	6.08711	5.94373	-0.467768	0.359497	1.19591	0.288209	1.16094	0.881686	-3.2208	0.000201119
	PFICI_11755			1.36653	0.93778	2.02777	1.44402	1.33705	1.07452	1.76354	1.3917	-0.0532443	0.898822	2.42533	0.584494	2.09281	1.70088	0.236184	0.79733
	PFICI_11756			40.2027	73.5074	67.5958	60.4353	18.7441	15.5221	18.1302	17.4655	-1.79088	0.00030243	33.981	31.351	23.854	29.7287	-1.02354	0.121262
	PFICI_11757			0	0	0.207204	0.0690679	0	0	0.330374	0.110125	0.673053	0.928317	1.81741	1.75195	0	1.18978	4.10654	0.0555108
	PFICI_11758			0	0	0	0	0	0	0	0	NA	NA	207.793	188.479	225.913	207.395	11.7171	1.47e-21
	PFICI_11759			3.24444	3.06143	6.56504	4.2903	0.992014	2.87004	3.14027	2.33411	-0.878207	0.170562	9.59711	8.55759	12.7325	10.2957	1.2629	0.0236172
	PFICI_11760			16.8825	21.4515	16.6536	18.3292	18.9702	21.9347	13.1064	18.0038	-0.0258428	0.862836	35.3941	43.3261	29.693	36.1377	0.979363	0.00727066
	PFICI_11761			7.73596	5.59577	4.23069	5.85414	4.75624	4.80878	4.31718	4.6274	-0.339256	0.41498	3.85921	3.93484	6.24394	4.67933	-0.323155	0.552612
	PFICI_11762			20.4592	20.0177	17.5432	19.34	20.2161	20.5472	15.1622	18.6418	-0.053046	0.778855	28.9052	51.119	61.6576	47.2273	1.28803	0.000959701
	PFICI_11763			8.9812	11.2789	10.5405	10.2669	11.5994	11.3346	10.4894	11.1411	0.117899	0.785043	9.18141	12.0622	9.69694	10.3135	0.00653891	0.962917
28	PFICI_11780	72	NRPS	30.533	47.1448	33.4084	37.0287	29.4594	42.6818	52.5382	41.5598	0.166542	0.619221	3.21128	3.86952	7.14398	4.74159	-2.9652	0.00359102
	PFICI_11781			385.735	563.348	199.305	382.796	168.219	181.057	211.718	186.998	-1.03355	0.138137	232.487	311.119	302.004	281.87	-0.441546	0.402927
	PFICI_11782			65.3872	38.889	79.9737	61.4166	85.3021	83.5491	52.0367	73.6293	0.261651	0.492083	85.6191	96.3327	65.0904	82.3474	0.423094	0.238487
	PFICI_11783			15.2366	18.7769	17.0222	17.0119	16.8502	17.5915	19.6633	18.035	0.0842543	0.482824	23.1572	32.677	24.4027	26.7457	0.652761	0.0368287
	PFICI_11784			229.329	174.854	129.743	177.975	156.334	162.841	182.511	167.229	-0.0898552	0.737003	209.611	207.458	239.355	218.808	0.297989	0.252639
	PFICI_11785			39.0534	42.2106	27.8163	36.3601	31.2374	28.3283	24.1917	27.9192	-0.381101	0.154971	21.071	21.7152	13.0086	18.5983	-0.96719	0.0267067
	PFICI_11786			0.875026	0.730322	0.650813	0.752054	0.937137	1.08786	0.869824	0.964939	0.359601	0.0816523	0.251839	0.222538	0.244475	0.239617	-1.6501	0.00150185
	PFICI_11787			13.6751	5.52033	20.1838	13.1264	17.381	13.2303	15.1682	15.2598	0.217268	0.653701	0.444171	0.993975	0.718639	0.718928	-4.19048	0.0431153
	PFICI_11788			16.6728	6.17853	24.8304	15.8939	33.2788	29.4976	22.3774	28.3846	0.836632	0.117311	1855.01	2398.41	2693.33	2315.58	7.18676	0.000724334
	PFICI_11789			7.22488	3.95097	10.7818	7.31921	9.94081	12.516	9.46959	10.6421	0.540027	0.203438	1.60285	2.51082	2.07464	2.06277	-1.8271	0.0574785
	PFICI_11790			1.39836	0	0.565911	0.654758	1.28268	1.237	1.12789	1.21586	0.89294	0.241722	0.496367	0.598111	0	0.364826	-0.843754	0.551232
	PFICI_11791			2.29619	3.00827	5.7445	3.68299	4.13589	9.1097	4.71433	5.98664	0.70087	0.289795	0	1.07142	1.19883	0.756749	-2.28299	0.0589161
	PFICI_11792			5.09404	2.77607	11.7629	6.54432	14.9524	13.4303	14.3081	14.2303	1.12065	0.0480333	17.7628	13.9702	15.8323	15.8551	1.27663	0.0328356
	PFICI_11793			0	0	0	0	0.751431	0	0	0.250477	NA	0.373901	0	0	0	0	NA	NA
29	PFICI_11976	73	HR-PKS	214.299	221.314	854.243	429.952	417.386	613.757	517.251	516.131	0.263562	0.618621	17.8692	4.18678	4.41698	8.82432	-5.60655	4.2e-18
	PFICI_11977			27.0324	29.5813	97.7691	51.4609	32.8828	51.5601	38.6575	41.0335	-0.326676	0.485972	0.345783	0.208331	0	0.184705	-8.12211	4.8e-15
	PFICI_11978			49.7242	40.6854	292.559	127.656	117.886	148.5	92.5534	119.647	-0.0934848	0.873712	4.97826	3.27202	7.32227	5.19085	-4.62015	1.6e-10
	PFICI_11979			0	0	0	0	0	1.89367	0	0.631225	1.16342	0.773936	3343.05	7939.86	8075.43	6452.78	14.5105	7.19e-31
	PFICI_11980			0	0	0	0	0	0	0	0	NA	NA	34.7991	122.374	153.97	103.714	9.22892	3.17e-12
	PFICI_11981			4.84349	3.73933	11.7608	6.78122	16.3496	23.708	18.5957	19.5511	1.52763	0.00165845	3.26659	2.07167	1.39082	2.24303	-1.5961	0.0238157
	PFICI_11982			9.10841	19.0124	32.1512	20.0907	36.3903	54.6108	47.0186	46.0066	1.19531	0.00918348	7.72362	3.89587	3.77795	5.13248	-1.9688	0.00068239
	PFICI_11983			16.8407	11.2359	42.1543	23.4103	55.6113	56.2789	51.315	54.4017	1.21651	0.00974205	2.21401	2.40105	0	1.53835	-3.92768	2.12e-07
	PFICI_11984			0.296687	1.27251	0.760429	0.776542	1.97972	1.72051	1.18055	1.62693	1.06701	0.233555	0	0.0422999	0.0567963	0.0330321	-4.55513	0.000410963
	PFICI_11985			0	0	0	0	0.311868	1.00253	0	0.438134	2.54293	0.402921	0	0	0	0	NA	NA
	PFICI_11986			0.210093	0.216265	0.68019	0.36885	0.616683	0.495598	0.271131	0.461138	0.322164	0.841282	0.298301	0	0	0.0994337	-1.89123	0.435183
	PFICI_11987			0	0	0	0	0	0.532596	0	0.177532	NA	NA	1.28228	0	0	0.427427	1.56249	0.699936
	PFICI_11988			0.20841	0	0.168685	0.125698	0	0.122907	0	0.0409689	-1.61736	0.638984	0	0	0	0	-1.88529	0.640965
	PFICI_11989			0	0	0	0	0	0	0	0	NA	NA	0	0	0	0	NA	NA
	PFICI_11990			1.72477	1.42035	1.39601	1.51371	1.26567	0.813727	3.56138	1.88026	0.312842	0.76208	0	0	0	0	-4.73917	0.0118175
	PFICI_11991			2.73563	6.71506	4.08775	4.51281	1.38978	3.4748	4.07355	2.97938	-0.599017	0.293555	0	0.360028	0	0.120009	-5.23281	4.58e-05
	PFICI_11992			8.91514	18.9367	17.4096	15.0872	9.03434	14.8547	11.2313	11.7068	-0.365976	0.317649	0	0	0	0	-9.34189	2.65e-13
30	PFICI_12407	1	Terpene	0	0	0	0	0.542226	0	0.953581	0.498602	3.50841	0.149603	0.174856	0.421397	0.282906	0.293053	2.78594	0.344523
	PFICI_12408			0	0	0	0	0.15568	0.250224	0.54757	0.317825	3.07982	0.188437	0.753052	1.45186	0.731032	0.978648	4.7478	0.0110101
	PFICI_12409			0	0	0	0	0	0	0	0	NA	NA	0	0	0	0	NA	NA
	PFICI_12410			30.8206	38.6902	34.3076	34.6061	64.8164	66.7192	76.7518	69.4291	1.00451	0.681834	1.601	2.89375	1.29515	1.92997	-4.16438	1.26e-14
	PFICI_12411			4.75785	3.26507	3.20913	3.74402	0.581901	1.87058	2.55839	1.67029	-1.16449	0.250278	0	0	0	0	-4.84441	0.00876356
	PFICI_12412			0.485253	0	0	0.161751	0	0.286171	0.313116	0.199762	0.30451	0.929485	0	0	0	0	NA	NA
	PFICI_12413			0	0.72231	0.757262	0.493191	0.514919	1.24145	0	0.585455	0.247414	0.889102	0.996304	0.400175	0.537317	0.644599	0.386256	0.785834
	PFICI_12414			0.39171	5.24182	0.634093	2.08921	3.1619	3.00307	6.31891	4.16129	0.994075	0.307209	0	1.34035	2.69953	1.34663	-0.633606	0.643797
31	PFICI_12545	4	HR-PKS	23.862	45.1344	22.4521	30.4828	13.7894	13.0168	12.3178	13.0414	-1.2249	0.0765545	38.1155	33.1705	21.9265	31.0708	0.027563	0.949719
	PFICI_12546			0.498267	1.02581	0	0.508025	0	0	0	0	-3.12936	0.298424	2.82986	2.1312	1.14463	2.03523	2.00222	0.0556909
	PFICI_12547			14.5945	39.8385	17.4026	23.9452	13.961	16.7528	19.0028	16.5722	-0.530974	0.415226	39.6864	49.0475	67.3531	52.029	1.11958	0.0693282
	PFICI_12548			1.93021	0.248364	1.75758	1.31205	0.708213	1.42289	1.55687	1.22932	-0.0939586	0.896242	1.02773	3.30237	2.21706	2.18239	0.734083	0.362056
	PFICI_12549			2.07993	2.99745	1.72556	2.26765	1.37367	1.44127	1.81184	1.54226	-0.556152	0.146013	0.701383	0.444817	0.179177	0.441793	-2.35976	0.0110172
	PFICI_12550			137.522	100.016	99.2101	112.249	43.8767	23.8015	17.3617	28.3466	-1.98546	0.00495193	21.2239	10.2298	12.0186	14.4908	-2.9535	0.00171786
	PFICI_12551			359.063	155.758	165.502	226.775	277.892	126.858	94.4705	166.407	-0.446542	0.52617	20.3229	17.4919	16.9103	18.2417	-3.63594	0.0345321
	PFICI_12552			73.0023	20.1213	90.7298	61.2844	106.556	52.6976	50.9668	70.0734	0.193345	0.76912	73.6328	45.3867	51.777	56.9322	-0.106277	0.858322
	PFICI_12553			1.33611	0	1.08143	0.805847	2.28775	2.36385	0.574761	1.74212	1.11227	0.259613	0.316179	0	0	0.105393	-2.93473	0.173015
	PFICI_12554			1.2626	0.324922	0	0.529174	0	0.18615	0.203677	0.129942	-2.02587	0.357305	0.448176	0	0.725118	0.391098	-0.436214	0.766022
	PFICI_12555			123.545	73.6274	432.441	209.871	1102.24	440.989	300.696	614.641	1.55024	0.210151	5360.19	6317.07	6863.75	6180.34	4.88011	0.000192257
	PFICI_12556			0.22117	0.227667	0	0.149612	0.486897	0.652158	0.428138	0.522398	1.80392	0.0206545	7.37965	11.5411	14.9882	11.303	6.23933	0.00714221
32	PFICI_12923	7	HR-PKS	38.8319	13.4136	30.7974	27.681	20.8458	20.4414	20.18	20.4891	-0.434039	0.266616	42.7392	30.9891	23.3491	32.3591	0.225279	0.613807
	PFICI_12924			0	0	0	0	0	0.285107	0	0.0950357	1.74205	0.663475	0.114404	0	0	0.0381347	NA	NA
	PFICI_12925			0	0	0	0	0	0	0	0	NA	NA	0.0530599	0.063936	0	0.0389986	1.6518	0.683286
	PFICI_12926			2.51543	3.62505	5.9043	4.01493	4.79928	7.86223	4.70704	5.78951	0.528068	0.360805	4.46442	4.94917	7.80097	5.73819	0.515221	0.40976
	PFICI_12927			0	0	0	0	4.94831	4.54482	1.24319	3.57877	4.38558	0.0150164	0	0	0	0	NA	NA
	PFICI_12928			0.144739	0	0	0.0482463	0	0.0426788	0	0.0142263	-1.76186	0.638408	0.0513768	0	0	0.0171256	-1.49426	0.778369
	PFICI_12929			0.861244	1.32982	1.74271	1.31126	3.79199	5.07906	4.7237	4.53158	1.78907	0.0284341	6.7256	3.68373	0	3.46978	1.4039	0.234043
	PFICI_12930			28.8367	23.6694	21.357	24.621	27.1081	27.7876	22.6206	25.8388	0.0696468	0.917495	34.5212	44.0158	43.2969	40.6113	0.72199	0.0300712
	PFICI_12931			6.50239	17.5413	8.89261	10.9788	7.56872	10.1818	11.2851	9.67854	-0.181856	0.637061	23.2402	29.1548	25.7542	26.0497	1.24655	0.00557164
	PFICI_12932			23.7702	31.2705	22.5078	25.8495	17.4431	27.6574	30.0247	25.0417	-0.0458046	0.798031	39.9398	49.8539	48.2804	46.0247	0.832271	0.0079193
33	PFICI_13697	10	NRPS	1.45305	1.49573	4.11629	2.35502	0.533138	2.14228	0.468799	1.04807	-1.168	0.351213	11.3471	13.673	10.8484	11.9562	2.34394	0.00543389
	PFICI_13698			7.59403	2.93142	11.5248	7.35007	7.31411	7.55742	7.04397	7.30517	-0.00884072	0.93778	9.43459	10.5564	13.0839	11.025	0.584945	0.368174
	PFICI_13699			43.3493	46.9365	12.2153	34.167	7.30465	10.2258	15.747	11.0925	-1.62302	0.00206941	44.9083	48.0704	46.1032	46.3606	0.440296	0.356038
	PFICI_13700			90.6	48.8618	62.4539	67.3053	108.792	92.1604	89.0899	96.6808	0.522511	0.136543	162.952	204.698	398.58	255.41	1.92402	5.8e-06
	PFICI_13701			1.50171	1.23666	29.9005	10.8796	4.62833	6.37639	7.55817	6.18763	-0.814169	NA	0.852879	1.0277	1.03493	0.971835	-3.48477	NA
	PFICI_13702			2.16746	2.47904	49.9008	18.1824	10.7803	8.66356	11.4995	10.3144	-0.817881	NA	0.341941	1.2361	0.276619	0.618219	-4.87828	NA
	PFICI_13703			108.892	113.372	94.1795	105.481	110.957	78.8955	87.1272	92.3264	-0.192167	0.451267	17.6697	19.6947	30.0178	22.4607	-2.2315	8.93e-09
	PFICI_13704			1.99307	1.53871	5.44445	2.99208	3.47357	1.17538	3.37589	2.67495	-0.161637	0.778235	0	0	0	0	-6.20096	6.7e-05
	PFICI_13705			0.301037	0	6.0914	2.13081	1.10453	1.77532	0.776992	1.21895	-0.805767	0.506121	4.06055	2.5752	2.42042	3.01872	0.502535	0.673946
	PFICI_13706			2.62723	0	5.31613	2.64779	1.92791	0	0	0.642638	-2.04271	0.304464	0	1.12372	3.01766	1.38046	-0.939636	0.605905
	PFICI_13707			2.2042	3.81516	6.33341	4.11759	2.66885	2.33981	0.853374	1.95401	-1.07536	0.176815	2.03426	0.188557	1.13929	1.1207	-1.87739	0.0453959
	PFICI_13708			4.33493	3.65095	9.25007	5.74532	9.83236	10.4582	11.6973	10.6626	0.892104	0.103245	13.9885	2.35982	7.69504	8.01446	0.480218	0.5153
	PFICI_13709			10.3036	1.71993	16.4538	9.49245	14.5089	14.2877	12.3986	13.7317	0.532662	0.402322	18.9788	13.1021	24.949	19.01	1.00191	0.121148
	PFICI_13710			4.17824	10.4836	13.316	9.32595	14.5639	11.5503	9.43624	11.8501	0.345581	0.522852	5.37631	6.70173	4.79917	5.62574	-0.729208	0.208703
	PFICI_13711			0.957995	2.46534	1.93848	1.78727	1.93324	1.83613	2.3181	2.02916	0.18312	0.835177	3.57055	2.86829	2.47582	2.97155	0.733457	0.320706
	PFICI_13712			0	0	1.25309	0.417696	1.13609	0.608681	0.665993	0.803589	0.944003	0.643441	3.29729	0.441463	0.592755	1.44384	1.78938	0.365442
	PFICI_13713			3.42231	0	4.15498	2.52576	2.0928	2.35463	2.94439	2.46394	-0.0357512	0.942806	0.809861	0.487933	0	0.432598	-2.54562	0.154493
	PFICI_13714			6.57084	6.76386	9.30715	7.54728	5.82636	5.65112	7.59653	6.358	-0.247384	0.518893	1.7493	1.17104	1.25789	1.39274	-2.43803	0.00028153
	PFICI_13715			0	0	0	0	0	0	0.198381	0.066127	NA	NA	0	0	0	0	NA	NA
34	PFICI_15049	13	HR-PKS	0	1.78275	1.01946	0.934069	0.115535	1.02135	0.203184	0.446688	-1.06426	0.383118	0	0	0	0	-5.17162	0.0104136
	PFICI_15050			330.857	226.395	482.955	346.736	756.998	768.291	652.563	725.951	1.06604	0.00160567	19.0079	16.6873	15.3768	17.024	-4.34819	1.43e-28
	PFICI_15051			93.5794	81.1	191.026	121.902	161.83	290.95	313.239	255.339	1.0667	0.0112675	46.4063	22.3675	12.6454	27.1397	-2.16724	3.61e-05
	PFICI_15052			36.2189	51.5455	81.0596	56.2747	80.8048	117.836	149.949	116.197	1.04601	0.00860105	16.394	7.90178	1.67522	8.65701	-2.70055	1.34e-05
	PFICI_15053			266.439	269.913	691.46	409.271	649.401	824.926	885.202	786.51	0.942409	0.0236762	116.343	100.395	84.4025	100.38	-2.02758	4.38e-06
	PFICI_15054			6.29989	6.25335	17.1183	9.89052	12.5481	16.8514	21.6321	17.0105	0.78231	0.115562	4.95164	3.84944	2.3259	3.70899	-1.41502	0.0216458
	PFICI_15055			12.0975	20.0135	47.5591	26.5567	48.1914	47.9018	51.8545	49.3159	0.892978	0.0679778	3.06725	0.739194	1.48878	1.76507	-3.91127	1.54e-07
	PFICI_15056			2.4527	2.69307	2.38208	2.50929	5.83949	6.01079	6.22505	6.02511	1.26371	0.0528844	0.154776	0	0.125209	0.0933285	-4.74882	1.72e-10
	PFICI_15057			1.04316	0.715872	2.25154	1.33686	8.93078	14.5595	16.6035	13.3646	3.3215	3.87e-07	0.987424	2.67711	2.79577	2.15344	0.687793	0.529775
35	PFICI_15215	14	HR-PKS	7.40371	4.30764	15.372	9.0278	25.9839	33.7908	28.2486	29.3411	1.70048	0.000361097	72.671	37.4501	12.9408	41.0206	2.1839	0.00057492
	PFICI_15216			11.2425	12.511	6.88613	10.2132	13.1553	17.5607	21.567	17.4277	0.770944	0.0845	621.894	435.118	164.73	407.247	5.3174	6.56e-27
	PFICI_15217			34.4655	51.7087	22.7008	36.2917	19.0454	25.592	26.1109	23.5828	-0.621904	0.0840233	53.3935	43.8072	36.3819	44.5275	0.29506	0.434513
	PFICI_15218			7.04693	6.59449	2.5926	5.41134	2.11548	3.58912	1.86019	2.5216	-1.10165	0.082799	3.86579	2.74012	1.83958	2.81516	-0.942766	0.214561
	PFICI_15219			210.29	456.67	144.079	270.346	143.486	88.1163	99.984	110.529	-1.29039	0.00402735	271.08	190.938	241.541	234.519	-0.205101	0.672376
	PFICI_15220			60.7227	34.8995	57.7493	51.1238	41.5889	23.5751	30.3662	31.8434	-0.683001	0.0630442	74.3623	97.8296	136.006	102.733	1.00683	0.0118529
	PFICI_15221			2.88341	2.12115	2.42906	2.47787	1.11591	0.936983	0.987237	1.01338	-1.28993	0.558321	0.919064	0.453049	0.270361	0.547491	-2.1782	0.0561742
	PFICI_15222			0.328404	0.338051	1.06323	0.57656	0.240989	0.193671	0.847627	0.427429	-0.431786	0.747234	0	0	0	0	-3.42933	0.186186
	PFICI_15223			36.2094	11.0244	142.41	63.2146	30.3136	23.1585	19.7447	24.4056	-1.37304	0.0422567	0.724111	1.74508	2.92891	1.79937	-5.1347	1.18e-09
	PFICI_15224			15.1047	8.72228	13.1202	12.3157	7.84	12.1667	10.222	10.0762	-0.289545	0.463818	48.9083	50.7395	42.3156	47.3211	1.94198	1.22e-06
	PFICI_15225			1810.4	1182.79	1323.36	1438.85	1042.84	826.477	678.498	849.272	-0.760619	0.0111007	1363.6	1100.04	1543.86	1335.84	-0.107175	0.762549
	PFICI_15226			19.4758	16.8143	13.221	16.5037	9.22046	11.115	6.48619	8.94056	-0.884352	0.0634567	16.5024	16.6604	15.8755	16.3461	-0.0138416	0.99866
	PFICI_15227			1092.57	450.206	708.993	750.589	763.15	423.281	262.702	483.045	-0.635866	0.143677	707.427	465.19	701.203	624.606	-0.265075	0.519807
	PFICI_15228			14.5733	14.3657	22.7912	17.2434	16.3131	25.9288	22.1542	21.4654	0.315967	0.405883	63.566	56.0998	45.252	54.9726	1.67267	2.16e-06
36	PFICI_15324	15	NRPS-PKS	469.519	351.267	603.449	474.745	882.809	554.828	602.725	680.121	0.518638	0.133903	1216.06	1408.04	1423.74	1349.28	1.50696	2.86e-06
	PFICI_15325			2.3432	1.47402	4.74142	2.85288	10.0304	4.75978	6.38393	7.05802	1.30684	0.0152307	7.76299	8.79745	11.5133	9.35792	1.71377	0.00113204
	PFICI_15326			22.9766	53.9256	18.2251	31.7091	19.2212	10.8401	11.5643	13.8752	-1.19239	0.0162491	6.19844	7.8621	5.27824	6.44626	-2.29836	5.78e-05
	PFICI_15327			26.3337	16.0558	35.2504	25.88	38.797	43.3643	38.5591	40.2401	0.636799	0.0833596	37.8213	38.6425	45.138	40.5339	0.647293	0.0947495
	PFICI_15328			17.9013	19.5111	23.0122	20.1415	19.7045	36.0181	33.9737	29.8988	0.569913	0.184015	61.674	51.796	66.5229	59.9976	1.57473	4.22e-05
	PFICI_15329			3.16088	11.1557	18.2742	10.8636	19.5503	17.5757	22.1443	19.7567	0.862843	0.1363	0.96171	2.70396	1.03732	1.56766	-2.79281	0.00139423
	PFICI_15330			0	4.28759	3.3713	2.55296	2.71692	3.82104	1.19452	2.57749	0.0137967	0.98121	0	0	0	0	-5.06899	0.0131998
	PFICI_15331			0.047359	0.146251	0.536647	0.243419	0.625554	0.586515	0.313913	0.508661	1.06326	0.308062	0.235349	0.040513	0.054397	0.110086	-1.1448	0.408973
	PFICI_15332			1.00617	0.776797	0	0.594323	1.10753	1.03841	0.649246	0.931726	0.648658	0.592315	0	0.215181	0	0.0717271	-3.05066	0.220898
	PFICI_15333			5.13347	4.10998	8.54079	5.92808	8.99905	15.3051	4.96866	9.75761	0.718963	0.213101	13.9701	6.09916	5.89635	8.65521	0.546003	0.349571
	PFICI_15334			13.9023	9.41967	9.97045	11.0975	11.4931	13.1801	13.5127	12.7287	0.19785	0.639647	7.87067	6.02158	3.84047	5.91091	-0.908778	0.0576276
	PFICI_15335			0.299649	0	0.970133	0.423261	1.53922	1.41371	1.54682	1.49992	1.82526	0.140968	0	0	0	0	-3.11966	0.317148
	PFICI_15336			0	0	1.02859	0.342865	2.79767	2.74799	3.28007	2.94191	3.10104	0.0196265	0	0.362374	0	0.120791	-1.50512	0.694347
	PFICI_15337			2.00074	0	1.61938	1.2067	7.3409	4.71962	2.582	4.88084	2.01606	0.237505	0	0	0	0	-1.88529	0.640965
	PFICI_15338			205.314	247.141	283.391	245.282	297.831	288.796	326.132	304.253	0.31083	0.297687	386.206	521.606	662.062	523.291	1.09317	0.0010938
	PFICI_15339			47.6012	40.9931	69.2496	52.6147	62.5557	70.8225	45.9726	59.7836	0.184286	0.649631	221.755	227.288	313.757	254.267	2.27281	9.52e-11
	PFICI_15340			147.477	100.746	299.501	182.575	178.074	186.595	174.751	179.807	-0.0220405	0.911973	256.033	217.91	249.47	241.138	0.401371	0.360382
	PFICI_15341			7.2151	9.96312	9.11584	8.76469	12.7845	15.0482	12.0365	13.2897	0.600538	0.104705	38.3539	36.1295	45.4793	39.9876	2.18978	5.91e-10
Negative regulation (18)
No.	Gene ID	Cluster Number	Type	P. fici CK_1_fpkm	P. fici CK_2_fpkm	P. fici CK_3_fpkm	P. fici CK_mean	ΔPfcsdA_1_fpkm	ΔPfcsdA_2_fpkm	ΔPfcsdA_3_fpkm	ΔPfcsdA_mean	Log2foldchange	p value	ΔPfrsdA_1_fpkm	ΔPfrsdA_2_fpkm	ΔPfrsdA_3_fpkm	ΔPfrsdA_mean	Log2foldchange	p value
1	PFICI_01582	22	HR-PKS	66.3939	58.5808	20.6425	48.5391	6.18682	10.8142	6.25623	7.75242	-2.64643	3.67e-08	53.569	15.5063	7.50503	25.5268	-0.927136	0.158421
	PFICI_01583			0	0	0	0	0	0	2.43232	0.810774	1.27989	0.751365	0	0	0	0	NA	NA
	PFICI_01584			0.546419	0	2.6536	1.06667	2.80682	2.57794	4.93618	3.44031	1.68942	0.148726	5.43083	7.01147	11.2972	7.91317	2.89114	0.00674731
	PFICI_01585			2.95563	1.95586	2.22138	2.37763	1.23937	1.86754	1.08981	1.39891	-0.765221	0.227332	0.749385	1.08359	0.242491	0.691822	-1.78105	0.0563035
	PFICI_01586			2.33511	1.1094	0.290772	1.2451	0.527247	0	0.695429	0.407559	-1.61118	0.15141	0	0	0.618954	0.206318	-2.59332	0.0721186
	PFICI_01587			0	0	0	0	0	0	0	0	NA	NA	0	0	0	0	NA	NA
	PFICI_01588			0.0572898	0	0.0463698	0.0345532	0.126121	0.439216	0.184835	0.250057	2.85537	0.0616569	0.0813429	0.0980165	0.0658036	0.081721	1.24189	0.558943
	PFICI_01589			2.25516	0.386902	2.33234	1.65813	3.40171	3.91596	3.71878	3.67882	1.14968	0.0595432	0.444721	0	0	0.14824	-3.48355	0.00826285
	PFICI_01590			0	0	2.35217	0.784055	0	0	1.172	0.390666	-1.00502	0.650815	0	0	0	0	-3.73043	0.22525
	PFICI_01591			9.49364	9.30716	8.78178	9.1942	13.6015	13.5081	15.1689	14.0928	0.616165	0.067028	5.77695	4.38292	2.59631	4.25206	-1.11256	0.020198
	PFICI_01592			1.06597	2.19456	0.862782	1.37444	3.91114	8.80093	6.19046	6.30084	2.19671	0.0534774	0	0	0	0	-2.96551	0.302761
	PFICI_01593			10.0916	18.816	19.7265	16.2114	22.4956	25.602	34.2786	27.4588	0.760262	0.0548239	1.75727	0.977295	0	0.911521	-4.15259	9.47e-10
	PFICI_01594			2.40088	3.70712	1.94325	2.68375	1.76182	1.88785	3.873	2.50756	-0.0979681	0.869513	0.284074	0.342304	0	0.208793	-3.68411	0.017567
2	PFICI_02075	23	Other	99.5474	90.9147	49.3735	79.9452	67.6947	64.9966	70.2714	67.6542	-0.240831	0.473835	53.1362	53.4634	74.7946	60.4647	-0.402917	0.317339
	PFICI_02076			133.003	68.7595	42.8215	81.5281	49.2341	54.3829	48.0605	50.5591	-0.689326	0.313365	53.0864	44.7523	42.4359	46.7582	-0.802079	0.267263
	PFICI_02077			13.5466	9.29639	19.9798	14.2743	16.3471	14.9127	15.5398	15.5999	0.128116	0.693979	10.8994	11.3309	19.3633	13.8645	-0.0420192	0.92609
	PFICI_02078			19.8494	15.5005	13.8499	16.3999	25.6159	13.3205	12.1456	17.0273	0.0541613	0.899502	17.0071	15.2235	13.3651	15.1986	-0.109757	0.593705
	PFICI_02079			5.69418	4.5379	7.73092	5.98767	5.796	8.44932	3.79277	6.0127	0.0060176	0.988556	1.95602	1.09992	0.421961	1.1593	-2.36874	0.00950542
	PFICI_02080			6.21968	14.2599	17.8483	12.776	13.07	16.8393	23.3503	17.7532	0.474647	0.336817	4.4155	4.59506	6.1698	5.06012	-1.33619	0.0910753
	PFICI_02081			17.9411	9.18191	20.6745	15.9325	12.6449	10.7001	11.5768	11.6406	-0.452812	0.288723	57.5677	65.4659	71.369	64.8009	2.02404	0.000764037
	PFICI_02082			25.0092	23.8131	30.3633	26.3952	22.0227	17.6986	22.1891	20.6368	-0.355056	0.0820688	52.8201	73.8092	72.5327	66.3873	1.33063	0.00485269
	PFICI_02083			0	1.2511	0.983733	0.744945	2.22971	3.58382	2.74489	2.85281	1.93718	0.0183681	3.01995	3.63898	1.39602	2.68498	1.84971	0.0652537
	PFICI_02084			0	0.215222	0.338455	0.184559	1.38085	0.863114	1.75385	1.3326	2.85209	0.0142454	0.296862	0.178856	0.240151	0.238623	0.370654	0.632525
	PFICI_02085			1.1458	3.53836	8.34656	4.34357	3.78364	4.73001	3.6967	4.07012	-0.0938123	0.90462	6.91415	8.3314	7.89643	7.71399	0.828595	0.193425
	PFICI_02086			3.15789	1.47757	5.57666	3.40404	1.264	3.38604	4.26059	2.97021	-0.196684	0.784781	30.1633	30.4522	14.179	24.9315	2.87265	0.0174063
	PFICI_02087			0.982729	0.337199	3.18165	1.50052	3.12497	1.93183	4.43883	3.16521	1.07684	0.213015	0.697664	0.84067	0.376257	0.638197	-1.23339	0.378617
	PFICI_02088			0	0	0.855768	0.285256	0.775868	0.93529	0.170559	0.627239	1.13676	0.405658	1.1259	0.904461	0.303606	0.777991	1.4475	0.260705
	PFICI_02089			0.80525	0.414452	1.30352	0.841075	1.77273	0.712326	0	0.828351	-0.0219924	0.983425	0	0	1.38738	0.462459	-0.862909	0.513878
	PFICI_02090			4.98905	1.71187	3.76888	3.48993	4.88142	4.70755	4.50695	4.69864	0.429044	0.277482	1.88899	1.42262	0.382031	1.23121	-1.50312	0.0989612
	PFICI_02091			0.459533	7.09548	5.57912	4.37805	14.8374	9.4851	11.2678	11.8634	1.43816	0.0426184	6.52468	1.96552	6.86171	5.1173	0.225097	0.786623
3	PFICI_02299	24	NRPS	295.942	181.065	132.924	203.31	179.852	103.733	84.453	122.679	-0.72879	0.0733749	111.854	131.93	160.865	134.883	-0.591977	0.14536
	PFICI_02300			0	0	2.19291	0.730968	4.9704	0	1.74823	2.23954	1.61532	0.491781	0	4.63536	0	1.54512	1.07984	0.728118
	PFICI_02301			1.25046	0	0	0.41682	0	0	0	0	NA	NA	0.887732	0	0	0.295911	-0.494262	0.985206
	PFICI_02302			1.36176	2.10264	2.20439	1.88959	0.499643	0	0	0.166548	-3.50407	0.0454478	5.3171	4.65963	1.56413	3.84695	1.02564	0.340614
	PFICI_02303			0.160553	0.991615	1.16955	0.773906	2.59197	2.65114	3.41876	2.88729	1.89949	0.00842029	6.26893	1.92282	6.08562	4.75912	2.62046	0.00096023
	PFICI_02304			0.774094	1.79288	4.38581	2.31759	4.9704	7.30417	7.1178	6.46412	1.47983	0.0169587	7.14413	2.64878	8.66904	6.15398	1.40889	0.0547269
	PFICI_02305			3.20746	0.600305	2.83209	2.21329	2.78164	3.26722	3.76301	3.27063	0.563377	0.459663	0	0.74831	0	0.249437	-3.14944	0.0342659
	PFICI_02306			2.50092	0	0	0.83364	0.333677	0.26816	0.733524	0.44512	-0.905229	0.547249	0	0.194491	1.30572	0.50007	-0.737295	0.691373
	PFICI_02307			0.222875	1.72067	1.71374	1.21909	2.28971	1.77441	1.0786	1.71424	0.491759	0.530121	1.58225	2.57388	0.511994	1.55604	0.35207	0.668816
	PFICI_02308			1.00812	2.07547	4.6238	2.56913	2.46594	3.36898	2.16835	2.66775	0.0543449	0.986911	1.19282	3.73704	2.31588	2.41525	-0.0891115	0.911456
	PFICI_02309			16.7486	15.5503	12.2271	14.842	20.0021	15.3	11.443	15.5817	0.0701666	0.937608	0.233142	0	0.377208	0.20345	-6.18887	5.54e-08
	PFICI_02310			0	0.368783	0.289971	0.219584	3.94346	2.74661	0.693513	2.46119	3.48651	0.0156553	1.27168	0	0	0.423894	0.948928	0.703696
	PFICI_02311			4.93285	2.30807	6.53335	4.59142	11.1885	6.08261	6.36597	7.87904	0.77908	0.231649	5.73047	1.53447	2.57542	3.28012	-0.485194	0.592322
	PFICI_02312			3.11758	2.29226	10.9946	5.46814	6.53642	4.59638	3.87964	5.00414	-0.127926	0.800979	14.8604	13.3346	9.208	12.4677	1.18907	0.0537025
	PFICI_02313			0.154819	1.35462	2.0676	1.19234	2.72662	2.41951	2.59838	2.5815	1.11441	0.197405	4.12162	2.78122	3.11196	3.33827	1.4853	0.0314441
	PFICI_02314			0	0	0	0	0	0	0	0	NA	NA	0	0	0	0	NA	NA
	PFICI_02315			0.288354	0	0	0.0961181	0.846401	0	0.186065	0.344155	1.84018	0.47423	0	0.493342	0.331207	0.27485	1.51576	0.614579
	PFICI_02316			6.79795	7.91039	11.0044	8.57091	13.0134	13.2471	12.9687	13.0764	0.609446	0.150594	1.04914	0.505676	1.35795	0.970921	-3.14202	1.79e-05
	PFICI_02317			0	1.2558	3.55473	1.60351	1.79046	4.31672	1.88927	2.66549	0.733167	0.460695	2.25181	0	0	0.750603	-1.09511	0.529717
	PFICI_02318			1.40213	1.44332	2.12789	1.65778	3.21536	3.10083	1.24402	2.52007	0.604211	0.378004	0	0.899585	0	0.299862	-2.46688	0.0532173
	PFICI_02319			0.937845	1.82352	2.53028	1.76388	1.75876	1.96651	2.01719	1.91415	0.117952	0.882555	0.369889	0	0.478764	0.282884	-2.64047	0.00529733
	PFICI_02320			366.921	105.182	348.985	273.696	403.313	254.733	234.263	297.436	0.120006	0.839863	331.927	382.749	591.273	435.316	0.66949	0.15853
4	PFICI_05084	35	Other	1922.85	1360.54	756.15	1346.51	522.927	577.551	543.736	548.071	-1.29679	0.000434258	515.32	497.214	652.369	554.967	-1.27875	0.00136736
	PFICI_05085			60.3912	56.7151	14.1953	43.7672	20.3976	15.8071	18.4699	18.2249	-1.26394	0.00895968	154.461	248.54	415.625	272.876	2.64032	6.57e-07
	PFICI_05086			0.859617	0.12641	0.0993951	0.361807	1.62207	1.08631	0.871639	1.19334	1.72171	0.0707852	3.66158	2.73132	4.23156	3.54149	3.29106	6.22e-05
	PFICI_05087			0.328404	0	0	0.109468	0.240989	0	0	0.0803297	-0.446501	0.880755	0	0	0	0	NA	NA
	PFICI_05088			3.52672	0.45379	0	1.32684	1.29399	0.519958	1.13783	0.983927	-0.431368	0.735652	0	0.377114	0	0.125705	-3.39988	0.159596
	PFICI_05089			0	0	0	0	0	0	0.788676	0.262892	2.60055	0.456663	0.520625	0.209114	0	0.243246	2.5639	0.465591
	PFICI_05090			0	0	0	0	0	0	0	0	NA	NA	0	0	0	0	NA	NA
	PFICI_05091			0.957995	0	0	0.319332	0.351498	0	0	0.117166	-1.4465	0.560032	0	0	0	0	-3.01922	0.405533
	PFICI_05092			0	0.198912	1.25123	0.48338	2.55241	1.3675	1.74563	1.88851	1.96602	0.060716	1.37183	3.47136	0.665858	1.83635	1.92561	0.118271
	PFICI_05093			0	0.872105	0	0.290702	0.155426	0	0.13667	0.0973653	-1.57806	0.483781	0.902191	0.362374	0.486561	0.583708	1.00571	0.547157
	PFICI_05094			0	0.554319	0	0.184773	0.197581	0.317573	0.173737	0.22963	0.313559	0.887753	0	0	0	0	-2.04327	0.612038
5	PFICI_05305	36	Other	17.5149	19.3816	18.4293	18.4419	14.138	19.3671	10.7366	14.7473	-0.32254	0.383174	16.7862	16.4813	21.1236	18.1304	-0.0245781	0.963175
	PFICI_05306			15.4682	21.2302	10.8969	15.8651	20.81	11.6561	9.24175	13.9026	-0.1905	0.612999	4.06714	1.71529	2.63214	2.80486	-2.49986	1.36e-05
	PFICI_05307			23.7744	10.2493	18.9138	17.6458	21.7704	19.2933	14.4229	18.4955	0.0678497	0.931724	15.0027	19.1209	23.3397	19.1544	0.118352	0.780666
	PFICI_05308			7.25437	6.73894	6.73088	6.90806	8.82906	7.09548	4.2243	6.71628	-0.0406184	0.853232	5.02445	2.72446	3.65814	3.80235	-0.86139	0.0915624
	PFICI_05309			15.8134	16.7639	15.6647	16.0807	14.7218	23.8015	30.6115	23.0449	0.519121	0.202998	146.11	117.306	148.019	137.145	3.0923	3.44e-22
	PFICI_05310			0	0	0	0	0	0	0	0	NA	NA	0.57944	0	0	0.193147	2.08813	0.60297
	PFICI_05311			0.710644	0.731519	0.862782	0.768315	2.08594	0.628638	0.458552	1.05771	0.461174	0.733467	3.02702	2.12771	1.22438	2.12637	1.46862	0.185269
	PFICI_05312			317.567	307.808	62.0226	229.133	25.1421	13.9048	13.6293	17.5587	-3.70592	7.76e-12	493.18	853.537	1061.84	802.853	1.80895	0.00074903
	PFICI_05313			45.9428	57.7807	24.7405	42.8213	20.8672	18.5179	22.7718	20.719	-1.04738	0.00391544	42.1509	49.0477	52.9832	48.0606	0.166525	0.644829
	PFICI_05314			13.4532	21.6702	4.73869	13.2874	4.84471	3.89346	6.99293	5.2437	-1.3414	0.0100162	7.42838	6.81984	7.72625	7.32483	-0.85919	0.108863
6	PFICI_05391	37	Other	23.2739	15.7615	26.1083	21.7146	21.4235	15.8926	7.11368	14.8099	-0.552101	0.192624	44.6403	58.506	90.7501	64.6321	1.57359	8.36e-05
	PFICI_05392			0	0	0	0	0	0	0	0	NA	NA	0.814625	3.92643	6.1507	3.63058	5.76765	0.000504197
	PFICI_05393			8.12799	2.09169	17.6216	9.28041	22.5798	11.8122	13.1117	15.8346	0.770819	0.228554	0	0	0	0	-7.61111	1.35e-07
	PFICI_05394			0.505531	3.12229	4.80777	2.81186	5.65728	3.35396	4.64836	4.5532	0.695354	0.299913	1.88417	2.70284	3.04845	2.54515	-0.143774	0.839822
	PFICI_05395			708.038	694.131	205.321	535.83	227.387	365.479	244.493	279.12	-0.940891	0.0386286	11793.6	14540.6	15332.1	13888.7	4.696	1.89e-25
	PFICI_05396			7.72894	5.18868	5.71175	6.20979	17.5081	28.9336	17.7805	21.4074	1.78549	6.82e-05	18.608	27.3091	44.7737	30.2303	2.28338	4.8e-06
	PFICI_05397			0.196151	0	0.793812	0.329987	2.15909	1.5038	1.13912	1.60067	2.27819	0.038765	0	0.83898	0	0.27966	-0.238738	0.912215
	PFICI_05398			0.12421	0.383576	0.603206	0.370331	0.455739	0.952263	0.920593	0.776198	1.06761	0.562034	2.46903	2.12509	1.42669	2.00694	2.43811	0.00507263
	PFICI_05399			0	0.166918	0.656231	0.274383	0	0.286885	0	0.0956282	-1.52068	0.480322	0.115117	0	0	0.0383725	-2.83805	0.351902
	PFICI_05400			0	0	0.331005	0.110335	0.6002	1.20588	0	0.602026	2.44794	0.371275	0	0	0.46973	0.156577	0.504981	0.985206
	PFICI_05401			1.01998	1.57492	2.06391	1.55294	1.87121	7.21824	4.93618	4.67521	1.59003	0.0805717	2.17233	1.30881	0.585781	1.35564	-0.196024	0.903456
	PFICI_05402			1.4291	0.980718	1.54226	1.31736	1.0487	1.68558	0.614763	1.11635	-0.238863	0.810467	0	0	0	0	-4.07675	0.0610647
	PFICI_05403			0	0	0	0	0	0	0	0	NA	NA	0.543083	0	0.878672	0.473918	2.83685	0.381804
	PFICI_05404			6.76829	9.45536	3.32604	6.51656	2.66074	4.56171	4.05538	3.75928	-0.793657	0.134528	15.9594	12.6137	15.2706	14.6146	1.16522	0.0180478
7	PFICI_06554	42	HR-PKS	4.28301	0.400803	8.509	4.3976	10.5718	7.34791	13.8184	10.5793	1.26646	0.107969	4.42272	4.33004	3.1306	3.96112	-0.15081	0.863295
	PFICI_06555			1.10962	1.14222	4.13134	2.12773	4.55988	4.44981	3.1504	4.05336	0.929805	0.154723	3.78119	5.69533	3.05886	4.17846	0.973657	0.182683
	PFICI_06556			3.10562	4.39567	11.6257	6.37565	8.26126	9.84428	14.5286	10.878	0.770774	0.238325	4.13392	9.2984	3.56715	5.66649	-0.170118	0.836357
	PFICI_06557			7.2986	6.83	16.1111	10.0799	25.8055	13.304	18.4099	19.1732	0.927605	0.126339	8.00771	6.81115	0	4.93962	-1.02901	0.259505
	PFICI_06558			11.147	5.7372	15.0371	10.6404	33.0603	22.7342	15.5842	23.7929	1.16098	0.0839064	7.58377	6.35707	6.93523	6.95869	-0.612666	0.247267
	PFICI_06559			9.11774	13.5844	20.78	14.494	24.2981	34.5264	32.0488	30.2911	1.06343	0.0261827	140.53	113.507	175.005	143.014	3.30262	0.00208561
	PFICI_06560			5.71639	15.5934	20.3579	13.8892	23.9104	36.7456	33.566	31.4073	1.17714	0.0388801	15.827	33.2524	11.4903	20.1899	0.539667	0.471131
	PFICI_06561			3.37203	4.51241	6.95968	4.94804	6.68105	8.51785	8.4858	7.8949	0.674064	0.0731272	19.59	21.2017	22.206	20.9992	2.08541	0.000250299
	PFICI_06562			0.388202	0.399606	15.3962	5.39466	24.4989	37.7746	26.8027	29.6921	2.46047	0.0197927	16.8113	2.65669	1.78357	7.08384	0.393001	0.82069
	PFICI_06563			3.90534	6.8341	36.667	15.8021	63.048	76.9241	54.6834	64.8852	2.03777	0.0163163	58.2225	11.6928	15.2514	28.3889	0.845207	0.528349
	PFICI_06564			1.26506	0.520887	2.6622	1.48272	6.49827	4.47629	6.04058	5.67171	1.93554	0.00878866	2.51467	0.432874	2.03428	1.66061	0.163468	0.851134
	PFICI_06565			18.5498	20.1213	21.956	20.209	17.4178	11.41	11.7121	13.5133	-0.580621	0.0376543	31.2939	38.2204	30.0123	33.1756	0.715123	0.00900565
	PFICI_06566			77.5379	92.7815	48.8563	73.0586	51.8572	41.6751	45.2825	46.2716	-0.658926	0.112632	81.7563	86.2003	73.8416	80.5994	0.141715	0.602975
	PFICI_06567			21.3242	17.6224	44.9723	27.973	24.464	21.786	29.0699	25.1066	-0.155964	0.761657	7.24947	8.22161	6.8995	7.45686	-1.90739	0.0749761
8	PFICI_07096	45	NR-PKS	102.371	113.616	53.9792	89.9888	46.4924	48.966	70.7899	55.4161	-0.69944	0.0553435	12.0732	7.98709	3.83011	7.96345	-3.49828	1.18e-12
	PFICI_07097			2.02567	3.12776	2.29538	2.48293	1.2635	1.79191	1.69922	1.58488	-0.647675	0.161737	0.719036	1.21299	0.814345	0.915458	-1.43948	0.0220594
	PFICI_07098			3.22814	3.79768	2.23956	3.08846	2.36887	2.44767	2.97571	2.59742	-0.249808	0.710678	0	0.394499	1.58909	0.661195	-2.22374	0.0724052
	PFICI_07099			4.4084	2.01684	5.5504	3.99188	5.03218	2.74422	3.79277	3.85639	-0.0498175	0.873319	3.3035	3.14262	1.40654	2.61755	-0.608851	0.41188
	PFICI_07100			2.22304	1.83067	2.3391	2.13094	5.38333	3.27751	5.4509	4.70391	1.1668	0.0468827	84.9067	136.161	199.166	140.078	5.56579	1.33e-36
	PFICI_07101			0.60319	0.641819	0.976433	0.740481	1.841	1.2806	1.93412	1.68524	1.02393	0.880001	531.207	674.097	722.206	642.503	9.33073	1.03e-129
	PFICI_07102			0	0	0	0	1.53232	1.33921	1.55543	1.47565	1	NA	33.5357	30.1856	25.8218	29.8477	6.8114	1.83e-13
	PFICI_07103			0.935596	0.96308	0.378631	0.759102	2.05968	1.93114	2.11297	2.0346	1.5072	0.20686	580.845	908.798	1320.19	936.611	9.22847	5.94e-42
	PFICI_07104			0	0	0	0	0.298535	0	0.0875027	0.128679	1.01152	0.442215	37.7383	51.1582	52.4913	47.1293	8.53238	6.8e-19
9	PFICI_07779	48	NRPS-PKS	16.3078	13.6571	19.5753	16.5134	21.1958	21.1091	16.4085	19.5711	0.245088	0.259711	36.6942	44.0975	41.7486	40.8468	1.30658	0.000932384
	PFICI_07780			31.4728	33.0086	32.2027	32.228	62.7496	50.0786	72.4199	61.7494	0.93811	0.0103938	18.1276	14.7316	14.3236	15.7276	-1.03502	0.000211887
	PFICI_07781			7.75413	8.20997	13.2695	9.74453	6.82817	11.8895	6.57597	8.43121	-0.208853	0.623581	8.02135	5.68562	5.59835	6.43511	-0.598628	0.16278
	PFICI_07782			17.7747	18.7601	13.1119	16.5489	18.492	14.065	12.6308	15.0626	-0.135765	0.581115	2.23623	5.77415	1.5506	3.18699	-2.37647	0.00358219
	PFICI_07783			0.359248	0.739603	0	0.366284	3.42711	4.02537	0.463619	2.6387	2.84879	0.112737	0	0.921951	0	0.307317	-0.253234	0.882428
	PFICI_07784			7.52592	6.1976	3.65484	5.79278	11.0453	12.0722	11.6549	11.5908	1.00065	0.00782766	1.28228	0.25752	2.76619	1.43533	-2.01287	0.0319779
	PFICI_07785			1.41741	4.74192	5.4494	3.86958	11.1814	8.359	8.68876	9.40971	1.28197	0.0223044	0.251565	0	0	0.0838548	-5.52814	0.0384478
	PFICI_07786			0.977803	0	3.56141	1.51307	0.358766	2.88323	2.20829	1.81676	0.263889	0.827157	0	0	0	0	-4.24969	0.078556
	PFICI_07787			2.02147	4.85532	3.6359	3.50423	5.60394	4.50361	3.62328	4.57694	0.385286	0.344197	0	0	0	0	-6.56837	6.85e-06
	PFICI_07788			0	0.37923	0	0.12641	0	0	0	0	NA	NA	0.261542	0	0	0.0871805	-0.536031	0.810959
	PFICI_07789			1.42215	0.975952	1.7053	1.3678	1.43012	1.8327	2.31115	1.85799	0.441886	0.213333	2.35578	3.46948	3.32749	3.05092	1.15739	0.0147095
	PFICI_07790			0.384757	2.77242	0.934255	1.36381	3.95279	1.13452	3.47577	2.85436	1.06553	0.258016	2.73148	4.60793	0.883871	2.7411	1.00711	0.34747
	PFICI_07791			0	0	0	0	0	0	0	0	0	0	0	0	0.522287	0.174096	NA	NA
	PFICI_07792			0	0	0	0	0	0	0	0	0	0	2.82625	6.35707	4.57268	4.58533	6.64655	3.69e-06
	PFICI_07793			1.36533	0.35136	4.14407	1.95359	1.50286	2.01296	1.3215	1.61244	-0.276881	0.781942	1.2116	0.583983	0	0.598529	-1.70663	0.317124
	PFICI_07794			2.5752	0	0	0.858401	0	1.51869	0	0.50623	-0.76186	0.741635	0	0	0	0	-2.01522	0.617138
	PFICI_07795			2.28154	2.81827	1.47733	2.19238	1.00454	1.34551	2.94439	1.76481	-0.312983	0.581396	1.29578	2.34208	0	1.21262	-0.854372	0.278204
10	PFICI_07946	50	HR-PKS	418.056	54.8533	153.011	208.64	82.8627	69.9597	83.0964	78.6396	-1.40769	0.0124037	0.900724	3.79874	1.45731	2.05226	-6.66766	4.8e-18
	PFICI_07947			41.7375	14.4085	24.7185	26.9548	4.10861	1.50086	4.92652	3.512	-2.94018	3.87e-08	0	0	0.292317	0.0974391	-8.11183	9.22e-11
	PFICI_07948			10.6433	2.73899	7.26856	6.88361	14.4002	12.1612	17.3839	14.6484	1.08951	0.0397864	0.70837	1.99166	1.52812	1.40939	-2.2881	0.00505338
	PFICI_07949			0.507999	2.09169	1.85026	1.48332	4.84614	7.93901	4.753	5.84605	1.97864	0.0028396	0	0	0	0	-5.15256	0.00415516
	PFICI_07950			71.5488	96.8112	145.688	104.683	193.835	283.953	229.097	235.628	1.17049	0.00100947	3.51407	1.92472	3.10119	2.84666	-5.20061	1.84e-23
	PFICI_07951			0.394084	0	0.318968	0.237684	0.289187	0.697216	0.508576	0.498327	1.06805	0.587633	0	0	0	0	-1.88529	0.640965
	PFICI_07952			1.35232	0.464014	1.27698	1.0311	0.330786	2.9242	1.16347	1.47282	0.514391	0.612551	0.800036	0	0	0.266679	-1.95101	0.241913
	PFICI_07953			0	0	0.68797	0.229323	0	0.250633	0	0.0835444	-1.45677	0.72158	0.301713	0	0	0.100571	-1.18917	0.842003
	PFICI_07954			1.7226	1.48988	1.34503	1.51917	2.51757	3.69875	2.97473	3.06369	1.01199	0.0165076	5.86064	5.18182	4.80263	5.2817	1.79772	1.11e-05
	PFICI_07955			3.62587	2.48825	18.1954	8.10318	14.5454	27.5128	28.5436	23.5339	1.53818	0.0176828	3.43213	0.827128	1.11059	1.78995	-2.17857	0.0128271
	PFICI_07956			8.74271	0	41.5731	16.7719	12.8312	61.2261	45.1308	39.7294	1.24416	0.424153	0.775833	0	1.25525	0.677026	-4.63069	0.0031459
	PFICI_07957			0.263521	0	0.853167	0.372229	0.77351	3.26357	2.12551	2.05419	2.46431	0.0109127	0.18708	0.112714	0	0.0999315	-1.89718	0.341568
	PFICI_07958			2.13193	0	1.72556	1.28583	0	7.54365	8.25394	5.26587	2.03397	0.276924	0	0	0	0	-1.88529	0.640965
11	PFICI_09512	57	NRPS	16.8493	13.6799	27.8515	19.4602	29.953	33.0287	36.598	33.1933	0.770361	0.0432656	9.26611	4.87221	6.26936	6.80256	-1.51638	0.0477375
	PFICI_09513			9.99148	9.30546	3.59423	7.63039	1.86208	1.58999	1.4327	1.62826	-2.22843	0.0417898	3.03994	2.30638	1.63947	2.3286	-1.7123	0.0623678
	PFICI_09514			1.15948	0.907095	1.27633	1.1143	2.04205	1.61374	1.01752	1.55777	0.483341	0.233693	3.95111	3.45173	2.29069	3.23117	1.53592	0.0136729
	PFICI_09515			28.3898	21.4393	25.6877	25.1723	26.5644	24.7847	30.4782	27.2758	0.115785	0.46872	18.7465	20.0439	13.8125	17.5343	-0.521659	0.0511971
	PFICI_09516			3.96948	2.72406	4.28381	3.65912	2.21934	6.13105	5.00075	4.45038	0.282433	0.562914	3.89157	3.23397	1.73691	2.95415	-0.308752	0.42573
12	PFICI_09857	60	Terpene	174.445	197.089	22.7588	131.431	35.8378	44.0744	29.0062	36.3061	-1.85602	0.00158659	24.2958	35.1312	67.994	42.4737	-1.62967	0.0100944
	PFICI_09858			20.8076	19.634	12.3504	17.5974	25.9574	26.1782	23.4962	25.2106	0.518672	0.195848	54.6559	82.1757	105.159	80.6637	2.19656	8.46e-08
	PFICI_09859			2.02497	6.02175	6.92017	4.98896	28.7286	21.3628	16.9863	22.3592	2.16406	8.71e-06	61.8157	87.3822	116.553	88.5837	4.15023	1.91e-18
	PFICI_09860			4.9686	5.33693	9.96643	6.75732	31.0708	26.1167	17.5636	24.917	1.88261	1.19e-05	38.8007	57.2875	71.4614	55.8499	3.04703	2.98e-12
	PFICI_09861			69.6004	32.3874	47.0735	49.6871	51.9137	45.544	49.9553	49.1377	-0.0160416	0.884112	51.1709	77.6457	95.0563	74.6243	0.586774	0.144418
13	PFICI_12424	2	HR-PKS	3.10459	2.8407	5.86326	3.93618	5.31583	10.9853	7.12277	7.80797	0.98815	0.0975057	0.979567	0	2.37731	1.11896	-1.81464	0.0726155
	PFICI_12425			8.87266	7.30664	8.00218	8.06049	5.95286	5.23252	5.56162	5.58233	-0.529999	0.174979	0.359938	0.650577	1.74707	0.919194	-3.13243	1.18e-05
	PFICI_12426			106.056	65.5492	48.8186	73.4747	54.9555	33.3221	34.8682	41.0486	-0.839914	0.0260817	10.1875	12.8511	4.89329	9.31064	-2.98029	1.55e-10
	PFICI_12427			131.721	16.4874	86.1038	78.1041	61.0482	38.9108	34.8618	44.9403	-0.79739	0.156741	10.692	31.4932	9.88506	17.3567	-2.1699	0.00088768
	PFICI_12428			118.144	34.6158	52.991	68.5836	25.9871	23.3416	26.6915	25.3401	-1.43644	0.00125445	7.18312	14.2561	6.83635	9.4252	-2.86327	7.17e-08
	PFICI_12429			51.291	13.3923	22.5773	29.0869	14.851	10.8615	12.5406	12.7511	-1.18975	0.00870626	84.4563	193.964	161.919	146.78	2.33521	3.07e-06
	PFICI_12430			736.101	109.059	374.707	406.622	186.81	135.028	126.035	149.291	-1.44556	0.00691166	1268.66	2118.02	2486.88	1957.85	2.26751	4.36e-05
	PFICI_12431			421.77	94.8015	209.7	242.09	142.405	85.9448	113.955	114.102	-1.08523	0.022135	141.899	256.695	324.613	241.069	-0.0061008	0.998484
	PFICI_12432			4528.57	423.468	2785.3	2579.11	992.599	527.407	642.948	720.985	-1.83883	0.00252065	325.119	255.649	152.798	244.522	-3.39884	4.71e-08
	PFICI_12433			204.018	18.9884	178.269	133.759	95.9732	68.0997	77.8446	80.6392	-0.730079	0.223316	16.3695	22.5653	15.4671	18.134	-2.88286	4.7e-06
	PFICI_12434			47.6948	16.3653	57.6482	40.5694	34.2994	23.8145	16.6189	24.9109	-0.703615	0.134143	15.3497	63.3764	44.9218	41.216	0.0228112	0.964569
14	PFICI_12500	3	Other	0	0	0	0	0	0	0	0	0	0	0.998099	0	0	0.3327	1.56249	0.699936
	PFICI_12501			124.718	100.401	151.418	125.512	132.588	170.675	196.031	166.431	0.407096	0.157976	190.324	224.321	297.524	237.39	0.919427	0.0326993
	PFICI_12502			31.1939	15.829	22.4032	23.142	15.4754	22.0236	25.2312	20.9101	-0.146318	0.695111	26.512	28.5639	45.4178	33.4979	0.533555	0.237499
	PFICI_12503			2.5334	1.44879	4.32885	2.77035	2.06562	1.99205	2.36125	2.13964	-0.372699	0.498025	3.39721	4.33437	4.20317	3.97825	0.522067	0.246
	PFICI_12504			0.50504	0.519876	0.408775	0.477897	1.29713	1.34028	0.488826	1.04208	1.12469	0.113302	0.896351	1.51212	1.45024	1.28623	1.42838	0.0152803
	PFICI_12505			1.99307	0.256452	4.83951	2.36301	3.47357	3.08538	3.05438	3.20444	0.439447	0.564856	0.353732	0.42624	0.286158	0.355377	-2.73321	0.207469
	PFICI_12506			3.76239	3.03097	5.16367	3.98568	6.6022	5.69174	6.54432	6.27942	0.655806	0.0294544	3.01941	1.67923	0	1.56621	-1.34755	0.0874671
	PFICI_12507			3.61244	3.30538	3.8985	3.60544	2.94542	2.84051	1.29499	2.36031	-0.611201	0.0903974	1.70971	0.68672	0.922063	1.10616	-1.70461	0.00211323
	PFICI_12508			1.79013	2.05951	1.44892	1.76619	1.54545	2.35981	1.90253	1.93593	0.13239	0.595287	2.54172	6.3056	3.74947	4.19893	1.24938	0.0963152
	PFICI_12509			11.1926	10.4242	12.2946	11.3038	7.2356	8.87951	5.93252	7.34921	-0.621148	0.0173563	18.2567	20.7451	32.5991	23.867	1.07821	0.0479172
	PFICI_12510			41.6756	43.9335	13.276	32.9617	12.8962	18.9514	23.3278	18.3918	-0.84173	0.230765	25.4278	29.2082	37.4877	30.7079	-0.102181	0.840356
	PFICI_12511			3.10507	0.564051	8.57451	4.08121	7.90797	10.0176	11.0787	9.66808	1.24423	0.0927378	5.70543	2.96872	3.98611	4.22008	0.0482747	0.958276
	PFICI_12512			0	0	0	0	0	0	0	0	0	0	0	0	0	0	0	0
	PFICI_12513			0	0	0	0	0	0	0	0	0	0	0	0	0	0	0	0
	PFICI_12514			140.4	98.5695	214.708	151.226	97.3309	103.975	163.029	121.445	-0.316401	0.49657	23.1959	20.4786	10.4042	18.0262	-3.06854	0.0175906
	PFICI_12515			19.7734	12.5257	21.5443	17.9478	8.65025	17.7158	24.5366	16.9675	-0.0810275	0.863911	9.17843	13.0115	11.3559	11.182	-0.682631	0.0852385
	PFICI_12516			3.72749	2.55799	10.7271	5.67085	5.16669	8.30442	5.07767	6.18293	0.124725	0.861959	4.41039	6.37731	5.70857	5.49876	-0.0444593	0.950689
15	PFICI_12752	5	Other	93.74	139.644	95.3747	109.586	83.0789	78.4457	83.4891	81.6712	-0.424167	0.127233	84.1228	72.2834	44.3573	66.9212	-0.711532	0.0662251
	PFICI_12753			8.17911	5.89356	14.5642	9.54562	22.2074	10.1294	14.7775	15.7048	0.71829	0.261163	26.7101	15.3929	21.6076	21.2369	1.15366	0.0657867
	PFICI_12754			62.1514	62.3642	15.0069	46.5075	13.989	20.0205	28.9827	20.9974	-1.14725	0.0253584	36.8926	30.1578	19.7966	28.949	-0.68395	0.207346
	PFICI_12755			4.06399	0	0	1.35466	0.596448	0	1.04894	0.548462	-1.30447	0.534276	1.15405	0.695304	2.80077	1.55004	0.194371	0.920879
	PFICI_12756			116.541	99.7059	158.358	124.868	134.794	117.203	128.736	126.911	0.0234086	0.978792	86.845	89.7912	70.033	82.2231	-0.602792	0.0833798
	PFICI_12757			6.06441	2.08085	11.4531	6.53279	8.90037	13.5108	5.65231	9.3545	0.517963	0.498797	18.1778	16.1397	14.7052	16.3409	1.32272	0.0573179
	PFICI_12758			6.17545	8.22653	14.407	9.603	8.53021	10.283	10.3136	9.70892	0.0158259	0.965926	136.165	230.577	305.424	224.056	4.54423	1.49e-23
	PFICI_12759			0	0	0	0	0	0	0	0	NA	NA	316.04	443.824	433.028	397.631	13.0433	2.74e-26
	PFICI_12760			0	0	0	0	0.725717	0.291611	1.27628	0.764534	3.12019	0.179975	564.827	765.628	814.459	714.971	13.0367	3.02e-26
	PFICI_12761			0	1.02778	0.404067	0.477282	2.38121	2.79689	2.41598	2.53136	2.407	0.0128012	48.0227	53.1688	43.8661	48.3526	6.66261	3.42e-21
	PFICI_12762			0.462804	0	1.49836	0.65372	10.1884	7.64209	5.97261	7.93438	3.60137	0.000171186	94.2955	165.883	153.095	137.758	7.71925	6.37e-23
	PFICI_12763			0.713242	1.34602	3.1751	1.74479	2.52973	4.13614	4.52559	3.73048	1.09631	0.0729311	17.6378	30.812	29.6291	26.0263	3.89885	1.4e-13
	PFICI_12764			4.46242	7.87459	9.90677	7.4146	9.16893	13.2334	10.8596	11.0873	0.580471	0.168339	14.9348	14.8332	16.5483	15.4388	1.05812	0.0102252
	PFICI_12765			9.47368	54.0791	31.3687	31.6405	61.3038	36.0613	37.7896	45.0516	0.509805	0.413809	26.291	44.2048	51.4401	40.6453	0.361316	0.545757
	PFICI_12766			1.6256	2.09169	0.657872	1.45839	1.49112	1.19834	2.36011	1.68319	0.206827	0.850912	3.46216	11.4725	9.80268	8.24579	2.49928	0.00280655
	PFICI_12767			6.75991	12.2602	12.7666	10.5956	11.1022	11.7698	11.8395	11.5705	0.126992	0.831147	28.1086	19.2758	31.4277	26.2707	1.30999	0.00380462
	PFICI_12768			14.5477	10.4372	13.202	12.729	42.7017	24.698	29.5836	32.3278	1.34466	0.00122228	18.7778	24.5124	29.3685	24.2196	0.928057	0.0405161
	PFICI_12769			0.928913	0.9562	3.94723	1.94411	12.6106	18.4887	8.39151	13.1636	2.75937	1.03e-05	21.927	32.1827	36.2766	30.1288	3.95396	1.04e-11
	PFICI_12770			0	0	0	0	0.782227	0	1.03174	0.604657	2.6712	0.359121	61.6756	100.306	104.072	88.6847	9.91534	2.79e-15
	PFICI_12771			23.0789	24.8881	9.19167	19.0529	13.9787	11.234	7.09142	10.7681	-0.823253	0.0865162	22.3659	17.5491	32.8203	24.2451	0.34768	0.476478
16	PFICI_12879	6	HR-PKS	0	1.2192	2.49248	1.23723	0.347657	0.558789	0.458552	0.454999	-1.44317	0.339654	0	0	0	0	-4.99728	0.016476
	PFICI_12880			0	0	0	0	0	0	0	0	0	0	1.50121	0.602974	2.83366	1.64595	4.74953	0.0125328
	PFICI_12881			0	0	0.647087	0.215696	0.195557	0.471478	0.343914	0.336983	0.64368	0.625793	7.75674	3.19156	13.7743	8.24086	5.25573	0.0592793
	PFICI_12882			1.22111	0	3.45923	1.56011	7.61662	7.2013	7.48538	7.43443	2.25257	0.00451358	17.7713	6.26753	8.41545	10.8181	2.79373	0.0653591
	PFICI_12883			0	0	0.321894	0.107298	0.875521	0.234538	0.513242	0.5411	2.33427	0.113005	0.847011	0	0.456802	0.434604	2.01808	0.28787
	PFICI_12884			1.25046	1.93079	3.54239	2.24121	0	0	0	0	-4.93321	0.00634992	0	0	0	0	-4.45471	0.0281226
	PFICI_12885			1.6256	1.67335	4.93404	2.74433	0	0	0	0	-5.84352	0.000240035	0	0	0	0	-5.37078	0.00193534
	PFICI_12886			0	0	0	0	0	0	0	0	0	0	0	0	0	0	0	0
	PFICI_12887			0	0	0.822339	0.274113	2.98224	1.19834	1.96676	2.04911	2.90216	0.038588	1.44257	0	2.33397	1.25885	2.19926	0.250375
	PFICI_12888			0.417657	0.214963	0.760606	0.464409	0.727902	0.677344	0.303186	0.569477	0.294244	0.64015	1.0007	1.42913	1.31924	1.24969	1.42811	0.0184895
	PFICI_12889			6.50239	5.28427	4.15498	5.31388	7.53408	7.66938	8.83317	8.01221	0.592435	0.0272494	4.85917	4.68416	1.57236	3.70523	-0.520203	0.272278
	PFICI_12890			0	0.877823	1.03534	0.637721	3.75469	4.27474	1.65079	3.22674	2.33908	0.0401326	0.605404	1.459	0.979503	1.01464	0.669965	0.405679
	PFICI_12891			34.6643	18.4243	23.4725	25.5204	31.0901	21.1108	18.4204	23.5405	-0.116508	0.76379	9.65061	8.14015	10.9298	9.57353	-1.41453	0.0305783
	PFICI_12892			27.3977	23.6901	20.9928	24.0269	18.2285	17.45	28.286	21.3215	-0.172339	0.531294	39.938	36.2496	38.1827	38.1234	0.66603	0.00275265
	PFICI_12893			151.042	115.559	206.979	157.86	274.527	134.3	154.66	187.829	0.250774	0.589777	115.923	97.2803	113.538	108.914	-0.53546	0.146853
	PFICI_12894			22.5952	8.78671	29.6677	20.3499	33.1616	20.1358	18.7918	24.0297	0.239802	0.655814	22.8137	35.2216	28.8367	28.9573	0.50891	0.292173
	PFICI_12895			3.79702	2.93142	4.6099	3.77945	6.09509	7.27751	3.52198	5.63153	0.575352	0.200581	6.73899	9.5414	7.35968	7.88002	1.06003	0.0137878
	PFICI_12896			10.1683	4.95808	2.16583	5.76409	6.28357	8.20592	3.4533	5.98093	0.0532781	0.940311	3.03948	5.49376	5.53238	4.68854	-0.297953	0.687554
	PFICI_12897			50.7216	95.0129	37.4733	61.0693	16.4463	14.2605	15.413	15.3733	-1.99002	0.0584996	0	0.756794	0	0.252265	-7.91936	0.0250004
17	PFICI_13205	8	Other	82.2525	89.2454	103.91	91.8026	76.6717	69.9749	79.2532	75.2999	-0.285887	0.225707	109.487	79.8709	134.054	107.804	0.231802	0.478048
	PFICI_13206			5.08567	6.7308	12.0549	7.95711	8.53021	11.7826	12.892	11.0683	0.476112	0.368963	5.15778	5.28276	1.25174	3.89742	-1.02972	0.162024
	PFICI_13207			0.505629	1.66554	2.04626	1.40581	2.59729	2.98187	2.87112	2.81676	1.00264	0.0824143	0.43075	0.259523	0.232308	0.307527	-2.19262	0.0189305
	PFICI_13208			0	0.143021	0	0.0476738	1.01957	0.573565	0.179306	0.590813	3.63143	0.0323379	0.295911	0.475422	0.159588	0.310307	2.70243	0.198581
	PFICI_13209			39.4314	14.8309	25.7778	26.68	38.9517	40.2475	30.5813	36.5935	0.455827	0.308841	42.5283	41.8399	52.2592	45.5425	0.771452	0.0767777
	PFICI_13210			9.78137	15.1031	10.436	11.7735	14.0293	13.1101	13.9141	13.6845	0.217002	0.623261	17.0445	24.9121	17.3632	19.7732	0.74801	0.0645705
	PFICI_13211			148.626	123.031	133.329	134.995	173.14	121.249	88.7103	127.7	-0.0801506	0.733171	170.14	205.545	320.799	232.161	0.78222	0.0286562
	PFICI_13212			78.755	56.5376	43.1692	59.4873	57.6254	41.2246	39.834	46.228	-0.363813	0.251649	55.1045	50.4793	43.2742	49.6193	-0.261678	0.48826
	PFICI_13213			184.872	85.3081	91.844	120.675	72.9772	80.4533	76.5108	76.6471	-0.654819	0.0888482	110.427	111.249	117.156	112.944	-0.0955155	0.840542
	PFICI_13214			14.6533	7.54186	24.2146	15.4699	24.194	25.5646	20.0923	23.2836	0.589851	0.255144	15.1706	18.8026	13.3245	15.7659	0.027342	0.958593
	PFICI_13215			0	0	0	0	0	0	0	0	NA	NA	0.353056	0	1.42805	0.593703	3.77007	0.150437
	PFICI_13216			0	0	0	0	0	0	0	0	NA	NA	0	0	0	0	NA	NA
18	PFICI_14608	12	NRPS	3.63078	4.41697	2.4044	3.48405	3.39098	5.45032	3.83368	4.22499	0.278184	0.436082	10.3103	9.03543	7.58245	8.97606	1.36532	0.00501186
	PFICI_14609			62.9036	74.2095	54.918	64.0103	66.9059	69.608	72.9697	69.8279	0.125498	0.377376	84.296	85.2504	83.6171	84.3878	0.39873	0.0221952
	PFICI_14610			0	0	0	0	0	0.306775	0	0.102258	1.16342	0.773936	0.184648	0	0	0.0615495	NA	NA
	PFICI_14611			0	0	0	0	0	0	0	0	0	0	0	0	0	0	0	0
	PFICI_14612			6.84462	8.21997	12.0033	9.02262	10.0454	10.764	10.7961	10.5352	0.223599	0.387605	11.608	8.78279	10.0456	10.1455	0.169219	0.555035
	PFICI_14613			0.362857	0.672328	0.352431	0.462539	0.319526	1.62632	1.17069	1.03885	1.16733	0.220301	0.669762	0.186242	0.250068	0.368691	-0.327162	0.63763
	PFICI_14614			204.659	74.6572	192.301	157.206	139.783	104.962	85.2599	110.002	-0.515126	0.34753	14.2037	9.98386	12.4479	12.2118	-3.6863	0.024933
	PFICI_14615			5.65425	2.14434	9.63473	5.81111	18.3439	10.179	7.10494	11.8759	1.03116	0.203227	1.69015	2.03659	4.44363	2.72345	-1.09338	0.255832
	PFICI_14616			0.440342	0.377732	0.356409	0.391494	0.323132	0.519371	0.61563	0.486044	0.312097	0.351192	1.66725	1.63232	1.26445	1.52134	1.95828	0.00100168
	PFICI_14617			32.4284	26.1542	34.3649	30.9825	22.3246	30.9535	34.7309	29.3364	-0.0787624	0.729022	41.2967	57.7693	54.1434	51.0698	0.721016	0.0227352
	PFICI_14618			86.798	52.1963	147.75	95.5812	55.8144	53.2987	57.3548	55.4893	-0.784518	0.224852	138.698	123.241	150.745	137.561	0.525275	0.221859
	PFICI_14619			0.74313	0	0	0.24771	0	0.876501	0	0.292167	0.23814	0.913197	4377.75	3261.81	4354.9	3998.15	13.9784	0.000408437
	PFICI_14620			3.58444	2.99791	1.99458	2.85897	6.16484	3.83139	1.30101	3.76575	0.397438	0.573	15.1886	24.7219	28.1765	22.6957	2.98885	0.007123
	PFICI_14621			1.29616	1.33423	0	0.876797	4.43869	1.78358	0.278788	2.16702	1.3054	0.374733	15.643	18.4799	23.8205	19.3144	4.46129	0.00163609
	PFICI_14622			12.0795	5.82035	4.99254	7.63081	7.92121	7.57844	5.97024	7.15663	-0.0925557	0.847809	9.67032	11.2128	7.67535	9.5195	0.319049	0.485505

## Sheet: CsdA
Supplementary Data 4 - RNA-seq data for regulated BGCs in P. fici.
Positive regulation (18)
No.	Gene ID	Cluster Number	Type	P. fici CK_1_fpkm	P. fici CK_2_fpkm	P. fici CK_3_fpkm	P. fici CK_mean	ΔcsdA_1_fpkm	ΔcsdA_2_fpkm	ΔcsdA_3_fpkm	ΔcsdA_mean	Log2foldchange	p value	ΔrsdA_1_fpkm	ΔrsdA_2_fpkm	ΔrsdA_3_fpkm	ΔrsdA_mean	Log2foldchange	p value
1	PFICI_02345	25	HR-PKS	0	0	0	0	0	0	0	0	0	0	1.15046	0.693138	0.46534	0.769645	3.48097	0.160987
	PFICI_02346			0	0	0	0	1.10967	0	0.975757	0.695143	2.36587	0.449617	17.7134	18.1103	30.3959	22.0732	7.39998	4.38e-08
	PFICI_02347			0	0.850856	0.892029	0.580962	0.606558	0.649947	1.2445	0.83367	0.521032	0.5172	0.195602	0.235696	0.632942	0.354747	-0.711654	0.521683
	PFICI_02348			1.46121	0	0	0.48707	0	0	0	0	-3.09476	0.378973	0	0	0	0	-2.60362	0.514051
	PFICI_02349			0.176936	0	0	0.0589786	0	0.208691	0.11417	0.10762	0.833129	0.766341	0	0	0	0	NA	NA
	PFICI_02350			7.38109	3.61806	6.25867	5.75261	6.19017	7.66938	7.03072	6.96342	0.275581	0.368182	7.48574	4.51008	11.304	7.76661	0.433069	0.423317
	PFICI_02351			32.7914	14.9595	32.5731	26.7747	37.1883	37.7975	25.0062	33.3307	0.315982	0.415752	29.0993	19.7634	20.5443	23.1357	-0.21075	0.611859
	PFICI_02352			3.31567	7.20536	4.77097	5.09733	3.78483	4.34526	6.41844	4.84951	-0.0719041	0.867054	14.9079	10.0849	13.9642	12.9856	1.3491	0.0132895
	PFICI_02353			0	0	0.0857162	0.0285721	0	0	0	0	-2.18926	0.58982	0	0.0905934	0	0.0301978	0.0591835	0.986386
	PFICI_02354			0	0	0	0	0.193967	0	0	0.0646557	NA	0.373901	0	0	0	0	NA	NA
	PFICI_02355			0	0	0.888265	0.296088	0.805331	0.323603	0.944192	0.691042	1.22275	0.323145	0	0	0	0	-3.3164	0.32691
	PFICI_02356			0.245837	0	0.397956	0.214598	2.8864	1.88472	0.793148	1.85476	3.11152	0.0561048	0	0	0	0	-2.4225	0.514006
	PFICI_02357			0	1.09369	0.515978	0.536557	0	0.37595	1.37116	0.582371	0.118206	0.933626	0	0	0	0	-3.93761	0.121801
	PFICI_02358			0.537388	0	0.217478	0.251622	0	0	0	0	-2.99306	0.335591	0	0	0	0	-2.51462	0.48728
	PFICI_02359			0	0	0	0	0	0	0.31547	0.105157	NA	NA	0	0	0	0	0	0
	PFICI_02360			0	0	0	0	0	0	0	0	0	0	0	0	0	0	0	0
	PFICI_02361			0	0	0	0	0	0	0	0	0	0	0	0	0	0	0	0
	PFICI_02362			0	0	0	0	0	0	0	0	0	0	0	0	0	0	0	0
	PFICI_02363			1.6256	2.23113	5.26297	3.0399	0.397632	2.2369	1.04894	1.22782	-1.30792	0.21996	0	0.463536	1.86718	0.776905	-1.96822	0.146291
	PFICI_02364			0.714548	0.551654	0.289174	0.518459	0.52435	1.58023	0.691608	0.932063	0.846197	0.303139	1.01455	0.152814	0	0.389122	-0.414008	0.722407
2	PFICI_02657	27	HR-PKS	0	0	0	0	0.262897	0	0.462342	0.241747	1.92238	0.584487	0.254337	0	0	0.0847789	NA	NA
	PFICI_02658			0	0	0.323875	0.107958	1.46818	0	0	0.489394	2.18052	0.522058	0	0	0	0	NA	NA
	PFICI_02659			0	0	0	0	0	0	0	0	NA	NA	0	0	0	0	NA	NA
	PFICI_02660			0.544133	0	0	0.181378	1.19789	0.320895	1.05333	0.85737	2.24092	0.289588	0.386294	0	0	0.128765	-0.494262	0.985206
	PFICI_02661			1.73397	0.892454	3.50865	2.04502	0	0.102258	0.33566	0.145973	-3.80835	0.00054757	0	0	0	0	-6.17438	7.3e-05
	PFICI_02662			225.873	303.552	115.416	214.947	105.477	122.105	114.463	114.015	-0.914756	0.0156557	10.5282	6.83106	6.5515	7.97025	-4.75321	1.1e-22
	PFICI_02663			3.29235	0.847266	15.9888	6.70946	11.476	16.9891	9.02884	12.498	0.897426	0.302188	7.01196	0	0	2.33732	-1.52134	0.328537
	PFICI_02664			0	0	0	0	0	0	0	0	NA	NA	0	0	0	0	NA	NA
	PFICI_02665			0.35216	0.621438	0.325755	0.433118	0	0	0.097387	0.0324623	-3.73792	0.00239288	0	0	0	0	-5.70753	0.000385384
	PFICI_02666			0.781851	2.68273	1.0547	1.50643	0.764984	0.92217	1.68167	1.12294	-0.42385	0.61187	0	0	0	0	-5.13078	0.00427527
	PFICI_02667			62.2569	80.036	394.835	179.043	220.102	188.96	139.442	182.835	0.030238	0.968273	2.94652	0.946798	0.953452	1.61559	-6.7921	7.54e-21
	PFICI_02668			2.43333	2.2265	7.00271	3.88751	6.54729	5.58063	5.93163	6.01985	0.630881	0.211729	1.91942	0.84805	1.13868	1.30205	-1.57806	0.014655
	PFICI_02669			28.5921	25.1596	114.591	56.1142	26.0576	19.5814	27.9717	24.5369	-1.19341	0.0295102	33.0665	10.6515	20.1284	21.2821	-1.39872	0.0281159
3	PFICI_04038	31	Terpene	120.158	100.274	446.252	222.228	220.618	225.707	182.188	209.504	-0.0850597	0.84959	8.77606	3.38399	4.5437	5.56792	-5.31876	1.24e-17
	PFICI_04039			5608.73	6128.51	7096.72	6277.99	3370.17	4658.38	3585.6	3871.38	-0.697453	0.00644605	2840.07	920.96	590.931	1450.65	-2.1136	4.43e-05
	PFICI_04040			1144.23	1028.57	2371.75	1514.85	1221.39	1172.48	658.643	1017.5	-0.574141	0.139668	580.513	88.8389	36.5376	235.297	-2.68662	NA
	PFICI_04041			70.4426	35.9461	141.808	82.7322	135.637	130.664	74.5912	113.63	0.45783	0.365076	70.9528	8.24065	2.07464	27.0894	-1.61072	0.229752
	PFICI_04042			573.688	959.895	956.904	830.162	301.044	442.558	268.147	337.25	-1.29958	8.93e-05	420.075	87.9876	49.2256	185.763	-2.15993	0.00061353
	PFICI_04043			2098.55	1836.27	2967.62	2300.81	1307.23	1205.76	658.259	1057.08	-1.12206	0.00113208	176.81	24.1389	4.93217	68.6268	-5.06723	4.69e-05
	PFICI_04044			996.511	944.603	1707.82	1216.31	925.573	1151.95	766.02	947.847	-0.359788	0.244205	455.688	92.4839	56.9902	201.721	-2.59208	3.88e-05
	PFICI_04045			96.0782	222.331	228.37	182.26	139.706	220.962	197.274	185.981	0.0291584	0.989028	198.866	48.5764	14.8501	87.4308	-1.05978	0.128249
	PFICI_04046			87.0104	162.76	108.036	119.269	79.1832	133.341	134.425	115.65	-0.0444583	0.815453	57.5642	31.4805	16.8359	35.2935	-1.75674	0.00026016
4	PFICI_04352	32	NRPS-PKS	50.4783	83.3272	74.1749	69.3268	91.3816	89.8491	81.5408	87.5905	0.337361	0.31682	0	0	0.132073	0.0440242	-10.6209	1.48e-18
	PFICI_04353			1.6384	0.843263	2.32068	1.60078	1.35258	1.20778	0.528599	1.02965	-0.636621	0.394602	2.03549	2.62792	1.64664	2.10335	0.393916	0.615517
	PFICI_04354			6.94746	2.23486	6.85329	5.3452	5.25751	6.27378	7.28478	6.27203	0.230687	0.700033	3.39087	4.6431	2.49373	3.50923	-0.607089	0.350778
	PFICI_04355			0	0	0	0	0	0	0.143937	0.0479789	NA	NA	0	0	0	0	NA	NA
	PFICI_04356			0	0	0	0	0	0	0.874116	0.291372	1.86397	0.640875	0	0.38628	1.03732	0.474534	2.57891	0.45936
	PFICI_04357			5.63199	1.58112	4.97289	4.062	10.8957	4.83111	6.93786	7.55491	0.895224	0.211562	0.726962	0	0	0.242321	-4.0672	0.0120642
	PFICI_04358			2466.03	875.162	1215.75	1518.98	1056.91	662.443	462.582	727.31	-1.06246	0.0162896	4.61621	2.78122	3.73436	3.71059	-8.67724	1.26e-36
	PFICI_04359			16.9628	16.6296	21.5749	18.3891	16.5968	9.05082	5.73333	10.4603	-0.813922	0.122677	3.44065	1.38197	3.71116	2.84459	-2.69255	0.000349286
	PFICI_04360			5.74163	4.18646	1.23926	3.72245	0.877775	0.677208	0.432234	0.662406	-2.49046	1.45e-05	0.44158	0.122791	0.274787	0.279719	-3.7342	9.57e-08
	PFICI_04361			8.35377	6.27507	2.19291	5.60725	3.14792	2.39668	4.95332	3.49931	-0.680222	0.237249	5.93055	6.37362	8.81723	7.04047	0.328379	0.566247
	PFICI_04362			79.8181	88.5444	66.3716	78.2447	48.543	43.9556	53.0493	48.516	-0.689533	0.00809092	45.5619	69.1237	51.8683	55.518	-0.495038	0.129269
	PFICI_04363			85.8169	117.91	68.9836	90.9034	50.4656	48.1394	43.3798	47.3283	-0.941631	0.00172533	69.0084	93.4615	77.5564	80.0088	-0.184176	0.60269
	PFICI_04364			41.366	25.957	27.5188	31.6139	15.8013	18.0456	20.2932	18.0467	-0.808824	0.0160752	39.0215	55.9879	50.7677	48.5924	0.62017	0.0921018
5	PFICI_05305	36	Other	17.5149	19.3816	18.4293	18.4419	14.138	19.3671	10.7366	14.7473	-0.32254	0.383174	16.7862	16.4813	21.1236	18.1304	-0.0245781	0.963175
	PFICI_05306			15.4682	21.2302	10.8969	15.8651	20.81	11.6561	9.24175	13.9026	-0.1905	0.612999	4.06714	1.71529	2.63214	2.80486	-2.49986	1.36e-05
	PFICI_05307			23.7744	10.2493	18.9138	17.6458	21.7704	19.2933	14.4229	18.4955	0.0678497	0.931724	15.0027	19.1209	23.3397	19.1544	0.118352	0.780666
	PFICI_05308			7.25437	6.73894	6.73088	6.90806	8.82906	7.09548	4.2243	6.71628	-0.0406184	0.853232	5.02445	2.72446	3.65814	3.80235	-0.86139	0.0915624
	PFICI_05309			15.8134	16.7639	15.6647	16.0807	14.7218	23.8015	30.6115	23.0449	0.519121	0.202998	146.11	117.306	148.019	137.145	3.0923	3.44e-22
	PFICI_05310			0	0	0	0	0	0	0	0	NA	NA	0.57944	0	0	0.193147	2.08813	0.60297
	PFICI_05311			0.710644	0.731519	0.862782	0.768315	2.08594	0.628638	0.458552	1.05771	0.461174	0.733467	3.02702	2.12771	1.22438	2.12637	1.46862	0.185269
	PFICI_05312			317.567	307.808	62.0226	229.133	25.1421	13.9048	13.6293	17.5587	-3.70592	7.76e-12	493.18	853.537	1061.84	802.853	1.80895	0.00074903
	PFICI_05313			45.9428	57.7807	24.7405	42.8213	20.8672	18.5179	22.7718	20.719	-1.04738	0.00391544	42.1509	49.0477	52.9832	48.0606	0.166525	0.644829
	PFICI_05314			13.4532	21.6702	4.73869	13.2874	4.84471	3.89346	6.99293	5.2437	-1.3414	0.0100162	7.42838	6.81984	7.72625	7.32483	-0.85919	0.108863
6	PFICI_05756	38	NRPS	27.263	26.451	74.5693	42.7611	45.0714	53.9629	65.3122	54.7822	0.357406	0.448771	4.22689	3.75297	8.27857	5.41948	-2.98007	7.24e-08
	PFICI_05757			2.26564	0	1.83379	1.36648	3.99018	1.60335	1.46194	2.35182	0.783319	0.496914	9045.52	10820.2	26736.4	15534	13.4727	1.82e-89
	PFICI_05758			51.0902	24.8612	84.2076	53.3863	85.2069	82.1719	88.1109	85.1632	0.67376	0.142684	19.1243	12.7141	20.2722	17.3702	-1.61985	0.00424938
	PFICI_05759			4.26386	3.29184	5.60809	4.38793	7.04005	6.6007	5.50263	6.38112	0.540271	0.422431	0	0	0.612189	0.204063	-4.42645	0.00285594
	PFICI_05760			6.74989	0.926423	0.728439	2.80158	0	0.265376	0	0.0884588	-4.98509	0.00482919	0.319461	0.769887	1.03373	0.707693	-1.98505	0.136702
	PFICI_05761			1.2953	0	1.88712	1.06081	0	1.22221	0.167162	0.463125	-1.19569	0.422811	0	0.443222	0	0.147741	-2.84402	0.152195
	PFICI_05762			0.764987	0	0	0.254996	0.280682	0.22557	0.246809	0.25102	-0.0226693	0.986169	0	0	0	0	-2.01522	0.617138
	PFICI_05763			1.50344	3.09522	0.608436	1.7357	2.75814	1.32995	0.242529	1.44354	-0.265904	0.77306	0.533666	0	0	0.177889	-3.28647	0.078948
	PFICI_05764			0.11986	0.431832	0.0970133	0.216235	0	0	0	0	-4.95014	0.00752595	0	0	0	0	-4.4473	0.031513
	PFICI_05765			0	0	0.440416	0.146805	0	0	0	0	NA	NA	0.386294	0	0	0.128765	-0.189169	0.985206
	PFICI_05766			4.17266	8.59046	16.8865	9.88322	47.4607	20.5064	14.8085	27.5919	1.48119	0.0226853	0	0	0	0	-6.44111	2.11e-05
	PFICI_05767			0	0.920055	1.08515	0.668401	0	0.263553	0	0.0878509	-2.92759	0.244342	0	0	0	0	-3.19062	0.29188
	PFICI_05768			12.8506	5.82035	40.7724	19.8145	44.6983	66.5387	52.4055	54.5475	1.46096	0.0107265	0.912294	0.659577	0	0.523957	-5.24096	5.83e-09
	PFICI_05769			5.14115	3.24747	7.94411	5.44425	10.0319	6.68401	8.59508	8.437	0.631998	0.154149	5.7236	9.89544	6.30781	7.30895	0.424932	0.379474
	PFICI_05770			21.6746	10.7958	27.4467	19.9724	19.7533	18.9673	22.7834	20.5013	0.0377124	0.988221	46.9066	37.681	48.5868	44.3915	1.15228	0.00813578
7	PFICI_06059	39	HR-PKS	10.8063	0.383576	8.14328	6.44437	1.36722	1.09877	1.68311	1.38303	-2.22021	0.0131976	0	0.318764	0.428006	0.248924	-4.69427	0.000768957
	PFICI_06060			0	0	0	0	0	0	0	0	NA	NA	0	0	0	0	NA	NA
	PFICI_06061			2.99225	4.50176	7.0794	4.8578	4.89827	11.6737	10.5451	9.03903	0.895865	0.0984356	1.30724	1.1814	1.3219	1.27018	-1.93527	0.00707992
	PFICI_06062			39.73	23.1157	13.3821	25.4093	14.849	12.0789	11.1462	12.6914	-1.00151	0.021186	94.952	65.2293	92.4023	84.1945	1.72837	7.95e-05
	PFICI_06063			266.534	213.394	399.152	293.026	241.886	73.6564	41.5421	119.028	-1.29973	0.019826	358.328	197.164	351.991	302.494	0.0458752	0.892553
	PFICI_06064			3.28641	2.89967	6.83996	4.34201	10.6801	9.13681	11.2089	10.3419	1.25207	0.0340446	16.9983	8.83564	24.2666	16.7002	1.94343	0.00302095
	PFICI_06065			19.8715	15.2278	15.1902	16.7632	12.3138	10.6772	13.6772	12.2227	-0.455729	0.152205	24.2958	21.7209	19.2741	21.7636	0.376623	0.292109
	PFICI_06066			0	0	0	0	0	0.639115	0	0.213038	1.16342	0.773936	63.0882	33.3746	37.3436	44.6021	8.90838	3.86e-12
	PFICI_06067			0	0	2.38323	0.794411	0	0	0.316661	0.105554	-2.91191	0.285922	28.2198	12.1744	21.9834	20.7925	4.71004	4.89e-07
	PFICI_06068			0.287716	0.177701	0.139725	0.201714	0.0844529	0.0678706	0.111392	0.0879051	-1.19829	0.284544	0.122554	0	0.178284	0.10028	-1.00828	0.513254
	PFICI_06069			6.60287	6.79683	10.2239	7.87453	6.31998	4.23255	6.48351	5.67868	-0.471637	0.273343	1.63045	0.245582	1.64872	1.17492	-2.74463	0.000265725
	PFICI_06070			14.732	5.75214	9.86807	10.1174	8.94673	2.39668	1.63897	4.32746	-1.22525	0.0809218	7.21283	12.6024	1.16699	6.99407	-0.532634	0.516688
	PFICI_06071			4.81659	4.40718	10.8292	6.68431	7.46174	3.47174	3.4533	4.79559	-0.47907	0.437965	8.35857	4.12032	1.84413	4.77434	-0.485477	0.580288
	PFICI_06072			16.7238	10.1123	13.1574	13.3312	17.5073	17.3803	14.2625	16.3834	0.297426	0.423597	26.236	32.014	29.5525	29.2675	1.13449	0.00113864
	PFICI_06073			50.1275	54.034	52.0556	52.0724	66.6287	78.0882	66.5218	70.4129	0.435322	0.168175	84.9382	109.631	129.277	107.948	1.05175	0.00191159
	PFICI_06074			26.8426	18.5796	22.4753	22.6325	19.358	21.5616	22.6959	21.2052	-0.0939789	0.724325	21.3561	8.70986	16.479	15.515	-0.544732	0.285881
	PFICI_06075			6.30369	5.07824	11.7571	7.71301	5.93306	6.70768	5.92446	6.1884	-0.317729	0.404278	0.778286	0.234455	0	0.33758	-4.51399	1.69e-08
	PFICI_06076			51.9494	31.2239	56.4394	46.5376	39.1449	42.562	31.7213	37.8094	-0.299651	0.33744	3.96029	1.78952	2.00234	2.58405	-4.17069	4.94e-15
8	PFICI_06344	40	NRPS-PKS	0	0	0	0	0	0	0	0	NA	NA	0	0	1.43629	0.478764	2.10739	0.599504
	PFICI_06345			6.6126	12.4792	18.7326	12.6081	7.68306	10.3992	13.8673	10.6498	-0.243523	0.606876	0.782408	0.471393	1.26588	0.839895	-3.908	3.32e-05
	PFICI_06346			4.04294	6.58936	5.72655	5.45295	4.45018	4.17246	1.52178	3.38147	-0.689384	0.239156	0.478364	0	0	0.159455	-5.09582	0.000221976
	PFICI_06347			0	5.0836	5.32959	3.47106	1.208	2.91242	1.06222	1.72755	-1.00665	0.504995	0	0	0	0	-3.68472	0.170034
	PFICI_06348			2076.73	451.493	993.1	1173.77	752.785	416.338	69.8424	412.988	-1.50698	0.0248892	33.8331	36.6222	17.628	29.3611	-5.3211	2.14e-23
	PFICI_06349			190.464	220.303	257.761	222.843	283.289	142.216	83.5847	169.697	-0.393067	0.331797	2999.08	3137.74	3080.99	3072.6	3.78537	2.32e-39
	PFICI_06350			27.7099	2.91722	20.3892	17.0055	16.637	5.19958	5.48598	9.10752	-0.900868	0.189848	1.78836	3.77114	1.08504	2.21485	-2.94072	0.000191995
	PFICI_06351			2.1362	1.8218	1.39165	1.78322	1.18525	0.73744	0.638777	0.853822	-1.06247	0.338417	0.221933	0.0445708	0.0598454	0.108783	-4.03496	0.000322759
	PFICI_06352			17.1446	1.72178	6.7691	8.54515	9.81934	1.97283	3.23788	5.01002	-0.770289	0.325474	0	0.715426	0.480303	0.398576	-4.42218	0.000253704
	PFICI_06353			83.8714	8.73053	93.8182	62.14	28.3529	29.4549	20.6747	26.1608	-1.24811	0.0531254	0.669016	3.2246	3.24727	2.38029	-4.70631	1.21e-07
	PFICI_06354			1.08148	0.278312	2.18835	1.18271	1.78563	0.159447	0.348919	0.764664	-0.629202	0.563783	0	0	0	0	-4.74637	0.0165238
	PFICI_06355			251.004	19.124	136.613	135.58	109.065	74.3627	96.9232	93.4502	-0.536879	0.375613	28.6233	26.0369	12.7127	22.4576	-2.59387	0.000119732
	PFICI_06356			102.955	13.0149	83.3304	66.4333	30.1538	24.7657	31.7595	28.893	-1.20119	0.0361008	14.1051	11.9747	7.77991	11.2866	-2.5573	6.35e-05
	PFICI_06357			27.0229	1.73855	12.0752	13.6122	11.9806	7.80218	6.53884	8.77388	-0.633617	0.347303	0.999179	3.61197	0.646642	1.7526	-2.95734	0.000883072
	PFICI_06358			100.059	28.1984	66.0497	64.769	35.1257	24.8277	35.5383	31.8306	-1.02489	0.0197839	7.36956	6.16678	6.29293	6.60975	-3.29264	6.42e-11
	PFICI_06359			31.9251	2.89967	48.6397	27.8215	35.4854	24.0879	21.8119	27.1284	-0.0363953	0.936488	4.3329	3.61458	1.07851	3.00867	-3.209	0.000156993
9	PFICI_08382	52	NRPS	5.2865	19.0463	8.55768	10.9635	7.37074	4.67645	2.72895	4.92538	-1.1544	0.0725038	8.25663	4.52231	5.46491	6.08128	-0.850258	0.23933
	PFICI_08383			25.8998	59.5346	40.0608	41.8317	28.1061	32.878	43.9049	34.963	-0.258768	0.43528	40.2019	38.585	32.3959	37.0609	-0.174697	0.671821
	PFICI_08384			71.5263	129.087	48.4945	83.036	22.8355	21.0908	24.2754	22.7339	-1.86889	7.96e-06	1.97838	1.19195	1.06696	1.41243	-5.87749	2.32e-19
	PFICI_08385			21.5527	33.078	28.4313	27.6873	12.8459	12.5379	12.9003	12.7614	-1.11744	0.00314294	10.8352	8.46775	9.01734	9.4401	-1.55235	0.000145552
	PFICI_08386			2.54996	1.8374	18.1624	7.51659	28.0682	14.5869	13.3277	18.6609	1.31187	0.0705181	5.79289	1.30881	0.878672	2.66012	-1.49859	0.119371
	PFICI_08387			0.767999	0	0.621611	0.463203	0.375716	0.905832	0	0.427183	-0.116793	0.930182	0.363481	0.218994	0	0.194158	-1.25441	0.569329
	PFICI_08388			8.35169	7.36888	3.37989	6.36682	3.93984	5.98071	5.00411	4.97489	-0.35591	0.566896	11.8582	14.7991	11.6484	12.7686	1.00395	0.108697
	PFICI_08389			300.792	513.707	223.4	345.967	193.199	208.629	216.243	206.024	-0.747823	0.0313768	442.736	392.288	417.569	417.531	0.271251	0.449546
	PFICI_08390			11.0734	34.196	29.3893	24.8862	26.2674	41.4602	58.159	41.9622	0.753743	0.131445	37.4781	22.6903	15.9727	25.3804	0.028367	0.928519
10	PFICI_08467	53	HR-PKS	6.64478	7.81711	28.9399	14.4673	14.1638	10.6364	5.3085	10.0362	-0.527576	0.371853	31.4486	52.5116	33.8	39.2534	1.44002	0.0114634
	PFICI_08468			7.25005	3.73151	9.16894	6.71684	1.99509	3.74116	3.80103	3.17909	-1.07917	0.0872984	58.547	75.9747	67.1403	67.2207	3.32305	2.46e-13
	PFICI_08469			1.09745	1.69453	1.48044	1.42414	2.28177	1.40228	2.12443	1.93616	0.443106	0.537599	145.693	253.009	233.62	210.774	7.20946	5.15e-55
	PFICI_08470			556.316	384.871	198.092	379.76	225.767	159.246	189.78	191.598	-0.987006	0.0113726	451.363	251.34	592.656	431.786	0.185231	0.66979
	PFICI_08471			0.874185	5.29332	1.5816	2.58303	0.52829	0.181954	0.364993	0.358412	-2.84937	4.49e-05	0.0365062	0	0.236258	0.0909215	-4.8283	5.23e-07
	PFICI_08472			225.341	160.988	229.574	205.301	172.764	142.479	138.894	151.379	-0.439578	0.102036	391.582	412.387	663.814	489.261	1.25286	0.000380313
	PFICI_08473			20.9755	33.8269	63.382	39.3948	61.5689	63.0868	61.3573	62.0043	0.654364	0.148288	32.7602	40.6716	36.1389	36.5236	-0.109177	0.831925
	PFICI_08474			14.2686	14.408	13.5286	14.0684	14.5591	14.7457	15.0819	14.7956	0.0727086	0.902113	17.0756	18.2508	19.3547	18.227	0.373623	0.251132
	PFICI_08475			2.35974	1.07958	22.0705	8.50328	29.8224	37.2645	36.882	34.6563	2.02703	0.00796169	72.2213	37.9053	6.62547	38.9174	2.19432	0.110997
	PFICI_08476			16.3178	4.07203	45.6258	22.0052	131.355	102.064	81.3626	104.927	2.25347	0.000259356	110.929	59.6428	86.8983	85.8235	1.96353	0.00215115
	PFICI_08477			14.2043	30.5427	24.782	23.1763	16.909	28.1087	32.181	25.7329	0.150963	0.788285	14.3416	5.67044	5.43838	8.48348	-1.44992	0.00892487
	PFICI_08478			11.0982	10.5454	20.7294	14.1243	20.6734	21.1453	19.4639	20.4275	0.532333	0.198263	37.1721	33.5937	32.6858	34.4839	1.28774	0.00201256
	PFICI_08479			0	2.81827	0.738663	1.18565	2.34394	1.61461	2.35551	2.10469	0.827931	0.482622	7.77467	6.24554	9.95828	7.99283	2.75303	0.0033248
	PFICI_08480			2.19182	1.25345	13.0096	5.48495	6.07618	4.88313	4.87148	5.27693	-0.0557812	0.918748	1.38313	0.208331	0	0.530488	-3.37009	0.00394777
11	PFICI_09660	58	NRPS	32.3469	50.6252	24.044	35.6721	9.20408	16.1563	15.7607	13.707	-1.37988	0.000945009	0.702976	2.82357	1.51649	1.68101	-4.40739	2.93e-13
	PFICI_09661			22.9496	12.2494	33.7105	22.9698	21.8308	17.5443	10.9693	16.7815	-0.452871	0.357963	134.564	93.0708	198.189	141.941	2.62748	6.7e-08
	PFICI_09662			2.57011	3.17474	4.16045	3.30177	6.78961	5.75961	6.96529	6.50484	0.978274	0.146782	0	0.439718	0	0.146573	-4.49355	0.00867162
	PFICI_09663			2.48499	0.170533	3.21812	1.95788	0.850984	1.80743	0.267246	0.975221	-1.00549	0.239736	0.940883	0.425154	0.190286	0.518774	-1.91611	0.0456436
	PFICI_09664			25.3919	8.47713	47.7695	27.2128	22.6619	36.6269	24.3553	27.8814	0.0350131	0.978045	3.65399	1.17413	0.788254	1.87212	-3.86154	2.78e-07
	PFICI_09665			14.4498	2.06587	25.6651	14.0602	5.00722	9.94179	3.36696	6.10532	-1.20348	0.0998323	0.284951	0	0	0.0949837	-7.20973	2.83e-06
	PFICI_09666			15.1589	6.15957	41.6517	20.9901	8.78206	12.4686	4.63335	8.62801	-1.28261	0.0453656	1.69922	0	0.458203	0.71914	-4.86729	5.09e-07
	PFICI_09667			5.74416	0.709548	10.9723	5.80866	3.03493	6.09756	3.11346	4.08198	-0.508935	0.477093	1.63117	0	0	0.543723	-3.41726	0.00501537
	PFICI_09668			1.55933	2.24719	10.6017	4.80273	1.37312	5.33362	1.20741	2.63805	-0.864382	0.311411	0	0	0	0	-6.55997	2.82e-05
	PFICI_09669			0	1.99803	14.1393	5.37912	3.13358	12.8205	1.75345	5.9025	0.133955	0.910704	0.826784	0	0	0.275595	-4.28675	0.136708
	PFICI_09670			1.39089	4.29523	14.0721	6.58608	7.39979	17.8405	7.62865	10.9563	0.734272	0.324375	0	0.594913	0	0.198304	-5.05363	0.000374254
12	PFICI_10982	67	HR-PKS	11.921	45.1805	10.5259	22.5425	9.14554	11.1845	10.1397	10.1566	-1.15023	0.0506288	63.4729	33.8382	131.325	76.212	1.75737	0.00525483
	PFICI_10983			5.22391	3.39623	5.5634	4.72784	3.63165	4.8643	6.20936	4.90177	0.0521207	0.972309	7.80754	10.1135	10.4215	9.44751	0.998751	0.0569978
	PFICI_10984			1.80622	0.61976	4.38581	2.2706	9.7199	9.58673	5.43894	8.24852	1.86106	0.0236038	3457.03	4544.2	4618.84	4206.69	10.8554	5.57e-89
	PFICI_10985			1.20137	0.695619	0.54696	0.814648	0.881587	0.708488	0.290699	0.626924	-0.377886	0.554901	0.852879	1.0277	1.03493	0.971835	0.254535	0.701674
	PFICI_10986			29.0695	17.3241	6.60451	17.666	9.35605	9.92508	5.92342	8.40152	-1.07226	0.0603564	0	0.436269	1.75734	0.731204	-4.59456	2.72e-06
	PFICI_10987			7.63286	14.9999	1.40408	8.01228	1.86705	1.67096	0.85818	1.4654	-2.45092	0.000192325	2.46307	2.07757	1.52762	2.02275	-1.98589	0.00271494
	PFICI_10988			0	0	0	0	0	0	0	0	NA	NA	0	0	0	0	NA	NA
	PFICI_10989			1.54614	6.18941	3.19811	3.64455	2.89951	2.53282	3.21471	2.88235	-0.338497	0.518802	2.07333	3.23312	3.94648	3.08431	-0.240794	0.718674
	PFICI_10990			10.2132	9.34506	13.0426	10.867	10.9921	11.1092	10.9837	11.0283	0.0212677	0.966511	28.8412	30.8701	27.8936	29.2016	1.4261	0.00011703
	PFICI_10991			42.0902	69.9891	69.445	60.5081	72.8607	77.012	87.3971	79.0899	0.386366	0.293165	96.1551	103.863	154.333	118.117	0.965015	0.011646
	PFICI_10992			85.7762	89.4353	50.6141	75.2752	56.0408	37.3678	29.6381	41.0156	-0.876003	0.0172922	129.45	170.897	347.375	215.907	1.52017	0.00051203
	PFICI_10993			58.8637	34.5239	59.2777	50.8884	77.3499	70.639	59.6239	69.2043	0.443524	0.245313	46.648	86.0714	136.795	89.8382	0.819992	0.084543
	PFICI_10994			0.498267	0	0	0.166089	0.914097	0.881538	1.1253	0.973644	2.55144	0.0934628	0.353732	0	0	0.117911	-0.494262	0.915602
13	PFICI_11327	70	Other	26.6316	38.5196	21.7127	28.9546	23.537	16.68	27.6581	22.625	-0.355874	0.269451	26.6346	22.1999	22.2163	23.6836	-0.289905	0.431858
	PFICI_11328			109.728	100.75	74.0106	94.8293	63.1241	56.9212	52.2284	57.4246	-0.723665	0.0130608	120.695	139.93	210.835	157.153	0.728768	0.0409097
	PFICI_11329			552.703	801.842	659.483	671.343	484.462	582.247	571.993	546.234	-0.297531	0.233669	894.037	1006.91	1084.49	995.146	0.567859	0.0571018
	PFICI_11330			34.1182	34.8924	40.5258	36.5121	33.328	34.7539	31.0214	33.0344	-0.144404	0.517104	36.332	43.2107	49.8762	43.1397	0.24064	0.454416
	PFICI_11331			38.2015	12.9685	25.3281	25.4994	15.6568	13.7809	13.7673	14.4017	-0.824225	0.0430139	3.89493	2.78122	2.80077	3.15897	-3.01293	6.54e-09
	PFICI_11332			5.96003	12.3929	2.31551	6.88949	4.63601	2.46039	3.23046	3.44229	-1.00103	0.075068	2.28483	3.46696	1.64298	2.46493	-1.48285	0.0212741
	PFICI_11333			10.7397	3.61806	14.2242	9.52733	17.4815	22.916	20.5378	20.3118	1.09217	0.0226035	6.51537	5.17824	5.38285	5.69216	-0.743097	0.190324
	PFICI_11334			20.1644	35.7332	23.9649	26.6208	17.7003	17.2354	14.4937	16.4765	-0.692149	0.0320906	21.8353	16.8129	18.0305	18.8929	-0.494714	0.190671
	PFICI_11335			52.5582	48.5532	39.9222	47.0112	46.8753	41.0888	40.9575	42.9739	-0.129545	0.546381	50.9936	54.7597	88.541	64.7648	0.462204	0.182377
	PFICI_11336			75.6945	100.916	77.7301	84.7802	65.0893	72.5641	92.7369	76.7968	-0.14268	0.555758	73.6226	65.8935	78.1342	72.5501	-0.224749	0.504079
14	PFICI_11749	71	Other	0	0	0.486749	0.16225	0	0	0	0	-3.179	0.358254	9.49925	16.5908	14.5057	13.5319	6.38201	2.28e-12
	PFICI_11750			0	0	0	0	0	0	0	0	NA	NA	5.2999	3.19313	7.37439	5.28914	7.68171	1.05e-08
	PFICI_11751			0	0	0	0	0	0	0	0	NA	NA	0.942083	2.64878	1.01615	1.53567	4.33725	0.0343659
	PFICI_11752			1.3582	1.3981	1.37414	1.37682	2.49169	0	0.219099	0.903597	-0.607584	0.604765	0	0	0.780022	0.260007	-2.40471	0.128489
	PFICI_11753			0.952731	3.43251	7.71131	4.03219	0.699134	3.37116	3.68858	2.58629	-0.640679	0.469372	0	0	0	0	-5.69521	0.000830814
	PFICI_11754			12.4657	3.46808	8.72617	8.21999	6.18081	5.56328	6.08711	5.94373	-0.467768	0.359497	1.19591	0.288209	1.16094	0.881686	-3.2208	0.000201119
	PFICI_11755			1.36653	0.93778	2.02777	1.44402	1.33705	1.07452	1.76354	1.3917	-0.0532443	0.898822	2.42533	0.584494	2.09281	1.70088	0.236184	0.79733
	PFICI_11756			40.2027	73.5074	67.5958	60.4353	18.7441	15.5221	18.1302	17.4655	-1.79088	0.00030243	33.981	31.351	23.854	29.7287	-1.02354	0.121262
	PFICI_11757			0	0	0.207204	0.0690679	0	0	0.330374	0.110125	0.673053	0.928317	1.81741	1.75195	0	1.18978	4.10654	0.0555108
	PFICI_11758			0	0	0	0	0	0	0	0	NA	NA	207.793	188.479	225.913	207.395	11.7171	1.47e-21
	PFICI_11759			3.24444	3.06143	6.56504	4.2903	0.992014	2.87004	3.14027	2.33411	-0.878207	0.170562	9.59711	8.55759	12.7325	10.2957	1.2629	0.0236172
	PFICI_11760			16.8825	21.4515	16.6536	18.3292	18.9702	21.9347	13.1064	18.0038	-0.0258428	0.862836	35.3941	43.3261	29.693	36.1377	0.979363	0.00727066
	PFICI_11761			7.73596	5.59577	4.23069	5.85414	4.75624	4.80878	4.31718	4.6274	-0.339256	0.41498	3.85921	3.93484	6.24394	4.67933	-0.323155	0.552612
	PFICI_11762			20.4592	20.0177	17.5432	19.34	20.2161	20.5472	15.1622	18.6418	-0.053046	0.778855	28.9052	51.119	61.6576	47.2273	1.28803	0.000959701
	PFICI_11763			8.9812	11.2789	10.5405	10.2669	11.5994	11.3346	10.4894	11.1411	0.117899	0.785043	9.18141	12.0622	9.69694	10.3135	0.00653891	0.962917
15	PFICI_12424	2	HR-PKS	3.10459	2.8407	5.86326	3.93618	5.31583	10.9853	7.12277	7.80797	0.98815	0.0975057	0.979567	0	2.37731	1.11896	-1.81464	0.0726155
	PFICI_12425			8.87266	7.30664	8.00218	8.06049	5.95286	5.23252	5.56162	5.58233	-0.529999	0.174979	0.359938	0.650577	1.74707	0.919194	-3.13243	1.18e-05
	PFICI_12426			106.056	65.5492	48.8186	73.4747	54.9555	33.3221	34.8682	41.0486	-0.839914	0.0260817	10.1875	12.8511	4.89329	9.31064	-2.98029	1.55e-10
	PFICI_12427			131.721	16.4874	86.1038	78.1041	61.0482	38.9108	34.8618	44.9403	-0.79739	0.156741	10.692	31.4932	9.88506	17.3567	-2.1699	0.00088768
	PFICI_12428			118.144	34.6158	52.991	68.5836	25.9871	23.3416	26.6915	25.3401	-1.43644	0.00125445	7.18312	14.2561	6.83635	9.4252	-2.86327	7.17e-08
	PFICI_12429			51.291	13.3923	22.5773	29.0869	14.851	10.8615	12.5406	12.7511	-1.18975	0.00870626	84.4563	193.964	161.919	146.78	2.33521	3.07e-06
	PFICI_12430			736.101	109.059	374.707	406.622	186.81	135.028	126.035	149.291	-1.44556	0.00691166	1268.66	2118.02	2486.88	1957.85	2.26751	4.36e-05
	PFICI_12431			421.77	94.8015	209.7	242.09	142.405	85.9448	113.955	114.102	-1.08523	0.022135	141.899	256.695	324.613	241.069	-0.0061008	0.998484
	PFICI_12432			4528.57	423.468	2785.3	2579.11	992.599	527.407	642.948	720.985	-1.83883	0.00252065	325.119	255.649	152.798	244.522	-3.39884	4.71e-08
	PFICI_12433			204.018	18.9884	178.269	133.759	95.9732	68.0997	77.8446	80.6392	-0.730079	0.223316	16.3695	22.5653	15.4671	18.134	-2.88286	4.7e-06
	PFICI_12434			47.6948	16.3653	57.6482	40.5694	34.2994	23.8145	16.6189	24.9109	-0.703615	0.134143	15.3497	63.3764	44.9218	41.216	0.0228112	0.964569
16	PFICI_12923	7	HR-PKS	38.8319	13.4136	30.7974	27.681	20.8458	20.4414	20.18	20.4891	-0.434039	0.266616	42.7392	30.9891	23.3491	32.3591	0.225279	0.613807
	PFICI_12924			0	0	0	0	0	0.285107	0	0.0950357	1.74205	0.663475	0.114404	0	0	0.0381347	NA	NA
	PFICI_12925			0	0	0	0	0	0	0	0	NA	NA	0.0530599	0.063936	0	0.0389986	1.6518	0.683286
	PFICI_12926			2.51543	3.62505	5.9043	4.01493	4.79928	7.86223	4.70704	5.78951	0.528068	0.360805	4.46442	4.94917	7.80097	5.73819	0.515221	0.40976
	PFICI_12927			0	0	0	0	4.94831	4.54482	1.24319	3.57877	4.38558	0.0150164	0	0	0	0	NA	NA
	PFICI_12928			0.144739	0	0	0.0482463	0	0.0426788	0	0.0142263	-1.76186	0.638408	0.0513768	0	0	0.0171256	-1.49426	0.778369
	PFICI_12929			0.861244	1.32982	1.74271	1.31126	3.79199	5.07906	4.7237	4.53158	1.78907	0.0284341	6.7256	3.68373	0	3.46978	1.4039	0.234043
	PFICI_12930			28.8367	23.6694	21.357	24.621	27.1081	27.7876	22.6206	25.8388	0.0696468	0.917495	34.5212	44.0158	43.2969	40.6113	0.72199	0.0300712
	PFICI_12931			6.50239	17.5413	8.89261	10.9788	7.56872	10.1818	11.2851	9.67854	-0.181856	0.637061	23.2402	29.1548	25.7542	26.0497	1.24655	0.00557164
	PFICI_12932			23.7702	31.2705	22.5078	25.8495	17.4431	27.6574	30.0247	25.0417	-0.0458046	0.798031	39.9398	49.8539	48.2804	46.0247	0.832271	0.0079193
17	PFICI_13697	10	NRPS	1.45305	1.49573	4.11629	2.35502	0.533138	2.14228	0.468799	1.04807	-1.168	0.351213	11.3471	13.673	10.8484	11.9562	2.34394	0.00543389
	PFICI_13698			7.59403	2.93142	11.5248	7.35007	7.31411	7.55742	7.04397	7.30517	-0.00884072	0.93778	9.43459	10.5564	13.0839	11.025	0.584945	0.368174
	PFICI_13699			43.3493	46.9365	12.2153	34.167	7.30465	10.2258	15.747	11.0925	-1.62302	0.00206941	44.9083	48.0704	46.1032	46.3606	0.440296	0.356038
	PFICI_13700			90.6	48.8618	62.4539	67.3053	108.792	92.1604	89.0899	96.6808	0.522511	0.136543	162.952	204.698	398.58	255.41	1.92402	5.8e-06
	PFICI_13701			1.50171	1.23666	29.9005	10.8796	4.62833	6.37639	7.55817	6.18763	-0.814169	NA	0.852879	1.0277	1.03493	0.971835	-3.48477	NA
	PFICI_13702			2.16746	2.47904	49.9008	18.1824	10.7803	8.66356	11.4995	10.3144	-0.817881	NA	0.341941	1.2361	0.276619	0.618219	-4.87828	NA
	PFICI_13703			108.892	113.372	94.1795	105.481	110.957	78.8955	87.1272	92.3264	-0.192167	0.451267	17.6697	19.6947	30.0178	22.4607	-2.2315	8.93e-09
	PFICI_13704			1.99307	1.53871	5.44445	2.99208	3.47357	1.17538	3.37589	2.67495	-0.161637	0.778235	0	0	0	0	-6.20096	6.7e-05
	PFICI_13705			0.301037	0	6.0914	2.13081	1.10453	1.77532	0.776992	1.21895	-0.805767	0.506121	4.06055	2.5752	2.42042	3.01872	0.502535	0.673946
	PFICI_13706			2.62723	0	5.31613	2.64779	1.92791	0	0	0.642638	-2.04271	0.304464	0	1.12372	3.01766	1.38046	-0.939636	0.605905
	PFICI_13707			2.2042	3.81516	6.33341	4.11759	2.66885	2.33981	0.853374	1.95401	-1.07536	0.176815	2.03426	0.188557	1.13929	1.1207	-1.87739	0.0453959
	PFICI_13708			4.33493	3.65095	9.25007	5.74532	9.83236	10.4582	11.6973	10.6626	0.892104	0.103245	13.9885	2.35982	7.69504	8.01446	0.480218	0.5153
	PFICI_13709			10.3036	1.71993	16.4538	9.49245	14.5089	14.2877	12.3986	13.7317	0.532662	0.402322	18.9788	13.1021	24.949	19.01	1.00191	0.121148
	PFICI_13710			4.17824	10.4836	13.316	9.32595	14.5639	11.5503	9.43624	11.8501	0.345581	0.522852	5.37631	6.70173	4.79917	5.62574	-0.729208	0.208703
	PFICI_13711			0.957995	2.46534	1.93848	1.78727	1.93324	1.83613	2.3181	2.02916	0.18312	0.835177	3.57055	2.86829	2.47582	2.97155	0.733457	0.320706
	PFICI_13712			0	0	1.25309	0.417696	1.13609	0.608681	0.665993	0.803589	0.944003	0.643441	3.29729	0.441463	0.592755	1.44384	1.78938	0.365442
	PFICI_13713			3.42231	0	4.15498	2.52576	2.0928	2.35463	2.94439	2.46394	-0.0357512	0.942806	0.809861	0.487933	0	0.432598	-2.54562	0.154493
	PFICI_13714			6.57084	6.76386	9.30715	7.54728	5.82636	5.65112	7.59653	6.358	-0.247384	0.518893	1.7493	1.17104	1.25789	1.39274	-2.43803	0.00028153
	PFICI_13715			0	0	0	0	0	0	0.198381	0.066127	NA	NA	0	0	0	0	NA	NA
18	PFICI_15215	14	HR-PKS	7.40371	4.30764	15.372	9.0278	25.9839	33.7908	28.2486	29.3411	1.70048	0.000361097	72.671	37.4501	12.9408	41.0206	2.1839	0.00057492
	PFICI_15216			11.2425	12.511	6.88613	10.2132	13.1553	17.5607	21.567	17.4277	0.770944	0.0845	621.894	435.118	164.73	407.247	5.3174	6.56e-27
	PFICI_15217			34.4655	51.7087	22.7008	36.2917	19.0454	25.592	26.1109	23.5828	-0.621904	0.0840233	53.3935	43.8072	36.3819	44.5275	0.29506	0.434513
	PFICI_15218			7.04693	6.59449	2.5926	5.41134	2.11548	3.58912	1.86019	2.5216	-1.10165	0.082799	3.86579	2.74012	1.83958	2.81516	-0.942766	0.214561
	PFICI_15219			210.29	456.67	144.079	270.346	143.486	88.1163	99.984	110.529	-1.29039	0.00402735	271.08	190.938	241.541	234.519	-0.205101	0.672376
	PFICI_15220			60.7227	34.8995	57.7493	51.1238	41.5889	23.5751	30.3662	31.8434	-0.683001	0.0630442	74.3623	97.8296	136.006	102.733	1.00683	0.0118529
	PFICI_15221			2.88341	2.12115	2.42906	2.47787	1.11591	0.936983	0.987237	1.01338	-1.28993	0.558321	0.919064	0.453049	0.270361	0.547491	-2.1782	0.0561742
	PFICI_15222			0.328404	0.338051	1.06323	0.57656	0.240989	0.193671	0.847627	0.427429	-0.431786	0.747234	0	0	0	0	-3.42933	0.186186
	PFICI_15223			36.2094	11.0244	142.41	63.2146	30.3136	23.1585	19.7447	24.4056	-1.37304	0.0422567	0.724111	1.74508	2.92891	1.79937	-5.1347	1.18e-09
	PFICI_15224			15.1047	8.72228	13.1202	12.3157	7.84	12.1667	10.222	10.0762	-0.289545	0.463818	48.9083	50.7395	42.3156	47.3211	1.94198	1.22e-06
	PFICI_15225			1810.4	1182.79	1323.36	1438.85	1042.84	826.477	678.498	849.272	-0.760619	0.0111007	1363.6	1100.04	1543.86	1335.84	-0.107175	0.762549
	PFICI_15226			19.4758	16.8143	13.221	16.5037	9.22046	11.115	6.48619	8.94056	-0.884352	0.0634567	16.5024	16.6604	15.8755	16.3461	-0.0138416	0.99866
	PFICI_15227			1092.57	450.206	708.993	750.589	763.15	423.281	262.702	483.045	-0.635866	0.143677	707.427	465.19	701.203	624.606	-0.265075	0.519807
	PFICI_15228			14.5733	14.3657	22.7912	17.2434	16.3131	25.9288	22.1542	21.4654	0.315967	0.405883	63.566	56.0998	45.252	54.9726	1.67267	2.16e-06
Negative regulation (27)
No.	Gene ID	Cluster Number	Type	P. fici CK_1_fpkm	P. fici CK_2_fpkm	P. fici CK_3_fpkm	P. fici CK_mean	ΔcsdA_1_fpkm	ΔcsdA_2_fpkm	ΔcsdA_3_fpkm	ΔcsdA_mean	Log2foldchange	p value	ΔrsdA_1_fpkm	ΔrsdA_2_fpkm	ΔrsdA_3_fpkm	ΔrsdA_mean	Log2foldchange	p value
1	PFICI_00141	16	HR-PKS	0	0	0.202812	0.067604	0.735505	0.443317	0.808431	0.662417	2.9315	0.10343	0	0	0	0	NA	NA
	PFICI_00142			1.13282	0.699659	0.916894	0.916458	5.81901	1.87058	3.07006	3.58655	1.96846	0.0855667	1.44759	0.387626	1.30117	1.04546	0.190001	0.734287
	PFICI_00143			0.584485	0.300827	0	0.295104	0.64336	0.517037	0.377147	0.512514	0.79637	0.306091	0	0	0	0	-2.61084	0.459388
	PFICI_00144			1.9246	0	0.222536	0.715711	2.82462	5.51287	1.95151	3.42967	2.26062	0.0923636	2.14707	0	0.315802	0.820959	0.197932	0.912939
	PFICI_00145			5.11105	1.75373	2.75789	3.20756	7.50118	10.717	5.13018	7.7828	1.27881	0.0737326	0.806325	0.485802	0.652289	0.648139	-2.3071	0.0625421
	PFICI_00146			0	0	0	0	0	1.18721	0.519598	0.568936	3.00072	0.267453	0	0	0	0	NA	NA
	PFICI_00147			0	0	0	0	0.362858	0.874834	0	0.412564	2.23661	0.492459	0	0	0	0	NA	NA
	PFICI_00148			1.99274	2.22965	2.17391	2.1321	3.56041	2.81023	4.36068	3.57711	0.746519	0.0332942	0.738101	1.03763	1.39323	1.05632	-1.01323	0.00602592
	PFICI_00149			0.202488	0.677417	0.532648	0.470851	0.780096	1.19414	0.587961	0.854066	0.859078	0.167326	0.32344	0.259826	0.11629	0.233185	-1.01379	0.196026
	PFICI_00150			2.2568	1.45193	1.36997	1.6929	3.72619	3.82637	6.18897	4.58051	1.43601	0.0276552	0	0	0	0	-5.18998	0.00282696
	PFICI_00151			3.60132	1.64761	4.21038	3.1531	4.40454	6.60747	5.68041	5.56414	0.819386	0.0739833	1.70445	0.684607	0.459613	0.949556	-1.73145	0.0630182
	PFICI_00152			0.19081	0.632894	0.61776	0.480488	1.57134	1.95048	1.23123	1.58435	1.72132	0.0120782	0.722459	0.798002	0.730555	0.750339	0.643041	0.14003
	PFICI_00153			0	0	0	0	2.79767	3.49744	7.38016	4.55842	5.92296	4.76e-05	1.50365	1.44949	0.486561	1.14657	3.99211	0.071609
	PFICI_00154			0	0	0	0	3.62858	1.16645	0.319069	1.7047	4.27208	0.0268722	1.05313	0	0	0.351043	2.08813	0.60297
	PFICI_00155			0	0	0	0	0	0	0	0	0	0	0	0	0	0	0	0
	PFICI_00156			0	0	0.291577	0.0971925	0.528708	3.39917	3.48678	2.47155	4.66843	0.0718838	1.79022	4.93069	2.89645	3.20579	5.04369	0.0282686
	PFICI_00157			15.6649	15.8208	17.2243	16.2366	40.9923	19.8707	33.9475	31.6035	0.960831	0.0691607	39.2378	26.548	12.2215	26.0024	0.679394	0.279797
	PFICI_00158			13.2252	0.756317	8.92029	7.63394	24.2623	13.4322	18.4898	18.7281	1.29471	0.0824496	0	0	0	0	-5.98805	0.000398689
2	PFICI_00355	18	NR-PKS	5.11194	1.68387	2.97904	3.25829	3.15105	3.49704	5.54156	4.06322	0.31851	0.61867	0.290328	0.874597	1.64406	0.936327	-1.79903	0.0335052
	PFICI_00356			9.91396	4.20214	16.9926	10.3696	20.1134	16.852	18.0624	18.3426	0.822846	0.142676	1.65604	7.98197	6.6984	5.44547	-0.929225	0.238899
	PFICI_00357			0	0	0	0	2.30883	0	0	0.769611	2.0375	0.609224	0.74455	0	2.40926	1.05127	2.51765	0.476817
	PFICI_00358			0	0.789006	0.413593	0.400866	1.49991	1.65743	2.6378	1.93171	2.26869	0.0350836	0.906917	1.74851	0.880398	1.17861	1.55589	0.249426
	PFICI_00359			2.40829	0.61976	1.94925	1.6591	3.53451	2.48545	2.91372	2.97789	0.84389	0.280241	3.41941	5.40792	4.14928	4.32554	1.38248	0.0830676
	PFICI_00360			2.83947	0.389718	1.22573	1.48497	5.00079	2.12108	3.90871	3.67686	1.30804	0.0759771	4.16601	2.75288	0.869719	2.5962	0.805967	0.348596
	PFICI_00361			0	0	0	0	0	0.313676	0	0.104559	1.16342	0.773936	0.377604	0	0	0.125868	1.56249	0.699936
	PFICI_00362			0	0	1.01946	0.339821	0	0.185699	0.203184	0.129628	-1.3904	0.57121	0.670636	0.269367	0.361681	0.433895	0.352571	0.878027
	PFICI_00363			1.79841	1.61984	2.2744	1.89755	4.1241	2.25375	1.74068	2.70618	0.512116	0.376525	0.0797962	0	0.516419	0.198738	-3.2552	0.000920665
	PFICI_00364			1.55388	1.2304	1.0642	1.28283	2.36825	2.18521	1.61968	2.05772	0.681714	0.242564	0.678854	0.613504	0.411877	0.568079	-1.17517	0.166936
	PFICI_00365			1.01205	5.72976	6.14355	4.29512	1.85665	11.6384	8.16295	7.21932	0.749165	0.384209	0	0	0	0	-5.6936	0.000725112
	PFICI_00366			0.332178	0.512904	0.537724	0.460936	0.650025	0.914188	1.28606	0.950089	1.0435	0.0964745	0	0.0947201	0	0.0315734	-3.86779	0.00909313
	PFICI_00367			1.21768	0.752068	0.78846	0.919401	1.42969	2.15432	3.14289	2.2423	1.28621	0.116703	0.172892	0.208331	0	0.127074	-2.85502	0.105107
	PFICI_00368			2.33153	4.00004	4.40328	3.57829	4.75258	6.56939	4.68052	5.33416	0.575993	0.304838	0.183913	0.664833	0.892675	0.580473	-2.62397	0.00484044
	PFICI_00369			5.24609	12.5057	11.3975	9.71644	6.48369	11.3982	8.01737	8.63309	-0.170551	0.669871	0	0	0	0	-7.74315	9.24e-09
	PFICI_00370			6.61691	12.5747	6.79758	8.66306	6.90993	7.05403	5.91183	6.62526	-0.386899	0.352416	0.903368	0.653124	0	0.51883	-4.06154	1.63e-06
	PFICI_00371			601.813	701.903	1173.97	825.897	926.519	1247.6	1168.26	1114.13	0.431879	0.221017	60.4405	37.0829	38.5771	45.3668	-4.18625	9e-27
	PFICI_00372			6.62062	4.86793	12.6311	8.03989	10.0637	12.8288	12.511	11.8012	0.55368	0.319554	8.05738	4.44995	5.97497	6.16077	-0.384066	0.575814
	PFICI_00373			1.57953	0.541976	1.27845	1.13332	3.09091	6.83103	6.79475	5.57223	2.2977	0.0120702	0	0	1.81426	0.604754	-0.906135	0.600383
	PFICI_00374			0	0	0	0	0	0	0	0	NA	NA	0	0	0	0	NA	NA
	PFICI_00375			0	0	0	0	0	0	0	0	NA	NA	0	0	0	0	NA	NA
	PFICI_00376			0	0	0	0	0	0	0	0	NA	NA	0	0	0	0	NA	NA
3	PFICI_01170	21	Terpene	12.2983	8.34992	8.2598	9.636	21.3137	23.4556	20.9366	21.902	1.18456	0.0015126	8.73086	8.95362	9.01655	8.90034	-0.114573	0.82227
	PFICI_01171			3.47721	16.1071	4.50308	8.02914	3.31715	2.46076	2.01935	2.59909	-1.62724	0.0179018	22.7108	18.4423	23.9638	21.7056	1.43475	0.0147414
	PFICI_01172			46.5337	37.7495	38.1628	40.8153	49.9773	47.0704	29.2311	42.0929	0.0444661	0.983378	85.9796	65.1148	127.428	92.8409	1.18565	0.00142395
	PFICI_01173			0	1.52992	2.10519	1.2117	3.54461	10.2989	14.6252	9.48956	2.96931	0.000493605	0.527567	0	0	0.175856	-2.78457	0.209195
	PFICI_01174			9.85922	10.8738	19.7599	13.4976	25.8389	26.5798	28.7795	27.0661	1.00378	0.00886965	10.1657	7.02835	9.437	8.877	-0.604561	0.206953
	PFICI_01175			1.52103	0	1.2311	0.917377	1.95328	1.34551	2.20829	1.83569	1.00074	0.37716	2.42958	3.25289	3.9309	3.20446	1.80449	0.10169
	PFICI_01176			79.3946	79.3835	77.3899	78.7227	64.9437	57.0588	73.6323	65.2116	-0.27165	0.258341	104.446	97.8599	161.795	121.367	0.624523	0.0611906
	PFICI_01177			44.8518	64.73	24.445	44.6756	12.4045	24.0582	28.505	21.6559	-1.04473	0.0183326	45.7621	55.1423	55.1416	52.0153	0.21945	0.575977
4	PFICI_01582	22	HR-PKS	66.3939	58.5808	20.6425	48.5391	6.18682	10.8142	6.25623	7.75242	-2.64643	3.67e-08	53.569	15.5063	7.50503	25.5268	-0.927136	0.158421
	PFICI_01583			0	0	0	0	0	0	2.43232	0.810774	1.27989	0.751365	0	0	0	0	NA	NA
	PFICI_01584			0.546419	0	2.6536	1.06667	2.80682	2.57794	4.93618	3.44031	1.68942	0.148726	5.43083	7.01147	11.2972	7.91317	2.89114	0.00674731
	PFICI_01585			2.95563	1.95586	2.22138	2.37763	1.23937	1.86754	1.08981	1.39891	-0.765221	0.227332	0.749385	1.08359	0.242491	0.691822	-1.78105	0.0563035
	PFICI_01586			2.33511	1.1094	0.290772	1.2451	0.527247	0	0.695429	0.407559	-1.61118	0.15141	0	0	0.618954	0.206318	-2.59332	0.0721186
	PFICI_01587			0	0	0	0	0	0	0	0	NA	NA	0	0	0	0	NA	NA
	PFICI_01588			0.0572898	0	0.0463698	0.0345532	0.126121	0.439216	0.184835	0.250057	2.85537	0.0616569	0.0813429	0.0980165	0.0658036	0.081721	1.24189	0.558943
	PFICI_01589			2.25516	0.386902	2.33234	1.65813	3.40171	3.91596	3.71878	3.67882	1.14968	0.0595432	0.444721	0	0	0.14824	-3.48355	0.00826285
	PFICI_01590			0	0	2.35217	0.784055	0	0	1.172	0.390666	-1.00502	0.650815	0	0	0	0	-3.73043	0.22525
	PFICI_01591			9.49364	9.30716	8.78178	9.1942	13.6015	13.5081	15.1689	14.0928	0.616165	0.067028	5.77695	4.38292	2.59631	4.25206	-1.11256	0.020198
	PFICI_01592			1.06597	2.19456	0.862782	1.37444	3.91114	8.80093	6.19046	6.30084	2.19671	0.0534774	0	0	0	0	-2.96551	0.302761
	PFICI_01593			10.0916	18.816	19.7265	16.2114	22.4956	25.602	34.2786	27.4588	0.760262	0.0548239	1.75727	0.977295	0	0.911521	-4.15259	9.47e-10
	PFICI_01594			2.40088	3.70712	1.94325	2.68375	1.76182	1.88785	3.873	2.50756	-0.0979681	0.869513	0.284074	0.342304	0	0.208793	-3.68411	0.017567
5	PFICI_02299	24	NRPS	295.942	181.065	132.924	203.31	179.852	103.733	84.453	122.679	-0.72879	0.0733749	111.854	131.93	160.865	134.883	-0.591977	0.14536
	PFICI_02300			0	0	2.19291	0.730968	4.9704	0	1.74823	2.23954	1.61532	0.491781	0	4.63536	0	1.54512	1.07984	0.728118
	PFICI_02301			1.25046	0	0	0.41682	0	0	0	0	NA	NA	0.887732	0	0	0.295911	-0.494262	0.985206
	PFICI_02302			1.36176	2.10264	2.20439	1.88959	0.499643	0	0	0.166548	-3.50407	0.0454478	5.3171	4.65963	1.56413	3.84695	1.02564	0.340614
	PFICI_02303			0.160553	0.991615	1.16955	0.773906	2.59197	2.65114	3.41876	2.88729	1.89949	0.00842029	6.26893	1.92282	6.08562	4.75912	2.62046	0.00096023
	PFICI_02304			0.774094	1.79288	4.38581	2.31759	4.9704	7.30417	7.1178	6.46412	1.47983	0.0169587	7.14413	2.64878	8.66904	6.15398	1.40889	0.0547269
	PFICI_02305			3.20746	0.600305	2.83209	2.21329	2.78164	3.26722	3.76301	3.27063	0.563377	0.459663	0	0.74831	0	0.249437	-3.14944	0.0342659
	PFICI_02306			2.50092	0	0	0.83364	0.333677	0.26816	0.733524	0.44512	-0.905229	0.547249	0	0.194491	1.30572	0.50007	-0.737295	0.691373
	PFICI_02307			0.222875	1.72067	1.71374	1.21909	2.28971	1.77441	1.0786	1.71424	0.491759	0.530121	1.58225	2.57388	0.511994	1.55604	0.35207	0.668816
	PFICI_02308			1.00812	2.07547	4.6238	2.56913	2.46594	3.36898	2.16835	2.66775	0.0543449	0.986911	1.19282	3.73704	2.31588	2.41525	-0.0891115	0.911456
	PFICI_02309			16.7486	15.5503	12.2271	14.842	20.0021	15.3	11.443	15.5817	0.0701666	0.937608	0.233142	0	0.377208	0.20345	-6.18887	5.54e-08
	PFICI_02310			0	0.368783	0.289971	0.219584	3.94346	2.74661	0.693513	2.46119	3.48651	0.0156553	1.27168	0	0	0.423894	0.948928	0.703696
	PFICI_02311			4.93285	2.30807	6.53335	4.59142	11.1885	6.08261	6.36597	7.87904	0.77908	0.231649	5.73047	1.53447	2.57542	3.28012	-0.485194	0.592322
	PFICI_02312			3.11758	2.29226	10.9946	5.46814	6.53642	4.59638	3.87964	5.00414	-0.127926	0.800979	14.8604	13.3346	9.208	12.4677	1.18907	0.0537025
	PFICI_02313			0.154819	1.35462	2.0676	1.19234	2.72662	2.41951	2.59838	2.5815	1.11441	0.197405	4.12162	2.78122	3.11196	3.33827	1.4853	0.0314441
	PFICI_02314			0	0	0	0	0	0	0	0	NA	NA	0	0	0	0	NA	NA
	PFICI_02315			0.288354	0	0	0.0961181	0.846401	0	0.186065	0.344155	1.84018	0.47423	0	0.493342	0.331207	0.27485	1.51576	0.614579
	PFICI_02316			6.79795	7.91039	11.0044	8.57091	13.0134	13.2471	12.9687	13.0764	0.609446	0.150594	1.04914	0.505676	1.35795	0.970921	-3.14202	1.79e-05
	PFICI_02317			0	1.2558	3.55473	1.60351	1.79046	4.31672	1.88927	2.66549	0.733167	0.460695	2.25181	0	0	0.750603	-1.09511	0.529717
	PFICI_02318			1.40213	1.44332	2.12789	1.65778	3.21536	3.10083	1.24402	2.52007	0.604211	0.378004	0	0.899585	0	0.299862	-2.46688	0.0532173
	PFICI_02319			0.937845	1.82352	2.53028	1.76388	1.75876	1.96651	2.01719	1.91415	0.117952	0.882555	0.369889	0	0.478764	0.282884	-2.64047	0.00529733
	PFICI_02320			366.921	105.182	348.985	273.696	403.313	254.733	234.263	297.436	0.120006	0.839863	331.927	382.749	591.273	435.316	0.66949	0.15853
6	PFICI_03880	29	Terpene	2.3862	0	8.69115	3.69245	3.50208	6.33252	4.61918	4.81793	0.383834	0.769324	5.92908	2.04126	5.48162	4.48399	0.280204	0.850158
	PFICI_03881			198.494	105.685	203.132	169.104	255.88	272.465	349.892	292.745	0.791737	0.0247342	79.0964	52.3715	31.884	54.4506	-1.63489	0.000210946
	PFICI_03882			22.767	12.073	51.9317	28.9239	64.5493	83.2036	65.8856	71.2128	1.29988	0.00731828	23.0198	13.8692	9.11302	15.334	-0.915527	0.12394
	PFICI_03883			23.5657	8.53521	25.9616	19.3542	22.2567	25.2215	27.5962	25.0248	0.370713	0.424945	8.21004	6.71972	4.26067	6.39681	-1.59722	0.00280564
	PFICI_03884			14.5285	1.82382	11.1856	9.17931	33.5441	27.3757	16.0056	25.6418	1.48204	0.0157063	4.77973	4.24382	0.407014	3.14352	-1.546	0.0843411
	PFICI_03885			27.8674	11.4744	35.2297	24.8572	60.9595	49.9121	46.0677	52.3131	1.07351	0.0263571	6.21775	3.85965	2.13392	4.07044	-2.61041	6.77e-06
	PFICI_03886			11.0716	6.15069	5.40521	7.54252	4.77159	5.49293	6.01014	5.42489	-0.475453	0.248393	3.11906	1.80403	0.403714	1.7756	-2.08674	0.00254599
	PFICI_03887			70.1153	24.5575	49.9217	48.1981	21.3494	28.9961	21.2134	23.853	-1.01481	0.0130657	3.30467	0.995514	2.33919	2.21313	-4.44482	1.64e-14
	PFICI_03888			4.29201	0.662713	4.51608	3.15693	1.88974	4.04984	4.84658	3.59539	0.187622	0.820339	1.2188	1.10147	0	0.773424	-2.02919	0.0557002
7	PFICI_04780	33	Other	3.01269	4.65179	3.45446	3.70631	3.86885	7.40288	4.69795	5.32323	0.522317	0.240474	3.9211	7.51681	6.05571	5.83121	0.65381	0.139165
	PFICI_04781			4.48441	1.53871	2.01646	2.67986	3.65639	1.46923	3.21514	2.78025	0.0530572	0.933534	0	0.852481	0.572315	0.474932	-2.49637	0.0803119
	PFICI_04782			14.6909	11.8574	20.1331	15.5604	20.4584	18.6074	18.7436	19.2698	0.308456	0.212069	19.1996	15.7091	13.6143	16.1743	0.0558239	0.843968
	PFICI_04783			21.7135	40.6171	27.9684	30.0997	39.7489	22.3059	32.0896	31.3815	0.0601664	0.872753	45.9135	32.5557	34.5947	37.688	0.324357	0.335694
	PFICI_04784			0.462804	1.191	0.374589	0.67613	1.18865	1.22819	3.43425	1.95036	1.52837	0.180226	56.183	29.2968	39.337	41.6056	5.94333	0.00644858
	PFICI_04785			39.7833	56.0938	53.766	49.881	126.343	125.786	112.39	121.506	1.28447	0.00046926	30.2837	36.8922	36.4796	34.5518	-0.529729	0.0500653
	PFICI_04786			205.867	75.9792	622.209	301.352	357.408	335.498	319.461	337.456	0.163249	0.837623	3.9211	2.57719	4.03714	3.51181	-6.42309	0.144918
	PFICI_04787			6.05958	3.83851	4.52729	4.80846	5.81484	12.37	17.7455	11.9768	1.31659	0.110776	3.30911	0.797482	0.535391	1.54733	-1.6358	0.0414909
	PFICI_04788			7.4465	6.29645	10.3322	8.02506	10.3433	15.8406	16.6457	14.2766	0.831066	0.0541174	23.4114	26.1628	28.1031	25.8925	1.68995	0.000596954
	PFICI_04789			43.1357	44.4029	47.7038	45.0808	98.2524	74.3011	67.3801	79.9778	0.827088	0.0209794	44.2671	27.7665	31.6408	34.5581	-0.383487	0.111253
	PFICI_04790			95.3684	196.34	131.574	141.094	223.734	173.839	202.795	200.123	0.504227	0.147103	173.364	66.1312	76.3468	105.281	-0.422417	0.472181
	PFICI_04791			17.1058	30.4759	29.643	25.7416	24.9442	17.5891	28.8679	23.8004	-0.113112	0.739401	12.1438	6.37851	14.3581	10.9601	-1.23183	0.0401407
	PFICI_04792			4.18384	4.01963	3.21704	3.80684	3.2237	4.03002	4.09452	3.78275	-0.00915975	0.955905	6.18795	2.80359	2.4028	3.79811	-0.00331128	0.994709
8	PFICI_05084	35	Other	1922.85	1360.54	756.15	1346.51	522.927	577.551	543.736	548.071	-1.29679	0.000434258	515.32	497.214	652.369	554.967	-1.27875	0.00136736
	PFICI_05085			60.3912	56.7151	14.1953	43.7672	20.3976	15.8071	18.4699	18.2249	-1.26394	0.00895968	154.461	248.54	415.625	272.876	2.64032	6.57e-07
	PFICI_05086			0.859617	0.12641	0.0993951	0.361807	1.62207	1.08631	0.871639	1.19334	1.72171	0.0707852	3.66158	2.73132	4.23156	3.54149	3.29106	6.22e-05
	PFICI_05087			0.328404	0	0	0.109468	0.240989	0	0	0.0803297	-0.446501	0.880755	0	0	0	0	NA	NA
	PFICI_05088			3.52672	0.45379	0	1.32684	1.29399	0.519958	1.13783	0.983927	-0.431368	0.735652	0	0.377114	0	0.125705	-3.39988	0.159596
	PFICI_05089			0	0	0	0	0	0	0.788676	0.262892	2.60055	0.456663	0.520625	0.209114	0	0.243246	2.5639	0.465591
	PFICI_05090			0	0	0	0	0	0	0	0	NA	NA	0	0	0	0	NA	NA
	PFICI_05091			0.957995	0	0	0.319332	0.351498	0	0	0.117166	-1.4465	0.560032	0	0	0	0	-3.01922	0.405533
	PFICI_05092			0	0.198912	1.25123	0.48338	2.55241	1.3675	1.74563	1.88851	1.96602	0.060716	1.37183	3.47136	0.665858	1.83635	1.92561	0.118271
	PFICI_05093			0	0.872105	0	0.290702	0.155426	0	0.13667	0.0973653	-1.57806	0.483781	0.902191	0.362374	0.486561	0.583708	1.00571	0.547157
	PFICI_05094			0	0.554319	0	0.184773	0.197581	0.317573	0.173737	0.22963	0.313559	0.887753	0	0	0	0	-2.04327	0.612038
9	PFICI_05391	37	Other	23.2739	15.7615	26.1083	21.7146	21.4235	15.8926	7.11368	14.8099	-0.552101	0.192624	44.6403	58.506	90.7501	64.6321	1.57359	8.36e-05
	PFICI_05392			0	0	0	0	0	0	0	0	NA	NA	0.814625	3.92643	6.1507	3.63058	5.76765	0.000504197
	PFICI_05393			8.12799	2.09169	17.6216	9.28041	22.5798	11.8122	13.1117	15.8346	0.770819	0.228554	0	0	0	0	-7.61111	1.35e-07
	PFICI_05394			0.505531	3.12229	4.80777	2.81186	5.65728	3.35396	4.64836	4.5532	0.695354	0.299913	1.88417	2.70284	3.04845	2.54515	-0.143774	0.839822
	PFICI_05395			708.038	694.131	205.321	535.83	227.387	365.479	244.493	279.12	-0.940891	0.0386286	11793.6	14540.6	15332.1	13888.7	4.696	1.89e-25
	PFICI_05396			7.72894	5.18868	5.71175	6.20979	17.5081	28.9336	17.7805	21.4074	1.78549	6.82e-05	18.608	27.3091	44.7737	30.2303	2.28338	4.8e-06
	PFICI_05397			0.196151	0	0.793812	0.329987	2.15909	1.5038	1.13912	1.60067	2.27819	0.038765	0	0.83898	0	0.27966	-0.238738	0.912215
	PFICI_05398			0.12421	0.383576	0.603206	0.370331	0.455739	0.952263	0.920593	0.776198	1.06761	0.562034	2.46903	2.12509	1.42669	2.00694	2.43811	0.00507263
	PFICI_05399			0	0.166918	0.656231	0.274383	0	0.286885	0	0.0956282	-1.52068	0.480322	0.115117	0	0	0.0383725	-2.83805	0.351902
	PFICI_05400			0	0	0.331005	0.110335	0.6002	1.20588	0	0.602026	2.44794	0.371275	0	0	0.46973	0.156577	0.504981	0.985206
	PFICI_05401			1.01998	1.57492	2.06391	1.55294	1.87121	7.21824	4.93618	4.67521	1.59003	0.0805717	2.17233	1.30881	0.585781	1.35564	-0.196024	0.903456
	PFICI_05402			1.4291	0.980718	1.54226	1.31736	1.0487	1.68558	0.614763	1.11635	-0.238863	0.810467	0	0	0	0	-4.07675	0.0610647
	PFICI_05403			0	0	0	0	0	0	0	0	NA	NA	0.543083	0	0.878672	0.473918	2.83685	0.381804
	PFICI_05404			6.76829	9.45536	3.32604	6.51656	2.66074	4.56171	4.05538	3.75928	-0.793657	0.134528	15.9594	12.6137	15.2706	14.6146	1.16522	0.0180478
10	PFICI_06827	44	Other	14.7159	1.05685	1.10799	5.62693	3.26477	5.04564	2.42912	3.57985	-0.65245	0.679941	15.7923	7.90451	5.11017	9.60233	0.771036	0.513922
	PFICI_06828			0.848138	0	0.686475	0.511538	2.90444	1.16708	2.73636	2.2693	2.14933	0.0452169	0.602114	0.48369	1.94836	1.01139	0.983424	0.404544
	PFICI_06829			94.7262	299.137	171.534	188.466	164.944	212.092	170.938	182.658	-0.0451592	0.929218	102.582	53.5642	97.7387	84.6284	-1.15509	0.16724
	PFICI_06830			321.335	208.239	599.255	376.276	467.06	480.046	418.688	455.265	0.274913	0.538794	589.116	611.574	742.919	647.87	0.783911	0.0967884
	PFICI_06831			13.4052	19.3544	11.9773	14.9123	7.15419	5.95481	7.97587	7.02829	-1.08526	0.0278377	9.64028	21.4455	25.7955	18.9605	0.34649	0.489761
	PFICI_06832			8.85348	6.8858	7.96214	7.90047	12.2719	9.63024	12.1874	11.3632	0.524352	0.0288414	7.82172	12.4545	7.00545	9.09388	0.202957	0.541352
	PFICI_06833			0	0	1.91381	0.637936	1.48725	0.398409	0.217961	0.701206	0.136427	0.936915	0.479606	0	0	0.159869	-1.99652	0.507536
	PFICI_06834			0.487527	0.62731	0.591899	0.568912	1.34159	1.50944	1.49427	1.44843	1.34821	0.00020693	1.2979	0.417052	0.419984	0.711646	0.322954	0.65498
	PFICI_06835			238.98	133.523	71.8911	148.131	186.436	142.911	103.38	144.243	-0.0383795	0.946406	287.68	349.229	387.68	341.53	1.20514	0.0271782
	PFICI_06836			3.39482	7.25791	4.43865	5.03046	2.10793	3.54208	4.54961	3.39988	-0.565208	0.294839	1.66851	2.4573	2.39959	2.17513	-1.20959	0.0730015
	PFICI_06837			109.332	169.803	63.6525	114.263	59.3985	74.6577	70.053	68.0364	-0.747975	0.211047	6.26388	2.29717	3.52506	4.0287	-4.82589	0.0231023
	PFICI_06838			23.1006	35.2284	18.3512	25.5601	28.8807	23.9668	24.8433	25.8969	0.0188891	0.951898	100.22	101.368	107.608	103.066	2.0116	0.000149751
	PFICI_06839			41.9043	35.4857	23.8922	33.7607	14.6935	19.3561	16.9162	16.9886	-0.990781	0.0368188	15.9735	25.4283	30.1119	23.8379	-0.502087	0.213466
	PFICI_06840			124.484	58.7015	167.74	116.975	139.83	123.038	119.815	127.561	0.124986	0.759555	109.604	89.2369	111.831	103.557	-0.175772	0.700924
	PFICI_06841			16.858	21.2489	13.9232	17.3434	13.8856	18.2604	23.5317	18.5592	0.0977529	0.746372	11.2352	17.0699	13.0406	13.7819	-0.33161	0.263452
	PFICI_06842			0	0	0.603206	0.201069	2.73443	2.63704	3.60667	2.99271	3.89569	0.00162023	85.9752	108.699	109.998	101.557	8.98039	0.000202645
	PFICI_06843			0	0	0	0	7.38826	2.72139	1.08278	3.73081	5.64152	0.000334031	1232.97	1837.76	2163.52	1744.75	14.5607	4.73e-32
11	PFICI_07096	45	NR-PKS	102.371	113.616	53.9792	89.9888	46.4924	48.966	70.7899	55.4161	-0.69944	0.0553435	12.0732	7.98709	3.83011	7.96345	-3.49828	1.18e-12
	PFICI_07097			2.02567	3.12776	2.29538	2.48293	1.2635	1.79191	1.69922	1.58488	-0.647675	0.161737	0.719036	1.21299	0.814345	0.915458	-1.43948	0.0220594
	PFICI_07098			3.22814	3.79768	2.23956	3.08846	2.36887	2.44767	2.97571	2.59742	-0.249808	0.710678	0	0.394499	1.58909	0.661195	-2.22374	0.0724052
	PFICI_07099			4.4084	2.01684	5.5504	3.99188	5.03218	2.74422	3.79277	3.85639	-0.0498175	0.873319	3.3035	3.14262	1.40654	2.61755	-0.608851	0.41188
	PFICI_07100			2.22304	1.83067	2.3391	2.13094	5.38333	3.27751	5.4509	4.70391	1.1668	0.0468827	84.9067	136.161	199.166	140.078	5.56579	1.33e-36
	PFICI_07101			0.60319	0.641819	0.976433	0.740481	1.841	1.2806	1.93412	1.68524	1.02393	0.880001	531.207	674.097	722.206	642.503	9.33073	1.03e-129
	PFICI_07102			0	0	0	0	1.53232	1.33921	1.55543	1.47565	1	NA	33.5357	30.1856	25.8218	29.8477	6.8114	1.83e-13
	PFICI_07103			0.935596	0.96308	0.378631	0.759102	2.05968	1.93114	2.11297	2.0346	1.5072	0.20686	580.845	908.798	1320.19	936.611	9.22847	5.94e-42
	PFICI_07104			0	0	0	0	0.298535	0	0.0875027	0.128679	1.01152	0.442215	37.7383	51.1582	52.4913	47.1293	8.53238	6.8e-19
12	PFICI_07172	46	Terpene	3.56994	3.14984	12.7962	6.50534	6.73636	5.41368	8.22697	6.79234	0.0622832	0.972538	5.06878	6.98031	2.34312	4.7974	-0.43937	0.607135
	PFICI_07173			15.7267	6.84906	45.5308	22.7022	20.418	26.0402	23.4182	23.2921	0.0370094	0.97912	14.6001	12.9359	7.6424	11.7261	-0.953105	0.174783
	PFICI_07174			4.45878	6.11968	7.61878	6.06575	12.5425	10.8102	13.4264	12.2597	1.01516	0.0171174	16.8821	18.2236	15.6487	16.9182	1.47981	0.000844972
	PFICI_07175			18.3597	20.4739	44.5805	27.8047	38.1727	23.4593	21.7192	27.7837	-0.00108868	0.938688	2.17233	5.23523	1.75734	3.05497	-3.1861	0.000655439
	PFICI_07176			8.57835	12.3625	31.6612	17.534	23.4173	26.3066	17.4915	22.4051	0.353675	0.513602	4.62839	6.75124	6.70016	6.0266	-1.54074	0.010242
	PFICI_07177			35.9707	52.6927	36.9528	41.8721	39.594	46.2339	49.6944	45.1741	0.109507	0.833501	115.896	102.57	166.324	128.264	1.61505	1.2e-05
	PFICI_07178			3.71565	3.20728	3.6089	3.51061	7.36188	6.79288	7.19272	7.11583	1.01931	0.107903	0	0	0	0	-5.97597	9.94e-05
	PFICI_07179			0	0	0	0	0	0	0	0	NA	NA	0	0	0	0	NA	NA
	PFICI_07180			3.47373	2.68183	2.1087	2.75476	4.77955	3.07287	4.06267	3.9717	0.527832	0.363475	5.08631	4.45738	4.98745	4.84371	0.814189	0.159042
	PFICI_07181			100.22	88.4266	115.882	101.51	92.8052	80.9155	86.9946	86.9051	-0.224104	0.411127	161.779	174.528	146.633	160.98	0.665266	0.0541525
	PFICI_07182			312.668	301.44	248.218	287.442	240.271	247.487	255.316	247.692	-0.214728	0.336464	344.415	364.912	354.896	354.741	0.303494	0.280073
	PFICI_07183			11.2325	15.6736	18.5871	15.1644	9.8912	11.7764	12.7242	11.4639	-0.403589	0.237778	19.6698	20.7123	20.9296	20.4373	0.430512	0.267147
13	PFICI_07946	50	HR-PKS	418.056	54.8533	153.011	208.64	82.8627	69.9597	83.0964	78.6396	-1.40769	0.0124037	0.900724	3.79874	1.45731	2.05226	-6.66766	4.8e-18
	PFICI_07947			41.7375	14.4085	24.7185	26.9548	4.10861	1.50086	4.92652	3.512	-2.94018	3.87e-08	0	0	0.292317	0.0974391	-8.11183	9.22e-11
	PFICI_07948			10.6433	2.73899	7.26856	6.88361	14.4002	12.1612	17.3839	14.6484	1.08951	0.0397864	0.70837	1.99166	1.52812	1.40939	-2.2881	0.00505338
	PFICI_07949			0.507999	2.09169	1.85026	1.48332	4.84614	7.93901	4.753	5.84605	1.97864	0.0028396	0	0	0	0	-5.15256	0.00415516
	PFICI_07950			71.5488	96.8112	145.688	104.683	193.835	283.953	229.097	235.628	1.17049	0.00100947	3.51407	1.92472	3.10119	2.84666	-5.20061	1.84e-23
	PFICI_07951			0.394084	0	0.318968	0.237684	0.289187	0.697216	0.508576	0.498327	1.06805	0.587633	0	0	0	0	-1.88529	0.640965
	PFICI_07952			1.35232	0.464014	1.27698	1.0311	0.330786	2.9242	1.16347	1.47282	0.514391	0.612551	0.800036	0	0	0.266679	-1.95101	0.241913
	PFICI_07953			0	0	0.68797	0.229323	0	0.250633	0	0.0835444	-1.45677	0.72158	0.301713	0	0	0.100571	-1.18917	0.842003
	PFICI_07954			1.7226	1.48988	1.34503	1.51917	2.51757	3.69875	2.97473	3.06369	1.01199	0.0165076	5.86064	5.18182	4.80263	5.2817	1.79772	1.11e-05
	PFICI_07955			3.62587	2.48825	18.1954	8.10318	14.5454	27.5128	28.5436	23.5339	1.53818	0.0176828	3.43213	0.827128	1.11059	1.78995	-2.17857	0.0128271
	PFICI_07956			8.74271	0	41.5731	16.7719	12.8312	61.2261	45.1308	39.7294	1.24416	0.424153	0.775833	0	1.25525	0.677026	-4.63069	0.0031459
	PFICI_07957			0.263521	0	0.853167	0.372229	0.77351	3.26357	2.12551	2.05419	2.46431	0.0109127	0.18708	0.112714	0	0.0999315	-1.89718	0.341568
	PFICI_07958			2.13193	0	1.72556	1.28583	0	7.54365	8.25394	5.26587	2.03397	0.276924	0	0	0	0	-1.88529	0.640965
14	PFICI_08072	51	Other	2.21493	2.93142	2.64643	2.59759	1.78015	3.98086	5.44461	3.73521	0.524016	0.353628	1.57243	3.60904	0.969176	2.05022	-0.341397	0.543465
	PFICI_08073			15.3693	9.00567	38.8503	21.0751	52.0537	38.7652	40.5844	43.8011	1.05543	0.0851237	13.429	16.7884	11.1352	13.7842	-0.612524	0.473446
	PFICI_08074			0	0	0	0	0	0	0.276037	0.0920122	NA	NA	0	0.731899	0	0.243966	1.73678	0.667556
	PFICI_08075			1.63788	0.674398	0.265137	0.859139	0.480764	1.54547	2.11373	1.37999	0.683691	0.453647	0.697664	0	0	0.232555	-1.88532	0.252209
	PFICI_08076			0	0	0	0	0	0	0	0	NA	NA	0.224633	0	0	0.0748777	NA	NA
	PFICI_08077			0	0	0	0	0	0	0.159686	0.0532287	1.27989	0.751365	0	0.10585	0	0.0352834	NA	NA
	PFICI_08078			27.3396	22.0578	79.5427	42.98	48.8003	32.2463	36.7129	39.2531	-0.130858	0.85405	17.8354	17.6987	6.78974	14.1079	-1.60716	0.197596
	PFICI_08079			0	0	0	0	0	0.200769	0	0.066923	NA	NA	0	0	0.391032	0.130344	NA	NA
	PFICI_08080			0	0	0	0	0.136137	0	0	0.0453789	NA	NA	0	0	0	0	NA	NA
	PFICI_08081			0	0	0.321894	0.107298	0.7296	0	0.128311	0.28597	1.41424	0.512978	0.282337	0.170105	0	0.150814	0.491146	0.763487
	PFICI_08082			0	0	0	0	0	0	0	0	0	0	0	0	0	0	0	0
	PFICI_08083			1.25563	0.738582	4.35556	2.11659	1.3163	1.48098	1.96766	1.58832	-0.414246	0.668818	0	0	0	0	-6.17693	0.000114612
15	PFICI_08532	54	Other	33.8666	39.7421	42.7617	38.7901	39.7632	35.1513	39.3352	38.0833	-0.0265324	0.82515	42.7961	37.6623	23.3397	34.5994	-0.164943	0.547178
	PFICI_08533			0	0	0.240868	0.0802894	1.0919	0.526502	0.192025	0.603475	2.91001	0.129457	0	0.509147	0	0.169716	1.07984	0.658706
	PFICI_08534			0	0	0.956904	0.318968	0	2.09165	0	0.697216	1.12819	0.647633	0	1.01135	0	0.337117	0.0798389	0.97068
	PFICI_08535			19.1481	12.3191	32.2882	21.2518	17.5641	21.1731	22.1371	20.2915	-0.066714	0.881037	15.293	27.3003	22.9102	21.8345	0.0390211	0.93611
	PFICI_08536			4.84221	2.13619	8.39836	5.12559	6.599	7.34302	8.03442	7.32548	0.515207	0.302419	5.89303	8.28448	10.3291	8.16886	0.672418	0.24242
	PFICI_08537			75.2384	113.352	136.313	108.301	86.2908	86.6846	108.35	93.7752	-0.20777	0.492363	104.705	95.9041	108.168	102.925	-0.0734477	0.782193
	PFICI_08538			1.78148	0.203757	4.16552	2.05025	3.7766	5.01953	4.59809	4.46474	1.12278	0.116277	7.02619	5.07985	2.7283	4.94478	1.27011	0.162705
	PFICI_08539			2.21421	1.8234	2.86745	2.30169	3.79127	2.35043	4.28624	3.47598	0.594729	0.147773	2.82946	2.90434	2.20416	2.64598	0.201113	0.412611
	PFICI_08540			0	0	1.37894	0.459648	0.416732	0.502361	0	0.306365	-0.585281	0.76783	0.403162	0	0	0.134387	-1.77413	0.534283
	PFICI_08541			0.340439	0	0	0.11348	0	0	0	0	NA	NA	0	0	0	0	NA	NA
	PFICI_08542			0.800294	0	0	0.266765	0.293636	1.1799	1.5492	1.00758	1.91726	0.181238	1.1363	0	0	0.378766	0.505738	0.820856
	PFICI_08543			0	0	0	0	0.289187	1.16203	0.254288	0.568501	3.03004	0.209821	0	0	0.905298	0.301766	2.10739	0.599504
	PFICI_08544			0	0	0	0	0.0899451	0	0.0790906	0.0563452	1.36475	0.735008	0	0	0	0	NA	NA
	PFICI_08545			1.54819	0	0.626544	0.724911	0	0.15217	0.832491	0.32822	-1.14314	0.485976	0	0	0	0	-4.09965	0.0960182
	PFICI_08546			0	0.541246	0	0.180415	0.900299	0.826887	0.565466	0.764217	2.08266	0.047854	0	0.149931	0.201313	0.117081	-0.62381	0.755933
	PFICI_08547			4.34943	2.01474	7.56882	4.64433	13.5647	9.10579	7.43729	10.0359	1.11163	0.0913538	3.55093	3.34862	7.2439	4.71448	0.0216301	0.974317
	PFICI_08548			0.690519	1.42161	0.3726	0.828242	1.85796	2.03612	2.07931	1.99113	1.26546	0.021608	0.490217	1.3783	0.264379	0.710966	-0.220272	0.81152
	PFICI_08549			4.33493	1.31243	6.60451	4.08396	7.1106	4.36102	5.75888	5.7435	0.491962	0.390794	0.362056	1.52694	0	0.629666	-2.69731	0.0970872
	PFICI_08550			0	0.763506	0.200113	0.321206	1.27	1.16645	0.478603	0.971684	1.59699	0.126218	0	0.211499	0.283981	0.16516	-0.959634	0.557157
	PFICI_08551			441.811	711.672	243.519	465.667	182.868	218.059	183.026	194.651	-1.25841	0.11742	55.8936	39.3881	24.2228	39.8348	-3.5472	0.0351295
16	PFICI_08732	56	Other	1345.96	1716.54	964.965	1342.49	976.412	1012.89	1199.61	1062.97	-0.33681	0.234465	1161.1	1228.67	1367.91	1252.56	-0.100031	0.783586
	PFICI_08733			12.9352	14.8901	20.3764	16.0673	19.0863	23.1312	19.4755	20.5643	0.35602	0.308297	17.8724	15.1108	11.9819	14.9884	-0.100283	0.817993
	PFICI_08734			1.35668	0.399011	2.35304	1.36958	2.27557	2.17166	2.37614	2.27445	0.731788	0.338029	13.7592	17.7401	24.265	18.5881	3.76257	1.44e-10
	PFICI_08735			0.767244	5.52847	9.0045	5.10007	3.09661	7.692	5.44582	5.41148	0.0855046	0.942992	4.90217	13.783	20.7097	13.1316	1.36446	0.0832268
	PFICI_08736			0	0	0.276635	0.0922115	0.250806	0.705462	0.441078	0.465782	2.33664	0.198263	0.727917	0	0.392573	0.373497	2.01808	0.392547
	PFICI_08737			26.7745	32.3733	15.8233	24.9904	21.5189	20.5519	17.2766	19.7825	-0.337149	0.357457	10.2582	14.1788	12.2038	12.2136	-1.03289	0.0318327
	PFICI_08738			0.597006	0.102424	0.0805352	0.259988	1.16825	0.82151	0.256817	0.74886	1.52625	0.154558	0.282553	0.0851176	0	0.122557	-1.085	0.569416
	PFICI_08739			1.83597	0.629967	0.990677	1.1522	1.12273	1.44365	0.789789	1.11872	-0.0425463	0.940826	0.434467	0.261762	1.40587	0.700701	-0.717526	0.558291
	PFICI_08740			16.2996	21.0929	42.3111	26.5679	37.5063	49.3669	49.5828	45.4853	0.775718	0.0556104	1.65307	0.597576	0.267456	0.839369	-4.98423	3.37e-16
	PFICI_08741			4.48441	5.64195	16.535	8.88712	24.4978	24.9769	17.6833	22.386	1.33281	0.0170389	0	0	0	0	-6.77024	4.61e-06
	PFICI_08742			2.40829	1.65269	9.0965	4.38583	11.7817	15.3072	17.2665	14.7851	1.75323	0.00357099	0.189967	0.457814	0.614709	0.42083	-3.38154	0.00148152
	PFICI_08743			8.05606	7.10804	24.6847	13.2829	67.14	66.5132	61.6368	65.0967	2.29301	2.79e-06	6.53622	10.8295	9.91422	9.09332	-0.546696	0.41043
	PFICI_08744			0	0	0	0	0.6002	0	0	0.200067	NA	NA	0	0	0	0	NA	NA
	PFICI_08745			1.11629	1.72362	2.25879	1.69957	7.78199	1.64579	2.1609	3.86289	1.18452	0.250718	0.792482	0.477462	0	0.423315	-2.00536	0.254467
	PFICI_08746			0	0	0	0	0.935605	0	0	0.311868	NA	NA	0	0	4.39336	1.46445	2.70333	0.482376
17	PFICI_09857	60	Terpene	174.445	197.089	22.7588	131.431	35.8378	44.0744	29.0062	36.3061	-1.85602	0.00158659	24.2958	35.1312	67.994	42.4737	-1.62967	0.0100944
	PFICI_09858			20.8076	19.634	12.3504	17.5974	25.9574	26.1782	23.4962	25.2106	0.518672	0.195848	54.6559	82.1757	105.159	80.6637	2.19656	8.46e-08
	PFICI_09859			2.02497	6.02175	6.92017	4.98896	28.7286	21.3628	16.9863	22.3592	2.16406	8.71e-06	61.8157	87.3822	116.553	88.5837	4.15023	1.91e-18
	PFICI_09860			4.9686	5.33693	9.96643	6.75732	31.0708	26.1167	17.5636	24.917	1.88261	1.19e-05	38.8007	57.2875	71.4614	55.8499	3.04703	2.98e-12
	PFICI_09861			69.6004	32.3874	47.0735	49.6871	51.9137	45.544	49.9553	49.1377	-0.0160416	0.884112	51.1709	77.6457	95.0563	74.6243	0.586774	0.144418
18	PFICI_10048	61	T3PKS	4.2991	2.95026	2.60974	3.28637	7.62402	3.803	4.16108	5.19603	0.660917	0.319367	2.54337	6.43588	2.469	3.81608	0.215598	0.765373
	PFICI_10049			0.575433	2.36935	0	0.981593	2.11132	0.339353	1.85653	1.43573	0.548592	0.724365	2.04257	4.43026	1.98284	2.81856	1.52176	0.256163
	PFICI_10050			0	0.787459	0.206391	0.331283	0.374242	1.20304	0.822697	0.799993	1.27192	0.36422	12.853	14.8332	12.8872	13.5244	5.35136	1.04e-09
	PFICI_10051			3.30846	0.785918	1.6479	1.91409	5.41589	4.65266	5.25496	5.10784	1.41605	0.0275971	45.7104	47.678	65.1868	52.8584	4.7874	7.91e-21
	PFICI_10052			18.2815	16.2524	20.5138	18.3492	13.4153	13.9666	17.4265	14.9361	-0.296912	0.377903	10.6188	11.7291	8.59021	10.3127	-0.831298	0.0782062
	PFICI_10053			0	0	0.323875	0.107958	0	0	0	0	NA	NA	0.852223	0.684607	0.459613	0.665481	2.62392	0.316352
	PFICI_10054			3.6377	1.87228	4.41648	3.30882	1.00103	2.6816	1.46705	1.71656	-0.946797	0.249542	0.968435	1.94491	2.08915	1.6675	-0.988632	0.302888
	PFICI_10055			460.662	220.599	286.869	322.71	366.27	305.695	300.203	324.056	0.00600366	0.931284	360.844	363.517	663.769	462.71	0.519869	0.202946
	PFICI_10056			79.8021	108.659	117.904	102.122	129.205	123.009	125.873	126.029	0.303462	0.347819	134.589	151.342	176.048	153.993	0.592574	0.0679537
	PFICI_10057			2.09755	2.15916	1.69773	1.98481	11.1594	8.04048	7.10571	8.76852	2.14333	0.00244477	5.21185	4.93442	6.02315	5.38981	1.44123	0.0936407
	PFICI_10058			57.0734	21.337	35.842	38.0841	76.2589	74.6371	81.5332	77.4764	1.02457	0.404771	12.6996	11.9022	14.0242	12.8753	-1.56458	4.48e-05
	PFICI_10059			2.42627	3.99606	4.51673	3.64635	13.3533	14.7378	12.6812	13.5908	1.8981	1.83e-05	4.47841	2.90575	3.3442	3.57612	-0.0280587	0.981275
	PFICI_10060			3.05481	0.449222	4.59186	2.69863	11.8489	9.00766	5.91348	8.92335	1.72536	0.0182763	5.57663	4.85313	2.50628	4.31201	0.676134	0.461373
	PFICI_10061			6.68054	3.20917	13.3377	7.74246	15.3606	14.9711	15.2312	15.1876	0.972031	0.0815202	1.58089	1.14297	0.511556	1.07847	-2.8438	0.00268812
	PFICI_10062			0	0	0	0	0	0.226905	0	0.0756349	NA	NA	0	0	0	0	NA	NA
	PFICI_10063			3.76042	2.90316	5.07274	3.91211	1.83965	4.4353	3.63969	3.30488	-0.243348	0.661058	4.00442	8.31014	5.39907	5.90455	0.593879	0.357713
	PFICI_10064			1373.45	2835.15	279.152	1495.92	395.488	477.233	296.202	389.641	-1.94081	0.0011128	965.786	1269.07	1305.03	1179.96	-0.342288	0.576407
	PFICI_10065			1296.65	805.177	707.405	936.412	1215.35	924.837	393.661	844.616	-0.148847	0.672633	4276.78	4898.22	5320.36	4831.79	2.36734	6.18e-12
	PFICI_10066			24.8839	24.7	35.4861	28.3567	29.7817	27.6028	16.8213	24.7352	-0.197121	0.529126	35.752	35.2245	42.1923	37.7229	0.411753	0.249643
	PFICI_10067			5.89452	2.65461	5.06915	4.53943	5.94759	5.21431	4.27896	5.14695	0.181208	0.804453	1.30771	0.630304	0	0.646004	-2.81289	0.0099003
19	PFICI_10822	66	NR-PKS	8.72154	20.549	9.72591	12.9988	4.55114	7.96274	7.17009	6.56133	-0.986323	0.0175097	8.76002	7.51606	4.97172	7.0826	-0.876031	0.0541787
	PFICI_10823			0	0	0	0	0	0.605477	0.220829	0.275436	2.19004	0.506338	0.728875	0.58552	0	0.438132	2.92131	0.357842
	PFICI_10824			15.4642	22.0489	14.5653	17.3595	36.6805	30.5916	36.9979	34.7567	1.00157	0.0551409	5.137	6.48172	8.61935	6.74602	-1.36361	0.937181
	PFICI_10825			68.3372	131.736	125.373	108.482	131.295	222.754	200.167	184.739	0.768027	0.0472995	132.018	43.224	71.3571	82.1996	-0.400254	0.412687
	PFICI_10826			18.5783	38.248	67.0402	41.2888	73.2779	113.671	130.368	105.772	1.35714	0.0049472	63.7476	20.528	24.0066	36.0941	-0.193989	0.772337
	PFICI_10827			207.715	137.587	301.159	215.487	764.779	591.181	534.959	630.307	1.54845	2.44e-05	329.546	54.0792	66.3885	150.005	-0.522594	0.432007
	PFICI_10828			23.8386	35.2746	78.557	45.89	183.991	241.127	192.826	205.982	2.16626	5.12e-07	124.811	34.2304	47.6726	68.9048	0.586424	0.283443
	PFICI_10829			27.7259	12.9111	37.9361	26.1911	121.106	149.884	82.2112	117.734	2.16838	1.09e-06	11.7163	6.77657	11.3737	9.9555	-1.39551	0.0184374
	PFICI_10830			768.627	392.372	915.394	692.131	2256.8	1721.11	1282.45	1753.46	1.34108	0.000575682	794.625	208.687	280.205	427.839	-0.693977	0.192913
	PFICI_10831			124.098	108.057	224.278	152.144	349.293	506.029	419.301	424.874	1.48159	3.57e-05	113.142	50.5345	78.1042	80.5937	-0.916702	0.0377247
	PFICI_10832			146.187	65.8158	196.953	136.319	203.618	244.725	178.845	209.063	0.616951	0.139219	35.4754	23.0994	23.5291	27.368	-2.31642	3.33e-07
	PFICI_10833			55.526	60.4662	151.621	89.2044	241.046	238.009	196.305	225.12	1.33551	0.00133508	70.1249	52.7494	24.1684	49.0142	-0.863914	0.0964368
	PFICI_10834			694.991	850.062	382.959	642.671	262.999	337.904	267.294	289.399	-1.15102	0.0010905	198.497	64.4588	72.0511	111.669	-2.52485	3.16e-07
	PFICI_10835			259.219	289.095	262.321	270.211	256.486	368.647	294.551	306.562	0.182088	0.602083	291.08	93.2489	131.919	172.083	-0.650985	0.144699
	PFICI_10836			62.1389	104.627	42.5708	69.779	100.48	87.8183	65.7287	84.6757	0.279156	0.566164	18.906	3.79688	3.05886	8.58724	-3.02253	1.77e-06
20	PFICI_11154	68	Other	10.2863	18.3407	3.41945	10.6821	7.71676	8.58472	7.79296	8.03148	-0.411461	0.572744	68.7215	73.3409	58.8108	66.9577	2.64805	0.000757477
	PFICI_11155			94.4604	41.1554	35.5606	57.0588	78.6667	58.2977	58.4004	65.1216	0.190686	0.706846	421.385	606.982	732.741	587.036	3.36293	0.0045695
	PFICI_11156			147.253	95.8433	87.2384	110.111	119.94	101.463	93.7106	105.038	-0.0680583	0.814828	223.087	350.628	308.629	294.115	1.41742	0.011811
	PFICI_11157			81.1667	63.6727	33.7026	59.514	116.245	102.852	83.9151	101.004	0.76311	0.0682535	904.177	979.815	1100.38	994.79	4.06309	9.12423e-05
	PFICI_11158			0	0	0	0	0	0.532596	0	0.177532	NA	NA	0.64114	0.772561	0	0.471234	1.6518	0.683286
	PFICI_11159			0	0	0	0	0	0	0	0	0	0	1.19902	0	0	0.399672	NA	NA
	PFICI_11160			2.48895	0.38431	2.92108	1.93145	3.92686	3.81634	4.89839	4.21386	1.12546	0.0559528	4.15238	2.66145	2.14413	2.98599	0.628526	0.346005
	PFICI_11161			0.466121	2.87888	1.88637	1.74379	15.7343	20.3417	14.1362	16.7374	3.26278	0.00165443	14.5601	5.58237	5.35391	8.49879	2.28503	0.0956805
	PFICI_11162			9.75359	13.1478	9.39817	10.7665	13.2923	12.4627	10.6392	12.1314	0.172199	0.393596	3.95675	3.57585	2.6674	3.4	-1.66294	0.00420409
	PFICI_11163			0.176456	0	0.999751	0.392069	1.81281	0.832497	0.569302	1.07154	1.4505	0.236157	0	0	0.810715	0.270238	-0.536874	0.781047
	PFICI_11164			1.43541	2.0686	0	1.168	1.68533	0.169302	0.740972	0.865201	-0.432936	0.708835	0.611418	0.491164	0.659489	0.587357	-0.991733	0.397849
	PFICI_11165			35.0972	11.9352	37.031	28.0212	34.0335	36.9609	24.0624	31.6856	0.17731	0.703442	48.7205	76.9359	112.301	79.319	1.50115	0.0630104
	PFICI_11166			24.2462	43.1101	41.4794	36.2785	43.6722	42.5716	24.1789	36.8075	0.0208853	0.954639	41.0764	55.153	48.1036	48.111	0.40725	0.17919
	PFICI_11167			12.2687	11.1857	12.7673	12.0739	33.6969	18.3982	14.4759	22.1904	0.878041	0.160579	49.0239	25.7881	41.4705	38.7608	1.68271	0.0176784
	PFICI_11168			8.94414	4.23517	9.99024	7.72318	4.59438	4.8527	6.81017	5.41908	-0.511147	0.292668	3.17483	0.918146	0.205467	1.43282	-2.43034	0.0338072
	PFICI_11169			2.40829	0.826346	5.41458	2.88307	4.71268	4.57638	3.97129	4.42012	0.616477	0.323063	0.569902	0	0.307354	0.292419	-3.3015	0.128598
21	PFICI_11283	69	Terpene	0	0	0	0	0	0	0	0	NA	NA	0	0	0	0	NA	NA
	PFICI_11284			0	0	0.910024	0.303341	0	1.1051	1.20915	0.771416	1.34657	0.513704	0	0	0	0	-2.32196	0.562331
	PFICI_11285			5.72338	2.29114	6.69131	4.90194	16.7997	16.6889	15.1827	16.2238	1.72668	0.000333497	2.93451	1.63201	2.55653	2.37435	-1.04582	0.167115
	PFICI_11286			0	0	0.354409	0.118136	0.642638	0.258228	0.847627	0.582831	2.30263	0.368901	0	0	0	0	NA	NA
	PFICI_11287			10.0868	8.15816	47.8187	22.0212	15.0682	14.234	14.6445	14.6489	-0.588104	0.323218	5.37066	0.308168	0	1.89294	-3.54019	0.0363102
	PFICI_11288			5.41866	4.59351	3.95866	4.65694	11.2273	11.2785	10.2837	10.9298	1.23081	0.6079	0.678854	0.272668	0	0.317174	-3.87604	1.47e-06
	PFICI_11289			10.8153	13.8484	17.0806	13.9148	13.5501	11.823	9.70215	11.6918	-0.251128	0.446251	2.05997	3.38485	1.21196	2.21893	-2.64869	4.19e-06
	PFICI_11290			7.13677	11.1557	2.99519	7.09588	7.37074	4.20881	5.45789	5.67915	-0.321306	0.521688	0.187651	0	0	0.0625503	-6.82582	4.57e-06
	PFICI_11291			1.18765	0	0.240318	0.47599	1.74305	0.7004	0	0.814482	0.774952	0.649959	0	0	0	0	-3.28729	0.272975
	PFICI_11292			60.0568	43.2282	50.8023	51.3624	20.5443	20.5049	19.8133	20.2875	-1.34012	2.59e-05	2.88513	4.24908	5.70527	4.27983	-3.58509	7.85e-14
	PFICI_11293			0	0	0	0	0.29184	0	0.769863	0.353901	2.32336	0.466907	0	0	0	0	NA	NA
22	PFICI_11976	73	HR-PKS	214.299	221.314	854.243	429.952	417.386	613.757	517.251	516.131	0.263562	0.618621	17.8692	4.18678	4.41698	8.82432	-5.60655	4.2e-18
	PFICI_11977			27.0324	29.5813	97.7691	51.4609	32.8828	51.5601	38.6575	41.0335	-0.326676	0.485972	0.345783	0.208331	0	0.184705	-8.12211	4.8e-15
	PFICI_11978			49.7242	40.6854	292.559	127.656	117.886	148.5	92.5534	119.647	-0.0934848	0.873712	4.97826	3.27202	7.32227	5.19085	-4.62015	1.6e-10
	PFICI_11979			0	0	0	0	0	1.89367	0	0.631225	1.16342	0.773936	3343.05	7939.86	8075.43	6452.78	14.5105	7.19e-31
	PFICI_11980			0	0	0	0	0	0	0	0	NA	NA	34.7991	122.374	153.97	103.714	9.22892	3.17e-12
	PFICI_11981			4.84349	3.73933	11.7608	6.78122	16.3496	23.708	18.5957	19.5511	1.52763	0.00165845	3.26659	2.07167	1.39082	2.24303	-1.5961	0.0238157
	PFICI_11982			9.10841	19.0124	32.1512	20.0907	36.3903	54.6108	47.0186	46.0066	1.19531	0.00918348	7.72362	3.89587	3.77795	5.13248	-1.9688	0.00068239
	PFICI_11983			16.8407	11.2359	42.1543	23.4103	55.6113	56.2789	51.315	54.4017	1.21651	0.00974205	2.21401	2.40105	0	1.53835	-3.92768	2.12e-07
	PFICI_11984			0.296687	1.27251	0.760429	0.776542	1.97972	1.72051	1.18055	1.62693	1.06701	0.233555	0	0.0422999	0.0567963	0.0330321	-4.55513	0.000410963
	PFICI_11985			0	0	0	0	0.311868	1.00253	0	0.438134	2.54293	0.402921	0	0	0	0	NA	NA
	PFICI_11986			0.210093	0.216265	0.68019	0.36885	0.616683	0.495598	0.271131	0.461138	0.322164	0.841282	0.298301	0	0	0.0994337	-1.89123	0.435183
	PFICI_11987			0	0	0	0	0	0.532596	0	0.177532	NA	NA	1.28228	0	0	0.427427	1.56249	0.699936
	PFICI_11988			0.20841	0	0.168685	0.125698	0	0.122907	0	0.0409689	-1.61736	0.638984	0	0	0	0	-1.88529	0.640965
	PFICI_11989			0	0	0	0	0	0	0	0	NA	NA	0	0	0	0	NA	NA
	PFICI_11990			1.72477	1.42035	1.39601	1.51371	1.26567	0.813727	3.56138	1.88026	0.312842	0.76208	0	0	0	0	-4.73917	0.0118175
	PFICI_11991			2.73563	6.71506	4.08775	4.51281	1.38978	3.4748	4.07355	2.97938	-0.599017	0.293555	0	0.360028	0	0.120009	-5.23281	4.58e-05
	PFICI_11992			8.91514	18.9367	17.4096	15.0872	9.03434	14.8547	11.2313	11.7068	-0.365976	0.317649	0	0	0	0	-9.34189	2.65e-13
23	PFICI_12407	1	Terpene	0	0	0	0	0.542226	0	0.953581	0.498602	3.50841	0.149603	0.174856	0.421397	0.282906	0.293053	2.78594	0.344523
	PFICI_12408			0	0	0	0	0.15568	0.250224	0.54757	0.317825	3.07982	0.188437	0.753052	1.45186	0.731032	0.978648	4.7478	0.0110101
	PFICI_12409			0	0	0	0	0	0	0	0	NA	NA	0	0	0	0	NA	NA
	PFICI_12410			30.8206	38.6902	34.3076	34.6061	64.8164	66.7192	76.7518	69.4291	1.00451	0.681834	1.601	2.89375	1.29515	1.92997	-4.16438	1.26e-14
	PFICI_12411			4.75785	3.26507	3.20913	3.74402	0.581901	1.87058	2.55839	1.67029	-1.16449	0.250278	0	0	0	0	-4.84441	0.00876356
	PFICI_12412			0.485253	0	0	0.161751	0	0.286171	0.313116	0.199762	0.30451	0.929485	0	0	0	0	NA	NA
	PFICI_12413			0	0.72231	0.757262	0.493191	0.514919	1.24145	0	0.585455	0.247414	0.889102	0.996304	0.400175	0.537317	0.644599	0.386256	0.785834
	PFICI_12414			0.39171	5.24182	0.634093	2.08921	3.1619	3.00307	6.31891	4.16129	0.994075	0.307209	0	1.34035	2.69953	1.34663	-0.633606	0.643797
24	PFICI_12752	5	Other	93.74	139.644	95.3747	109.586	83.0789	78.4457	83.4891	81.6712	-0.424167	0.127233	84.1228	72.2834	44.3573	66.9212	-0.711532	0.0662251
	PFICI_12753			8.17911	5.89356	14.5642	9.54562	22.2074	10.1294	14.7775	15.7048	0.71829	0.261163	26.7101	15.3929	21.6076	21.2369	1.15366	0.0657867
	PFICI_12754			62.1514	62.3642	15.0069	46.5075	13.989	20.0205	28.9827	20.9974	-1.14725	0.0253584	36.8926	30.1578	19.7966	28.949	-0.68395	0.207346
	PFICI_12755			4.06399	0	0	1.35466	0.596448	0	1.04894	0.548462	-1.30447	0.534276	1.15405	0.695304	2.80077	1.55004	0.194371	0.920879
	PFICI_12756			116.541	99.7059	158.358	124.868	134.794	117.203	128.736	126.911	0.0234086	0.978792	86.845	89.7912	70.033	82.2231	-0.602792	0.0833798
	PFICI_12757			6.06441	2.08085	11.4531	6.53279	8.90037	13.5108	5.65231	9.3545	0.517963	0.498797	18.1778	16.1397	14.7052	16.3409	1.32272	0.0573179
	PFICI_12758			6.17545	8.22653	14.407	9.603	8.53021	10.283	10.3136	9.70892	0.0158259	0.965926	136.165	230.577	305.424	224.056	4.54423	1.49e-23
	PFICI_12759			0	0	0	0	0	0	0	0	NA	NA	316.04	443.824	433.028	397.631	13.0433	2.74e-26
	PFICI_12760			0	0	0	0	0.725717	0.291611	1.27628	0.764534	3.12019	0.179975	564.827	765.628	814.459	714.971	13.0367	3.02e-26
	PFICI_12761			0	1.02778	0.404067	0.477282	2.38121	2.79689	2.41598	2.53136	2.407	0.0128012	48.0227	53.1688	43.8661	48.3526	6.66261	3.42e-21
	PFICI_12762			0.462804	0	1.49836	0.65372	10.1884	7.64209	5.97261	7.93438	3.60137	0.000171186	94.2955	165.883	153.095	137.758	7.71925	6.37e-23
	PFICI_12763			0.713242	1.34602	3.1751	1.74479	2.52973	4.13614	4.52559	3.73048	1.09631	0.0729311	17.6378	30.812	29.6291	26.0263	3.89885	1.4e-13
	PFICI_12764			4.46242	7.87459	9.90677	7.4146	9.16893	13.2334	10.8596	11.0873	0.580471	0.168339	14.9348	14.8332	16.5483	15.4388	1.05812	0.0102252
	PFICI_12765			9.47368	54.0791	31.3687	31.6405	61.3038	36.0613	37.7896	45.0516	0.509805	0.413809	26.291	44.2048	51.4401	40.6453	0.361316	0.545757
	PFICI_12766			1.6256	2.09169	0.657872	1.45839	1.49112	1.19834	2.36011	1.68319	0.206827	0.850912	3.46216	11.4725	9.80268	8.24579	2.49928	0.00280655
	PFICI_12767			6.75991	12.2602	12.7666	10.5956	11.1022	11.7698	11.8395	11.5705	0.126992	0.831147	28.1086	19.2758	31.4277	26.2707	1.30999	0.00380462
	PFICI_12768			14.5477	10.4372	13.202	12.729	42.7017	24.698	29.5836	32.3278	1.34466	0.00122228	18.7778	24.5124	29.3685	24.2196	0.928057	0.0405161
	PFICI_12769			0.928913	0.9562	3.94723	1.94411	12.6106	18.4887	8.39151	13.1636	2.75937	1.03e-05	21.927	32.1827	36.2766	30.1288	3.95396	1.04e-11
	PFICI_12770			0	0	0	0	0.782227	0	1.03174	0.604657	2.6712	0.359121	61.6756	100.306	104.072	88.6847	9.91534	2.79e-15
	PFICI_12771			23.0789	24.8881	9.19167	19.0529	13.9787	11.234	7.09142	10.7681	-0.823253	0.0865162	22.3659	17.5491	32.8203	24.2451	0.34768	0.476478
25	PFICI_13205	8	Other	82.2525	89.2454	103.91	91.8026	76.6717	69.9749	79.2532	75.2999	-0.285887	0.225707	109.487	79.8709	134.054	107.804	0.231802	0.478048
	PFICI_13206			5.08567	6.7308	12.0549	7.95711	8.53021	11.7826	12.892	11.0683	0.476112	0.368963	5.15778	5.28276	1.25174	3.89742	-1.02972	0.162024
	PFICI_13207			0.505629	1.66554	2.04626	1.40581	2.59729	2.98187	2.87112	2.81676	1.00264	0.0824143	0.43075	0.259523	0.232308	0.307527	-2.19262	0.0189305
	PFICI_13208			0	0.143021	0	0.0476738	1.01957	0.573565	0.179306	0.590813	3.63143	0.0323379	0.295911	0.475422	0.159588	0.310307	2.70243	0.198581
	PFICI_13209			39.4314	14.8309	25.7778	26.68	38.9517	40.2475	30.5813	36.5935	0.455827	0.308841	42.5283	41.8399	52.2592	45.5425	0.771452	0.0767777
	PFICI_13210			9.78137	15.1031	10.436	11.7735	14.0293	13.1101	13.9141	13.6845	0.217002	0.623261	17.0445	24.9121	17.3632	19.7732	0.74801	0.0645705
	PFICI_13211			148.626	123.031	133.329	134.995	173.14	121.249	88.7103	127.7	-0.0801506	0.733171	170.14	205.545	320.799	232.161	0.78222	0.0286562
	PFICI_13212			78.755	56.5376	43.1692	59.4873	57.6254	41.2246	39.834	46.228	-0.363813	0.251649	55.1045	50.4793	43.2742	49.6193	-0.261678	0.48826
	PFICI_13213			184.872	85.3081	91.844	120.675	72.9772	80.4533	76.5108	76.6471	-0.654819	0.0888482	110.427	111.249	117.156	112.944	-0.0955155	0.840542
	PFICI_13214			14.6533	7.54186	24.2146	15.4699	24.194	25.5646	20.0923	23.2836	0.589851	0.255144	15.1706	18.8026	13.3245	15.7659	0.027342	0.958593
	PFICI_13215			0	0	0	0	0	0	0	0	NA	NA	0.353056	0	1.42805	0.593703	3.77007	0.150437
	PFICI_13216			0	0	0	0	0	0	0	0	NA	NA	0	0	0	0	NA	NA
26	PFICI_15049	13	HR-PKS	0	1.78275	1.01946	0.934069	0.115535	1.02135	0.203184	0.446688	-1.06426	0.383118	0	0	0	0	-5.17162	0.0104136
	PFICI_15050			330.857	226.395	482.955	346.736	756.998	768.291	652.563	725.951	1.06604	0.00160567	19.0079	16.6873	15.3768	17.024	-4.34819	1.43e-28
	PFICI_15051			93.5794	81.1	191.026	121.902	161.83	290.95	313.239	255.339	1.0667	0.0112675	46.4063	22.3675	12.6454	27.1397	-2.16724	3.61e-05
	PFICI_15052			36.2189	51.5455	81.0596	56.2747	80.8048	117.836	149.949	116.197	1.04601	0.00860105	16.394	7.90178	1.67522	8.65701	-2.70055	1.34e-05
	PFICI_15053			266.439	269.913	691.46	409.271	649.401	824.926	885.202	786.51	0.942409	0.0236762	116.343	100.395	84.4025	100.38	-2.02758	4.38e-06
	PFICI_15054			6.29989	6.25335	17.1183	9.89052	12.5481	16.8514	21.6321	17.0105	0.78231	0.115562	4.95164	3.84944	2.3259	3.70899	-1.41502	0.0216458
	PFICI_15055			12.0975	20.0135	47.5591	26.5567	48.1914	47.9018	51.8545	49.3159	0.892978	0.0679778	3.06725	0.739194	1.48878	1.76507	-3.91127	1.54e-07
	PFICI_15056			2.4527	2.69307	2.38208	2.50929	5.83949	6.01079	6.22505	6.02511	1.26371	0.0528844	0.154776	0	0.125209	0.0933285	-4.74882	1.72e-10
	PFICI_15057			1.04316	0.715872	2.25154	1.33686	8.93078	14.5595	16.6035	13.3646	3.3215	3.87e-07	0.987424	2.67711	2.79577	2.15344	0.687793	0.529775
27	PFICI_15324	15	NRPS-PKS	469.519	351.267	603.449	474.745	882.809	554.828	602.725	680.121	0.518638	0.133903	1216.06	1408.04	1423.74	1349.28	1.50696	2.86e-06
	PFICI_15325			2.3432	1.47402	4.74142	2.85288	10.0304	4.75978	6.38393	7.05802	1.30684	0.0152307	7.76299	8.79745	11.5133	9.35792	1.71377	0.00113204
	PFICI_15326			22.9766	53.9256	18.2251	31.7091	19.2212	10.8401	11.5643	13.8752	-1.19239	0.0162491	6.19844	7.8621	5.27824	6.44626	-2.29836	5.78e-05
	PFICI_15327			26.3337	16.0558	35.2504	25.88	38.797	43.3643	38.5591	40.2401	0.636799	0.0833596	37.8213	38.6425	45.138	40.5339	0.647293	0.0947495
	PFICI_15328			17.9013	19.5111	23.0122	20.1415	19.7045	36.0181	33.9737	29.8988	0.569913	0.184015	61.674	51.796	66.5229	59.9976	1.57473	4.22e-05
	PFICI_15329			3.16088	11.1557	18.2742	10.8636	19.5503	17.5757	22.1443	19.7567	0.862843	0.1363	0.96171	2.70396	1.03732	1.56766	-2.79281	0.00139423
	PFICI_15330			0	4.28759	3.3713	2.55296	2.71692	3.82104	1.19452	2.57749	0.0137967	0.98121	0	0	0	0	-5.06899	0.0131998
	PFICI_15331			0.047359	0.146251	0.536647	0.243419	0.625554	0.586515	0.313913	0.508661	1.06326	0.308062	0.235349	0.040513	0.054397	0.110086	-1.1448	0.408973
	PFICI_15332			1.00617	0.776797	0	0.594323	1.10753	1.03841	0.649246	0.931726	0.648658	0.592315	0	0.215181	0	0.0717271	-3.05066	0.220898
	PFICI_15333			5.13347	4.10998	8.54079	5.92808	8.99905	15.3051	4.96866	9.75761	0.718963	0.213101	13.9701	6.09916	5.89635	8.65521	0.546003	0.349571
	PFICI_15334			13.9023	9.41967	9.97045	11.0975	11.4931	13.1801	13.5127	12.7287	0.19785	0.639647	7.87067	6.02158	3.84047	5.91091	-0.908778	0.0576276
	PFICI_15335			0.299649	0	0.970133	0.423261	1.53922	1.41371	1.54682	1.49992	1.82526	0.140968	0	0	0	0	-3.11966	0.317148
	PFICI_15336			0	0	1.02859	0.342865	2.79767	2.74799	3.28007	2.94191	3.10104	0.0196265	0	0.362374	0	0.120791	-1.50512	0.694347
	PFICI_15337			2.00074	0	1.61938	1.2067	7.3409	4.71962	2.582	4.88084	2.01606	0.237505	0	0	0	0	-1.88529	0.640965
	PFICI_15338			205.314	247.141	283.391	245.282	297.831	288.796	326.132	304.253	0.31083	0.297687	386.206	521.606	662.062	523.291	1.09317	0.0010938
	PFICI_15339			47.6012	40.9931	69.2496	52.6147	62.5557	70.8225	45.9726	59.7836	0.184286	0.649631	221.755	227.288	313.757	254.267	2.27281	9.52e-11
	PFICI_15340			147.477	100.746	299.501	182.575	178.074	186.595	174.751	179.807	-0.0220405	0.911973	256.033	217.91	249.47	241.138	0.401371	0.360382
	PFICI_15341			7.2151	9.96312	9.11584	8.76469	12.7845	15.0482	12.0365	13.2897	0.600538	0.104705	38.3539	36.1295	45.4793	39.9876	2.18978	5.91e-10

## Sheet: Specific regulation
Supplementary Data 4 - RNA-seq data for regulated BGCs in P. fici.
Different regulation (14)
No.	Gene ID	Cluster Number	Type	P. fici CK_1_fpkm	P. fici CK_2_fpkm	P. fici CK_3_fpkm	P. fici CK_mean	ΔcsdA_1_fpkm	ΔcsdA_2_fpkm	ΔcsdA_3_fpkm	ΔcsdA_mean	Log2foldchange	p value	ΔrsdA_1_fpkm	ΔrsdA_2_fpkm	ΔrsdA_3_fpkm	ΔrsdA_mean	Log2foldchange	p value
1	PFICI_00355	18	NR-PKS	5.11194	1.68387	2.97904	3.25829	3.15105	3.49704	5.54156	4.06322	0.31851	0.61867	0.290328	0.874597	1.64406	0.936327	-1.79903	0.0335052
	PFICI_00356			9.91396	4.20214	16.9926	10.3696	20.1134	16.852	18.0624	18.3426	0.822846	0.142676	1.65604	7.98197	6.6984	5.44547	-0.929225	0.238899
	PFICI_00357			0	0	0	0	2.30883	0	0	0.769611	2.0375	0.609224	0.74455	0	2.40926	1.05127	2.51765	0.476817
	PFICI_00358			0	0.789006	0.413593	0.400866	1.49991	1.65743	2.6378	1.93171	2.26869	0.0350836	0.906917	1.74851	0.880398	1.17861	1.55589	0.249426
	PFICI_00359			2.40829	0.61976	1.94925	1.6591	3.53451	2.48545	2.91372	2.97789	0.84389	0.280241	3.41941	5.40792	4.14928	4.32554	1.38248	0.0830676
	PFICI_00360			2.83947	0.389718	1.22573	1.48497	5.00079	2.12108	3.90871	3.67686	1.30804	0.0759771	4.16601	2.75288	0.869719	2.5962	0.805967	0.348596
	PFICI_00361			0	0	0	0	0	0.313676	0	0.104559	1.16342	0.773936	0.377604	0	0	0.125868	1.56249	0.699936
	PFICI_00362			0	0	1.01946	0.339821	0	0.185699	0.203184	0.129628	-1.3904	0.57121	0.670636	0.269367	0.361681	0.433895	0.352571	0.878027
	PFICI_00363			1.79841	1.61984	2.2744	1.89755	4.1241	2.25375	1.74068	2.70618	0.512116	0.376525	0.0797962	0	0.516419	0.198738	-3.2552	0.000920665
	PFICI_00364			1.55388	1.2304	1.0642	1.28283	2.36825	2.18521	1.61968	2.05772	0.681714	0.242564	0.678854	0.613504	0.411877	0.568079	-1.17517	0.166936
	PFICI_00365			1.01205	5.72976	6.14355	4.29512	1.85665	11.6384	8.16295	7.21932	0.749165	0.384209	0	0	0	0	-5.6936	0.000725112
	PFICI_00366			0.332178	0.512904	0.537724	0.460936	0.650025	0.914188	1.28606	0.950089	1.0435	0.0964745	0	0.0947201	0	0.0315734	-3.86779	0.00909313
	PFICI_00367			1.21768	0.752068	0.78846	0.919401	1.42969	2.15432	3.14289	2.2423	1.28621	0.116703	0.172892	0.208331	0	0.127074	-2.85502	0.105107
	PFICI_00368			2.33153	4.00004	4.40328	3.57829	4.75258	6.56939	4.68052	5.33416	0.575993	0.304838	0.183913	0.664833	0.892675	0.580473	-2.62397	0.00484044
	PFICI_00369			5.24609	12.5057	11.3975	9.71644	6.48369	11.3982	8.01737	8.63309	-0.170551	0.669871	0	0	0	0	-7.74315	9.24e-09
	PFICI_00370			6.61691	12.5747	6.79758	8.66306	6.90993	7.05403	5.91183	6.62526	-0.386899	0.352416	0.903368	0.653124	0	0.51883	-4.06154	1.63e-06
	PFICI_00371			601.813	701.903	1173.97	825.897	926.519	1247.6	1168.26	1114.13	0.431879	0.221017	60.4405	37.0829	38.5771	45.3668	-4.18625	9e-27
	PFICI_00372			6.62062	4.86793	12.6311	8.03989	10.0637	12.8288	12.511	11.8012	0.55368	0.319554	8.05738	4.44995	5.97497	6.16077	-0.384066	0.575814
	PFICI_00373			1.57953	0.541976	1.27845	1.13332	3.09091	6.83103	6.79475	5.57223	2.2977	0.0120702	0	0	1.81426	0.604754	-0.906135	0.600383
	PFICI_00374			0	0	0	0	0	0	0	0	NA	NA	0	0	0	0	NA	NA
	PFICI_00375			0	0	0	0	0	0	0	0	NA	NA	0	0	0	0	NA	NA
	PFICI_00376			0	0	0	0	0	0	0	0	NA	NA	0	0	0	0	NA	NA
2	PFICI_01170	21	Terpene	12.2983	8.34992	8.2598	9.636	21.3137	23.4556	20.9366	21.902	1.18456	0.0015126	8.73086	8.95362	9.01655	8.90034	-0.114573	0.82227
	PFICI_01171			3.47721	16.1071	4.50308	8.02914	3.31715	2.46076	2.01935	2.59909	-1.62724	0.0179018	22.7108	18.4423	23.9638	21.7056	1.43475	0.0147414
	PFICI_01172			46.5337	37.7495	38.1628	40.8153	49.9773	47.0704	29.2311	42.0929	0.0444661	0.983378	85.9796	65.1148	127.428	92.8409	1.18565	0.00142395
	PFICI_01173			0	1.52992	2.10519	1.2117	3.54461	10.2989	14.6252	9.48956	2.96931	0.000493605	0.527567	0	0	0.175856	-2.78457	0.209195
	PFICI_01174			9.85922	10.8738	19.7599	13.4976	25.8389	26.5798	28.7795	27.0661	1.00378	0.00886965	10.1657	7.02835	9.437	8.877	-0.604561	0.206953
	PFICI_01175			1.52103	0	1.2311	0.917377	1.95328	1.34551	2.20829	1.83569	1.00074	0.37716	2.42958	3.25289	3.9309	3.20446	1.80449	0.10169
	PFICI_01176			79.3946	79.3835	77.3899	78.7227	64.9437	57.0588	73.6323	65.2116	-0.27165	0.258341	104.446	97.8599	161.795	121.367	0.624523	0.0611906
	PFICI_01177			44.8518	64.73	24.445	44.6756	12.4045	24.0582	28.505	21.6559	-1.04473	0.0183326	45.7621	55.1423	55.1416	52.0153	0.21945	0.575977
3	PFICI_03880	29	Terpene	2.3862	0	8.69115	3.69245	3.50208	6.33252	4.61918	4.81793	0.383834	0.769324	5.92908	2.04126	5.48162	4.48399	0.280204	0.850158
	PFICI_03881			198.494	105.685	203.132	169.104	255.88	272.465	349.892	292.745	0.791737	0.0247342	79.0964	52.3715	31.884	54.4506	-1.63489	0.000210946
	PFICI_03882			22.767	12.073	51.9317	28.9239	64.5493	83.2036	65.8856	71.2128	1.29988	0.00731828	23.0198	13.8692	9.11302	15.334	-0.915527	0.12394
	PFICI_03883			23.5657	8.53521	25.9616	19.3542	22.2567	25.2215	27.5962	25.0248	0.370713	0.424945	8.21004	6.71972	4.26067	6.39681	-1.59722	0.00280564
	PFICI_03884			14.5285	1.82382	11.1856	9.17931	33.5441	27.3757	16.0056	25.6418	1.48204	0.0157063	4.77973	4.24382	0.407014	3.14352	-1.546	0.0843411
	PFICI_03885			27.8674	11.4744	35.2297	24.8572	60.9595	49.9121	46.0677	52.3131	1.07351	0.0263571	6.21775	3.85965	2.13392	4.07044	-2.61041	6.77e-06
	PFICI_03886			11.0716	6.15069	5.40521	7.54252	4.77159	5.49293	6.01014	5.42489	-0.475453	0.248393	3.11906	1.80403	0.403714	1.7756	-2.08674	0.00254599
	PFICI_03887			70.1153	24.5575	49.9217	48.1981	21.3494	28.9961	21.2134	23.853	-1.01481	0.0130657	3.30467	0.995514	2.33919	2.21313	-4.44482	1.64e-14
	PFICI_03888			4.29201	0.662713	4.51608	3.15693	1.88974	4.04984	4.84658	3.59539	0.187622	0.820339	1.2188	1.10147	0	0.773424	-2.02919	0.0557002
4	PFICI_05305	36	Other	17.5149	19.3816	18.4293	18.4419	14.138	19.3671	10.7366	14.7473	-0.32254	0.383174	16.7862	16.4813	21.1236	18.1304	-0.0245781	0.963175
	PFICI_05306			15.4682	21.2302	10.8969	15.8651	20.81	11.6561	9.24175	13.9026	-0.1905	0.612999	4.06714	1.71529	2.63214	2.80486	-2.49986	1.36e-05
	PFICI_05307			23.7744	10.2493	18.9138	17.6458	21.7704	19.2933	14.4229	18.4955	0.0678497	0.931724	15.0027	19.1209	23.3397	19.1544	0.118352	0.780666
	PFICI_05308			7.25437	6.73894	6.73088	6.90806	8.82906	7.09548	4.2243	6.71628	-0.0406184	0.853232	5.02445	2.72446	3.65814	3.80235	-0.86139	0.0915624
	PFICI_05309			15.8134	16.7639	15.6647	16.0807	14.7218	23.8015	30.6115	23.0449	0.519121	0.202998	146.11	117.306	148.019	137.145	3.0923	3.44e-22
	PFICI_05310			0	0	0	0	0	0	0	0	NA	NA	0.57944	0	0	0.193147	2.08813	0.60297
	PFICI_05311			0.710644	0.731519	0.862782	0.768315	2.08594	0.628638	0.458552	1.05771	0.461174	0.733467	3.02702	2.12771	1.22438	2.12637	1.46862	0.185269
	PFICI_05312			317.567	307.808	62.0226	229.133	25.1421	13.9048	13.6293	17.5587	-3.70592	7.76e-12	493.18	853.537	1061.84	802.853	1.80895	0.00074903
	PFICI_05313			45.9428	57.7807	24.7405	42.8213	20.8672	18.5179	22.7718	20.719	-1.04738	0.00391544	42.1509	49.0477	52.9832	48.0606	0.166525	0.644829
	PFICI_05314			13.4532	21.6702	4.73869	13.2874	4.84471	3.89346	6.99293	5.2437	-1.3414	0.0100162	7.42838	6.81984	7.72625	7.32483	-0.85919	0.108863
5	PFICI_07172	46	Terpene	3.56994	3.14984	12.7962	6.50534	6.73636	5.41368	8.22697	6.79234	0.0622832	0.972538	5.06878	6.98031	2.34312	4.7974	-0.43937	0.607135
	PFICI_07173			15.7267	6.84906	45.5308	22.7022	20.418	26.0402	23.4182	23.2921	0.0370094	0.97912	14.6001	12.9359	7.6424	11.7261	-0.953105	0.174783
	PFICI_07174			4.45878	6.11968	7.61878	6.06575	12.5425	10.8102	13.4264	12.2597	1.01516	0.0171174	16.8821	18.2236	15.6487	16.9182	1.47981	0.000844972
	PFICI_07175			18.3597	20.4739	44.5805	27.8047	38.1727	23.4593	21.7192	27.7837	-0.00108868	0.938688	2.17233	5.23523	1.75734	3.05497	-3.1861	0.000655439
	PFICI_07176			8.57835	12.3625	31.6612	17.534	23.4173	26.3066	17.4915	22.4051	0.353675	0.513602	4.62839	6.75124	6.70016	6.0266	-1.54074	0.010242
	PFICI_07177			35.9707	52.6927	36.9528	41.8721	39.594	46.2339	49.6944	45.1741	0.109507	0.833501	115.896	102.57	166.324	128.264	1.61505	1.2e-05
	PFICI_07178			3.71565	3.20728	3.6089	3.51061	7.36188	6.79288	7.19272	7.11583	1.01931	0.107903	0	0	0	0	-5.97597	9.94e-05
	PFICI_07179			0	0	0	0	0	0	0	0	NA	NA	0	0	0	0	NA	NA
	PFICI_07180			3.47373	2.68183	2.1087	2.75476	4.77955	3.07287	4.06267	3.9717	0.527832	0.363475	5.08631	4.45738	4.98745	4.84371	0.814189	0.159042
	PFICI_07181			100.22	88.4266	115.882	101.51	92.8052	80.9155	86.9946	86.9051	-0.224104	0.411127	161.779	174.528	146.633	160.98	0.665266	0.0541525
	PFICI_07182			312.668	301.44	248.218	287.442	240.271	247.487	255.316	247.692	-0.214728	0.336464	344.415	364.912	354.896	354.741	0.303494	0.280073
	PFICI_07183			11.2325	15.6736	18.5871	15.1644	9.8912	11.7764	12.7242	11.4639	-0.403589	0.237778	19.6698	20.7123	20.9296	20.4373	0.430512	0.267147
6	PFICI_08732	56	Other	1345.96	1716.54	964.965	1342.49	976.412	1012.89	1199.61	1062.97	-0.33681	0.234465	1161.1	1228.67	1367.91	1252.56	-0.100031	0.783586
	PFICI_08733			12.9352	14.8901	20.3764	16.0673	19.0863	23.1312	19.4755	20.5643	0.35602	0.308297	17.8724	15.1108	11.9819	14.9884	-0.100283	0.817993
	PFICI_08734			1.35668	0.399011	2.35304	1.36958	2.27557	2.17166	2.37614	2.27445	0.731788	0.338029	13.7592	17.7401	24.265	18.5881	3.76257	1.44e-10
	PFICI_08735			0.767244	5.52847	9.0045	5.10007	3.09661	7.692	5.44582	5.41148	0.0855046	0.942992	4.90217	13.783	20.7097	13.1316	1.36446	0.0832268
	PFICI_08736			0	0	0.276635	0.0922115	0.250806	0.705462	0.441078	0.465782	2.33664	0.198263	0.727917	0	0.392573	0.373497	2.01808	0.392547
	PFICI_08737			26.7745	32.3733	15.8233	24.9904	21.5189	20.5519	17.2766	19.7825	-0.337149	0.357457	10.2582	14.1788	12.2038	12.2136	-1.03289	0.0318327
	PFICI_08738			0.597006	0.102424	0.0805352	0.259988	1.16825	0.82151	0.256817	0.74886	1.52625	0.154558	0.282553	0.0851176	0	0.122557	-1.085	0.569416
	PFICI_08739			1.83597	0.629967	0.990677	1.1522	1.12273	1.44365	0.789789	1.11872	-0.0425463	0.940826	0.434467	0.261762	1.40587	0.700701	-0.717526	0.558291
	PFICI_08740			16.2996	21.0929	42.3111	26.5679	37.5063	49.3669	49.5828	45.4853	0.775718	0.0556104	1.65307	0.597576	0.267456	0.839369	-4.98423	3.37e-16
	PFICI_08741			4.48441	5.64195	16.535	8.88712	24.4978	24.9769	17.6833	22.386	1.33281	0.0170389	0	0	0	0	-6.77024	4.61e-06
	PFICI_08742			2.40829	1.65269	9.0965	4.38583	11.7817	15.3072	17.2665	14.7851	1.75323	0.00357099	0.189967	0.457814	0.614709	0.42083	-3.38154	0.00148152
	PFICI_08743			8.05606	7.10804	24.6847	13.2829	67.14	66.5132	61.6368	65.0967	2.29301	2.79e-06	6.53622	10.8295	9.91422	9.09332	-0.546696	0.41043
	PFICI_08744			0	0	0	0	0.6002	0	0	0.200067	NA	NA	0	0	0	0	NA	NA
	PFICI_08745			1.11629	1.72362	2.25879	1.69957	7.78199	1.64579	2.1609	3.86289	1.18452	0.250718	0.792482	0.477462	0	0.423315	-2.00536	0.254467
	PFICI_08746			0	0	0	0	0.935605	0	0	0.311868	NA	NA	0	0	4.39336	1.46445	2.70333	0.482376
7	PFICI_10048	61	T3PKS	4.2991	2.95026	2.60974	3.28637	7.62402	3.803	4.16108	5.19603	0.660917	0.319367	2.54337	6.43588	2.469	3.81608	0.215598	0.765373
	PFICI_10049			0.575433	2.36935	0	0.981593	2.11132	0.339353	1.85653	1.43573	0.548592	0.724365	2.04257	4.43026	1.98284	2.81856	1.52176	0.256163
	PFICI_10050			0	0.787459	0.206391	0.331283	0.374242	1.20304	0.822697	0.799993	1.27192	0.36422	12.853	14.8332	12.8872	13.5244	5.35136	1.04e-09
	PFICI_10051			3.30846	0.785918	1.6479	1.91409	5.41589	4.65266	5.25496	5.10784	1.41605	0.0275971	45.7104	47.678	65.1868	52.8584	4.7874	7.91e-21
	PFICI_10052			18.2815	16.2524	20.5138	18.3492	13.4153	13.9666	17.4265	14.9361	-0.296912	0.377903	10.6188	11.7291	8.59021	10.3127	-0.831298	0.0782062
	PFICI_10053			0	0	0.323875	0.107958	0	0	0	0	NA	NA	0.852223	0.684607	0.459613	0.665481	2.62392	0.316352
	PFICI_10054			3.6377	1.87228	4.41648	3.30882	1.00103	2.6816	1.46705	1.71656	-0.946797	0.249542	0.968435	1.94491	2.08915	1.6675	-0.988632	0.302888
	PFICI_10055			460.662	220.599	286.869	322.71	366.27	305.695	300.203	324.056	0.00600366	0.931284	360.844	363.517	663.769	462.71	0.519869	0.202946
	PFICI_10056			79.8021	108.659	117.904	102.122	129.205	123.009	125.873	126.029	0.303462	0.347819	134.589	151.342	176.048	153.993	0.592574	0.0679537
	PFICI_10057			2.09755	2.15916	1.69773	1.98481	11.1594	8.04048	7.10571	8.76852	2.14333	0.00244477	5.21185	4.93442	6.02315	5.38981	1.44123	0.0936407
	PFICI_10058			57.0734	21.337	35.842	38.0841	76.2589	74.6371	81.5332	77.4764	1.02457	0.404771	12.6996	11.9022	14.0242	12.8753	-1.56458	4.48e-05
	PFICI_10059			2.42627	3.99606	4.51673	3.64635	13.3533	14.7378	12.6812	13.5908	1.8981	1.83e-05	4.47841	2.90575	3.3442	3.57612	-0.0280587	0.981275
	PFICI_10060			3.05481	0.449222	4.59186	2.69863	11.8489	9.00766	5.91348	8.92335	1.72536	0.0182763	5.57663	4.85313	2.50628	4.31201	0.676134	0.461373
	PFICI_10061			6.68054	3.20917	13.3377	7.74246	15.3606	14.9711	15.2312	15.1876	0.972031	0.0815202	1.58089	1.14297	0.511556	1.07847	-2.8438	0.00268812
	PFICI_10062			0	0	0	0	0	0.226905	0	0.0756349	NA	NA	0	0	0	0	NA	NA
	PFICI_10063			3.76042	2.90316	5.07274	3.91211	1.83965	4.4353	3.63969	3.30488	-0.243348	0.661058	4.00442	8.31014	5.39907	5.90455	0.593879	0.357713
	PFICI_10064			1373.45	2835.15	279.152	1495.92	395.488	477.233	296.202	389.641	-1.94081	0.0011128	965.786	1269.07	1305.03	1179.96	-0.342288	0.576407
	PFICI_10065			1296.65	805.177	707.405	936.412	1215.35	924.837	393.661	844.616	-0.148847	0.672633	4276.78	4898.22	5320.36	4831.79	2.36734	6.18e-12
	PFICI_10066			24.8839	24.7	35.4861	28.3567	29.7817	27.6028	16.8213	24.7352	-0.197121	0.529126	35.752	35.2245	42.1923	37.7229	0.411753	0.249643
	PFICI_10067			5.89452	2.65461	5.06915	4.53943	5.94759	5.21431	4.27896	5.14695	0.181208	0.804453	1.30771	0.630304	0	0.646004	-2.81289	0.0099003
8	PFICI_10822	66	NR-PKS	8.72154	20.549	9.72591	12.9988	4.55114	7.96274	7.17009	6.56133	-0.986323	0.0175097	8.76002	7.51606	4.97172	7.0826	-0.876031	0.0541787
	PFICI_10823			0	0	0	0	0	0.605477	0.220829	0.275436	2.19004	0.506338	0.728875	0.58552	0	0.438132	2.92131	0.357842
	PFICI_10824			15.4642	22.0489	14.5653	17.3595	36.6805	30.5916	36.9979	34.7567	1.00157	0.0551409	5.137	6.48172	8.61935	6.74602	-1.36361	0.937181
	PFICI_10825			68.3372	131.736	125.373	108.482	131.295	222.754	200.167	184.739	0.768027	0.0472995	132.018	43.224	71.3571	82.1996	-0.400254	0.412687
	PFICI_10826			18.5783	38.248	67.0402	41.2888	73.2779	113.671	130.368	105.772	1.35714	0.0049472	63.7476	20.528	24.0066	36.0941	-0.193989	0.772337
	PFICI_10827			207.715	137.587	301.159	215.487	764.779	591.181	534.959	630.307	1.54845	2.44e-05	329.546	54.0792	66.3885	150.005	-0.522594	0.432007
	PFICI_10828			23.8386	35.2746	78.557	45.89	183.991	241.127	192.826	205.982	2.16626	5.12e-07	124.811	34.2304	47.6726	68.9048	0.586424	0.283443
	PFICI_10829			27.7259	12.9111	37.9361	26.1911	121.106	149.884	82.2112	117.734	2.16838	1.09e-06	11.7163	6.77657	11.3737	9.9555	-1.39551	0.0184374
	PFICI_10830			768.627	392.372	915.394	692.131	2256.8	1721.11	1282.45	1753.46	1.34108	0.000575682	794.625	208.687	280.205	427.839	-0.693977	0.192913
	PFICI_10831			124.098	108.057	224.278	152.144	349.293	506.029	419.301	424.874	1.48159	3.57e-05	113.142	50.5345	78.1042	80.5937	-0.916702	0.0377247
	PFICI_10832			146.187	65.8158	196.953	136.319	203.618	244.725	178.845	209.063	0.616951	0.139219	35.4754	23.0994	23.5291	27.368	-2.31642	3.33e-07
	PFICI_10833			55.526	60.4662	151.621	89.2044	241.046	238.009	196.305	225.12	1.33551	0.00133508	70.1249	52.7494	24.1684	49.0142	-0.863914	0.0964368
	PFICI_10834			694.991	850.062	382.959	642.671	262.999	337.904	267.294	289.399	-1.15102	0.0010905	198.497	64.4588	72.0511	111.669	-2.52485	3.16e-07
	PFICI_10835			259.219	289.095	262.321	270.211	256.486	368.647	294.551	306.562	0.182088	0.602083	291.08	93.2489	131.919	172.083	-0.650985	0.144699
	PFICI_10836			62.1389	104.627	42.5708	69.779	100.48	87.8183	65.7287	84.6757	0.279156	0.566164	18.906	3.79688	3.05886	8.58724	-3.02253	1.77e-06
9	PFICI_11283	69	Terpene	0	0	0	0	0	0	0	0	NA	NA	0	0	0	0	NA	NA
	PFICI_11284			0	0	0.910024	0.303341	0	1.1051	1.20915	0.771416	1.34657	0.513704	0	0	0	0	-2.32196	0.562331
	PFICI_11285			5.72338	2.29114	6.69131	4.90194	16.7997	16.6889	15.1827	16.2238	1.72668	0.000333497	2.93451	1.63201	2.55653	2.37435	-1.04582	0.167115
	PFICI_11286			0	0	0.354409	0.118136	0.642638	0.258228	0.847627	0.582831	2.30263	0.368901	0	0	0	0	NA	NA
	PFICI_11287			10.0868	8.15816	47.8187	22.0212	15.0682	14.234	14.6445	14.6489	-0.588104	0.323218	5.37066	0.308168	0	1.89294	-3.54019	0.0363102
	PFICI_11288			5.41866	4.59351	3.95866	4.65694	11.2273	11.2785	10.2837	10.9298	1.23081	0.6079	0.678854	0.272668	0	0.317174	-3.87604	1.47e-06
	PFICI_11289			10.8153	13.8484	17.0806	13.9148	13.5501	11.823	9.70215	11.6918	-0.251128	0.446251	2.05997	3.38485	1.21196	2.21893	-2.64869	4.19e-06
	PFICI_11290			7.13677	11.1557	2.99519	7.09588	7.37074	4.20881	5.45789	5.67915	-0.321306	0.521688	0.187651	0	0	0.0625503	-6.82582	4.57e-06
	PFICI_11291			1.18765	0	0.240318	0.47599	1.74305	0.7004	0	0.814482	0.774952	0.649959	0	0	0	0	-3.28729	0.272975
	PFICI_11292			60.0568	43.2282	50.8023	51.3624	20.5443	20.5049	19.8133	20.2875	-1.34012	2.59e-05	2.88513	4.24908	5.70527	4.27983	-3.58509	7.85e-14
	PFICI_11293			0	0	0	0	0.29184	0	0.769863	0.353901	2.32336	0.466907	0	0	0	0	NA	NA
10	PFICI_11976	73	HR-PKS	214.299	221.314	854.243	429.952	417.386	613.757	517.251	516.131	0.263562	0.618621	17.8692	4.18678	4.41698	8.82432	-5.60655	4.2e-18
	PFICI_11977			27.0324	29.5813	97.7691	51.4609	32.8828	51.5601	38.6575	41.0335	-0.326676	0.485972	0.345783	0.208331	0	0.184705	-8.12211	4.8e-15
	PFICI_11978			49.7242	40.6854	292.559	127.656	117.886	148.5	92.5534	119.647	-0.0934848	0.873712	4.97826	3.27202	7.32227	5.19085	-4.62015	1.6e-10
	PFICI_11979			0	0	0	0	0	1.89367	0	0.631225	1.16342	0.773936	3343.05	7939.86	8075.43	6452.78	14.5105	7.19e-31
	PFICI_11980			0	0	0	0	0	0	0	0	NA	NA	34.7991	122.374	153.97	103.714	9.22892	3.17e-12
	PFICI_11981			4.84349	3.73933	11.7608	6.78122	16.3496	23.708	18.5957	19.5511	1.52763	0.00165845	3.26659	2.07167	1.39082	2.24303	-1.5961	0.0238157
	PFICI_11982			9.10841	19.0124	32.1512	20.0907	36.3903	54.6108	47.0186	46.0066	1.19531	0.00918348	7.72362	3.89587	3.77795	5.13248	-1.9688	0.00068239
	PFICI_11983			16.8407	11.2359	42.1543	23.4103	55.6113	56.2789	51.315	54.4017	1.21651	0.00974205	2.21401	2.40105	0	1.53835	-3.92768	2.12e-07
	PFICI_11984			0.296687	1.27251	0.760429	0.776542	1.97972	1.72051	1.18055	1.62693	1.06701	0.233555	0	0.0422999	0.0567963	0.0330321	-4.55513	0.000410963
	PFICI_11985			0	0	0	0	0.311868	1.00253	0	0.438134	2.54293	0.402921	0	0	0	0	NA	NA
	PFICI_11986			0.210093	0.216265	0.68019	0.36885	0.616683	0.495598	0.271131	0.461138	0.322164	0.841282	0.298301	0	0	0.0994337	-1.89123	0.435183
	PFICI_11987			0	0	0	0	0	0.532596	0	0.177532	NA	NA	1.28228	0	0	0.427427	1.56249	0.699936
	PFICI_11988			0.20841	0	0.168685	0.125698	0	0.122907	0	0.0409689	-1.61736	0.638984	0	0	0	0	-1.88529	0.640965
	PFICI_11989			0	0	0	0	0	0	0	0	NA	NA	0	0	0	0	NA	NA
	PFICI_11990			1.72477	1.42035	1.39601	1.51371	1.26567	0.813727	3.56138	1.88026	0.312842	0.76208	0	0	0	0	-4.73917	0.0118175
	PFICI_11991			2.73563	6.71506	4.08775	4.51281	1.38978	3.4748	4.07355	2.97938	-0.599017	0.293555	0	0.360028	0	0.120009	-5.23281	4.58e-05
	PFICI_11992			8.91514	18.9367	17.4096	15.0872	9.03434	14.8547	11.2313	11.7068	-0.365976	0.317649	0	0	0	0	-9.34189	2.65e-13
11	PFICI_12407	1	Terpene	0	0	0	0	0.542226	0	0.953581	0.498602	3.50841	0.149603	0.174856	0.421397	0.282906	0.293053	2.78594	0.344523
	PFICI_12408			0	0	0	0	0.15568	0.250224	0.54757	0.317825	3.07982	0.188437	0.753052	1.45186	0.731032	0.978648	4.7478	0.0110101
	PFICI_12409			0	0	0	0	0	0	0	0	NA	NA	0	0	0	0	NA	NA
	PFICI_12410			30.8206	38.6902	34.3076	34.6061	64.8164	66.7192	76.7518	69.4291	1.00451	0.681834	1.601	2.89375	1.29515	1.92997	-4.16438	1.26e-14
	PFICI_12411			4.75785	3.26507	3.20913	3.74402	0.581901	1.87058	2.55839	1.67029	-1.16449	0.250278	0	0	0	0	-4.84441	0.00876356
	PFICI_12412			0.485253	0	0	0.161751	0	0.286171	0.313116	0.199762	0.30451	0.929485	0	0	0	0	NA	NA
	PFICI_12413			0	0.72231	0.757262	0.493191	0.514919	1.24145	0	0.585455	0.247414	0.889102	0.996304	0.400175	0.537317	0.644599	0.386256	0.785834
	PFICI_12414			0.39171	5.24182	0.634093	2.08921	3.1619	3.00307	6.31891	4.16129	0.994075	0.307209	0	1.34035	2.69953	1.34663	-0.633606	0.643797
12	PFICI_12424	2	HR-PKS	3.10459	2.8407	5.86326	3.93618	5.31583	10.9853	7.12277	7.80797	0.98815	0.0975057	0.979567	0	2.37731	1.11896	-1.81464	0.0726155
	PFICI_12425			8.87266	7.30664	8.00218	8.06049	5.95286	5.23252	5.56162	5.58233	-0.529999	0.174979	0.359938	0.650577	1.74707	0.919194	-3.13243	1.18e-05
	PFICI_12426			106.056	65.5492	48.8186	73.4747	54.9555	33.3221	34.8682	41.0486	-0.839914	0.0260817	10.1875	12.8511	4.89329	9.31064	-2.98029	1.55e-10
	PFICI_12427			131.721	16.4874	86.1038	78.1041	61.0482	38.9108	34.8618	44.9403	-0.79739	0.156741	10.692	31.4932	9.88506	17.3567	-2.1699	0.00088768
	PFICI_12428			118.144	34.6158	52.991	68.5836	25.9871	23.3416	26.6915	25.3401	-1.43644	0.00125445	7.18312	14.2561	6.83635	9.4252	-2.86327	7.17e-08
	PFICI_12429			51.291	13.3923	22.5773	29.0869	14.851	10.8615	12.5406	12.7511	-1.18975	0.00870626	84.4563	193.964	161.919	146.78	2.33521	3.07e-06
	PFICI_12430			736.101	109.059	374.707	406.622	186.81	135.028	126.035	149.291	-1.44556	0.00691166	1268.66	2118.02	2486.88	1957.85	2.26751	4.36e-05
	PFICI_12431			421.77	94.8015	209.7	242.09	142.405	85.9448	113.955	114.102	-1.08523	0.022135	141.899	256.695	324.613	241.069	-0.0061008	0.998484
	PFICI_12432			4528.57	423.468	2785.3	2579.11	992.599	527.407	642.948	720.985	-1.83883	0.00252065	325.119	255.649	152.798	244.522	-3.39884	4.71e-08
	PFICI_12433			204.018	18.9884	178.269	133.759	95.9732	68.0997	77.8446	80.6392	-0.730079	0.223316	16.3695	22.5653	15.4671	18.134	-2.88286	4.7e-06
	PFICI_12434			47.6948	16.3653	57.6482	40.5694	34.2994	23.8145	16.6189	24.9109	-0.703615	0.134143	15.3497	63.3764	44.9218	41.216	0.0228112	0.964569
13	PFICI_15049	13	HR-PKS	0	1.78275	1.01946	0.934069	0.115535	1.02135	0.203184	0.446688	-1.06426	0.383118	0	0	0	0	-5.17162	0.0104136
	PFICI_15050			330.857	226.395	482.955	346.736	756.998	768.291	652.563	725.951	1.06604	0.00160567	19.0079	16.6873	15.3768	17.024	-4.34819	1.43e-28
	PFICI_15051			93.5794	81.1	191.026	121.902	161.83	290.95	313.239	255.339	1.0667	0.0112675	46.4063	22.3675	12.6454	27.1397	-2.16724	3.61e-05
	PFICI_15052			36.2189	51.5455	81.0596	56.2747	80.8048	117.836	149.949	116.197	1.04601	0.00860105	16.394	7.90178	1.67522	8.65701	-2.70055	1.34e-05
	PFICI_15053			266.439	269.913	691.46	409.271	649.401	824.926	885.202	786.51	0.942409	0.0236762	116.343	100.395	84.4025	100.38	-2.02758	4.38e-06
	PFICI_15054			6.29989	6.25335	17.1183	9.89052	12.5481	16.8514	21.6321	17.0105	0.78231	0.115562	4.95164	3.84944	2.3259	3.70899	-1.41502	0.0216458
	PFICI_15055			12.0975	20.0135	47.5591	26.5567	48.1914	47.9018	51.8545	49.3159	0.892978	0.0679778	3.06725	0.739194	1.48878	1.76507	-3.91127	1.54e-07
	PFICI_15056			2.4527	2.69307	2.38208	2.50929	5.83949	6.01079	6.22505	6.02511	1.26371	0.0528844	0.154776	0	0.125209	0.0933285	-4.74882	1.72e-10
	PFICI_15057			1.04316	0.715872	2.25154	1.33686	8.93078	14.5595	16.6035	13.3646	3.3215	3.87e-07	0.987424	2.67711	2.79577	2.15344	0.687793	0.529775
14	PFICI_15324	15	T1PKS	469.519	351.267	603.449	474.745	882.809	554.828	602.725	680.121	0.518638	0.133903	1216.06	1408.04	1423.74	1349.28	1.50696	2.86e-06
	PFICI_15325			2.3432	1.47402	4.74142	2.85288	10.0304	4.75978	6.38393	7.05802	1.30684	0.0152307	7.76299	8.79745	11.5133	9.35792	1.71377	0.00113204
	PFICI_15326			22.9766	53.9256	18.2251	31.7091	19.2212	10.8401	11.5643	13.8752	-1.19239	0.0162491	6.19844	7.8621	5.27824	6.44626	-2.29836	5.78e-05
	PFICI_15327			26.3337	16.0558	35.2504	25.88	38.797	43.3643	38.5591	40.2401	0.636799	0.0833596	37.8213	38.6425	45.138	40.5339	0.647293	0.0947495
	PFICI_15328			17.9013	19.5111	23.0122	20.1415	19.7045	36.0181	33.9737	29.8988	0.569913	0.184015	61.674	51.796	66.5229	59.9976	1.57473	4.22e-05
	PFICI_15329			3.16088	11.1557	18.2742	10.8636	19.5503	17.5757	22.1443	19.7567	0.862843	0.1363	0.96171	2.70396	1.03732	1.56766	-2.79281	0.00139423
	PFICI_15330			0	4.28759	3.3713	2.55296	2.71692	3.82104	1.19452	2.57749	0.0137967	0.98121	0	0	0	0	-5.06899	0.0131998
	PFICI_15331			0.047359	0.146251	0.536647	0.243419	0.625554	0.586515	0.313913	0.508661	1.06326	0.308062	0.235349	0.040513	0.054397	0.110086	-1.1448	0.408973
	PFICI_15332			1.00617	0.776797	0	0.594323	1.10753	1.03841	0.649246	0.931726	0.648658	0.592315	0	0.215181	0	0.0717271	-3.05066	0.220898
	PFICI_15333			5.13347	4.10998	8.54079	5.92808	8.99905	15.3051	4.96866	9.75761	0.718963	0.213101	13.9701	6.09916	5.89635	8.65521	0.546003	0.349571
	PFICI_15334			13.9023	9.41967	9.97045	11.0975	11.4931	13.1801	13.5127	12.7287	0.19785	0.639647	7.87067	6.02158	3.84047	5.91091	-0.908778	0.0576276
	PFICI_15335			0.299649	0	0.970133	0.423261	1.53922	1.41371	1.54682	1.49992	1.82526	0.140968	0	0	0	0	-3.11966	0.317148
	PFICI_15336			0	0	1.02859	0.342865	2.79767	2.74799	3.28007	2.94191	3.10104	0.0196265	0	0.362374	0	0.120791	-1.50512	0.694347
	PFICI_15337			2.00074	0	1.61938	1.2067	7.3409	4.71962	2.582	4.88084	2.01606	0.237505	0	0	0	0	-1.88529	0.640965
	PFICI_15338			205.314	247.141	283.391	245.282	297.831	288.796	326.132	304.253	0.31083	0.297687	386.206	521.606	662.062	523.291	1.09317	0.0010938
	PFICI_15339			47.6012	40.9931	69.2496	52.6147	62.5557	70.8225	45.9726	59.7836	0.184286	0.649631	221.755	227.288	313.757	254.267	2.27281	9.52e-11
	PFICI_15340			147.477	100.746	299.501	182.575	178.074	186.595	174.751	179.807	-0.0220405	0.911973	256.033	217.91	249.47	241.138	0.401371	0.360382
	PFICI_15341			7.2151	9.96312	9.11584	8.76469	12.7845	15.0482	12.0365	13.2897	0.600538	0.104705	38.3539	36.1295	45.4793	39.9876	2.18978	5.91e-10

## Sheet: Co-regulation (+)
Supplementary Data 4 - RNA-seq data for regulated BGCs in P. fici.
Co-regulation (+)
No.	Gene ID	Cluster Number	Type	P. fici CK_1_fpkm	P. fici CK_2_fpkm	P. fici CK_3_fpkm	P. fici CK_mean	ΔcsdA_1_fpkm	ΔcsdA_2_fpkm	ΔcsdA_3_fpkm	ΔcsdA_mean	Log2foldchange	p value	ΔrsdA_1_fpkm	ΔrsdA_2_fpkm	ΔrsdA_3_fpkm	ΔrsdA_mean	Log2foldchange	p value
1	PFICI_02657	27	HR-PKS	0	0	0	0	0.262897	0	0.462342	0.241747	1.92238	0.584487	0.254337	0	0	0.0847789	NA	NA
	PFICI_02658			0	0	0.323875	0.107958	1.46818	0	0	0.489394	2.18052	0.522058	0	0	0	0	NA	NA
	PFICI_02659			0	0	0	0	0	0	0	0	NA	NA	0	0	0	0	NA	NA
	PFICI_02660			0.544133	0	0	0.181378	1.19789	0.320895	1.05333	0.85737	2.24092	0.289588	0.386294	0	0	0.128765	-0.494262	0.985206
	PFICI_02661			1.73397	0.892454	3.50865	2.04502	0	0.102258	0.33566	0.145973	-3.80835	0.00054757	0	0	0	0	-6.17438	7.3e-05
	PFICI_02662			225.873	303.552	115.416	214.947	105.477	122.105	114.463	114.015	-0.914756	0.0156557	10.5282	6.83106	6.5515	7.97025	-4.75321	1.1e-22
	PFICI_02663			3.29235	0.847266	15.9888	6.70946	11.476	16.9891	9.02884	12.498	0.897426	0.302188	7.01196	0	0	2.33732	-1.52134	0.328537
	PFICI_02664			0	0	0	0	0	0	0	0	NA	NA	0	0	0	0	NA	NA
	PFICI_02665			0.35216	0.621438	0.325755	0.433118	0	0	0.097387	0.0324623	-3.73792	0.00239288	0	0	0	0	-5.70753	0.000385384
	PFICI_02666			0.781851	2.68273	1.0547	1.50643	0.764984	0.92217	1.68167	1.12294	-0.42385	0.61187	0	0	0	0	-5.13078	0.00427527
	PFICI_02667			62.2569	80.036	394.835	179.043	220.102	188.96	139.442	182.835	0.030238	0.968273	2.94652	0.946798	0.953452	1.61559	-6.7921	7.54e-21
	PFICI_02668			2.43333	2.2265	7.00271	3.88751	6.54729	5.58063	5.93163	6.01985	0.630881	0.211729	1.91942	0.84805	1.13868	1.30205	-1.57806	0.014655
	PFICI_02669			28.5921	25.1596	114.591	56.1142	26.0576	19.5814	27.9717	24.5369	-1.19341	0.0295102	33.0665	10.6515	20.1284	21.2821	-1.39872	0.0281159
2	PFICI_04038	31	Terpene	120.158	100.274	446.252	222.228	220.618	225.707	182.188	209.504	-0.0850597	0.84959	8.77606	3.38399	4.5437	5.56792	-5.31876	1.24e-17
	PFICI_04039			5608.73	6128.51	7096.72	6277.99	3370.17	4658.38	3585.6	3871.38	-0.697453	0.00644605	2840.07	920.96	590.931	1450.65	-2.1136	4.43e-05
	PFICI_04040			1144.23	1028.57	2371.75	1514.85	1221.39	1172.48	658.643	1017.5	-0.574141	0.139668	580.513	88.8389	36.5376	235.297	-2.68662	NA
	PFICI_04041			70.4426	35.9461	141.808	82.7322	135.637	130.664	74.5912	113.63	0.45783	0.365076	70.9528	8.24065	2.07464	27.0894	-1.61072	0.229752
	PFICI_04042			573.688	959.895	956.904	830.162	301.044	442.558	268.147	337.25	-1.29958	8.93e-05	420.075	87.9876	49.2256	185.763	-2.15993	0.00061353
	PFICI_04043			2098.55	1836.27	2967.62	2300.81	1307.23	1205.76	658.259	1057.08	-1.12206	0.00113208	176.81	24.1389	4.93217	68.6268	-5.06723	4.69e-05
	PFICI_04044			996.511	944.603	1707.82	1216.31	925.573	1151.95	766.02	947.847	-0.359788	0.244205	455.688	92.4839	56.9902	201.721	-2.59208	3.88e-05
	PFICI_04045			96.0782	222.331	228.37	182.26	139.706	220.962	197.274	185.981	0.0291584	0.989028	198.866	48.5764	14.8501	87.4308	-1.05978	0.128249
	PFICI_04046			87.0104	162.76	108.036	119.269	79.1832	133.341	134.425	115.65	-0.0444583	0.815453	57.5642	31.4805	16.8359	35.2935	-1.75674	0.00026016
3	PFICI_04352	32	NRPS-PKS	50.4783	83.3272	74.1749	69.3268	91.3816	89.8491	81.5408	87.5905	0.337361	0.31682	0	0	0.132073	0.0440242	-10.6209	1.48e-18
	PFICI_04353			1.6384	0.843263	2.32068	1.60078	1.35258	1.20778	0.528599	1.02965	-0.636621	0.394602	2.03549	2.62792	1.64664	2.10335	0.393916	0.615517
	PFICI_04354			6.94746	2.23486	6.85329	5.3452	5.25751	6.27378	7.28478	6.27203	0.230687	0.700033	3.39087	4.6431	2.49373	3.50923	-0.607089	0.350778
	PFICI_04355			0	0	0	0	0	0	0.143937	0.0479789	NA	NA	0	0	0	0	NA	NA
	PFICI_04356			0	0	0	0	0	0	0.874116	0.291372	1.86397	0.640875	0	0.38628	1.03732	0.474534	2.57891	0.45936
	PFICI_04357			5.63199	1.58112	4.97289	4.062	10.8957	4.83111	6.93786	7.55491	0.895224	0.211562	0.726962	0	0	0.242321	-4.0672	0.0120642
	PFICI_04358			2466.03	875.162	1215.75	1518.98	1056.91	662.443	462.582	727.31	-1.06246	0.0162896	4.61621	2.78122	3.73436	3.71059	-8.67724	1.26e-36
	PFICI_04359			16.9628	16.6296	21.5749	18.3891	16.5968	9.05082	5.73333	10.4603	-0.813922	0.122677	3.44065	1.38197	3.71116	2.84459	-2.69255	0.000349286
	PFICI_04360			5.74163	4.18646	1.23926	3.72245	0.877775	0.677208	0.432234	0.662406	-2.49046	1.45e-05	0.44158	0.122791	0.274787	0.279719	-3.7342	9.57e-08
	PFICI_04361			8.35377	6.27507	2.19291	5.60725	3.14792	2.39668	4.95332	3.49931	-0.680222	0.237249	5.93055	6.37362	8.81723	7.04047	0.328379	0.566247
	PFICI_04362			79.8181	88.5444	66.3716	78.2447	48.543	43.9556	53.0493	48.516	-0.689533	0.00809092	45.5619	69.1237	51.8683	55.518	-0.495038	0.129269
	PFICI_04363			85.8169	117.91	68.9836	90.9034	50.4656	48.1394	43.3798	47.3283	-0.941631	0.00172533	69.0084	93.4615	77.5564	80.0088	-0.184176	0.60269
	PFICI_04364			41.366	25.957	27.5188	31.6139	15.8013	18.0456	20.2932	18.0467	-0.808824	0.0160752	39.0215	55.9879	50.7677	48.5924	0.62017	0.0921018
4	PFICI_05756	38	NRPS	27.263	26.451	74.5693	42.7611	45.0714	53.9629	65.3122	54.7822	0.357406	0.448771	4.22689	3.75297	8.27857	5.41948	-2.98007	7.24e-08
	PFICI_05757			2.26564	0	1.83379	1.36648	3.99018	1.60335	1.46194	2.35182	0.783319	0.496914	9045.52	10820.2	26736.4	15534	13.4727	1.82e-89
	PFICI_05758			51.0902	24.8612	84.2076	53.3863	85.2069	82.1719	88.1109	85.1632	0.67376	0.142684	19.1243	12.7141	20.2722	17.3702	-1.61985	0.00424938
	PFICI_05759			4.26386	3.29184	5.60809	4.38793	7.04005	6.6007	5.50263	6.38112	0.540271	0.422431	0	0	0.612189	0.204063	-4.42645	0.00285594
	PFICI_05760			6.74989	0.926423	0.728439	2.80158	0	0.265376	0	0.0884588	-4.98509	0.00482919	0.319461	0.769887	1.03373	0.707693	-1.98505	0.136702
	PFICI_05761			1.2953	0	1.88712	1.06081	0	1.22221	0.167162	0.463125	-1.19569	0.422811	0	0.443222	0	0.147741	-2.84402	0.152195
	PFICI_05762			0.764987	0	0	0.254996	0.280682	0.22557	0.246809	0.25102	-0.0226693	0.986169	0	0	0	0	-2.01522	0.617138
	PFICI_05763			1.50344	3.09522	0.608436	1.7357	2.75814	1.32995	0.242529	1.44354	-0.265904	0.77306	0.533666	0	0	0.177889	-3.28647	0.078948
	PFICI_05764			0.11986	0.431832	0.0970133	0.216235	0	0	0	0	-4.95014	0.00752595	0	0	0	0	-4.4473	0.031513
	PFICI_05765			0	0	0.440416	0.146805	0	0	0	0	NA	NA	0.386294	0	0	0.128765	-0.189169	0.985206
	PFICI_05766			4.17266	8.59046	16.8865	9.88322	47.4607	20.5064	14.8085	27.5919	1.48119	0.0226853	0	0	0	0	-6.44111	2.11e-05
	PFICI_05767			0	0.920055	1.08515	0.668401	0	0.263553	0	0.0878509	-2.92759	0.244342	0	0	0	0	-3.19062	0.29188
	PFICI_05768			12.8506	5.82035	40.7724	19.8145	44.6983	66.5387	52.4055	54.5475	1.46096	0.0107265	0.912294	0.659577	0	0.523957	-5.24096	5.83e-09
	PFICI_05769			5.14115	3.24747	7.94411	5.44425	10.0319	6.68401	8.59508	8.437	0.631998	0.154149	5.7236	9.89544	6.30781	7.30895	0.424932	0.379474
	PFICI_05770			21.6746	10.7958	27.4467	19.9724	19.7533	18.9673	22.7834	20.5013	0.0377124	0.988221	46.9066	37.681	48.5868	44.3915	1.15228	0.00813578
5	PFICI_06059	39	HR-PKS	10.8063	0.383576	8.14328	6.44437	1.36722	1.09877	1.68311	1.38303	-2.22021	0.0131976	0	0.318764	0.428006	0.248924	-4.69427	0.000768957
	PFICI_06060			0	0	0	0	0	0	0	0	NA	NA	0	0	0	0	NA	NA
	PFICI_06061			2.99225	4.50176	7.0794	4.8578	4.89827	11.6737	10.5451	9.03903	0.895865	0.0984356	1.30724	1.1814	1.3219	1.27018	-1.93527	0.00707992
	PFICI_06062			39.73	23.1157	13.3821	25.4093	14.849	12.0789	11.1462	12.6914	-1.00151	0.021186	94.952	65.2293	92.4023	84.1945	1.72837	7.95e-05
	PFICI_06063			266.534	213.394	399.152	293.026	241.886	73.6564	41.5421	119.028	-1.29973	0.019826	358.328	197.164	351.991	302.494	0.0458752	0.892553
	PFICI_06064			3.28641	2.89967	6.83996	4.34201	10.6801	9.13681	11.2089	10.3419	1.25207	0.0340446	16.9983	8.83564	24.2666	16.7002	1.94343	0.00302095
	PFICI_06065			19.8715	15.2278	15.1902	16.7632	12.3138	10.6772	13.6772	12.2227	-0.455729	0.152205	24.2958	21.7209	19.2741	21.7636	0.376623	0.292109
	PFICI_06066			0	0	0	0	0	0.639115	0	0.213038	1.16342	0.773936	63.0882	33.3746	37.3436	44.6021	8.90838	3.86e-12
	PFICI_06067			0	0	2.38323	0.794411	0	0	0.316661	0.105554	-2.91191	0.285922	28.2198	12.1744	21.9834	20.7925	4.71004	4.89e-07
	PFICI_06068			0.287716	0.177701	0.139725	0.201714	0.0844529	0.0678706	0.111392	0.0879051	-1.19829	0.284544	0.122554	0	0.178284	0.10028	-1.00828	0.513254
	PFICI_06069			6.60287	6.79683	10.2239	7.87453	6.31998	4.23255	6.48351	5.67868	-0.471637	0.273343	1.63045	0.245582	1.64872	1.17492	-2.74463	0.000265725
	PFICI_06070			14.732	5.75214	9.86807	10.1174	8.94673	2.39668	1.63897	4.32746	-1.22525	0.0809218	7.21283	12.6024	1.16699	6.99407	-0.532634	0.516688
	PFICI_06071			4.81659	4.40718	10.8292	6.68431	7.46174	3.47174	3.4533	4.79559	-0.47907	0.437965	8.35857	4.12032	1.84413	4.77434	-0.485477	0.580288
	PFICI_06072			16.7238	10.1123	13.1574	13.3312	17.5073	17.3803	14.2625	16.3834	0.297426	0.423597	26.236	32.014	29.5525	29.2675	1.13449	0.00113864
	PFICI_06073			50.1275	54.034	52.0556	52.0724	66.6287	78.0882	66.5218	70.4129	0.435322	0.168175	84.9382	109.631	129.277	107.948	1.05175	0.00191159
	PFICI_06074			26.8426	18.5796	22.4753	22.6325	19.358	21.5616	22.6959	21.2052	-0.0939789	0.724325	21.3561	8.70986	16.479	15.515	-0.544732	0.285881
	PFICI_06075			6.30369	5.07824	11.7571	7.71301	5.93306	6.70768	5.92446	6.1884	-0.317729	0.404278	0.778286	0.234455	0	0.33758	-4.51399	1.69e-08
	PFICI_06076			51.9494	31.2239	56.4394	46.5376	39.1449	42.562	31.7213	37.8094	-0.299651	0.33744	3.96029	1.78952	2.00234	2.58405	-4.17069	4.94e-15
6	PFICI_06344	40	T1PKS	0	0	0	0	0	0	0	0	NA	NA	0	0	1.43629	0.478764	2.10739	0.599504
	PFICI_06345			6.6126	12.4792	18.7326	12.6081	7.68306	10.3992	13.8673	10.6498	-0.243523	0.606876	0.782408	0.471393	1.26588	0.839895	-3.908	3.32e-05
	PFICI_06346			4.04294	6.58936	5.72655	5.45295	4.45018	4.17246	1.52178	3.38147	-0.689384	0.239156	0.478364	0	0	0.159455	-5.09582	0.000221976
	PFICI_06347			0	5.0836	5.32959	3.47106	1.208	2.91242	1.06222	1.72755	-1.00665	0.504995	0	0	0	0	-3.68472	0.170034
	PFICI_06348			2076.73	451.493	993.1	1173.77	752.785	416.338	69.8424	412.988	-1.50698	0.0248892	33.8331	36.6222	17.628	29.3611	-5.3211	2.14e-23
	PFICI_06349			190.464	220.303	257.761	222.843	283.289	142.216	83.5847	169.697	-0.393067	0.331797	2999.08	3137.74	3080.99	3072.6	3.78537	2.32e-39
	PFICI_06350			27.7099	2.91722	20.3892	17.0055	16.637	5.19958	5.48598	9.10752	-0.900868	0.189848	1.78836	3.77114	1.08504	2.21485	-2.94072	0.000191995
	PFICI_06351			2.1362	1.8218	1.39165	1.78322	1.18525	0.73744	0.638777	0.853822	-1.06247	0.338417	0.221933	0.0445708	0.0598454	0.108783	-4.03496	0.000322759
	PFICI_06352			17.1446	1.72178	6.7691	8.54515	9.81934	1.97283	3.23788	5.01002	-0.770289	0.325474	0	0.715426	0.480303	0.398576	-4.42218	0.000253704
	PFICI_06353			83.8714	8.73053	93.8182	62.14	28.3529	29.4549	20.6747	26.1608	-1.24811	0.0531254	0.669016	3.2246	3.24727	2.38029	-4.70631	1.21e-07
	PFICI_06354			1.08148	0.278312	2.18835	1.18271	1.78563	0.159447	0.348919	0.764664	-0.629202	0.563783	0	0	0	0	-4.74637	0.0165238
	PFICI_06355			251.004	19.124	136.613	135.58	109.065	74.3627	96.9232	93.4502	-0.536879	0.375613	28.6233	26.0369	12.7127	22.4576	-2.59387	0.000119732
	PFICI_06356			102.955	13.0149	83.3304	66.4333	30.1538	24.7657	31.7595	28.893	-1.20119	0.0361008	14.1051	11.9747	7.77991	11.2866	-2.5573	6.35e-05
	PFICI_06357			27.0229	1.73855	12.0752	13.6122	11.9806	7.80218	6.53884	8.77388	-0.633617	0.347303	0.999179	3.61197	0.646642	1.7526	-2.95734	0.000883072
	PFICI_06358			100.059	28.1984	66.0497	64.769	35.1257	24.8277	35.5383	31.8306	-1.02489	0.0197839	7.36956	6.16678	6.29293	6.60975	-3.29264	6.42e-11
	PFICI_06359			31.9251	2.89967	48.6397	27.8215	35.4854	24.0879	21.8119	27.1284	-0.0363953	0.936488	4.3329	3.61458	1.07851	3.00867	-3.209	0.000156993
7	PFICI_08382	52	NRPS	5.2865	19.0463	8.55768	10.9635	7.37074	4.67645	2.72895	4.92538	-1.1544	0.0725038	8.25663	4.52231	5.46491	6.08128	-0.850258	0.23933
	PFICI_08383			25.8998	59.5346	40.0608	41.8317	28.1061	32.878	43.9049	34.963	-0.258768	0.43528	40.2019	38.585	32.3959	37.0609	-0.174697	0.671821
	PFICI_08384			71.5263	129.087	48.4945	83.036	22.8355	21.0908	24.2754	22.7339	-1.86889	7.96e-06	1.97838	1.19195	1.06696	1.41243	-5.87749	2.32e-19
	PFICI_08385			21.5527	33.078	28.4313	27.6873	12.8459	12.5379	12.9003	12.7614	-1.11744	0.00314294	10.8352	8.46775	9.01734	9.4401	-1.55235	0.000145552
	PFICI_08386			2.54996	1.8374	18.1624	7.51659	28.0682	14.5869	13.3277	18.6609	1.31187	0.0705181	5.79289	1.30881	0.878672	2.66012	-1.49859	0.119371
	PFICI_08387			0.767999	0	0.621611	0.463203	0.375716	0.905832	0	0.427183	-0.116793	0.930182	0.363481	0.218994	0	0.194158	-1.25441	0.569329
	PFICI_08388			8.35169	7.36888	3.37989	6.36682	3.93984	5.98071	5.00411	4.97489	-0.35591	0.566896	11.8582	14.7991	11.6484	12.7686	1.00395	0.108697
	PFICI_08389			300.792	513.707	223.4	345.967	193.199	208.629	216.243	206.024	-0.747823	0.0313768	442.736	392.288	417.569	417.531	0.271251	0.449546
	PFICI_08390			11.0734	34.196	29.3893	24.8862	26.2674	41.4602	58.159	41.9622	0.753743	0.131445	37.4781	22.6903	15.9727	25.3804	0.028367	0.928519
8	PFICI_08467	53	HR-PKS	6.64478	7.81711	28.9399	14.4673	14.1638	10.6364	5.3085	10.0362	-0.527576	0.371853	31.4486	52.5116	33.8	39.2534	1.44002	0.0114634
	PFICI_08468			7.25005	3.73151	9.16894	6.71684	1.99509	3.74116	3.80103	3.17909	-1.07917	0.0872984	58.547	75.9747	67.1403	67.2207	3.32305	2.46e-13
	PFICI_08469			1.09745	1.69453	1.48044	1.42414	2.28177	1.40228	2.12443	1.93616	0.443106	0.537599	145.693	253.009	233.62	210.774	7.20946	5.15e-55
	PFICI_08470			556.316	384.871	198.092	379.76	225.767	159.246	189.78	191.598	-0.987006	0.0113726	451.363	251.34	592.656	431.786	0.185231	0.66979
	PFICI_08471			0.874185	5.29332	1.5816	2.58303	0.52829	0.181954	0.364993	0.358412	-2.84937	4.49e-05	0.0365062	0	0.236258	0.0909215	-4.8283	5.23e-07
	PFICI_08472			225.341	160.988	229.574	205.301	172.764	142.479	138.894	151.379	-0.439578	0.102036	391.582	412.387	663.814	489.261	1.25286	0.000380313
	PFICI_08473			20.9755	33.8269	63.382	39.3948	61.5689	63.0868	61.3573	62.0043	0.654364	0.148288	32.7602	40.6716	36.1389	36.5236	-0.109177	0.831925
	PFICI_08474			14.2686	14.408	13.5286	14.0684	14.5591	14.7457	15.0819	14.7956	0.0727086	0.902113	17.0756	18.2508	19.3547	18.227	0.373623	0.251132
	PFICI_08475			2.35974	1.07958	22.0705	8.50328	29.8224	37.2645	36.882	34.6563	2.02703	0.00796169	72.2213	37.9053	6.62547	38.9174	2.19432	0.110997
	PFICI_08476			16.3178	4.07203	45.6258	22.0052	131.355	102.064	81.3626	104.927	2.25347	0.000259356	110.929	59.6428	86.8983	85.8235	1.96353	0.00215115
	PFICI_08477			14.2043	30.5427	24.782	23.1763	16.909	28.1087	32.181	25.7329	0.150963	0.788285	14.3416	5.67044	5.43838	8.48348	-1.44992	0.00892487
	PFICI_08478			11.0982	10.5454	20.7294	14.1243	20.6734	21.1453	19.4639	20.4275	0.532333	0.198263	37.1721	33.5937	32.6858	34.4839	1.28774	0.00201256
	PFICI_08479			0	2.81827	0.738663	1.18565	2.34394	1.61461	2.35551	2.10469	0.827931	0.482622	7.77467	6.24554	9.95828	7.99283	2.75303	0.0033248
	PFICI_08480			2.19182	1.25345	13.0096	5.48495	6.07618	4.88313	4.87148	5.27693	-0.0557812	0.918748	1.38313	0.208331	0	0.530488	-3.37009	0.00394777
9	PFICI_09660	58	NRPS	32.3469	50.6252	24.044	35.6721	9.20408	16.1563	15.7607	13.707	-1.37988	0.000945009	0.702976	2.82357	1.51649	1.68101	-4.40739	2.93e-13
	PFICI_09661			22.9496	12.2494	33.7105	22.9698	21.8308	17.5443	10.9693	16.7815	-0.452871	0.357963	134.564	93.0708	198.189	141.941	2.62748	6.7e-08
	PFICI_09662			2.57011	3.17474	4.16045	3.30177	6.78961	5.75961	6.96529	6.50484	0.978274	0.146782	0	0.439718	0	0.146573	-4.49355	0.00867162
	PFICI_09663			2.48499	0.170533	3.21812	1.95788	0.850984	1.80743	0.267246	0.975221	-1.00549	0.239736	0.940883	0.425154	0.190286	0.518774	-1.91611	0.0456436
	PFICI_09664			25.3919	8.47713	47.7695	27.2128	22.6619	36.6269	24.3553	27.8814	0.0350131	0.978045	3.65399	1.17413	0.788254	1.87212	-3.86154	2.78e-07
	PFICI_09665			14.4498	2.06587	25.6651	14.0602	5.00722	9.94179	3.36696	6.10532	-1.20348	0.0998323	0.284951	0	0	0.0949837	-7.20973	2.83e-06
	PFICI_09666			15.1589	6.15957	41.6517	20.9901	8.78206	12.4686	4.63335	8.62801	-1.28261	0.0453656	1.69922	0	0.458203	0.71914	-4.86729	5.09e-07
	PFICI_09667			5.74416	0.709548	10.9723	5.80866	3.03493	6.09756	3.11346	4.08198	-0.508935	0.477093	1.63117	0	0	0.543723	-3.41726	0.00501537
	PFICI_09668			1.55933	2.24719	10.6017	4.80273	1.37312	5.33362	1.20741	2.63805	-0.864382	0.311411	0	0	0	0	-6.55997	2.82e-05
	PFICI_09669			0	1.99803	14.1393	5.37912	3.13358	12.8205	1.75345	5.9025	0.133955	0.910704	0.826784	0	0	0.275595	-4.28675	0.136708
	PFICI_09670			1.39089	4.29523	14.0721	6.58608	7.39979	17.8405	7.62865	10.9563	0.734272	0.324375	0	0.594913	0	0.198304	-5.05363	0.000374254
10	PFICI_10982	67	HR-PKS	11.921	45.1805	10.5259	22.5425	9.14554	11.1845	10.1397	10.1566	-1.15023	0.0506288	63.4729	33.8382	131.325	76.212	1.75737	0.00525483
	PFICI_10983			5.22391	3.39623	5.5634	4.72784	3.63165	4.8643	6.20936	4.90177	0.0521207	0.972309	7.80754	10.1135	10.4215	9.44751	0.998751	0.0569978
	PFICI_10984			1.80622	0.61976	4.38581	2.2706	9.7199	9.58673	5.43894	8.24852	1.86106	0.0236038	3457.03	4544.2	4618.84	4206.69	10.8554	5.57e-89
	PFICI_10985			1.20137	0.695619	0.54696	0.814648	0.881587	0.708488	0.290699	0.626924	-0.377886	0.554901	0.852879	1.0277	1.03493	0.971835	0.254535	0.701674
	PFICI_10986			29.0695	17.3241	6.60451	17.666	9.35605	9.92508	5.92342	8.40152	-1.07226	0.0603564	0	0.436269	1.75734	0.731204	-4.59456	2.72e-06
	PFICI_10987			7.63286	14.9999	1.40408	8.01228	1.86705	1.67096	0.85818	1.4654	-2.45092	0.000192325	2.46307	2.07757	1.52762	2.02275	-1.98589	0.00271494
	PFICI_10988			0	0	0	0	0	0	0	0	NA	NA	0	0	0	0	NA	NA
	PFICI_10989			1.54614	6.18941	3.19811	3.64455	2.89951	2.53282	3.21471	2.88235	-0.338497	0.518802	2.07333	3.23312	3.94648	3.08431	-0.240794	0.718674
	PFICI_10990			10.2132	9.34506	13.0426	10.867	10.9921	11.1092	10.9837	11.0283	0.0212677	0.966511	28.8412	30.8701	27.8936	29.2016	1.4261	0.00011703
	PFICI_10991			42.0902	69.9891	69.445	60.5081	72.8607	77.012	87.3971	79.0899	0.386366	0.293165	96.1551	103.863	154.333	118.117	0.965015	0.011646
	PFICI_10992			85.7762	89.4353	50.6141	75.2752	56.0408	37.3678	29.6381	41.0156	-0.876003	0.0172922	129.45	170.897	347.375	215.907	1.52017	0.00051203
	PFICI_10993			58.8637	34.5239	59.2777	50.8884	77.3499	70.639	59.6239	69.2043	0.443524	0.245313	46.648	86.0714	136.795	89.8382	0.819992	0.084543
	PFICI_10994			0.498267	0	0	0.166089	0.914097	0.881538	1.1253	0.973644	2.55144	0.0934628	0.353732	0	0	0.117911	-0.494262	0.915602
11	PFICI_11327	70	Other	26.6316	38.5196	21.7127	28.9546	23.537	16.68	27.6581	22.625	-0.355874	0.269451	26.6346	22.1999	22.2163	23.6836	-0.289905	0.431858
	PFICI_11328			109.728	100.75	74.0106	94.8293	63.1241	56.9212	52.2284	57.4246	-0.723665	0.0130608	120.695	139.93	210.835	157.153	0.728768	0.0409097
	PFICI_11329			552.703	801.842	659.483	671.343	484.462	582.247	571.993	546.234	-0.297531	0.233669	894.037	1006.91	1084.49	995.146	0.567859	0.0571018
	PFICI_11330			34.1182	34.8924	40.5258	36.5121	33.328	34.7539	31.0214	33.0344	-0.144404	0.517104	36.332	43.2107	49.8762	43.1397	0.24064	0.454416
	PFICI_11331			38.2015	12.9685	25.3281	25.4994	15.6568	13.7809	13.7673	14.4017	-0.824225	0.0430139	3.89493	2.78122	2.80077	3.15897	-3.01293	6.54e-09
	PFICI_11332			5.96003	12.3929	2.31551	6.88949	4.63601	2.46039	3.23046	3.44229	-1.00103	0.075068	2.28483	3.46696	1.64298	2.46493	-1.48285	0.0212741
	PFICI_11333			10.7397	3.61806	14.2242	9.52733	17.4815	22.916	20.5378	20.3118	1.09217	0.0226035	6.51537	5.17824	5.38285	5.69216	-0.743097	0.190324
	PFICI_11334			20.1644	35.7332	23.9649	26.6208	17.7003	17.2354	14.4937	16.4765	-0.692149	0.0320906	21.8353	16.8129	18.0305	18.8929	-0.494714	0.190671
	PFICI_11335			52.5582	48.5532	39.9222	47.0112	46.8753	41.0888	40.9575	42.9739	-0.129545	0.546381	50.9936	54.7597	88.541	64.7648	0.462204	0.182377
	PFICI_11336			75.6945	100.916	77.7301	84.7802	65.0893	72.5641	92.7369	76.7968	-0.14268	0.555758	73.6226	65.8935	78.1342	72.5501	-0.224749	0.504079
12	PFICI_11749	71	Other	0	0	0.486749	0.16225	0	0	0	0	-3.179	0.358254	9.49925	16.5908	14.5057	13.5319	6.38201	2.28e-12
	PFICI_11750			0	0	0	0	0	0	0	0	NA	NA	5.2999	3.19313	7.37439	5.28914	7.68171	1.05e-08
	PFICI_11751			0	0	0	0	0	0	0	0	NA	NA	0.942083	2.64878	1.01615	1.53567	4.33725	0.0343659
	PFICI_11752			1.3582	1.3981	1.37414	1.37682	2.49169	0	0.219099	0.903597	-0.607584	0.604765	0	0	0.780022	0.260007	-2.40471	0.128489
	PFICI_11753			0.952731	3.43251	7.71131	4.03219	0.699134	3.37116	3.68858	2.58629	-0.640679	0.469372	0	0	0	0	-5.69521	0.000830814
	PFICI_11754			12.4657	3.46808	8.72617	8.21999	6.18081	5.56328	6.08711	5.94373	-0.467768	0.359497	1.19591	0.288209	1.16094	0.881686	-3.2208	0.000201119
	PFICI_11755			1.36653	0.93778	2.02777	1.44402	1.33705	1.07452	1.76354	1.3917	-0.0532443	0.898822	2.42533	0.584494	2.09281	1.70088	0.236184	0.79733
	PFICI_11756			40.2027	73.5074	67.5958	60.4353	18.7441	15.5221	18.1302	17.4655	-1.79088	0.00030243	33.981	31.351	23.854	29.7287	-1.02354	0.121262
	PFICI_11757			0	0	0.207204	0.0690679	0	0	0.330374	0.110125	0.673053	0.928317	1.81741	1.75195	0	1.18978	4.10654	0.0555108
	PFICI_11758			0	0	0	0	0	0	0	0	NA	NA	207.793	188.479	225.913	207.395	11.7171	1.47e-21
	PFICI_11759			3.24444	3.06143	6.56504	4.2903	0.992014	2.87004	3.14027	2.33411	-0.878207	0.170562	9.59711	8.55759	12.7325	10.2957	1.2629	0.0236172
	PFICI_11760			16.8825	21.4515	16.6536	18.3292	18.9702	21.9347	13.1064	18.0038	-0.0258428	0.862836	35.3941	43.3261	29.693	36.1377	0.979363	0.00727066
	PFICI_11761			7.73596	5.59577	4.23069	5.85414	4.75624	4.80878	4.31718	4.6274	-0.339256	0.41498	3.85921	3.93484	6.24394	4.67933	-0.323155	0.552612
	PFICI_11762			20.4592	20.0177	17.5432	19.34	20.2161	20.5472	15.1622	18.6418	-0.053046	0.778855	28.9052	51.119	61.6576	47.2273	1.28803	0.000959701
	PFICI_11763			8.9812	11.2789	10.5405	10.2669	11.5994	11.3346	10.4894	11.1411	0.117899	0.785043	9.18141	12.0622	9.69694	10.3135	0.00653891	0.962917
13	PFICI_12923	7	HR-PKS	38.8319	13.4136	30.7974	27.681	20.8458	20.4414	20.18	20.4891	-0.434039	0.266616	42.7392	30.9891	23.3491	32.3591	0.225279	0.613807
	PFICI_12924			0	0	0	0	0	0.285107	0	0.0950357	1.74205	0.663475	0.114404	0	0	0.0381347	NA	NA
	PFICI_12925			0	0	0	0	0	0	0	0	NA	NA	0.0530599	0.063936	0	0.0389986	1.6518	0.683286
	PFICI_12926			2.51543	3.62505	5.9043	4.01493	4.79928	7.86223	4.70704	5.78951	0.528068	0.360805	4.46442	4.94917	7.80097	5.73819	0.515221	0.40976
	PFICI_12927			0	0	0	0	4.94831	4.54482	1.24319	3.57877	4.38558	0.0150164	0	0	0	0	NA	NA
	PFICI_12928			0.144739	0	0	0.0482463	0	0.0426788	0	0.0142263	-1.76186	0.638408	0.0513768	0	0	0.0171256	-1.49426	0.778369
	PFICI_12929			0.861244	1.32982	1.74271	1.31126	3.79199	5.07906	4.7237	4.53158	1.78907	0.0284341	6.7256	3.68373	0	3.46978	1.4039	0.234043
	PFICI_12930			28.8367	23.6694	21.357	24.621	27.1081	27.7876	22.6206	25.8388	0.0696468	0.917495	34.5212	44.0158	43.2969	40.6113	0.72199	0.0300712
	PFICI_12931			6.50239	17.5413	8.89261	10.9788	7.56872	10.1818	11.2851	9.67854	-0.181856	0.637061	23.2402	29.1548	25.7542	26.0497	1.24655	0.00557164
	PFICI_12932			23.7702	31.2705	22.5078	25.8495	17.4431	27.6574	30.0247	25.0417	-0.0458046	0.798031	39.9398	49.8539	48.2804	46.0247	0.832271	0.0079193
14	PFICI_13697	10	NRPS	1.45305	1.49573	4.11629	2.35502	0.533138	2.14228	0.468799	1.04807	-1.168	0.351213	11.3471	13.673	10.8484	11.9562	2.34394	0.00543389
	PFICI_13698			7.59403	2.93142	11.5248	7.35007	7.31411	7.55742	7.04397	7.30517	-0.00884072	0.93778	9.43459	10.5564	13.0839	11.025	0.584945	0.368174
	PFICI_13699			43.3493	46.9365	12.2153	34.167	7.30465	10.2258	15.747	11.0925	-1.62302	0.00206941	44.9083	48.0704	46.1032	46.3606	0.440296	0.356038
	PFICI_13700			90.6	48.8618	62.4539	67.3053	108.792	92.1604	89.0899	96.6808	0.522511	0.136543	162.952	204.698	398.58	255.41	1.92402	5.8e-06
	PFICI_13701			1.50171	1.23666	29.9005	10.8796	4.62833	6.37639	7.55817	6.18763	-0.814169	NA	0.852879	1.0277	1.03493	0.971835	-3.48477	NA
	PFICI_13702			2.16746	2.47904	49.9008	18.1824	10.7803	8.66356	11.4995	10.3144	-0.817881	NA	0.341941	1.2361	0.276619	0.618219	-4.87828	NA
	PFICI_13703			108.892	113.372	94.1795	105.481	110.957	78.8955	87.1272	92.3264	-0.192167	0.451267	17.6697	19.6947	30.0178	22.4607	-2.2315	8.93e-09
	PFICI_13704			1.99307	1.53871	5.44445	2.99208	3.47357	1.17538	3.37589	2.67495	-0.161637	0.778235	0	0	0	0	-6.20096	6.7e-05
	PFICI_13705			0.301037	0	6.0914	2.13081	1.10453	1.77532	0.776992	1.21895	-0.805767	0.506121	4.06055	2.5752	2.42042	3.01872	0.502535	0.673946
	PFICI_13706			2.62723	0	5.31613	2.64779	1.92791	0	0	0.642638	-2.04271	0.304464	0	1.12372	3.01766	1.38046	-0.939636	0.605905
	PFICI_13707			2.2042	3.81516	6.33341	4.11759	2.66885	2.33981	0.853374	1.95401	-1.07536	0.176815	2.03426	0.188557	1.13929	1.1207	-1.87739	0.0453959
	PFICI_13708			4.33493	3.65095	9.25007	5.74532	9.83236	10.4582	11.6973	10.6626	0.892104	0.103245	13.9885	2.35982	7.69504	8.01446	0.480218	0.5153
	PFICI_13709			10.3036	1.71993	16.4538	9.49245	14.5089	14.2877	12.3986	13.7317	0.532662	0.402322	18.9788	13.1021	24.949	19.01	1.00191	0.121148
	PFICI_13710			4.17824	10.4836	13.316	9.32595	14.5639	11.5503	9.43624	11.8501	0.345581	0.522852	5.37631	6.70173	4.79917	5.62574	-0.729208	0.208703
	PFICI_13711			0.957995	2.46534	1.93848	1.78727	1.93324	1.83613	2.3181	2.02916	0.18312	0.835177	3.57055	2.86829	2.47582	2.97155	0.733457	0.320706
	PFICI_13712			0	0	1.25309	0.417696	1.13609	0.608681	0.665993	0.803589	0.944003	0.643441	3.29729	0.441463	0.592755	1.44384	1.78938	0.365442
	PFICI_13713			3.42231	0	4.15498	2.52576	2.0928	2.35463	2.94439	2.46394	-0.0357512	0.942806	0.809861	0.487933	0	0.432598	-2.54562	0.154493
	PFICI_13714			6.57084	6.76386	9.30715	7.54728	5.82636	5.65112	7.59653	6.358	-0.247384	0.518893	1.7493	1.17104	1.25789	1.39274	-2.43803	0.00028153
	PFICI_13715			0	0	0	0	0	0	0.198381	0.066127	NA	NA	0	0	0	0	NA	NA
15	PFICI_15215	14	HR-PKS	7.40371	4.30764	15.372	9.0278	25.9839	33.7908	28.2486	29.3411	1.70048	0.000361097	72.671	37.4501	12.9408	41.0206	2.1839	0.00057492
	PFICI_15216			11.2425	12.511	6.88613	10.2132	13.1553	17.5607	21.567	17.4277	0.770944	0.0845	621.894	435.118	164.73	407.247	5.3174	6.56e-27
	PFICI_15217			34.4655	51.7087	22.7008	36.2917	19.0454	25.592	26.1109	23.5828	-0.621904	0.0840233	53.3935	43.8072	36.3819	44.5275	0.29506	0.434513
	PFICI_15218			7.04693	6.59449	2.5926	5.41134	2.11548	3.58912	1.86019	2.5216	-1.10165	0.082799	3.86579	2.74012	1.83958	2.81516	-0.942766	0.214561
	PFICI_15219			210.29	456.67	144.079	270.346	143.486	88.1163	99.984	110.529	-1.29039	0.00402735	271.08	190.938	241.541	234.519	-0.205101	0.672376
	PFICI_15220			60.7227	34.8995	57.7493	51.1238	41.5889	23.5751	30.3662	31.8434	-0.683001	0.0630442	74.3623	97.8296	136.006	102.733	1.00683	0.0118529
	PFICI_15221			2.88341	2.12115	2.42906	2.47787	1.11591	0.936983	0.987237	1.01338	-1.28993	0.558321	0.919064	0.453049	0.270361	0.547491	-2.1782	0.0561742
	PFICI_15222			0.328404	0.338051	1.06323	0.57656	0.240989	0.193671	0.847627	0.427429	-0.431786	0.747234	0	0	0	0	-3.42933	0.186186
	PFICI_15223			36.2094	11.0244	142.41	63.2146	30.3136	23.1585	19.7447	24.4056	-1.37304	0.0422567	0.724111	1.74508	2.92891	1.79937	-5.1347	1.18e-09
	PFICI_15224			15.1047	8.72228	13.1202	12.3157	7.84	12.1667	10.222	10.0762	-0.289545	0.463818	48.9083	50.7395	42.3156	47.3211	1.94198	1.22e-06
	PFICI_15225			1810.4	1182.79	1323.36	1438.85	1042.84	826.477	678.498	849.272	-0.760619	0.0111007	1363.6	1100.04	1543.86	1335.84	-0.107175	0.762549
	PFICI_15226			19.4758	16.8143	13.221	16.5037	9.22046	11.115	6.48619	8.94056	-0.884352	0.0634567	16.5024	16.6604	15.8755	16.3461	-0.0138416	0.99866
	PFICI_15227			1092.57	450.206	708.993	750.589	763.15	423.281	262.702	483.045	-0.635866	0.143677	707.427	465.19	701.203	624.606	-0.265075	0.519807
	PFICI_15228			14.5733	14.3657	22.7912	17.2434	16.3131	25.9288	22.1542	21.4654	0.315967	0.405883	63.566	56.0998	45.252	54.9726	1.67267	2.16e-06

## Sheet: Co-regulation (-)
Supplementary Data 4 - RNA-seq data for regulated BGCs in P. fici.
Co-regulation (-)
No.	Gene ID	Cluster Number	Type	P. fici CK_1_fpkm	P. fici CK_2_fpkm	P. fici CK_3_fpkm	P. fici CK_mean	ΔcsdA_1_fpkm	ΔcsdA_2_fpkm	ΔcsdA_3_fpkm	ΔcsdA_mean	Log2foldchange	p value	ΔrsdA_1_fpkm	ΔrsdA_2_fpkm	ΔrsdA_3_fpkm	ΔrsdA_mean	Log2foldchange	p value
1	PFICI_01582	22	HR-PKS	66.3939	58.5808	20.6425	48.5391	6.18682	10.8142	6.25623	7.75242	-2.64643	3.67e-08	53.569	15.5063	7.50503	25.5268	-0.927136	0.158421
	PFICI_01583			0	0	0	0	0	0	2.43232	0.810774	1.27989	0.751365	0	0	0	0	NA	NA
	PFICI_01584			0.546419	0	2.6536	1.06667	2.80682	2.57794	4.93618	3.44031	1.68942	0.148726	5.43083	7.01147	11.2972	7.91317	2.89114	0.00674731
	PFICI_01585			2.95563	1.95586	2.22138	2.37763	1.23937	1.86754	1.08981	1.39891	-0.765221	0.227332	0.749385	1.08359	0.242491	0.691822	-1.78105	0.0563035
	PFICI_01586			2.33511	1.1094	0.290772	1.2451	0.527247	0	0.695429	0.407559	-1.61118	0.15141	0	0	0.618954	0.206318	-2.59332	0.0721186
	PFICI_01587			0	0	0	0	0	0	0	0	NA	NA	0	0	0	0	NA	NA
	PFICI_01588			0.0572898	0	0.0463698	0.0345532	0.126121	0.439216	0.184835	0.250057	2.85537	0.0616569	0.0813429	0.0980165	0.0658036	0.081721	1.24189	0.558943
	PFICI_01589			2.25516	0.386902	2.33234	1.65813	3.40171	3.91596	3.71878	3.67882	1.14968	0.0595432	0.444721	0	0	0.14824	-3.48355	0.00826285
	PFICI_01590			0	0	2.35217	0.784055	0	0	1.172	0.390666	-1.00502	0.650815	0	0	0	0	-3.73043	0.22525
	PFICI_01591			9.49364	9.30716	8.78178	9.1942	13.6015	13.5081	15.1689	14.0928	0.616165	0.067028	5.77695	4.38292	2.59631	4.25206	-1.11256	0.020198
	PFICI_01592			1.06597	2.19456	0.862782	1.37444	3.91114	8.80093	6.19046	6.30084	2.19671	0.0534774	0	0	0	0	-2.96551	0.302761
	PFICI_01593			10.0916	18.816	19.7265	16.2114	22.4956	25.602	34.2786	27.4588	0.760262	0.0548239	1.75727	0.977295	0	0.911521	-4.15259	9.47e-10
	PFICI_01594			2.40088	3.70712	1.94325	2.68375	1.76182	1.88785	3.873	2.50756	-0.0979681	0.869513	0.284074	0.342304	0	0.208793	-3.68411	0.017567
2	PFICI_02299	24	NRPS	295.942	181.065	132.924	203.31	179.852	103.733	84.453	122.679	-0.72879	0.0733749	111.854	131.93	160.865	134.883	-0.591977	0.14536
	PFICI_02300			0	0	2.19291	0.730968	4.9704	0	1.74823	2.23954	1.61532	0.491781	0	4.63536	0	1.54512	1.07984	0.728118
	PFICI_02301			1.25046	0	0	0.41682	0	0	0	0	NA	NA	0.887732	0	0	0.295911	-0.494262	0.985206
	PFICI_02302			1.36176	2.10264	2.20439	1.88959	0.499643	0	0	0.166548	-3.50407	0.0454478	5.3171	4.65963	1.56413	3.84695	1.02564	0.340614
	PFICI_02303			0.160553	0.991615	1.16955	0.773906	2.59197	2.65114	3.41876	2.88729	1.89949	0.00842029	6.26893	1.92282	6.08562	4.75912	2.62046	0.00096023
	PFICI_02304			0.774094	1.79288	4.38581	2.31759	4.9704	7.30417	7.1178	6.46412	1.47983	0.0169587	7.14413	2.64878	8.66904	6.15398	1.40889	0.0547269
	PFICI_02305			3.20746	0.600305	2.83209	2.21329	2.78164	3.26722	3.76301	3.27063	0.563377	0.459663	0	0.74831	0	0.249437	-3.14944	0.0342659
	PFICI_02306			2.50092	0	0	0.83364	0.333677	0.26816	0.733524	0.44512	-0.905229	0.547249	0	0.194491	1.30572	0.50007	-0.737295	0.691373
	PFICI_02307			0.222875	1.72067	1.71374	1.21909	2.28971	1.77441	1.0786	1.71424	0.491759	0.530121	1.58225	2.57388	0.511994	1.55604	0.35207	0.668816
	PFICI_02308			1.00812	2.07547	4.6238	2.56913	2.46594	3.36898	2.16835	2.66775	0.0543449	0.986911	1.19282	3.73704	2.31588	2.41525	-0.0891115	0.911456
	PFICI_02309			16.7486	15.5503	12.2271	14.842	20.0021	15.3	11.443	15.5817	0.0701666	0.937608	0.233142	0	0.377208	0.20345	-6.18887	5.54e-08
	PFICI_02310			0	0.368783	0.289971	0.219584	3.94346	2.74661	0.693513	2.46119	3.48651	0.0156553	1.27168	0	0	0.423894	0.948928	0.703696
	PFICI_02311			4.93285	2.30807	6.53335	4.59142	11.1885	6.08261	6.36597	7.87904	0.77908	0.231649	5.73047	1.53447	2.57542	3.28012	-0.485194	0.592322
	PFICI_02312			3.11758	2.29226	10.9946	5.46814	6.53642	4.59638	3.87964	5.00414	-0.127926	0.800979	14.8604	13.3346	9.208	12.4677	1.18907	0.0537025
	PFICI_02313			0.154819	1.35462	2.0676	1.19234	2.72662	2.41951	2.59838	2.5815	1.11441	0.197405	4.12162	2.78122	3.11196	3.33827	1.4853	0.0314441
	PFICI_02314			0	0	0	0	0	0	0	0	NA	NA	0	0	0	0	NA	NA
	PFICI_02315			0.288354	0	0	0.0961181	0.846401	0	0.186065	0.344155	1.84018	0.47423	0	0.493342	0.331207	0.27485	1.51576	0.614579
	PFICI_02316			6.79795	7.91039	11.0044	8.57091	13.0134	13.2471	12.9687	13.0764	0.609446	0.150594	1.04914	0.505676	1.35795	0.970921	-3.14202	1.79e-05
	PFICI_02317			0	1.2558	3.55473	1.60351	1.79046	4.31672	1.88927	2.66549	0.733167	0.460695	2.25181	0	0	0.750603	-1.09511	0.529717
	PFICI_02318			1.40213	1.44332	2.12789	1.65778	3.21536	3.10083	1.24402	2.52007	0.604211	0.378004	0	0.899585	0	0.299862	-2.46688	0.0532173
	PFICI_02319			0.937845	1.82352	2.53028	1.76388	1.75876	1.96651	2.01719	1.91415	0.117952	0.882555	0.369889	0	0.478764	0.282884	-2.64047	0.00529733
	PFICI_02320			366.921	105.182	348.985	273.696	403.313	254.733	234.263	297.436	0.120006	0.839863	331.927	382.749	591.273	435.316	0.66949	0.15853
3	PFICI_05084	35	Other	1922.85	1360.54	756.15	1346.51	522.927	577.551	543.736	548.071	-1.29679	0.000434258	515.32	497.214	652.369	554.967	-1.27875	0.00136736
	PFICI_05085			60.3912	56.7151	14.1953	43.7672	20.3976	15.8071	18.4699	18.2249	-1.26394	0.00895968	154.461	248.54	415.625	272.876	2.64032	6.57e-07
	PFICI_05086			0.859617	0.12641	0.0993951	0.361807	1.62207	1.08631	0.871639	1.19334	1.72171	0.0707852	3.66158	2.73132	4.23156	3.54149	3.29106	6.22e-05
	PFICI_05087			0.328404	0	0	0.109468	0.240989	0	0	0.0803297	-0.446501	0.880755	0	0	0	0	NA	NA
	PFICI_05088			3.52672	0.45379	0	1.32684	1.29399	0.519958	1.13783	0.983927	-0.431368	0.735652	0	0.377114	0	0.125705	-3.39988	0.159596
	PFICI_05089			0	0	0	0	0	0	0.788676	0.262892	2.60055	0.456663	0.520625	0.209114	0	0.243246	2.5639	0.465591
	PFICI_05090			0	0	0	0	0	0	0	0	NA	NA	0	0	0	0	NA	NA
	PFICI_05091			0.957995	0	0	0.319332	0.351498	0	0	0.117166	-1.4465	0.560032	0	0	0	0	-3.01922	0.405533
	PFICI_05092			0	0.198912	1.25123	0.48338	2.55241	1.3675	1.74563	1.88851	1.96602	0.060716	1.37183	3.47136	0.665858	1.83635	1.92561	0.118271
	PFICI_05093			0	0.872105	0	0.290702	0.155426	0	0.13667	0.0973653	-1.57806	0.483781	0.902191	0.362374	0.486561	0.583708	1.00571	0.547157
	PFICI_05094			0	0.554319	0	0.184773	0.197581	0.317573	0.173737	0.22963	0.313559	0.887753	0	0	0	0	-2.04327	0.612038
4	PFICI_05391	37	Other	23.2739	15.7615	26.1083	21.7146	21.4235	15.8926	7.11368	14.8099	-0.552101	0.192624	44.6403	58.506	90.7501	64.6321	1.57359	8.36e-05
	PFICI_05392			0	0	0	0	0	0	0	0	NA	NA	0.814625	3.92643	6.1507	3.63058	5.76765	0.000504197
	PFICI_05393			8.12799	2.09169	17.6216	9.28041	22.5798	11.8122	13.1117	15.8346	0.770819	0.228554	0	0	0	0	-7.61111	1.35e-07
	PFICI_05394			0.505531	3.12229	4.80777	2.81186	5.65728	3.35396	4.64836	4.5532	0.695354	0.299913	1.88417	2.70284	3.04845	2.54515	-0.143774	0.839822
	PFICI_05395			708.038	694.131	205.321	535.83	227.387	365.479	244.493	279.12	-0.940891	0.0386286	11793.6	14540.6	15332.1	13888.7	4.696	1.89e-25
	PFICI_05396			7.72894	5.18868	5.71175	6.20979	17.5081	28.9336	17.7805	21.4074	1.78549	6.82e-05	18.608	27.3091	44.7737	30.2303	2.28338	4.8e-06
	PFICI_05397			0.196151	0	0.793812	0.329987	2.15909	1.5038	1.13912	1.60067	2.27819	0.038765	0	0.83898	0	0.27966	-0.238738	0.912215
	PFICI_05398			0.12421	0.383576	0.603206	0.370331	0.455739	0.952263	0.920593	0.776198	1.06761	0.562034	2.46903	2.12509	1.42669	2.00694	2.43811	0.00507263
	PFICI_05399			0	0.166918	0.656231	0.274383	0	0.286885	0	0.0956282	-1.52068	0.480322	0.115117	0	0	0.0383725	-2.83805	0.351902
	PFICI_05400			0	0	0.331005	0.110335	0.6002	1.20588	0	0.602026	2.44794	0.371275	0	0	0.46973	0.156577	0.504981	0.985206
	PFICI_05401			1.01998	1.57492	2.06391	1.55294	1.87121	7.21824	4.93618	4.67521	1.59003	0.0805717	2.17233	1.30881	0.585781	1.35564	-0.196024	0.903456
	PFICI_05402			1.4291	0.980718	1.54226	1.31736	1.0487	1.68558	0.614763	1.11635	-0.238863	0.810467	0	0	0	0	-4.07675	0.0610647
	PFICI_05403			0	0	0	0	0	0	0	0	NA	NA	0.543083	0	0.878672	0.473918	2.83685	0.381804
	PFICI_05404			6.76829	9.45536	3.32604	6.51656	2.66074	4.56171	4.05538	3.75928	-0.793657	0.134528	15.9594	12.6137	15.2706	14.6146	1.16522	0.0180478
5	PFICI_07096	45	NR-PKS	102.371	113.616	53.9792	89.9888	46.4924	48.966	70.7899	55.4161	-0.69944	0.0553435	12.0732	7.98709	3.83011	7.96345	-3.49828	1.18e-12
	PFICI_07097			2.02567	3.12776	2.29538	2.48293	1.2635	1.79191	1.69922	1.58488	-0.647675	0.161737	0.719036	1.21299	0.814345	0.915458	-1.43948	0.0220594
	PFICI_07098			3.22814	3.79768	2.23956	3.08846	2.36887	2.44767	2.97571	2.59742	-0.249808	0.710678	0	0.394499	1.58909	0.661195	-2.22374	0.0724052
	PFICI_07099			4.4084	2.01684	5.5504	3.99188	5.03218	2.74422	3.79277	3.85639	-0.0498175	0.873319	3.3035	3.14262	1.40654	2.61755	-0.608851	0.41188
	PFICI_07100			2.22304	1.83067	2.3391	2.13094	5.38333	3.27751	5.4509	4.70391	1.1668	0.0468827	84.9067	136.161	199.166	140.078	5.56579	1.33e-36
	PFICI_07101			0.60319	0.641819	0.976433	0.740481	1.841	1.2806	1.93412	1.68524	1.02393	0.880001	531.207	674.097	722.206	642.503	9.33073	1.03e-129
	PFICI_07102			0	0	0	0	1.53232	1.33921	1.55543	1.47565	1	NA	33.5357	30.1856	25.8218	29.8477	6.8114	1.83e-13
	PFICI_07103			0.935596	0.96308	0.378631	0.759102	2.05968	1.93114	2.11297	2.0346	1.5072	0.20686	580.845	908.798	1320.19	936.611	9.22847	5.94e-42
	PFICI_07104			0	0	0	0	0.298535	0	0.0875027	0.128679	1.01152	0.442215	37.7383	51.1582	52.4913	47.1293	8.53238	6.8e-19
6	PFICI_07946	50	HR-PKS	418.056	54.8533	153.011	208.64	82.8627	69.9597	83.0964	78.6396	-1.40769	0.0124037	0.900724	3.79874	1.45731	2.05226	-6.66766	4.8e-18
	PFICI_07947			41.7375	14.4085	24.7185	26.9548	4.10861	1.50086	4.92652	3.512	-2.94018	3.87e-08	0	0	0.292317	0.0974391	-8.11183	9.22e-11
	PFICI_07948			10.6433	2.73899	7.26856	6.88361	14.4002	12.1612	17.3839	14.6484	1.08951	0.0397864	0.70837	1.99166	1.52812	1.40939	-2.2881	0.00505338
	PFICI_07949			0.507999	2.09169	1.85026	1.48332	4.84614	7.93901	4.753	5.84605	1.97864	0.0028396	0	0	0	0	-5.15256	0.00415516
	PFICI_07950			71.5488	96.8112	145.688	104.683	193.835	283.953	229.097	235.628	1.17049	0.00100947	3.51407	1.92472	3.10119	2.84666	-5.20061	1.84e-23
	PFICI_07951			0.394084	0	0.318968	0.237684	0.289187	0.697216	0.508576	0.498327	1.06805	0.587633	0	0	0	0	-1.88529	0.640965
	PFICI_07952			1.35232	0.464014	1.27698	1.0311	0.330786	2.9242	1.16347	1.47282	0.514391	0.612551	0.800036	0	0	0.266679	-1.95101	0.241913
	PFICI_07953			0	0	0.68797	0.229323	0	0.250633	0	0.0835444	-1.45677	0.72158	0.301713	0	0	0.100571	-1.18917	0.842003
	PFICI_07954			1.7226	1.48988	1.34503	1.51917	2.51757	3.69875	2.97473	3.06369	1.01199	0.0165076	5.86064	5.18182	4.80263	5.2817	1.79772	1.11e-05
	PFICI_07955			3.62587	2.48825	18.1954	8.10318	14.5454	27.5128	28.5436	23.5339	1.53818	0.0176828	3.43213	0.827128	1.11059	1.78995	-2.17857	0.0128271
	PFICI_07956			8.74271	0	41.5731	16.7719	12.8312	61.2261	45.1308	39.7294	1.24416	0.424153	0.775833	0	1.25525	0.677026	-4.63069	0.0031459
	PFICI_07957			0.263521	0	0.853167	0.372229	0.77351	3.26357	2.12551	2.05419	2.46431	0.0109127	0.18708	0.112714	0	0.0999315	-1.89718	0.341568
	PFICI_07958			2.13193	0	1.72556	1.28583	0	7.54365	8.25394	5.26587	2.03397	0.276924	0	0	0	0	-1.88529	0.640965
7	PFICI_09857	60	Terpene	174.445	197.089	22.7588	131.431	35.8378	44.0744	29.0062	36.3061	-1.85602	0.00158659	24.2958	35.1312	67.994	42.4737	-1.62967	0.0100944
	PFICI_09858			20.8076	19.634	12.3504	17.5974	25.9574	26.1782	23.4962	25.2106	0.518672	0.195848	54.6559	82.1757	105.159	80.6637	2.19656	8.46e-08
	PFICI_09859			2.02497	6.02175	6.92017	4.98896	28.7286	21.3628	16.9863	22.3592	2.16406	8.71e-06	61.8157	87.3822	116.553	88.5837	4.15023	1.91e-18
	PFICI_09860			4.9686	5.33693	9.96643	6.75732	31.0708	26.1167	17.5636	24.917	1.88261	1.19e-05	38.8007	57.2875	71.4614	55.8499	3.04703	2.98e-12
	PFICI_09861			69.6004	32.3874	47.0735	49.6871	51.9137	45.544	49.9553	49.1377	-0.0160416	0.884112	51.1709	77.6457	95.0563	74.6243	0.586774	0.144418
8	PFICI_12752	5	Other	93.74	139.644	95.3747	109.586	83.0789	78.4457	83.4891	81.6712	-0.424167	0.127233	84.1228	72.2834	44.3573	66.9212	-0.711532	0.0662251
	PFICI_12753			8.17911	5.89356	14.5642	9.54562	22.2074	10.1294	14.7775	15.7048	0.71829	0.261163	26.7101	15.3929	21.6076	21.2369	1.15366	0.0657867
	PFICI_12754			62.1514	62.3642	15.0069	46.5075	13.989	20.0205	28.9827	20.9974	-1.14725	0.0253584	36.8926	30.1578	19.7966	28.949	-0.68395	0.207346
	PFICI_12755			4.06399	0	0	1.35466	0.596448	0	1.04894	0.548462	-1.30447	0.534276	1.15405	0.695304	2.80077	1.55004	0.194371	0.920879
	PFICI_12756			116.541	99.7059	158.358	124.868	134.794	117.203	128.736	126.911	0.0234086	0.978792	86.845	89.7912	70.033	82.2231	-0.602792	0.0833798
	PFICI_12757			6.06441	2.08085	11.4531	6.53279	8.90037	13.5108	5.65231	9.3545	0.517963	0.498797	18.1778	16.1397	14.7052	16.3409	1.32272	0.0573179
	PFICI_12758			6.17545	8.22653	14.407	9.603	8.53021	10.283	10.3136	9.70892	0.0158259	0.965926	136.165	230.577	305.424	224.056	4.54423	1.49e-23
	PFICI_12759			0	0	0	0	0	0	0	0	NA	NA	316.04	443.824	433.028	397.631	13.0433	2.74e-26
	PFICI_12760			0	0	0	0	0.725717	0.291611	1.27628	0.764534	3.12019	0.179975	564.827	765.628	814.459	714.971	13.0367	3.02e-26
	PFICI_12761			0	1.02778	0.404067	0.477282	2.38121	2.79689	2.41598	2.53136	2.407	0.0128012	48.0227	53.1688	43.8661	48.3526	6.66261	3.42e-21
	PFICI_12762			0.462804	0	1.49836	0.65372	10.1884	7.64209	5.97261	7.93438	3.60137	0.000171186	94.2955	165.883	153.095	137.758	7.71925	6.37e-23
	PFICI_12763			0.713242	1.34602	3.1751	1.74479	2.52973	4.13614	4.52559	3.73048	1.09631	0.0729311	17.6378	30.812	29.6291	26.0263	3.89885	1.4e-13
	PFICI_12764			4.46242	7.87459	9.90677	7.4146	9.16893	13.2334	10.8596	11.0873	0.580471	0.168339	14.9348	14.8332	16.5483	15.4388	1.05812	0.0102252
	PFICI_12765			9.47368	54.0791	31.3687	31.6405	61.3038	36.0613	37.7896	45.0516	0.509805	0.413809	26.291	44.2048	51.4401	40.6453	0.361316	0.545757
	PFICI_12766			1.6256	2.09169	0.657872	1.45839	1.49112	1.19834	2.36011	1.68319	0.206827	0.850912	3.46216	11.4725	9.80268	8.24579	2.49928	0.00280655
	PFICI_12767			6.75991	12.2602	12.7666	10.5956	11.1022	11.7698	11.8395	11.5705	0.126992	0.831147	28.1086	19.2758	31.4277	26.2707	1.30999	0.00380462
	PFICI_12768			14.5477	10.4372	13.202	12.729	42.7017	24.698	29.5836	32.3278	1.34466	0.00122228	18.7778	24.5124	29.3685	24.2196	0.928057	0.0405161
	PFICI_12769			0.928913	0.9562	3.94723	1.94411	12.6106	18.4887	8.39151	13.1636	2.75937	1.03e-05	21.927	32.1827	36.2766	30.1288	3.95396	1.04e-11
	PFICI_12770			0	0	0	0	0.782227	0	1.03174	0.604657	2.6712	0.359121	61.6756	100.306	104.072	88.6847	9.91534	2.79e-15
	PFICI_12771			23.0789	24.8881	9.19167	19.0529	13.9787	11.234	7.09142	10.7681	-0.823253	0.0865162	22.3659	17.5491	32.8203	24.2451	0.34768	0.476478
9	PFICI_13205	8	Other	82.2525	89.2454	103.91	91.8026	76.6717	69.9749	79.2532	75.2999	-0.285887	0.225707	109.487	79.8709	134.054	107.804	0.231802	0.478048
	PFICI_13206			5.08567	6.7308	12.0549	7.95711	8.53021	11.7826	12.892	11.0683	0.476112	0.368963	5.15778	5.28276	1.25174	3.89742	-1.02972	0.162024
	PFICI_13207			0.505629	1.66554	2.04626	1.40581	2.59729	2.98187	2.87112	2.81676	1.00264	0.0824143	0.43075	0.259523	0.232308	0.307527	-2.19262	0.0189305
	PFICI_13208			0	0.143021	0	0.0476738	1.01957	0.573565	0.179306	0.590813	3.63143	0.0323379	0.295911	0.475422	0.159588	0.310307	2.70243	0.198581
	PFICI_13209			39.4314	14.8309	25.7778	26.68	38.9517	40.2475	30.5813	36.5935	0.455827	0.308841	42.5283	41.8399	52.2592	45.5425	0.771452	0.0767777
	PFICI_13210			9.78137	15.1031	10.436	11.7735	14.0293	13.1101	13.9141	13.6845	0.217002	0.623261	17.0445	24.9121	17.3632	19.7732	0.74801	0.0645705
	PFICI_13211			148.626	123.031	133.329	134.995	173.14	121.249	88.7103	127.7	-0.0801506	0.733171	170.14	205.545	320.799	232.161	0.78222	0.0286562
	PFICI_13212			78.755	56.5376	43.1692	59.4873	57.6254	41.2246	39.834	46.228	-0.363813	0.251649	55.1045	50.4793	43.2742	49.6193	-0.261678	0.48826
	PFICI_13213			184.872	85.3081	91.844	120.675	72.9772	80.4533	76.5108	76.6471	-0.654819	0.0888482	110.427	111.249	117.156	112.944	-0.0955155	0.840542
	PFICI_13214			14.6533	7.54186	24.2146	15.4699	24.194	25.5646	20.0923	23.2836	0.589851	0.255144	15.1706	18.8026	13.3245	15.7659	0.027342	0.958593
	PFICI_13215			0	0	0	0	0	0	0	0	NA	NA	0.353056	0	1.42805	0.593703	3.77007	0.150437
	PFICI_13216			0	0	0	0	0	0	0	0	NA	NA	0	0	0	0	NA	NA
