# Supplementary material for: Fungal secondary metabolism is governed by an RNA-binding protein CsdA/RsdA complex
Source: Nat Commun. 2023 Nov 14;14:7351. doi: 10.1038/s41467-023-43205-2 (PMC10645843; doi:10.1038/s41467-023-43205-2)
Supplement: Supplementary file 8 — Supplementary Data 5 [file 41467_2023_43205_MOESM8_ESM.xlsx]

## Sheet: Total ions produced (5081)
Supplementary Data 5 - High resolution mass spectrometry data of metabolites in A. fumigatus.
Total ions produced (5081)
	m/Z	Re time	A. fumigatus CEA17.1-1	A. fumigatus CEA17.1-2	ΔAfrsdA-1	ΔAfrsdA-2	ΔAfcsdA-1	ΔAfcsdA-2	ΔAfcsdAΔAfrsdA-1	ΔAfcsdAΔAfrsdA-2	A. fumigatus CEA17.1vsΔAfrsdA_p value	A. fumigatus CEA17.1vsΔAfrsdA_-log10(p value)	A. fumigatus CEA17.1_mean+1	ΔAfrsdA_mean+1	A. fumigatus CEA17.1vsΔAfrsdA_log2foldchange	A. fumigatus CEA17.1vsΔAfcsdA_p value	A. fumigatus CEA17.1vsΔAfcsdA_-log10(p value)	A. fumigatus CEA17.1_mean+1	ΔAfcsdA_mean+1	A. fumigatus CEA17.1vsΔAfcsdA_log2foldchange	A. fumigatus CEA17.1vsΔAfcsdAΔAfrsdA_p value	A. fumigatus CEA17.1vsΔAfcsdAΔAfrsdA_-log10(p value)	A. fumigatus CEA17.1_mean+1	ΔAfcsdAΔAfrsdA_mean+1	A. fumigatus CEA17.1vsΔAfcsdAΔAfrsdA_log2foldchange
1	688.313	37.6715	330494	234747	172415	87623	334767	273473	279178	355997	0.139721	0.85474	282622	130020	-1.12014	0.741637	0.129808	282622	304121	0.105773	0.626339	0.203191	282622	317588	0.168287
2	905.396	36.5466	88927.2	50670.5	57805.9	62412	67107.3	73115	126722	147813	0.664926	0.177227	69799.9	60110	-0.21562	0.988597	0.00498073	69799.9	70112.1	0.00643995	0.0907664	1.04208	69799.9	137268	0.975704
3	461.246	47.7134	4.83047e+06	3.07618e+06	2.27516e+06	1.78228e+06	3.16726e+06	2.29868e+06	3.55549e+06	3.6934e+06	0.169033	0.772029	3.95333e+06	2.02872e+06	-0.962498	0.33868	0.470211	3.95333e+06	2.73297e+06	-0.532597	0.744466	0.128155	3.95333e+06	3.62445e+06	-0.125306
4	429.221	47.7131	1.56487e+06	1.05625e+06	1.17253e+06	659348	1.57216e+06	850701	1.24563e+06	1.29619e+06	0.388722	0.410361	1.31056e+06	915941	-0.516858	0.843151	0.0740944	1.31056e+06	1.21143e+06	-0.113471	0.89095	0.0501465	1.31056e+06	1.27091e+06	-0.0443216
5	299.14	39.7056	106545	62980.5	41516.4	27906	91450	33431	114847	85723	0.159564	0.797066	84763.7	34712.2	-1.288	0.601027	0.221106	84763.7	62441.5	-0.440941	0.613625	0.212097	84763.7	100286	0.242602
6	357.162	42.902	104937	50172.1	26480.9	32330.8	110070	56401.8	74239.8	78526.6	0.222497	0.652676	77555.4	29406.8	-1.39908	0.895786	0.0477958	77555.4	83236.7	0.101993	0.969861	0.0132906	77555.4	76384.2	-0.0219535
7	259.127	16.4194	27475.9	40344.3	31555.7	28039.3	61958.4	19526.3	51931.3	52211.4	0.600344	0.2216	33911.1	29798.5	-0.18652	0.787086	0.103978	33911.1	40743.4	0.264807	0.105984	0.974761	33911.1	52072.3	0.618758
8	1422.67	47.6929	62872.7	47285.5	36344.3	26332.8	48083.1	36998.8	40357.4	42193	0.12444	0.905039	55080.1	31339.5	-0.813548	0.320138	0.494663	55080.1	42541.9	-0.372646	0.220643	0.65631	55080.1	41276.2	-0.416222
9	579.284	47.6745	88688.1	68086.6	61939.9	58103.6	68505.3	63702.4	57606	67271.9	0.22173	0.654175	78388.4	60022.7	-0.38513	0.365369	0.437268	78388.4	66104.9	-0.245883	0.296052	0.528632	78388.4	62440	-0.328169
10	467.135	42.9524	229888	135713	126803	99609.8	130190	96776.3	300770	303742	0.291464	0.535416	182801	113208	-0.691307	0.299706	0.523305	182801	113484	-0.687786	0.126655	0.897379	182801	302257	0.725498
11	1421.67	47.6919	169104	127144	101903	76622.8	118193	105091	101647	106896	0.138162	0.859611	148125	89263.7	-0.730668	0.23882	0.62193	148125	111643	-0.40792	0.173795	0.759963	148125	104272	-0.506455
12	328.193	36.2261	172203	128383	101241	95462.6	187131	128518	291123	324602	0.143153	0.844199	150294	98352.8	-0.611749	0.855975	0.0675388	150294	157825	0.070543	0.0292819	1.5334	150294	307864	1.0345
13	1074.42	47.6743	79250.1	67207.5	45918.4	39681	82676.8	54939	52005.2	59691.2	0.046243	1.33495	73229.8	42800.7	-0.774796	0.797527	0.0982546	73229.8	68808.9	-0.0898361	0.135427	0.868296	73229.8	55849.2	-0.390895
14	239.092	16.8087	71693.6	48546	32112.3	34485	79655.1	28912.4	98732.3	105656	0.147608	0.83089	60120.8	33299.6	-0.852358	0.853612	0.0687396	60120.8	54284.7	-0.147317	0.0734691	1.1339	60120.8	102195	0.765392
15	258.124	36.2249	125990	88859.7	68968.8	67012.1	141652	103319	225033	253187	0.167969	0.774772	107426	67991.5	-0.659915	0.629335	0.201118	107426	122486	0.189278	0.0299059	1.52424	107426	239111	1.15434
16	528.127	19.7517	106911	115903	72398.7	45845.6	86011	71239.4	61900.6	58875.5	0.0649494	1.18742	111408	59123.2	-0.91406	0.063061	1.20024	111408	78626.2	-0.502773	0.00853446	2.06882	111408	60389	-0.883497
17	667.454	39.5818	27980.4	26538.7	17143.6	16059.9	32015	22274.9	21366.1	25468.5	0.00708261	2.14981	27260.5	16602.8	-0.715391	0.983549	0.007204	27260.5	27146	-0.0060752	0.219227	0.659106	27260.5	23418.3	-0.219175
18	346.137	33.1074	108222	72212.3	41130.8	30664.7	92062.3	50248.4	154697	127160	0.101357	0.994146	90218.3	35898.7	-1.32949	0.561059	0.250991	90218.3	71156.3	-0.342428	0.154709	0.810484	90218.3	140929	0.643482
19	637.346	48.5504	57559.3	50924	53819.4	33541	104200	70191.3	76409.4	63851.9	0.426519	0.370062	54242.7	43681.2	-0.312416	0.197502	0.704429	54242.7	87196.6	0.684845	0.154697	0.810517	54242.7	70131.6	0.370637
20	1201.54	47.6911	87529.5	54671.7	44324.6	40724.6	56944.8	52649.1	50998	63950.7	0.225946	0.645996	71101.6	42525.6	-0.741549	0.428856	0.367688	71101.6	54797.9	-0.375761	0.52104	0.283129	71101.6	57475.4	-0.306938
21	326.151	35.8777	6.41033e+06	4.45538e+06	3.55405e+06	3.21241e+06	6.94606e+06	4.63764e+06	1.14661e+07	1.30473e+07	0.174868	0.75729	5.43286e+06	3.38323e+06	-0.68331	0.834484	0.0785822	5.43286e+06	5.79185e+06	0.0923126	0.0323066	1.49071	5.43286e+06	1.22567e+07	1.17378
22	636.317	49.9627	60260.1	61915.3	19807.9	31645.7	77852.6	36898	76435.5	86911.2	0.0273972	1.56229	61088.7	25727.8	-1.24758	0.872949	0.059011	61088.7	57376.3	-0.0904503	0.0604065	1.21892	61088.7	81674.3	0.418977
23	988.269	37.5137	25162.2	17396.7	17195.1	9626.58	24961.1	23192.1	21572.4	24214.4	0.283805	0.54698	21280.4	13411.8	-0.666022	0.555165	0.255578	21280.4	24077.6	0.178164	0.731921	0.135536	21280.4	22894.4	0.105467
24	300.132	39.163	99580.9	49919.5	92824.8	40406.4	131469	46821.9	130809	126869	0.842665	0.0743449	74751.2	66616.6	-0.166215	0.796884	0.098605	74751.2	89146.6	0.254083	0.162042	0.790372	74751.2	128840	0.785411
25	1420.67	47.6887	340154	244518	197906	154750	229807	201795	198077	206887	0.157551	0.80258	292337	176329	-0.729361	0.264328	0.577857	292337	215802	-0.437922	0.202225	0.694166	292337	202483	-0.529831
26	459.241	47.6904	4.35093e+07	4.03295e+07	3.01828e+07	2.69466e+07	3.81368e+07	3.15184e+07	3.17125e+07	3.22579e+07	0.0276615	1.55812	4.19194e+07	2.85647e+07	-0.553386	0.193127	0.714157	4.19194e+07	3.48276e+07	-0.267388	0.0253673	1.59572	4.19194e+07	3.19852e+07	-0.390215
27	501.232	25.0814	419587	311607	131808	50471	140437	61158.8	297908	214175	0.0556395	1.25462	365598	91140.5	-2.00409	0.0584281	1.23338	365598	100799	-1.85878	0.250004	0.602053	365598	256043	-0.513875
28	1419.66	47.691	376589	265014	227278	174034	246617	227263	221129	229661	0.19139	0.718082	320803	200657	-0.676956	0.276747	0.557918	320803	236941	-0.437157	0.230272	0.637759	320803	225396	-0.509225
29	270.125	36.2126	97143.2	68223	52803.2	44001.5	108127	72117.6	166016	182735	0.15145	0.819731	82684.1	48403.4	-0.772502	0.7779	0.109076	82684.1	90123.1	0.124287	0.0316162	1.50009	82684.1	174376	1.07652
30	117.054	2.83797	62578.9	52939.9	37883.6	32887.9	47800.8	52776.2	66668.8	48939	0.05413	1.26656	57760.4	35386.8	-0.706872	0.302259	0.519621	57760.4	50289.5	-0.199825	0.99688	0.00135705	57760.4	57804.9	0.00111156
31	282.28	54.392	243160	222922	88960.7	135302	110470	176609	178300	111547	0.0410544	1.38664	233042	112132	-1.05539	0.12247	0.91197	233042	143540	-0.699133	0.127399	0.894835	233042	144925	-0.685286
32	573.162	55.0049	0	6184.81	6716.98	10480	1750.16	9062.55	0	12025.2	0.267631	0.572464	3093.4	8599.49	1.47506	0.676665	0.169626	3093.4	5407.36	0.805728	0.707918	0.150017	3093.4	6013.58	0.959028
33	327.154	36.216	1.34065e+06	942576	758858	686444	1.45328e+06	998019	2.35674e+06	2.68503e+06	0.174179	0.759004	1.14161e+06	722652	-0.659698	0.807167	0.0930364	1.14161e+06	1.22565e+06	0.102473	0.033251	1.4782	1.14161e+06	2.52089e+06	1.14286
34	464.184	32.8277	239728	131416	76639.5	64683.9	65368.5	41995.9	218333	195202	0.169443	0.770976	185573	70662.7	-1.39296	0.140265	0.853052	185573	53683.2	-1.78944	0.738753	0.131501	185573	206769	0.156032
35	247.061	20.1762	217640	140328	48956.6	115338	89173.6	241232	82038.2	99216.4	0.197729	0.703931	178985	82148.5	-1.12353	0.886487	0.0523275	178985	165204	-0.115591	0.155363	0.808652	178985	90628.3	-0.981804
36	354.145	25.7513	99493.3	47796.1	11965.8	22280.5	30724.7	40744	100557	100866	0.165199	0.781993	73645.7	17124.1	-2.10457	0.286573	0.542764	73645.7	35735.3	-1.04325	0.40494	0.392609	73645.7	100713	0.45157
37	476.193	36.2238	109545	56593.5	73810.6	56857.2	51654.6	22137.4	129683	112227	0.588793	0.230037	83070	65334.9	-0.346474	0.26714	0.573261	83070	36897	-1.17082	0.307101	0.512719	83070	120956	0.542081
38	430.221	47.7681	328250	211529	261591	228488	254539	173782	235747	238631	0.721772	0.1416	269890	245040	-0.139355	0.514549	0.288574	269890	214162	-0.333671	0.631753	0.199453	269890	237190	-0.186328
39	336.172	49.9884	839096	358479	101006	182849	1.56492e+06	494974	879845	1.14478e+06	0.20176	0.695164	598788	141928	-2.07689	0.538751	0.268612	598788	1.02995e+06	0.782455	0.270799	0.567354	598788	1.01231e+06	0.757538
40	1073.42	47.675	133291	105254	82593	63405.8	88549.9	89330.7	86285.6	95321	0.112479	0.948927	119273	73000.4	-0.708295	0.163036	0.787716	119273	88941.3	-0.423346	0.192947	0.714563	119273	90804.3	-0.393439
41	443.239	47.6883	359316	262464	95190.1	169078	345406	272012	209062	229388	0.0991394	1.00375	310891	132135	-1.23439	0.97463	0.0111602	310891	308710	-0.0101551	0.205141	0.687947	310891	219226	-0.50399
42	1202.04	47.6927	121349	78098.2	67901.5	57819.9	72477.7	73763.3	73467.2	77503.8	0.238766	0.622027	99724.4	62861.7	-0.665766	0.343855	0.463625	99724.4	73121.5	-0.447652	0.380532	0.419609	99724.4	75486.5	-0.401729
43	500.203	25.0897	1.5019e+06	1.06091e+06	431476	148768	464724	199551	950380	699939	0.0632583	1.19888	1.2814e+06	290123	-2.14299	0.0662452	1.17885	1.2814e+06	332139	-1.94787	0.213786	0.670022	1.2814e+06	825160	-0.63498
44	689.317	37.7045	64384.3	43265.2	55272.2	42868.4	142905	117174	112989	149022	0.73527	0.133553	53825.7	49071.3	-0.133416	0.0445293	1.35135	53825.7	130040	1.27259	0.0660385	1.1802	53825.7	131007	1.28327
45	248.173	47.6748	101101	68463.1	40238.1	33470.6	61127.5	48170.5	45592.1	44080.3	0.102637	0.988696	84782.9	36855.3	-1.2019	0.228259	0.641573	84782.9	54650	-0.633552	0.134353	0.871751	84782.9	44837.2	-0.919077
46	627.251	19.755	0	0	0	0	0	0	2367.91	0	#DIV/0!	#DIV/0!	1	1	0	#DIV/0!	#DIV/0!	1	1	0	0.42265	0.374019	1	1184.96	10.2106
47	142.065	36.2199	44396.5	30161	21246	21381.7	66799.5	48823	108462	120116	0.154114	0.812157	37279.8	21314.9	-0.806531	0.215198	0.667161	37279.8	57812.2	0.632983	0.0139704	1.85479	37279.8	114290	1.61623
48	226.123	12.2528	26116.5	18730.7	18296.7	16071.7	42026.8	28350.3	61221	60897.5	0.307248	0.51251	22424.6	17185.2	-0.383915	0.242194	0.615837	22424.6	35189.5	0.650066	0.00902972	2.04433	22424.6	61060.2	1.44515
49	299.14	45.7225	21031.1	81716.7	46729.8	24795.7	46791.7	26473.1	66207	85452.7	0.676284	0.169871	51374.9	35763.8	-0.522566	0.69026	0.160987	51374.9	36633.4	-0.487904	0.522639	0.281798	51374.9	75830.8	0.56172
50	666.192	19.7501	0	0	0	0	0	0	0	0	#DIV/0!	#DIV/0!	1	1	0	#DIV/0!	#DIV/0!	1	1	0	#DIV/0!	#DIV/0!	1	1	0
51	265.015	63.3923	23292.5	19351.4	22147.9	18507	22151.2	21099.1	21315.1	21219.7	0.746433	0.127009	21322.9	20328.4	-0.0689091	0.895451	0.0479583	21322.9	21626.2	0.0203712	0.980435	0.00858125	21322.9	21268.4	-0.00369555
52	963.44	47.6883	138633	98799.5	107789	101556	130122	114890	107900	115932	0.558108	0.253282	118717	104674	-0.181631	0.875309	0.0578385	118717	122507	0.045334	0.769693	0.113682	118717	111917	-0.0851015
53	237.185	42.6325	274881	166795	167506	143725	190513	150419	328760	495089	0.359761	0.443986	220839	155617	-0.505	0.474331	0.323918	220839	170467	-0.373501	0.193864	0.712504	220839	411925	0.899389
54	331.106	31.6886	85238.5	72914	16132.8	16789.6	87679.5	22303.3	46408.6	46004.3	0.00957369	2.01892	79077.2	16462.2	-2.26411	0.544274	0.264183	79077.2	54992.4	-0.524029	0.03343	1.47586	79077.2	46207.4	-0.775138
55	835.309	38.5059	94124.3	44760.7	5594.34	5765.2	14928.9	18835.1	65492	92270	0.122833	0.910684	69443.5	5680.77	-3.61168	0.16776	0.77531	69443.5	16883	-2.04027	0.76876	0.114209	69443.5	78882	0.183856
56	873.242	36.4815	17255.2	13071.8	3308.46	15878	34852.8	27351.8	75266.7	89379.2	0.488888	0.310791	15164.5	9594.22	-0.660461	0.0655365	1.18352	15164.5	31103.3	1.03637	0.0117971	1.92822	15164.5	82324	2.44061
57	279.948	64.0776	43841.1	39595.5	36015.6	37080.8	33802.3	39087.7	37989.6	44109.3	0.142	0.847712	41719.3	36549.2	-0.190876	0.26005	0.584943	41719.3	36446	-0.194955	0.874013	0.0584821	41719.3	41050.4	-0.0233174
58	567.335	51.3408	428013	237245	237178	197791	349393	328373	302287	399447	0.358626	0.445358	332630	217485	-0.613	0.953964	0.020468	332630	338884	0.026874	0.880388	0.0553259	332630	350868	0.0770099
59	1220.56	48.5524	20077.2	5293.48	5513.77	4047.95	27043.2	14173.1	16622.1	16852.8	0.398746	0.399304	12686.3	4781.86	-1.40763	0.503725	0.297806	12686.3	20609.2	0.700013	0.638612	0.194763	12686.3	16738.5	0.399893
60	356.162	42.9371	644463	192271	86079.1	108152	420996	206335	283318	286994	0.291656	0.535129	418368	97116.4	-2.10699	0.716339	0.144881	418368	313667	-0.415541	0.615438	0.210816	418368	285157	-0.553017
61	582.326	57.0341	12347.2	0	7600.61	18758	0	6922.72	0	0	0.488446	0.311183	6174.62	13180.3	1.09396	0.738461	0.131672	6174.62	3462.36	-0.834597	0.42265	0.374019	6174.62	1	-12.5921
62	444.68	19.7501	0	0	0	0	0	0	0	0	#DIV/0!	#DIV/0!	1	1	0	#DIV/0!	#DIV/0!	1	1	0	#DIV/0!	#DIV/0!	1	1	0
63	257.593	33.1131	0	0	489.507	0	2310.93	2597.77	3863.34	1343.16	0.42265	0.374019	1	245.754	7.94107	0.00339727	2.46887	1	2455.35	11.2617	0.174821	0.757407	1	2604.25	11.3467
64	497.303	52.9519	254950	121601	110794	105373	237520	423035	169339	206846	0.352457	0.452894	188277	108084	-0.800695	0.3398	0.468777	188277	330278	0.81083	0.998128	0.000813974	188277	188093	-0.00140611
65	959.43	47.6803	124952	82397.1	60367.2	56313.8	85156.7	88665.1	85995.2	104642	0.167987	0.774725	103676	58341.5	-0.829483	0.514582	0.288546	103676	86911.9	-0.254451	0.753499	0.122917	103676	95319.5	-0.121233
66	653.229	19.7475	0	0	0	0	0	0	0	0	#DIV/0!	#DIV/0!	1	1	0	#DIV/0!	#DIV/0!	1	1	0	#DIV/0!	#DIV/0!	1	1	0
67	237.079	33.1135	4707.79	9258.22	10972.5	11171.3	23406	22142.9	16944.1	11848.7	0.21443	0.668714	6984	11072.9	0.664905	0.0216354	1.66483	6984	22775.5	1.70535	0.16217	0.790028	6984	14397.4	1.04369
68	256.264	54.2378	67796.8	67918.7	38610.2	52723.3	51367	60400.3	43548.6	44102.5	0.0879843	1.05559	67858.8	45667.7	-0.57136	0.117705	0.929207	67858.8	55884.6	-0.280083	0.000139207	3.85634	67858.8	43826.6	-0.63073
69	809.389	50.0452	40529.2	34182.9	12056.5	12914.8	36880.3	48933.3	107151	119840	0.016175	1.79116	37357	12486.7	-1.58099	0.500694	0.300427	37357	42907.8	0.199859	0.00856963	2.06704	37357	113496	1.6032
70	668.199	19.7501	0	0	0	0	18510.1	7989.88	5591.93	0	#DIV/0!	#DIV/0!	1	1	0	0.128026	0.892702	1	13251	13.6938	0.42265	0.374019	1	2796.96	11.4496
71	662.137	22.9303	42503.2	51722.3	31983.3	22405.9	45646.8	26863.6	20870.9	23063.1	0.0956494	1.01932	47113.7	27195.6	-0.792773	0.408365	0.388952	47113.7	36256.2	-0.377921	0.0337186	1.47213	47113.7	21968	-1.10074
72	519.133	39.239	0	0	1412.36	731.919	13121.8	9455.62	3977.08	1274.39	0.0876592	1.0572	1	1073.14	10.0676	0.0253689	1.5957	1	11289.7	13.4627	0.191479	0.717878	1	2626.73	11.3591
73	986.365	19.7635	0	15050.1	0	0	13357.3	2436.02	7445.19	0	0.42265	0.374019	7526.03	1	-12.8777	0.971749	0.0124459	7526.03	7897.64	0.069533	0.695	0.158015	7526.03	3723.59	-1.01519
74	1023.29	28.2871	107686	190254	141125	127734	153345	159744	133899	174611	0.761273	0.11846	148971	134431	-0.14817	0.87172	0.0596231	148971	156546	0.0715511	0.919074	0.0366496	148971	154256	0.0502977
75	918.379	19.7501	0	0	0	0	0	0	0	0	#DIV/0!	#DIV/0!	1	1	0	#DIV/0!	#DIV/0!	1	1	0	#DIV/0!	#DIV/0!	1	1	0
76	462.178	32.8277	2.04145e+06	927251	1.43999e+06	1.19412e+06	1.22425e+06	765712	4.62255e+06	3.94471e+06	0.796963	0.0985617	1.48435e+06	1.31706e+06	-0.172518	0.501921	0.299365	1.48435e+06	994983	-0.577091	0.0502142	1.29917	1.48435e+06	4.28363e+06	1.529
77	199.087	34.489	131713	220570	352489	292667	554868	447072	911295	908673	0.111786	0.951614	176143	322579	0.872907	0.043261	1.3639	176143	500971	1.50798	0.00364853	2.43788	176143	909985	2.3691
78	561.205	51.3027	27183.4	22964	29516.2	24434	34959.7	31370.2	24322.1	24602.3	0.622959	0.205541	25074.7	26976.1	0.105449	0.0999297	1.00031	25074.7	33166	0.403471	0.799635	0.0971081	25074.7	24463.2	-0.0356206
79	623.194	19.7475	0	0	0	0	5625.51	2302.32	0	0	#DIV/0!	#DIV/0!	1	1	0	0.13979	0.854523	1	3964.92	11.9531	#DIV/0!	#DIV/0!	1	1	0
80	904.323	19.7501	0	0	0	0	0	0	0	0	#DIV/0!	#DIV/0!	1	1	0	#DIV/0!	#DIV/0!	1	1	0	#DIV/0!	#DIV/0!	1	1	0
81	797.238	36.4753	68077.7	0	57714.8	61108.7	116759	85729.8	231205	244975	0.534174	0.272317	34039.9	59412.7	0.803547	0.214241	0.669098	34039.9	101245	1.57256	0.0277651	1.5565	34039.9	238091	2.80622
82	196.112	42.6176	178814	76339.5	18293.6	28103.7	246575	51750.1	147653	183776	0.179761	0.745304	127578	23199.6	-2.4592	0.86264	0.0641705	127578	149163	0.225516	0.555374	0.255414	127578	165716	0.377334
83	569.147	38.454	12022.7	10162.2	10020	19487.7	44644.2	14181.7	41979	66074.4	0.527133	0.27808	11093.4	14754.9	0.411487	0.35282	0.452447	11093.4	29413.9	1.40679	0.0708908	1.14941	11093.4	54027.7	2.28399
84	622.195	19.7538	0	0	0	252.534	24523.8	9757.29	22986.5	0	0.42265	0.374019	1	127.267	6.99171	0.145982	0.835702	1	17141.6	14.0652	0.42265	0.374019	1	11494.3	13.4886
85	738.275	39.2415	6043.85	4275.58	1863.59	570.508	13140	8625.51	5249.57	2391.84	0.0692568	1.15954	5160.72	1218.05	-2.083	0.142146	0.847265	5160.72	10883.8	1.07653	0.509084	0.293211	5160.72	3821.71	-0.433355
86	932.352	29.9349	25619.2	16293.3	4058.18	4189	20668.5	9190.21	57645.4	60014.3	0.068915	1.16169	20957.2	4124.59	-2.34513	0.500673	0.300446	20957.2	14930.4	-0.489201	0.0157561	1.80255	20957.2	58830.8	1.48912
87	506.949	64.0865	38792.1	39659.3	40714.2	41414.2	44398.8	47521	43299.2	48119.3	0.080887	1.09212	39226.7	41065.2	0.0660813	0.0533008	1.27327	39226.7	45960.9	0.22857	0.117939	0.928341	39226.7	45710.2	0.220681
88	652.227	19.7467	0	11347.7	0	0	28616.2	20243.4	34278.3	9819.02	0.42265	0.374019	5674.87	1	-12.4704	0.117035	0.931683	5674.87	24430.8	2.10604	0.348464	0.457842	5674.87	22049.6	1.9581
89	237.572	46.2983	0	663.547	0	243.041	5399.67	15426.8	315.071	0	0.612161	0.213134	332.774	122.521	-1.44152	0.182628	0.738432	332.774	10414.2	4.96787	0.681961	0.166241	332.774	158.535	-1.06974
90	965.273	37.3193	76983.5	46351.5	17729	13947.8	32990.3	23882.8	58275.1	51005.5	0.0971478	1.01257	61668.5	15839.4	-1.96102	0.173075	0.761766	61668.5	28437.5	-1.11674	0.698979	0.155536	61668.5	54641.3	-0.174541
91	934.356	19.7501	0	0	0	0	0	0	0	0	#DIV/0!	#DIV/0!	1	1	0	#DIV/0!	#DIV/0!	1	1	0	#DIV/0!	#DIV/0!	1	1	0
92	836.312	38.6151	36792.8	0	5688.42	4349.82	9905.63	10349.3	35445.8	52085.7	0.542961	0.265231	18397.4	5020.12	-1.87371	0.697116	0.156695	18397.4	10128.5	-0.861088	0.335805	0.473913	18397.4	43766.7	1.25033
93	1033.31	16.9856	5748.48	9006.71	5466.5	11091	12987.4	9209.38	37580	16205.5	0.807599	0.0928042	7378.59	8279.76	0.166242	0.274315	0.561751	7378.59	11099.4	0.589062	0.212807	0.672014	7378.59	26893.8	1.86585
94	216.566	33.1135	0	440.91	1026.73	0	7402.61	8104.91	3583.91	2444.03	0.6524	0.185486	221.455	514.366	1.21578	0.00301551	2.52064	221.455	7754.76	5.13	0.0446709	1.34998	221.455	3014.97	3.76706
95	931.349	29.9284	138787	13927.2	5697.34	7364	36689	15480.6	96955.7	105901	0.379709	0.420549	76358.1	6531.67	-3.54726	0.510491	0.292012	76358.1	26085.8	-1.54952	0.727481	0.138178	76358.1	101429	0.40962
96	282.204	44.8861	78939.7	62451.6	27640.6	30496	77136.7	14516	68925.3	78956.7	0.0381039	1.41903	70696.6	29069.3	-1.28214	0.522722	0.281729	70696.6	45827.4	-0.625432	0.768644	0.114275	70696.6	73942	0.064753
97	714.37	37.0167	22989.9	19199.8	21587.3	21374.1	18225.4	5542.45	5454.04	2323.92	0.85771	0.0666593	21095.9	21481.7	0.0261504	0.298597	0.524915	21095.9	11884.9	-0.827825	0.0198009	1.70331	21095.9	3889.98	-2.43913
98	655.243	19.7538	0	0	0	0	0	0	0	0	#DIV/0!	#DIV/0!	1	1	0	#DIV/0!	#DIV/0!	1	1	0	#DIV/0!	#DIV/0!	1	1	0
99	636.75	37.7341	21114.7	2706.54	275.672	0	16007.2	16808.5	0	0	0.329256	0.482466	11911.6	138.836	-6.42284	0.673716	0.171523	11911.6	16408.9	0.462105	0.324929	0.488212	11911.6	1	-13.5401
100	443.954	64.0436	20520.9	22017.9	19631.8	23342.7	24102.6	25372.1	20547.7	22864.8	0.923229	0.0346905	21270.4	21488.3	0.0147018	0.0715944	1.14512	21270.4	24738.3	0.217902	0.781467	0.107089	21270.4	21707.2	0.02933
101	855.409	48.7405	59059.2	34857.9	18967.6	14565.1	93766.3	25850.8	39318.1	23145	0.133506	0.8745	46959.5	16767.4	-1.48576	0.755591	0.121713	46959.5	59809.6	0.348958	0.392854	0.405768	46959.5	31232.6	-0.588367
102	842.357	39.2376	2326.72	1696.94	296.109	0	3202.34	594.764	2313.36	1162.31	0.0331334	1.47973	2012.83	149.054	-3.75531	0.940387	0.0266932	2012.83	1899.55	-0.083566	0.716767	0.144622	2012.83	1738.83	-0.211105
103	824.292	34.5987	470.314	1984.35	41234.3	35982.6	182815	109860	134024	172517	0.00530202	2.27556	1228.33	38609.5	4.97418	0.0577916	1.23814	1228.33	146338	6.89646	0.0156731	1.80485	1228.33	153272	6.96324
104	240.161	22.5976	74922.5	48395.8	9673.14	7144.34	59702.2	34008.8	10571.4	20351.9	0.0572766	1.24202	61660.1	8409.74	-2.8742	0.506836	0.295133	61660.1	46856.5	-0.396088	0.0822462	1.08488	61660.1	15462.7	-1.99555
105	658.237	22.8494	1358.94	298.563	5456.45	3747.34	25192.4	13147.1	36594.6	30710.8	0.0642672	1.19201	829.754	4602.9	2.47179	0.093649	1.0285	829.754	19170.7	4.53008	0.00819207	2.08661	829.754	33653.7	5.34194
106	543.417	51.7936	229507	62663.2	235260	159403	167557	219356	507834	508155	0.632277	0.199093	146086	197332	0.433812	0.641947	0.192501	146086	193457	0.405198	0.049241	1.30767	146086	507995	1.798
107	1417.47	34.5012	0	0	8268.87	4913.77	27699.7	27304.7	60815.6	64726.7	0.0590916	1.22847	1	6592.32	12.6866	5.15557e-05	4.28772	1	27503.2	14.7473	0.000969133	3.01362	1	62772.2	15.9378
108	222.193	46.5117	58668.8	51421.9	17334.3	13502.4	26901.1	14152	73482.5	67860.9	0.01053	1.97757	55046.3	15419.3	-1.8359	0.0422806	1.37386	55046.3	20527.6	-1.42308	0.0763854	1.11699	55046.3	70672.7	0.360507
109	913.022	34.4876	0	207.227	2657.28	4543.87	27545.7	23384.2	62536	59210.1	0.066392	1.17788	104.614	3601.58	5.10548	0.0066801	2.17522	104.614	25465.9	7.92735	0.000750914	3.12441	104.614	60874.1	9.18461
110	945.266	28.2992	500891	374852	270178	178044	344401	242133	245344	279401	0.111495	0.952746	437872	224112	-0.966291	0.216725	0.66409	437872	293268	-0.578291	0.114982	0.939372	437872	262374	-0.738888
111	824.343	39.2376	4903.23	7389.46	686.284	615.982	15260	7584.11	2731.41	1020.33	0.0475892	1.32249	6147.35	652.133	-3.23673	0.321075	0.493393	6147.35	11423.1	0.893914	0.105481	0.976825	6147.35	1876.87	-1.71164
112	1108.43	46.2977	2806.39	749.563	609.355	0	22712.4	12308.5	935.74	0	0.303273	0.518166	1778.98	305.678	-2.54097	0.0973034	1.01187	1778.98	17511.4	3.29918	0.365954	0.436573	1778.98	468.87	-1.92379
113	531.139	37.2713	52934.2	807.091	16233.3	36718.6	21031.8	33349.1	54165.8	66920.7	0.990035	0.00434953	26871.6	26477	-0.0213467	0.991556	0.00368255	26871.6	27191.4	0.0170685	0.336274	0.473307	26871.6	60544.2	1.17191
114	1421.45	34.5025	0	0	18592.1	19100.7	39817.2	49939.5	88576.6	90082.4	0.000182006	3.73991	1	18847.4	14.2021	0.0124804	1.90377	1	44879.3	15.4538	7.10205e-05	4.14862	1	89330.5	16.4469
115	1043.29	37.3002	41882.6	31179.6	38969	64162.2	96008.5	25977	153769	157828	0.386558	0.412785	36532.1	51566.6	0.497272	0.561211	0.250874	36532.1	60993.8	0.739496	0.00229492	2.63923	36532.1	155799	2.09245
116	746.379	50.0064	82603.2	59441.6	11258.1	11956.3	135100	31387.2	42223.6	49340.6	0.0359857	1.44387	71023.4	11608.2	-2.61315	0.839469	0.0759954	71023.4	83244.6	0.229063	0.172618	0.762914	71023.4	45783.1	-0.633479
117	586.246	19.7501	0	0	0	0	0	0	0	0	#DIV/0!	#DIV/0!	1	1	0	#DIV/0!	#DIV/0!	1	1	0	#DIV/0!	#DIV/0!	1	1	0
118	826.36	39.2415	4768.41	4431.72	494.787	874.016	12014.4	8749.03	4416.11	435.684	0.0041671	2.38017	4601.06	685.401	-2.74695	0.0719959	1.14269	4601.06	10382.7	1.17414	0.390048	0.408882	4601.06	2426.9	-0.922854
119	905.326	19.7538	0	0	0	0	0	0	0	0	#DIV/0!	#DIV/0!	1	1	0	#DIV/0!	#DIV/0!	1	1	0	#DIV/0!	#DIV/0!	1	1	0
120	825.295	34.6046	220.274	613.776	23818.6	18739.4	95968.3	60516	71265.2	87878.4	0.0145824	1.83617	418.025	21280	5.66976	0.0481672	1.31725	418.025	78243.2	7.54823	0.0108399	1.96497	418.025	79572.8	7.57254
121	399.164	42.0072	616360	428989	425113	321963	581441	951749	755530	792605	0.297866	0.525979	522675	373539	-0.484657	0.360788	0.442748	522675	766596	0.552552	0.119083	0.924151	522675	774069	0.566547
122	153.058	2.82865	164076	197428	76323.2	45269.2	148734	101921	215216	123876	0.0342378	1.46549	180753	60797.2	-1.57194	0.193585	0.713129	180753	125329	-0.528304	0.839143	0.0761638	180753	169547	-0.0923347
123	242.119	42.8714	35348	24059.1	13230.4	14618.2	23050.5	13755	71137.1	46790.9	0.109053	0.962364	29704.6	13925.3	-1.09298	0.262238	0.581305	29704.6	18403.8	-0.690683	0.16099	0.793202	29704.6	58965	0.989175
124	266.184	44.8861	157350	126495	41476.5	47102	137332	17831.8	131658	137078	0.0248415	1.60482	141923	44290.2	-1.68005	0.406587	0.390846	141923	77582.8	-0.871301	0.677223	0.169268	141923	134369	-0.0789129
125	336.167	24.5716	2.22114e+06	1.62978e+06	702643	476777	1.39346e+06	846803	1.68122e+06	1.26113e+06	0.0518214	1.28549	1.92546e+06	589711	-1.70713	0.1835	0.736364	1.92546e+06	1.12013e+06	-0.781535	0.336979	0.472398	1.92546e+06	1.47118e+06	-0.388234
126	374.148	48.8353	123351	67343.5	25511.7	78653.5	311768	125209	389061	533392	0.378901	0.421474	95348.2	52083.6	-0.872376	0.333487	0.476921	95348.2	218489	1.19629	0.0419634	1.37713	95348.2	461228	2.2742
127	270.113	43.0221	92479.1	72191.8	98580.3	175572	106951	70761.3	210550	211203	0.302889	0.518716	82336.5	137077	0.735384	0.783025	0.106225	82336.5	88857.1	0.109955	0.00617616	2.20928	82336.5	210878	1.3568
128	1420.45	34.5025	0	276.951	21574.5	19818	44365.6	52589	98126	110328	0.00186515	2.72929	139.475	20697.2	7.21328	0.00716556	2.14475	139.475	48478.3	8.44118	0.00341979	2.466	139.475	104228	9.54552
129	239.2	42.1174	28987	15720.4	13440.6	16521.7	75028.2	12465.1	72577.5	71420.6	0.392134	0.406566	22354.7	14982.2	-0.577332	0.572375	0.242319	22354.7	43747.6	0.968626	0.0175169	1.75654	22354.7	72000.1	1.68742
130	200.148	32.1736	114822	37722.9	25411.9	20492.9	46826.8	29725.1	62078.6	65111.2	0.301513	0.520695	76273.4	22953.4	-1.73247	0.43745	0.359072	76273.4	38276.9	-0.994705	0.773668	0.111445	76273.4	63595.9	-0.262246
131	1382.45	34.501	0	0	37385.7	25798.2	66908.3	69781.7	144534	145376	0.0320258	1.4945	1	31592.9	14.9473	0.000441603	3.35497	1	68346	16.0606	8.42992e-06	5.07418	1	144956	17.1453
132	479.133	33.1135	0	1490.88	3066.35	700.992	21709.6	18165	10806.7	5985.45	0.501062	0.300108	746.438	1884.67	1.33622	0.00988776	2.0049	746.438	19938.3	4.73938	0.0937321	1.02811	746.438	8397.09	3.4918
133	337.17	24.5712	426006	305126	141330	97523.8	261681	166374	311376	235375	0.0619443	1.208	365567	119428	-1.614	0.187804	0.726295	365567	214028	-0.772333	0.325714	0.487164	365567	273376	-0.419247
134	398.161	42.0074	2.49483e+06	1.71223e+06	1.75796e+06	1.32701e+06	2.43924e+06	3.9457e+06	3.09295e+06	3.31227e+06	0.335967	0.473703	2.10353e+06	1.54249e+06	-0.447555	0.328113	0.483976	2.10353e+06	3.19247e+06	0.60186	0.113836	0.943722	2.10353e+06	3.20261e+06	0.606435
135	919.382	19.7475	0	0	0	0	0	0	0	0	#DIV/0!	#DIV/0!	1	1	0	#DIV/0!	#DIV/0!	1	1	0	#DIV/0!	#DIV/0!	1	1	0
136	1383.45	34.495	0	0	17486.5	14091.6	34637.1	34983	75951.6	78913.1	0.0113611	1.94458	1	15790.1	13.9467	2.46849e-05	4.60757	1	34811	15.0873	0.000365496	3.43712	1	77433.3	16.2407
137	710.309	49.9482	40334.2	23163.2	22514.5	17489.6	138697	53962.3	39469.2	79476.1	0.319571	0.495433	31749.7	20003.1	-0.66652	0.27378	0.562598	31749.7	96330.7	1.60125	0.330798	0.480437	31749.7	59473.7	0.905509
138	809.328	37.3201	63873.8	42694.4	14633.3	17985.3	49370.5	22213.4	98074.1	112489	0.0747732	1.12625	53285.1	16310.3	-1.70795	0.416609	0.380272	53285.1	35792.9	-0.574057	0.0556701	1.25438	53285.1	105282	0.982461
139	1356.48	34.4865	0	0	16807.4	16235.1	60512	41807.9	131945	123247	0.000299843	3.52311	1	16522.3	14.0121	0.0318289	1.49718	1	51161	15.6428	0.00115974	2.93564	1	127597	16.9612
140	463.181	32.8277	611676	90807.1	411540	348423	349832	225983	1.26337e+06	1.08464e+06	0.922766	0.0349083	351243	379982	0.113465	0.834999	0.0783143	351243	287908	-0.286857	0.0961173	1.0172	351243	1.17401e+06	1.7409
141	773.374	48.5354	33338.9	12727.1	15079.3	14787.4	24145.3	24360.1	23664.6	24036.8	0.514278	0.288802	23034	14934.4	-0.625127	0.91661	0.0378154	23034	24253.7	0.0744401	0.943994	0.0250306	23034	23851.7	0.0503262
142	621.192	19.7496	0	5698.14	0	0	66316.4	46459.6	61048	23241.2	0.42265	0.374019	2850.07	1	-11.4768	0.0352638	1.45267	2850.07	56389	4.30634	0.176151	0.754115	2850.07	42145.6	3.88631
143	951.945	47.6917	70144.2	47359.2	44394.2	39740	34534.9	46005.8	46280.1	51341.1	0.287779	0.540941	58752.7	42068.1	-0.481928	0.28436	0.546131	58752.7	40271.3	-0.544902	0.48403	0.315128	58752.7	48811.6	-0.267431
144	1046.29	34.5008	0	564.13	138887	148286	231455	306309	455145	482436	0.00107743	2.96761	283.065	143588	8.98658	0.018869	1.72425	283.065	268883	9.89163	0.000847562	3.07183	283.065	468792	10.6936
145	257.066	2.91506	33343.8	24002.6	33827.8	34301	38998.8	39297.4	42125.8	37519.6	0.368165	0.433958	28674.2	34065.4	0.248556	0.154252	0.81177	28674.2	39149.1	0.449226	0.165595	0.780954	28674.2	39823.7	0.473876
146	234.086	22.3994	35166.5	22572.6	43702.9	45316.8	119368	77521.9	156507	152874	0.13273	0.87703	28870.5	44510.8	0.624558	0.0860832	1.06508	28870.5	98446.1	1.76974	0.00270215	2.56829	28870.5	154692	2.42172
147	587.244	19.7609	0	0	0	0	0	0	0	0	#DIV/0!	#DIV/0!	1	1	0	#DIV/0!	#DIV/0!	1	1	0	#DIV/0!	#DIV/0!	1	1	0
148	1355.48	34.4865	0	0	59966.3	51115.9	202121	137260	442182	420922	0.0062882	2.20147	1	55542.1	15.7613	0.0346378	1.46045	1	169692	17.3726	0.000606212	3.21738	1	431553	18.7192
149	1045.28	34.5006	0	956.106	227275	247260	384945	500765	756393	808070	0.00178007	2.74956	479.053	237268	8.95212	0.0167094	1.77704	479.053	442856	9.85244	0.001091	2.96217	479.053	782233	10.6732
150	1067.4	47.6803	41285.2	32916	10482.8	7392.87	41728	31130.1	29581.1	35719	0.0241812	1.61652	37101.6	8938.81	-2.05333	0.929841	0.0315913	37101.6	36430	-0.0263541	0.481467	0.317434	37101.6	32651.1	-0.184351
151	442.232	47.9093	1.44783e+06	881629	708845	498324	854793	612288	690962	732924	0.204298	0.689737	1.16473e+06	603585	-0.948366	0.296453	0.528044	1.16473e+06	733541	-0.667045	0.251759	0.599015	1.16473e+06	711944	-0.710159
152	1927.63	34.489	0	0	28235.4	23086.4	94832.6	66069	200920	193789	0.00991623	2.00365	1	25661.9	14.6473	0.0305024	1.51567	1	80451.8	16.2958	0.000326251	3.48645	1	197356	17.5904
153	225.991	63.4152	44819.9	38934.9	34186.2	35548.7	36899.2	40461.3	35637.7	39613.3	0.146042	0.835522	41878.4	34868.5	-0.264285	0.450739	0.346075	41878.4	38681.2	-0.114573	0.353823	0.451214	41878.4	37626.5	-0.154458
154	944.469	47.7078	336706	243876	114675	72968	268225	130204	152471	160032	0.0610047	1.21464	290292	93822.7	-1.6295	0.387749	0.411449	290292	199216	-0.543175	0.102484	0.989344	290292	156253	-0.893623
155	173.961	63.2885	63012.1	59231.9	67160.2	64093	65719.9	61701.7	67766.8	73497.1	0.205429	0.687339	61123	65627.6	0.102587	0.447064	0.349631	61123	63711.8	0.0598444	0.109319	0.961305	61123	70633	0.208626
156	1094.49	39.4643	5106.41	3922.12	248.453	0	2752.7	726.894	0	0	0.0184699	1.73353	4515.27	125.227	-5.1722	0.141771	0.848412	4515.27	1740.8	-1.37506	0.0167745	1.77535	4515.27	1	-12.1406
157	533.292	46.5859	348363	210551	267767	250816	224682	274010	258732	260370	0.798808	0.0975577	279458	259292	-0.108053	0.720662	0.142269	279458	249347	-0.164475	0.799869	0.0969813	279458	259552	-0.10661
158	667.196	19.7526	0	13936.2	0	0	65381.8	51115.9	60737.8	27060.1	0.42265	0.374019	6969.1	1	-12.7668	0.0357936	1.44619	6969.1	58249.9	3.06321	0.179939	0.744874	6969.1	43900	2.65518
159	1121.23	37.4808	38017.2	40686.6	41040.4	24391.5	44299.5	50607.3	41813.7	48814.9	0.513679	0.289308	39352.9	32717	-0.266431	0.141682	0.848684	39352.9	47454.4	0.270072	0.252484	0.597767	39352.9	45315.3	0.20353
160	1354.47	34.4865	0	0	171546	153787	593151	411233	1.36041e+06	1.26087e+06	0.00296633	2.52778	1	162667	17.3116	0.031275	1.5048	1	502193	18.9379	0.00143883	2.84199	1	1.31064e+06	20.3218
161	369.154	35.6705	149115	115424	58097.2	42891.4	122036	172077	102113	112571	0.0474699	1.32358	132271	50495.3	-1.38927	0.672468	0.172329	132271	147058	0.152889	0.293126	0.532945	132271	107343	-0.301263
162	484.237	47.8837	299797	217260	314664	268029	267105	266024	281219	314663	0.560292	0.251586	258529	291347	0.172413	0.863603	0.0636861	258529	266566	0.0441623	0.469465	0.328397	258529	297942	0.204702
163	366.135	42.0065	1.87639e+06	1.3238e+06	1.33849e+06	1.01984e+06	1.87149e+06	3.06893e+06	2.43534e+06	2.63057e+06	0.317723	0.497952	1.6001e+06	1.17916e+06	-0.440395	0.317783	0.497869	1.6001e+06	2.47021e+06	0.626474	0.0861177	1.06491	1.6001e+06	2.53295e+06	0.662662
164	1352.47	34.4876	0	0	431273	357679	1.49548e+06	1.03423e+06	3.48513e+06	3.25725e+06	0.00858936	2.06604	1	394477	18.5896	0.0316741	1.4993	1	1.26486e+06	20.2705	0.00114036	2.94296	1	3.37119e+06	21.6848
165	1353.47	34.4865	0	0	377091	322428	1.32659e+06	898118	3.05717e+06	2.85928e+06	0.00605101	2.21817	1	349761	18.416	0.0351491	1.45409	1	1.11235e+06	20.0852	0.00111684	2.95201	1	2.95823e+06	21.4963
166	217.107	16.8145	291594	131594	50854.4	60957.5	26135.7	26295.1	247734	233937	0.191597	0.717611	211595	55907	-1.9202	0.146411	0.834425	211595	26216.4	-3.01276	0.750626	0.124577	211595	240837	0.186752
167	1378.97	34.501	0	210.05	16088.5	11282.4	39591.2	33180.6	91129.7	88132.8	0.0299686	1.52333	106.025	13686.5	7.0122	0.00772308	2.11221	106.025	36386.9	8.42287	0.000281414	3.55066	106.025	89632.2	9.72347
168	1379.97	34.501	0	0	34218.5	19146.6	69571.1	58097.3	151473	145376	0.0713367	1.14669	1	26683.6	14.7037	0.00798047	2.09797	1	63835.2	15.9621	0.00042154	3.37516	1	148426	17.1794
169	515.099	36.4878	280276	166493	44546.9	49527.9	57694.5	52637.4	86049.6	104046	0.090365	1.044	223385	47038.4	-2.24762	0.0980401	1.0086	223385	55166.9	-2.01766	0.155706	0.807694	223385	95048.7	-1.2328
170	1131.39	34.5008	0	0	95152.1	79350.4	175034	182647	409045	409171	0.00810024	2.0915	1	87252.2	16.4129	0.000452619	3.34427	1	178842	17.4483	2.36883e-08	7.62547	1	409109	18.6421
171	147.08	47.6846	160364	111004	72639.2	61708.5	98893	78864.5	80101.6	81132.4	0.113435	0.945253	135685	67174.8	-1.01427	0.220939	0.655727	135685	88879.7	-0.610333	0.15542	0.808493	135685	80618	-0.751084
172	943.466	47.6986	1.10732e+06	802165	355996	235758	843088	427675	501636	519392	0.0567333	1.24616	954746	295878	-1.69012	0.340976	0.467276	954746	635383	-0.587491	0.100791	0.996578	954746	510515	-0.903163
173	1132.39	34.5003	0	0	42200.8	34058.7	72172.4	77565.9	171371	168014	0.0112082	1.95047	1	38130.8	15.2187	0.00129489	2.88777	1	74870.1	16.1921	9.77834e-05	4.00973	1	169694	17.3726
174	427.213	47.6905	2.75605e+07	1.94835e+07	1.2708e+07	1.07454e+07	1.77888e+07	1.32201e+07	1.3321e+07	1.38999e+07	0.104963	0.978965	2.3522e+07	1.17267e+07	-1.00421	0.226132	0.645638	2.3522e+07	1.55045e+07	-0.601327	0.134109	0.872543	2.3522e+07	1.36104e+07	-0.789296
175	910.311	34.4884	4024.13	13929.4	1.35975e+06	1.11925e+06	3.56113e+06	2.86043e+06	8.26236e+06	8.21245e+06	0.00943108	2.02544	8977.78	1.2395e+06	7.10918	0.0117648	1.92941	8977.78	3.21078e+06	8.48235	9.56068e-06	5.01951	8977.78	8.23741e+06	9.84162
176	911.314	34.4877	0	5421.17	415288	344447	1.08671e+06	843327	2.39032e+06	2.39352e+06	0.00875529	2.05773	2711.59	379868	7.13022	0.0156259	1.80615	2711.59	965022	8.47528	1.73528e-06	5.76063	2711.59	2.39192e+06	9.78482
177	1926.63	34.4879	0	0	35569.5	34295.2	103501	71726.4	211934	206252	0.000332533	3.47817	1	34933.3	15.0923	0.0313448	1.50383	1	87614.9	16.4189	0.00018458	3.73381	1	209094	17.6738
178	909.309	34.4891	12838	22231.9	2.39764e+06	1.99953e+06	6.39672e+06	5.11908e+06	1.51046e+07	1.49036e+07	0.0082313	2.08453	17536	2.19859e+06	6.97012	0.0121598	1.91507	17536	5.7579e+06	8.35908	4.50335e-05	4.34646	17536	1.50041e+07	9.74083
179	312.947	64.0832	78161.7	79365.6	84417.3	97323.4	104846	111720	89906	98462.5	0.202712	0.693121	78764.6	90871.3	0.206278	0.0136855	1.86374	78764.6	108284	0.459202	0.0703157	1.15295	78764.6	94185.2	0.257954
180	1043.27	34.501	0	0	37600.8	35273.1	60550.6	64050.7	95837	98245.4	0.0010187	2.99195	1	36438	15.1532	0.000788132	3.1034	1	62301.6	15.927	0.000153962	3.81259	1	97042.2	16.5663
181	127.111	47.6782	163820	107961	72894.3	64215.2	97526.5	85447.8	80489.7	82162.5	0.140099	0.853565	135891	68555.7	-0.987106	0.26043	0.584308	135891	91488.2	-0.570797	0.190086	0.72105	135891	81327.1	-0.740647
182	367.138	42.0065	446501	311582	321678	242812	434640	701551	556362	593610	0.341093	0.467127	379042	282246	-0.425405	0.333521	0.476877	379042	568096	0.583776	0.107399	0.969	379042	574987	0.60117
183	288.179	32.1979	17698.6	11988.7	77817.2	86643.4	297187	176745	486483	486470	0.00602891	2.21976	14844.7	82231.3	2.46974	0.0664138	1.17774	14844.7	236967	3.99667	3.66414e-05	4.43603	14844.7	486478	5.03436
184	800.238	36.4655	1776.42	4284.39	3480.23	4083.46	17242.8	17478.6	42067	47350.6	0.619081	0.208253	3031.4	3782.85	0.319486	0.00763667	2.1171	3031.4	17361.7	2.51785	0.00488687	2.31097	3031.4	44709.8	3.88253
185	912.317	34.4876	369.917	587.957	102356	86329.1	262518	205734	555272	548234	0.00721143	2.14198	479.937	94343.7	7.61894	0.0144476	1.8402	479.937	234127	8.93023	4.07871e-05	4.38948	479.937	551754	10.167
186	436.155	41.4729	42076.6	37619.8	20510.7	16978.3	33427.4	33643.6	41798.4	27358.1	0.0176746	1.75265	39849.2	18745.5	-1.08801	0.105505	0.976726	39849.2	33536.5	-0.24882	0.557702	0.253598	39849.2	34579.3	-0.204644
187	386.154	36.1012	82819.3	54423.6	2247.56	3650.27	87303.3	4005.74	66362.3	93816.4	0.0437979	1.35855	68622.5	2949.92	-4.53993	0.653756	0.184584	68622.5	45655.5	-0.587891	0.620164	0.207493	68622.5	80090.3	0.222947
188	1200.48	39.2536	13039.2	7266.13	0	0	5147.46	459.803	0	0	0.0721905	1.14152	10153.7	1	-13.3097	0.186745	0.72875	10153.7	2804.63	-1.85612	0.0721905	1.14152	10153.7	1	-13.3097
189	651.224	19.7491	37561.5	64964.2	0	0	92607.5	80456.1	111160	61158.2	0.0645924	1.18982	51263.9	1	-15.6457	0.142882	0.845024	51263.9	86532.8	0.755305	0.345563	0.461473	51263.9	86160	0.749076
190	1181.26	34.5025	0	820.909	22810	23340.6	30742.5	38165.3	57830.9	59763.3	0.000464653	3.33287	411.455	23076.3	5.80953	0.0118178	1.92746	411.455	34454.9	6.38783	0.00032311	3.49065	411.455	58798.1	7.15889
191	247.17	47.6803	532242	355134	226889	200138	328025	257241	258360	268120	0.123879	0.907004	443689	213515	-1.05521	0.25405	0.59508	443689	292634	-0.600452	0.178871	0.747459	443689	263241	-0.753162
192	187.148	47.6848	369258	257270	163235	142676	230963	183421	181542	193548	0.106368	0.973187	313265	152956	-1.03426	0.223327	0.651058	313265	207193	-0.596408	0.155239	0.808999	313265	187546	-0.740137
193	663.428	34.1695	59914.1	51662	31326.6	27951.8	50160.1	38754.2	43162.8	43479.3	0.0278531	1.55513	55789.1	29640.2	-0.912428	0.248744	0.604248	55789.1	44458.2	-0.327533	0.0944138	1.02496	55789.1	43322	-0.364881
194	958.428	47.6748	165955	112669	89948.8	74738.1	119141	116264	120432	135508	0.176078	0.754296	139313	82344.4	-0.758591	0.503029	0.298407	139313	117703	-0.24318	0.721779	0.141596	139313	127971	-0.122517
195	1125.5	39.3908	17754.1	10404.2	0	0	5651.53	2162.43	0	0	0.0618759	1.20848	14080.2	1	-13.7814	0.129568	0.887503	14080.2	3907.98	-1.84917	0.0618759	1.20848	14080.2	1	-13.7814
196	716.327	31.2039	32576.8	22905.7	1157.16	212.735	6567.05	13993.7	8504.99	4854.7	0.0307657	1.51193	27742.3	685.948	-5.33784	0.103362	0.985641	27742.3	10281.4	-1.43205	0.0552765	1.25746	27742.3	6680.84	-2.05398
197	1011.23	36.4976	0	0	6699.28	17243.5	22136.2	22577.3	46054.1	58296.9	0.151167	0.820543	1	11972.4	13.5474	9.72968e-05	4.0119	1	22357.7	14.4485	0.0134869	1.87009	1	52176.5	15.6711
198	1223.53	38.2932	5178.01	12264.9	0	0	24123.9	22066.8	16186.2	0	0.132937	0.876354	8722.46	1	-13.0905	0.0600214	1.22169	8722.46	23096.3	1.40486	0.949773	0.02238	8722.46	8094.12	-0.107861
199	137.046	3.20643	115100	199055	377632	326156	704637	442911	909987	691597	0.0583478	1.23398	157079	351895	1.16366	0.0937324	1.02811	157079	573775	1.869	0.0314767	1.50201	157079	800793	2.34994
200	597.195	46.3059	0	4322.95	2607.71	1430.39	38795	35177.8	3530.81	3425.9	0.955091	0.0199553	2162.47	2020.05	-0.0982895	0.00648576	2.18804	2162.47	36987.4	4.09628	0.604446	0.218643	2162.47	3479.35	0.686138
201	700.367	36.2408	351153	367782	450057	321736	548841	991131	1.72601e+06	1.58487e+06	0.722488	0.14117	359469	385898	0.102353	0.204747	0.688782	359469	769987	1.09897	0.00299257	2.52396	359469	1.65544e+06	2.20328
202	1381.45	34.501	0	0	24149	19034.8	35997.8	50703.3	110111	108179	0.013737	1.86211	1	21592.9	14.3983	0.0275834	1.55935	1	43351.6	15.4038	7.83253e-05	4.1061	1	109146	16.7359
203	358.154	49.9829	76302.1	45091.8	37703.7	84658.7	453611	141191	317883	430779	0.987855	0.00530663	60698	61182.2	0.0114633	0.270623	0.567635	60698	297402	2.29269	0.0331447	1.47959	60698	374332	2.6246
204	427.16	34.4836	103388	28497.7	1.03449e+06	853525	1.59913e+06	1.29381e+06	2.66472e+06	2.59394e+06	0.0122101	1.91328	65943.6	944008	3.83949	0.0127167	1.89562	65943.6	1.44647e+06	4.45516	0.000403733	3.39391	65943.6	2.62933e+06	5.31732
205	143.085	47.6876	403314	273078	182891	143383	248383	183059	194821	197171	0.123683	0.90769	338197	163138	-1.05177	0.234746	0.629402	338197	215722	-0.648692	0.160682	0.794034	338197	195997	-0.787034
206	668.209	46.4012	67255.3	43830.3	25697.3	24470.5	48761.2	51725	28917.9	38986.5	0.121774	0.914446	55543.8	25084.9	-1.14681	0.697452	0.156486	55543.8	50244.1	-0.144673	0.232427	0.633714	55543.8	33953.2	-0.710079
207	662.192	19.7526	0	0	0	0	0	2480.36	4851.74	0	#DIV/0!	#DIV/0!	1	1	0	0.42265	0.374019	1	1241.18	10.2775	0.42265	0.374019	1	2426.87	11.2449
208	237.185	40.7037	198507	225503	240840	192438	315192	185533	575111	588948	0.88259	0.054241	212006	216640	0.0311892	0.620972	0.206928	212006	250364	0.239919	0.00167606	2.77571	212006	582030	1.45699
209	203.576	28.556	0	0	339.855	480.988	610.778	1645.59	508.964	663.192	0.0283128	1.54802	1	411.421	8.68447	0.161014	0.793137	1	1129.18	10.1411	0.0168754	1.77275	1	587.078	9.19741
210	825.356	39.2402	39283.5	25958.7	458.886	448.422	18194.4	14446.8	4285.12	1098.46	0.0403205	1.39447	32622.1	454.654	-6.16494	0.142676	0.845648	32622.1	16321.6	-0.99907	0.0485996	1.31337	32622.1	2692.79	-3.59867
211	1124.5	39.3876	28275.9	16005.9	427.383	0	6669.41	3599.33	0	0	0.0702215	1.15353	22141.9	214.691	-6.68837	0.114929	0.939572	22141.9	5135.37	-2.10824	0.0689338	1.16157	22141.9	1	-14.4345
212	217.07	2.88419	95208.8	82349.2	89655.8	100276	81281.5	93280.9	104562	82784.3	0.53543	0.271297	88780	94966.9	0.0971903	0.880432	0.0553044	88780	87282.2	-0.0245474	0.736037	0.1331	88780	93674.1	0.0774161
213	1196.38	34.5012	365.862	0	5941.25	3653.86	20151.5	17137.9	58532.9	56924.3	0.0576068	1.23953	183.931	4798.56	4.70537	0.00669172	2.17446	183.931	18645.7	6.66354	0.000205378	3.68745	183.931	57729.6	8.294
214	240.077	34.4876	10077	8036.35	28709.7	26664	40712.1	34487.2	71253.4	69989.6	0.00596024	2.22474	9057.69	27687.9	1.61204	0.0129141	1.88894	9057.69	37600.6	2.05354	0.000379823	3.42042	9057.69	70622.5	2.96291
215	339.182	22.4793	24904.5	17921.9	53891.9	57451.2	142886	74114.2	65572.5	58605.8	0.012833	1.89167	21414.2	55672.6	1.3784	0.127965	0.892908	21414.2	108501	2.34107	0.0143843	1.84211	21414.2	62090.2	1.5358
216	1199.03	47.6908	75614.1	49230.4	37594.8	31778.8	50381.3	56471	55017.3	65689.9	0.176455	0.753365	62423.3	34687.8	-0.847656	0.574746	0.240524	62423.3	53427.1	-0.224511	0.897746	0.0468466	62423.3	60354.6	-0.0486203
217	529.175	54.6061	7832.65	15141.2	11294.8	30205	17668.6	25180.8	1498.87	30172.2	0.457281	0.339817	11487.9	20750.9	0.853058	0.198368	0.702529	11487.9	21425.7	0.899225	0.796513	0.0988073	11487.9	15836.5	0.46314
218	737.271	39.2436	35340.7	30996.8	1016.63	204.458	25386.9	19337.2	7202	3752.7	0.00457419	2.33969	33169.7	611.544	-5.76127	0.101059	0.995424	33169.7	22363.1	-0.56875	0.00988241	2.00514	33169.7	5478.35	-2.59805
219	444.168	34.4891	913081	1.3196e+06	1.64194e+07	1.33873e+07	2.45754e+07	1.97288e+07	3.60332e+07	3.53872e+07	0.0120861	1.91771	1.11634e+06	1.49033e+07	3.73879	0.0131021	1.88266	1.11634e+06	2.21521e+07	4.31059	0.000121665	3.91484	1.11634e+06	3.57102e+07	4.99949
220	863.349	35.4692	1400.36	1941.83	37937.8	34238.2	8935.79	47482.3	55585.5	29123.9	0.00293762	2.532	1672.09	36089	4.43183	0.302436	0.519367	1672.09	28210.1	4.07648	0.0915149	1.03851	1672.09	42355.7	4.66283
221	933.208	36.4932	0	0	8658.33	14798	27480.7	21703.9	51256.7	60808.8	0.0621897	1.20628	1	11729.2	13.5178	0.0135157	1.86916	1	24593.3	14.586	0.00718699	2.14345	1	56033.7	15.774
222	591.18	45.8391	172707	132530	56029.3	49177.2	153613	55361.8	62658.1	67462.5	0.0390985	1.40784	152619	52604.3	-1.53669	0.460202	0.337051	152619	104488	-0.546595	0.0494646	1.30571	152619	65061.3	-1.23007
223	460.243	47.6883	2.31758e+07	1.55205e+07	1.01887e+07	8.50854e+06	1.39097e+07	1.04333e+07	1.04296e+07	1.08279e+07	0.125349	0.901881	1.93481e+07	9.34861e+06	-1.04937	0.229917	0.638429	1.93481e+07	1.21715e+07	-0.668681	0.150727	0.821808	1.93481e+07	1.06287e+07	-0.864224
224	701.37	36.2364	91319.3	99517	112795	87202.1	140779	250595	437449	383884	0.765667	0.11596	95419.2	99999.7	0.0676443	0.210194	0.677381	95419.2	195688	1.0362	0.00730585	2.13633	95419.2	410668	2.10562
225	946.267	28.295	218839	159719	115333	74635.8	147161	99134.6	110656	124161	0.119441	0.922846	189280	94985.2	-0.994746	0.224622	0.648548	189280	123149	-0.620119	0.141239	0.850046	189280	117409	-0.688974
226	200.09	34.4876	20935.9	15808.2	60381.9	53745.6	87179.7	70922.7	134805	143012	0.0115424	1.93771	18373	57064.8	1.63501	0.0191648	1.7175	18373	79052.2	2.10522	0.00160734	2.79389	18373	138909	2.91848
227	234.135	16.8146	139119	63341.3	28761.8	32690.6	21043.3	18641.3	106361	98547.5	0.204228	0.689884	101231	30727.2	-1.72006	0.16489	0.782806	101231	19843.3	-2.35093	0.977275	0.0099832	101231	102455	0.0173454
228	1078.43	48.0941	45248.3	26448.6	34847.9	16703.3	49692.2	12937.1	29429	26371.9	0.521312	0.282902	35849.4	25776.6	-0.475888	0.846533	0.072356	35849.4	31315.7	-0.195064	0.491764	0.308244	35849.4	27901.5	-0.361609
229	478.13	33.1065	38033.8	51666.5	7696.89	3112.42	68362	62176.9	32160.8	12867.8	0.0316677	1.49938	44851.1	5405.66	-3.0526	0.112205	0.949988	44851.1	65270.4	0.541284	0.199183	0.700748	44851.1	22515.3	-0.994239
230	967.267	34.5001	0	2608.15	95182.7	71128.3	129632	116083	187100	194572	0.0211543	1.6746	1305.07	83156.5	5.99362	0.00320612	2.49402	1305.07	122859	6.55672	0.00043553	3.36098	1305.07	190837	7.19206
231	1051.32	37.2713	0	567.678	0	10473.6	25821.2	15463.5	45892.2	49833	0.444647	0.351985	284.839	5237.79	4.20074	0.0592004	1.22768	284.839	20643.4	6.17939	0.00174606	2.75794	284.839	47863.6	7.39264
232	1015.5	48.6102	49290	50888	11378.1	7436.79	24483.8	9766.03	17923.7	15693.6	0.00272116	2.56525	50090	9408.45	-2.41249	0.0469043	1.32879	50090	17125.9	-1.54834	0.00169469	2.77091	50090	16809.6	-1.57523
233	491.299	53.6526	166821	144661	177376	178427	96108	66833.4	148784	69971.7	0.183799	0.735657	155742	177903	0.191933	0.056014	1.2517	155742	81471.7	-0.934783	0.374884	0.426103	155742	109379	-0.509822
234	968.27	34.5003	0	850.3	59293.9	45077.4	82936.4	71140.4	117554	113786	0.0184057	1.73505	426.15	52186.7	6.93618	0.00590457	2.22881	426.15	77039.4	7.49809	0.000280703	3.55175	426.15	115671	8.08445
235	266.184	47.6803	276518	188295	123280	107700	169056	133781	132709	137188	0.120766	0.918054	232408	115491	-1.00887	0.230351	0.637609	232408	151419	-0.61811	0.158081	0.801121	232408	134949	-0.784243
236	287.176	32.1668	30001.9	28279	370723	407359	1.49792e+06	894432	2.56099e+06	2.53933e+06	0.00258623	2.58733	29141.4	389042	3.73878	0.0608172	1.21597	29141.4	1.19618e+06	5.35922	1.8576e-05	4.73105	29141.4	2.55016e+06	6.45137
237	426.157	34.489	273863	356307	3.75139e+06	3.07432e+06	5.89755e+06	4.6954e+06	1.00826e+07	9.84251e+06	0.011904	1.92431	315086	3.41286e+06	3.43716	0.014315	1.84421	315086	5.29647e+06	4.07122	0.000173027	3.76189	315086	9.96255e+06	4.9827
238	877.256	36.4793	0	0	10002.1	24695.9	47123.2	38997.8	91707.6	105684	0.142086	0.84745	1	17350	14.0826	0.00878467	2.05627	1	43061.5	15.3941	0.00497592	2.30313	1	98696.7	16.5907
239	369.095	19.7568	0	0	812.624	1590.44	3569.02	7669.44	13552.4	16331.9	0.0907337	1.04223	1	1202.53	10.2319	0.111327	0.953399	1	5620.23	12.4564	0.00853996	2.06854	1	14943.1	13.8672
240	699.364	36.2436	700411	753349	935185	693226	1.16145e+06	2.13237e+06	3.81717e+06	3.47479e+06	0.553781	0.256662	726881	814207	0.163676	0.198975	0.701202	726881	1.64691e+06	1.17997	0.00350304	2.45556	726881	3.64598e+06	2.32652
241	446.173	34.4865	98644.3	104888	829694	568258	1.09168e+06	843189	1.76572e+06	1.69294e+06	0.0447435	1.34927	101767	698977	2.77997	0.0199963	1.69905	101767	967436	3.24889	0.000503204	3.29826	101767	1.72933e+06	4.08687
242	116.071	2.55437	80084.4	103952	40938.9	44303.5	36737.8	109198	61869.3	47879.5	0.0546874	1.26211	92019.1	42622.2	-1.11033	0.667009	0.175868	92019.1	72968.8	-0.334654	0.115209	0.938512	92019.1	54875.4	-0.745773
243	876.254	36.4767	0	0	58416.5	88079.9	152925	146467	311236	361720	0.0386397	1.41297	1	73249.2	16.1605	0.000464939	3.3326	1	149697	17.1917	0.0055805	2.25333	1	336479	18.3602
244	875.251	36.4793	0	641.411	109463	166181	293595	269963	583741	703080	0.0400061	1.39787	321.705	137823	8.74286	0.00175908	2.75471	321.705	281780	9.77462	0.00849982	2.07059	321.705	643412	10.9658
245	445.17	34.4878	262711	377461	4.27831e+06	3.52908e+06	6.72592e+06	5.24852e+06	1.15082e+07	1.10807e+07	0.0109998	1.95862	320087	3.9037e+06	3.6083	0.0166669	1.77814	320087	5.98723e+06	4.22535	0.000406466	3.39098	320087	1.12944e+07	5.141
246	925.291	34.4865	5472.64	5544.81	19067	22176.8	37929.5	32849.9	77847.9	79311.1	0.0104255	1.9819	5509.73	20622.9	1.9042	0.00714869	2.14577	5509.73	35390.7	2.68332	0.000100474	3.99794	5509.73	78580.5	3.83412
247	532.262	42.4415	299673	212791	274548	366284	465412	471246	404681	414004	0.416547	0.380336	256233	320417	0.322495	0.0396497	1.40176	256233	468330	0.870071	0.0726621	1.13869	256233	409344	0.675858
248	566.26	19.7476	0	16019.2	0	0	0	0	0	0	0.42265	0.374019	8010.62	1	-12.9677	0.42265	0.374019	8010.62	1	-12.9677	0.42265	0.374019	8010.62	1	-12.9677
249	945.279	37.2801	0	0	338.268	11258.9	40373.5	20723.9	90036	93370.6	0.399533	0.398447	1	5799.57	12.5017	0.0897305	1.04706	1	30549.7	14.8989	0.000330414	3.48094	1	91704.3	16.4847
250	265.18	47.6826	1.59705e+06	1.03871e+06	683530	572009	966166	711818	720819	754312	0.13624	0.865696	1.31788e+06	627770	-1.06991	0.258892	0.586881	1.31788e+06	838993	-0.651492	0.173667	0.760282	1.31788e+06	737567	-0.837376
251	350.14	35.6749	364301	284438	141469	117301	302163	459815	267037	302420	0.0428591	1.36796	324371	129386	-1.32596	0.587301	0.23114	324371	380990	0.23211	0.459876	0.337359	324371	284730	-0.188051
252	367.138	40.5739	81358.4	49744.4	84182.2	62089	81044.5	103787	109798	118859	0.732074	0.135445	65552.4	73136.6	0.157946	0.3017	0.520425	65552.4	92416.9	0.495508	0.0973346	1.01173	65552.4	114330	0.802482
253	581.323	57.04	52439.1	28684.9	44677.2	62120	10777.8	41968.5	29188.8	21123.2	0.475526	0.322825	40563	53399.6	0.396664	0.544397	0.264084	40563	26374.2	-0.621038	0.344279	0.46309	40563	25157	-0.689203
254	434.141	38.8824	33034.6	36736.3	15442.3	8729.2	34927.5	47442.9	28698.7	15190.8	0.0271188	1.56673	34886.4	12086.7	-1.52924	0.436209	0.360305	34886.4	41186.2	0.239494	0.205876	0.686394	34886.4	21945.7	-0.668725
255	216.147	47.6803	658477	433527	281165	236134	387948	294642	299267	308687	0.129181	0.888801	546003	258651	-1.0779	0.234756	0.629384	546003	341296	-0.677885	0.164544	0.783717	546003	303978	-0.844942
256	1340.48	33.1066	19441.3	27147.1	0	0	20705.9	5845.71	226.547	0	0.0262834	1.58032	23295.2	1	-14.5077	0.353947	0.451062	23295.2	13276.8	-0.811126	0.0265527	1.57589	23295.2	114.274	-7.6714
257	498.175	36.2192	101534	702.814	2517.84	4284.94	20779.6	9932.34	115768	119946	0.443869	0.352745	51119.6	3402.39	-3.90926	0.553709	0.256718	51119.6	15357	-1.73498	0.316938	0.499025	51119.6	117858	1.2051
258	1229.38	36.4767	0	0	18178.5	30774.8	67002.3	49581.8	154317	176844	0.0602847	1.21979	1	24477.7	14.5792	0.0216066	1.66541	1	58293.1	15.831	0.00459542	2.33767	1	165582	17.3372
259	441.955	64.0865	35424.4	32892	38602.4	39881.1	48018.4	47639.4	35971	42827.3	0.0698044	1.15612	34159.2	39242.7	0.200152	0.00865705	2.06263	34159.2	47829.9	0.485639	0.28797	0.540653	34159.2	39400.1	0.205928
260	933.359	29.9409	43225.1	32657.2	2182.5	698.274	11717.6	4624.13	25807.1	26315.1	0.020708	1.68386	37942.1	1441.39	-4.71827	0.0427848	1.36871	37942.1	8171.85	-2.21507	0.153805	0.813028	37942.1	26062.1	-0.541849
261	476.194	38.0366	111726	54063	280762	197833	268242	153128	664136	605211	0.0903576	1.04404	82895.5	239298	1.52944	0.185545	0.731551	82895.5	210686	1.34573	0.00553509	2.25688	82895.5	634674	2.93665
262	799.236	36.4815	0	0	22289.4	28247.7	54181.7	41826.6	94712.6	111892	0.0136172	1.86591	1	25269.6	14.6251	0.0161603	1.79155	1	48005.1	15.5509	0.00684303	2.16475	1	103303	16.6565
263	1039.27	34.5008	0	0	25331.9	20483.2	32645.4	32692.7	55161.7	58601.7	0.011016	1.95797	1	22908.5	14.4836	5.2471e-07	6.28008	1	32670.1	14.9957	0.000913069	3.0395	1	56882.7	15.7957
264	513.337	51.7867	381241	105518	110565	107182	85768.4	113910	149810	182015	0.43216	0.364355	243381	108874	-1.16055	0.409109	0.388161	243381	99840	-1.28553	0.6329	0.198665	243381	165914	-0.552782
265	905.356	42.3186	1760.05	973.178	1689.28	7038.88	58362.8	16850.6	85501.6	82143.9	0.383027	0.416771	1367.61	4365.08	1.67435	0.222982	0.65173	1367.61	37607.7	4.78129	0.000437034	3.35949	1367.61	83823.7	5.93763
266	1227.38	36.4767	0	0	61301.6	95976	217065	147240	469014	552009	0.0453263	1.34365	1	78639.8	16.263	0.034828	1.45807	1	182154	17.4748	0.0065427	2.18424	1	510513	18.9616
267	207.175	45.6957	42232	29879.5	25051.2	40179	160140	23221.8	217351	228877	0.758247	0.120189	36056.8	32616.1	-0.144686	0.503342	0.298137	36056.8	91681.8	1.34636	0.00203307	2.69185	36056.8	223115	2.62944
268	153.954	1.97126	9073.19	9324.11	7758.04	6676.88	8048.77	8305.65	29980.7	36463.2	0.0702898	1.15311	9199.65	7218.46	-0.349887	0.0295371	1.52963	9199.65	8178.21	-0.169793	0.0177473	1.75087	9199.65	33223	1.85253
269	350.14	33.6961	222636	161537	75340.6	59111	184627	207619	182712	184877	0.0585181	1.23271	192087	67226.8	-1.51465	0.912888	0.0395823	192087	196124	0.0300026	0.811622	0.0906462	192087	183795	-0.0636636
270	739.302	36.4598	465823	310984	1.75117e+06	2.518e+06	5.91878e+06	5.39706e+06	1.72686e+07	1.93698e+07	0.0466915	1.33076	388404	2.13459e+06	2.45833	0.00265585	2.5758	388404	5.65792e+06	3.86464	0.00343382	2.46422	388404	1.83192e+07	5.55965
271	1228.38	36.4767	0	0	43563.2	72330.2	159887	112691	372237	424458	0.0564466	1.24836	1	57947.7	15.8225	0.0286954	1.54219	1	136290	17.0563	0.00426884	2.36969	1	398348	18.6037
272	476.159	34.4878	10477.2	10771.2	55557.2	42060.5	68106.1	51554.6	134811	132438	0.0298557	1.52497	10625.2	48809.9	2.19968	0.0271482	1.56626	10625.2	59831.4	2.49341	9.45095e-05	4.02452	10625.2	133626	3.65263
273	324.098	19.7476	33361.2	26836.6	3468.7	10384.6	9492.13	2171.75	7524.67	3278.1	0.0396058	1.40224	30099.9	6927.64	-2.11932	0.0384815	1.41475	30099.9	5832.94	-2.36746	0.0239504	1.62069	30099.9	5402.39	-2.47809
274	400.167	41.999	110523	76914.3	79059.3	58080.5	105887	168436	132633	141828	0.331983	0.478885	93719.5	68570.9	-0.450753	0.345685	0.461319	93719.5	137163	0.549466	0.12982	0.886659	93719.5	137231	0.550186
275	743.287	36.4767	2733.68	2288.99	241.619	2961.08	24898.7	23018.5	75176.1	85116.8	0.576851	0.238937	2512.33	1602.35	-0.64884	0.00202268	2.69407	2512.33	23959.6	3.2535	0.00408187	2.38914	2512.33	80147.5	4.99556
276	740.291	36.4598	226895	157355	871060	1.2209e+06	2.82495e+06	2.56262e+06	8.1804e+06	9.26471e+06	0.040963	1.38761	192126	1.04598e+06	2.44473	0.00292922	2.53325	192126	2.69378e+06	3.80951	0.00403141	2.39454	192126	8.72256e+06	5.50463
277	480.145	36.6661	35597.5	29408.7	842.735	207.344	26542.3	17580.7	1178.33	2055.45	0.00933026	2.03011	32504.1	526.04	-5.9493	0.195213	0.709492	32504.1	22062.5	-0.559023	0.0100845	1.99635	32504.1	1617.89	-4.32844
278	728.313	19.7513	0	0	0	0	0	0	0	0	#DIV/0!	#DIV/0!	1	1	0	#DIV/0!	#DIV/0!	1	1	0	#DIV/0!	#DIV/0!	1	1	0
279	1585.52	36.4772	0	0	1624.65	11803.7	37453	20458.7	87970.6	100770	0.31788	0.497737	1	6715.16	12.7132	0.0763787	1.11703	1	28956.8	14.8216	0.00456738	2.34033	1	94371.3	16.5261
280	1044.3	37.2867	0	0	18389.6	36459.2	53079.8	30447.7	90766.4	89589.2	0.0935519	1.02895	1	27425.4	14.7432	0.0662086	1.17909	1	41764.8	15.35	4.2602e-05	4.37057	1	90178.8	16.4605
281	1586.52	36.4772	0	0	0	12187.9	37355.7	21283.4	88100.3	105783	0.42265	0.374019	1	6094.96	12.5734	0.0675961	1.17008	1	29320.6	14.8396	0.00821529	2.08538	1	96942.4	16.5648
282	1158.52	39.2363	17174.8	9153.82	226.292	0	8659.03	4868.7	483.511	0	0.0829183	1.08135	13165.3	114.146	-6.84972	0.285823	0.543903	13165.3	6764.87	-0.96061	0.0845827	1.07272	13165.3	242.755	-5.7611
283	649.266	48.5581	45601.2	35588.2	54814.2	55894.2	64384	71662.8	62343.4	64703.2	0.0993544	1.00281	40595.7	55355.2	0.447392	0.0473358	1.32481	40595.7	68024.4	0.744726	0.0468197	1.32957	40595.7	63524.3	0.645981
284	422.353	51.7936	40719.6	16480.6	58168.9	48017.8	50701.4	60604.3	152199	166687	0.203322	0.691816	28601.1	53094.3	0.892486	0.174764	0.757547	28601.1	55653.8	0.96041	0.0114453	1.94137	28601.1	159444	2.47891
285	554.937	64.0436	22295.5	20415.9	21289.8	25248	26779.2	26780.4	21948.9	22495	0.474604	0.323669	21356.7	23269.9	0.123777	0.0287301	1.54166	21356.7	26780.8	0.32651	0.469457	0.328404	21356.7	22222.9	0.05736
286	219.113	22.7961	570928	344728	162117	122397	244082	190400	606647	374727	0.110828	0.955349	457829	142258	-1.6863	0.174338	0.758608	457829	217242	-1.0755	0.858012	0.0665067	457829	490688	0.0999981
287	1921.69	34.4866	0	0	17895.4	7499.3	101430	38604.9	231595	192833	0.134576	0.871033	1	12698.4	13.6324	0.155616	0.807946	1	70018.6	16.0955	0.00823777	2.08419	1	212215	17.6952
288	525.1	47.0222	36978.3	28486.8	34814.8	30643.3	37677.4	30529.8	29463.8	36196.9	0.99948	0.000225747	32733.5	32730.1	-0.000153229	0.827908	0.082018	32733.5	34104.6	0.0591984	0.987233	0.00558036	32733.5	32831.4	0.00430579
289	1923.68	34.4866	0	0	28984.9	16990.8	149061	57038.9	324900	266277	0.061815	1.20891	1	22988.9	14.4886	0.154457	0.811193	1	103051	16.653	0.00969058	2.01365	1	295590	18.1732
290	971.28	34.5035	1734.68	4398.69	9828.38	14117	40425.6	33866.6	80067.1	89162.9	0.0717951	1.14391	3067.69	11973.7	1.96464	0.0106164	1.97402	3067.69	37147.1	3.59803	0.00336002	2.47366	3067.69	84616	4.78571
291	286.311	43.0931	78236	54530.7	56623.8	15145.7	39893.2	54924.2	40342.7	53147.3	0.32988	0.481644	66384.3	35885.7	-0.887432	0.308973	0.510079	66384.3	47409.7	-0.485659	0.282247	0.549371	66384.3	46746	-0.505999
292	494.102	33.1081	979.964	16287.8	6228.78	2200.97	70836.8	52599.3	28297.3	11745.8	0.632774	0.198752	8634.87	4215.88	-1.03434	0.046795	1.3298	8634.87	61719	2.83747	0.418738	0.378057	8634.87	20022.6	1.21338
293	239.967	63.4724	101068	89925.2	90343	100698	97107.8	106861	95438.4	110558	0.997775	0.000967369	95497.4	95521.3	0.000361489	0.473291	0.324872	95497.4	101985	0.0948298	0.508179	0.293984	95497.4	102999	0.109099
294	233.154	47.6772	3.8769e+06	2.52862e+06	1.70488e+06	1.46801e+06	2.28306e+06	1.76529e+06	1.74663e+06	1.8391e+06	0.142083	0.847458	3.20276e+06	1.58645e+06	-1.01352	0.244252	0.612161	3.20276e+06	2.02417e+06	-0.661982	0.172224	0.763907	3.20276e+06	1.79287e+06	-0.837049
295	196.112	46.1473	35466.2	26989.4	17933.6	21997.9	153050	32539.6	200004	162997	0.138821	0.857546	31228.8	19966.7	-0.645278	0.415311	0.381627	31228.8	92795.8	1.57118	0.0155856	1.80728	31228.8	181501	2.53903
296	428.216	47.6848	7.82655e+06	5.08466e+06	3.29536e+06	2.75545e+06	4.65037e+06	3.445e+06	3.46523e+06	3.62658e+06	0.133495	0.874536	6.45561e+06	3.02541e+06	-1.09342	0.249118	0.603595	6.45561e+06	4.04769e+06	-0.673456	0.168261	0.774017	6.45561e+06	3.54591e+06	-0.864399
297	942.462	47.6962	4.27975e+06	3.06291e+06	1.34528e+06	919318	3.01299e+06	1.6596e+06	1.9174e+06	2.00612e+06	0.0588274	1.23042	3.67133e+06	1.1323e+06	-1.69705	0.280041	0.552778	3.67133e+06	2.3363e+06	-0.652079	0.107237	0.969654	3.67133e+06	1.96176e+06	-0.904153
298	149.059	47.6802	352274	245058	162958	151488	223220	163846	168515	175368	0.119748	0.921731	298667	157224	-0.925719	0.228365	0.641371	298667	193534	-0.625952	0.142309	0.846769	298667	171942	-0.796613
299	798.24	36.4815	675.239	3850.91	27199.3	29404.4	61599.7	45081.5	108956	124206	0.00546621	2.26231	2264.07	28302.8	3.64395	0.0260573	1.58407	2264.07	53341.6	4.55827	0.00461008	2.33629	2264.07	116582	5.68628
300	230.093	37.2844	48107.5	1856.99	81072.7	96354.2	107336	69348.9	159746	173818	0.120257	0.91989	24983.3	88714.5	1.82821	0.168439	0.773556	24983.3	88343.3	1.82216	0.0278504	1.55517	24983.3	166783	2.73894
301	1922.69	34.4876	0	0	46625.6	26493.3	237192	88527.6	522501	420606	0.068151	1.16653	1	36560.5	15.158	0.159823	0.796361	1	162861	17.3133	0.0114725	1.94034	1	471555	18.8471
302	882.315	37.3807	684263	636102	600901	552637	2.07225e+06	950573	1.48068e+06	1.53495e+06	0.134214	0.872201	660183	576770	-0.194871	0.268686	0.570755	660183	1.51141e+06	1.19496	0.00182674	2.73832	660183	1.50782e+06	1.19152
303	869.238	36.4857	0	0	21489.5	30110.9	45124.2	37198.1	87826	101572	0.0267986	1.57189	1	25801.2	14.6552	0.0091432	2.0389	1	41162.2	15.329	0.0052264	2.2818	1	94700.2	16.5311
304	359.152	36.4781	367547	378681	2.01925e+07	2.0145e+07	2.76299e+07	2.40089e+07	3.90763e+07	4.0423e+07	1.51926e-06	5.81837	373115	2.01687e+07	5.75636	0.0050243	2.29892	373115	2.58194e+07	6.11269	0.000292296	3.53418	373115	3.97497e+07	6.73518
305	361.157	36.4742	22158.2	12174.8	596970	617291	895028	734594	1.50671e+06	1.60686e+06	0.000367976	3.43418	17167.5	607132	5.14426	0.0100009	1.99996	17167.5	814812	5.56872	0.0010665	2.97204	17167.5	1.55679e+06	6.50275
306	360.154	36.4761	116891	99311.2	4.74647e+06	4.72183e+06	6.96113e+06	5.81771e+06	1.2166e+07	1.29301e+07	1.07009e-05	4.97058	108102	4.73415e+06	5.45264	0.00818454	2.08701	108102	6.38943e+06	5.88522	0.000942555	3.02569	108102	1.25481e+07	6.85892
307	362.16	36.4788	2868.12	1206.6	70224.1	69850.4	102345	85379.9	168016	182003	0.000156771	3.80474	2038.36	70038.3	5.10266	0.0085059	2.07028	2038.36	93863.6	5.52509	0.00165359	2.78157	2038.36	175011	6.42389
308	747.382	50.0044	45771.5	30734.1	10606.8	9763.86	74921.9	19682.6	23766.5	30642.1	0.0650409	1.18681	38253.8	10186.3	-1.90897	0.78184	0.106882	38253.8	47303.2	0.306335	0.313171	0.504219	38253.8	27205.3	-0.491718
309	870.243	36.4932	0	0	1324.09	7405.74	15980	14624.3	43055.2	56037.3	0.287646	0.541141	1	4365.92	12.0921	0.00195674	2.70847	1	15303.1	13.9015	0.0167341	1.7764	1	49547.3	15.5965
310	409.299	50.3657	268220	74624.4	95987.7	66962.6	35459.5	82030.5	187776	176475	0.45513	0.341865	171423	81476.1	-1.07311	0.375174	0.425768	171423	58746	-1.545	0.922185	0.0351821	171423	182126	0.0873756
311	477.196	38.0339	34993.4	1355.68	79471.3	55441.4	75361.2	44633.4	198904	183770	0.139917	0.85413	18175.5	67457.3	1.89198	0.207781	0.682394	18175.5	59998.3	1.72292	0.0111541	1.95257	18175.5	191338	3.39606
312	131.049	47.6893	662387	448074	288811	250084	412350	318703	309205	330311	0.119674	0.922	555232	269449	-1.04308	0.246217	0.608683	555232	365528	-0.603109	0.160284	0.795111	555232	319759	-0.796105
313	378.173	25.4942	255401	245269	128346	90670.8	435593	211015	234061	156042	0.0186521	1.72927	250336	109509	-1.19281	0.582821	0.234465	250336	323305	0.369028	0.295112	0.530013	250336	195052	-0.360005
314	255.15	13.6164	26320.2	18495.6	123506	76882.8	505174	423427	141540	213274	0.0812463	1.0902	22408.9	100195	2.16067	0.00852387	2.06936	22408.9	464302	4.37292	0.0501436	1.29978	22408.9	177408	2.98492
315	915.345	37.2743	53099.6	81096.3	457242	831219	1.35218e+06	828188	2.67874e+06	2.86727e+06	0.0913308	1.03938	67099	644231	3.26322	0.0599166	1.22245	67099	1.09019e+06	4.02214	0.00123799	2.90728	67099	2.77301e+06	5.36902
316	883.317	37.4095	214149	223729	194160	175951	639074	311003	498613	487829	0.0811307	1.09081	218940	185056	-0.242567	0.258999	0.586703	218940	475039	1.11751	0.000690735	3.16069	218940	493222	1.1717
317	914.342	37.2717	154235	230807	1.4843e+06	2.7292e+06	4.50441e+06	2.70752e+06	9.13388e+06	9.71561e+06	0.0917614	1.03734	192522	2.10675e+06	3.45192	0.0629242	1.20118	192522	3.60597e+06	4.22729	0.00100825	2.99643	192522	9.42475e+06	5.61336
318	913.339	37.2717	267947	431492	2.62127e+06	4.9361e+06	8.19067e+06	4.87274e+06	1.66496e+07	1.77123e+07	0.0979658	1.00893	349720	3.77869e+06	3.43361	0.0652076	1.1857	349720	6.5317e+06	4.22319	0.00101852	2.99203	349720	1.7181e+07	5.61847
319	881.312	37.3848	1.32339e+06	1.21972e+06	1.13776e+06	1.03617e+06	3.8791e+06	1.78441e+06	2.79954e+06	2.92307e+06	0.126014	0.899581	1.27155e+06	1.08696e+06	-0.226289	0.275184	0.560377	1.27155e+06	2.83176e+06	1.1551	0.00256279	2.59129	1.27155e+06	2.8613e+06	1.17008
320	1339.47	33.1113	55074.8	60302.8	218.215	242.999	42992.6	19114.7	2467.23	0	0.00206337	2.68542	57689.8	231.607	-7.96049	0.161145	0.792784	57689.8	31054.7	-0.893506	0.00261113	2.58317	57689.8	1234.61	-5.54618
321	215.143	47.6826	4.07106e+06	2.59122e+06	1.72127e+06	1.44812e+06	2.3439e+06	1.77188e+06	1.77437e+06	1.8666e+06	0.146025	0.835572	3.33114e+06	1.5847e+06	-1.07181	0.249695	0.60259	3.33114e+06	2.05789e+06	-0.694851	0.17847	0.748435	3.33114e+06	1.82048e+06	-0.871693
322	945.459	47.6896	457321	312390	144671	107010	329843	221254	247126	281684	0.0743588	1.12867	384856	125841	-1.61271	0.350768	0.45498	384856	275549	-0.48201	0.247302	0.606772	384856	264406	-0.541565
323	1859.66	34.4852	0	0	0	210.815	22877.9	16773.7	88688	83981.2	0.42265	0.374019	1	106.407	6.73345	0.0228886	1.64038	1	19826.8	14.2752	0.000742221	3.12947	1	86335.6	16.3977
324	234.157	47.6777	613113	398904	280921	246203	378532	285790	284331	304237	0.155017	0.809621	506009	263563	-0.941016	0.274793	0.560994	506009	332162	-0.607277	0.187884	0.726111	506009	294285	-0.78195
325	393.143	25.1953	68946.8	35254.2	82421.6	47719.7	12208	66898.7	168784	193435	0.645409	0.190165	52101.5	65071.6	0.320705	0.733735	0.134461	52101.5	39554.3	-0.397489	0.0251941	1.5987	52101.5	181110	1.79747
326	916.347	37.2767	5762.24	20635.8	113585	195372	328196	201631	618431	659314	0.0767245	1.11507	13200	154480	3.54881	0.0585102	1.23277	13200	264915	4.32692	0.00120648	2.91848	13200	638874	5.59692
327	255.149	32.6036	39790.8	24356.2	15448.2	29028.5	80812.7	19918.5	93816.6	48359.1	0.439642	0.356901	32074.5	22239.4	-0.528311	0.619225	0.208151	32074.5	50366.6	0.651042	0.245587	0.609795	32074.5	71088.9	1.1482
328	446.9	34.4877	1680.49	4824.84	28445.9	22613.5	38588.6	31894.5	62977.5	59822	0.0214091	1.6694	3253.67	25530.7	2.9721	0.0131013	1.88268	3253.67	35242.6	3.43718	0.00146408	2.83444	3253.67	61400.8	4.23812
329	878.812	63.4325	47270.9	53029.1	15295.1	33322	33465.2	7082.38	13064.7	33583.4	0.111996	0.950797	50151	24309.6	-1.04475	0.157395	0.80301	50151	20274.8	-1.30659	0.128145	0.892298	50151	23325	-1.1044
330	734.333	36.3799	0	534.885	184805	155086	174579	414145	431021	372338	0.00758463	2.12007	268.442	169947	9.30625	0.133469	0.874621	268.442	294363	10.0988	0.00530096	2.27565	268.442	401681	10.5472
331	798.324	31.8612	16783.6	26162.2	35674.7	7510.48	52049.6	13149	109946	51550.4	0.994298	0.00248356	21473.9	21593.6	0.00801917	0.634049	0.197877	21473.9	32600.3	0.602301	0.182901	0.737784	21473.9	80749.4	1.91087
332	409.202	47.6826	4.46423e+06	3.12041e+06	1.91335e+06	1.65613e+06	2.59016e+06	2.16587e+06	1.99691e+06	2.21939e+06	0.0991499	1.00371	3.79232e+06	1.78474e+06	-1.08737	0.182523	0.738682	3.79232e+06	2.37801e+06	-0.673324	0.13193	0.879657	3.79232e+06	2.10815e+06	-0.847103
333	366.135	40.5761	324370	187118	344157	244343	312763	426429	443260	497045	0.694469	0.158347	255745	294251	0.202339	0.329603	0.482009	255745	369597	0.531246	0.10065	0.997185	255745	470154	0.878425
334	129.069	47.6904	205849	136658	91669.8	80623.5	126057	92834.3	102445	102798	0.135776	0.867179	171254	86147.6	-0.991257	0.248575	0.604543	171254	109447	-0.645914	0.185723	0.731133	171254	102623	-0.73879
335	1338.47	33.1097	72439.4	81948.9	485.557	0	56588.3	23870.2	2235.53	288.851	0.00380598	2.41953	77195.1	243.779	-8.30679	0.162234	0.789858	77195.1	40230.2	-0.940229	0.00406052	2.39142	77195.1	1263.19	-5.93337
336	381.133	36.4828	28590.2	35692.7	1.93841e+06	2.26928e+06	2.78822e+06	2.63159e+06	4.43824e+06	5.03845e+06	0.00631922	2.19934	32142.5	2.10385e+06	6.0324	0.000855989	3.06753	32142.5	2.70991e+06	6.39762	0.00404229	2.39337	32142.5	4.73835e+06	7.20376
337	197.132	47.6814	1.09899e+06	702933	457981	383016	622411	484682	483225	508062	0.139952	0.854022	900964	420500	-1.09937	0.239362	0.620945	900964	553547	-0.702763	0.177809	0.750046	900964	495645	-0.862163
338	378.144	42.9164	4715.62	35521.1	27898.4	36719.1	130213	68540.5	89191.2	99335.5	0.526207	0.278844	20119.4	32309.7	0.683384	0.148208	0.829127	20119.4	99377.6	2.30433	0.0446552	1.35013	20119.4	94264.3	2.22813
339	178.059	47.6785	238216	163146	105629	88080.2	138687	109062	105846	107618	0.114617	0.940749	200682	96855.5	-1.05101	0.197305	0.704862	200682	123875	-0.696022	0.129419	0.888003	200682	106733	-0.910906
340	290.011	14.6422	2126.58	3184.86	3231.18	8734	28485.3	34057.7	16500.1	18934.9	0.356982	0.447354	2656.72	5983.59	1.17136	0.00967967	2.01414	2656.72	31272.5	3.55717	0.00767774	2.11477	2656.72	17718.5	2.73753
341	296.113	22.5582	80763.7	19183.6	172088	203919	598298	438513	1.2174e+06	1.09455e+06	0.0576555	1.23916	49974.7	188004	1.9115	0.0318225	1.49727	49974.7	518406	3.37481	0.00383715	2.41599	49974.7	1.15597e+06	4.53177
342	348.171	36.8431	3.15257e+06	1.38188e+06	620538	644891	395010	943574	2.32584e+06	2.82045e+06	0.206173	0.685767	2.26723e+06	632716	-1.8413	0.226844	0.644273	2.26723e+06	669293	-1.76022	0.770931	0.112985	2.26723e+06	2.57315e+06	0.182607
343	732.328	36.3929	12213.1	28960.5	1.48462e+06	1.23356e+06	1.28412e+06	3.31011e+06	3.48956e+06	2.90892e+06	0.00871907	2.05953	20587.8	1.35909e+06	6.04471	0.153644	0.813483	20587.8	2.29712e+06	6.80189	0.00824575	2.08377	20587.8	3.19924e+06	7.2798
344	281.178	48.9478	73377.3	33348.8	27745.5	35691.7	81692	54059.6	24073.3	20420.5	0.399966	0.397976	53364	31719.6	-0.750493	0.611232	0.213794	53364	67876.8	0.34705	0.261652	0.582277	53364	22247.9	-1.2622
345	363.147	35.9949	13810.3	14612.8	22388.5	17496.5	23073.9	11019.3	41767	41053.6	0.14693	0.832891	14212.6	19943.5	0.488749	0.685029	0.164291	14212.6	17047.6	0.2624	0.000389457	3.40954	14212.6	41411.3	1.54286
346	691.503	50.5413	155475	37464.1	47531.4	47355.1	70731.4	79555.7	94697.7	48072.6	0.493439	0.306766	96470.6	47444.3	-1.02386	0.753039	0.123182	96470.6	75144.5	-0.360422	0.730748	0.136232	96470.6	71386.1	-0.434446
347	823.34	39.2414	31219.5	38886	442.448	0	26408.7	9211.05	54176.6	482.175	0.0119348	1.92319	35053.7	222.224	-7.30141	0.208497	0.680901	35053.7	17810.9	-0.97681	0.802586	0.0955086	35053.7	27330.4	-0.359064
348	398.11	36.4709	0	0	6537.43	19107.2	25581.7	22401.6	59438.2	67144.6	0.178144	0.749229	1	12823.3	13.6465	0.00436353	2.36016	1	23992.6	14.5503	0.00368592	2.43345	1	63292.4	15.9497
349	1077.43	48.0995	162642	97569.7	113060	63569.1	146487	40119.1	94122.6	92562.1	0.414135	0.382858	130107	88315.3	-0.558959	0.614812	0.211257	130107	93304.2	-0.479681	0.3759	0.424927	130107	93343.4	-0.479076
350	125.096	47.6893	1.02153e+06	657888	430811	381655	602078	468493	471324	498384	0.141972	0.847797	839710	406234	-1.04758	0.25665	0.590659	839710	535287	-0.64958	0.191013	0.718937	839710	484855	-0.792338
351	297.117	22.5582	9496.18	12899.2	32648.4	36310.6	102299	77079.9	197004	172851	0.0113314	1.94572	11198.7	34480.5	1.62245	0.0252857	1.59712	11198.7	89690.6	3.00163	0.00489215	2.3105	11198.7	184929	4.04557
352	709.305	49.9458	72949.3	42539.8	20666.6	31977.7	278642	104498	69372.7	156075	0.192359	0.715888	57745.6	26323.1	-1.13338	0.269211	0.569908	57745.6	191571	1.7301	0.354022	0.45097	57745.6	112725	0.965026
353	301.071	22.5567	94434.9	72388.8	85112.6	103659	291753	215785	632443	630709	0.525746	0.279224	83412.8	94386.6	0.178313	0.0499004	1.3019	83412.8	253770	1.60518	0.000406628	3.3908	83412.8	631577	2.92062
354	459.075	36.5091	0	0	9803.43	33893.4	61657	50456.7	83252.6	94865.8	0.211365	0.674967	1	21849.4	14.4153	0.00983329	2.0073	1	56057.9	15.7746	0.00422408	2.37427	1	89060.2	16.4425
355	391.181	47.6727	163749	109397	66786	57224.3	101432	70633.1	69924.2	74876.9	0.113988	0.943142	136574	62006.2	-1.1392	0.247061	0.607196	136574	86033.6	-0.66671	0.143025	0.844587	136574	72401.6	-0.91559
356	941.459	47.6905	1.74261e+07	1.22307e+07	5.16565e+06	3.58145e+06	1.1531e+07	6.41959e+06	7.43119e+06	7.87575e+06	0.0613335	1.2123	1.48284e+07	4.37355e+06	-1.76149	0.249464	0.602992	1.48284e+07	8.97528e+06	-0.724335	0.110568	0.956371	1.48284e+07	7.65347e+06	-0.954178
357	741.305	36.3834	100001	77175.6	222603	312871	743031	673331	1.99595e+06	2.2312e+06	0.0613782	1.21199	88589.5	267738	1.59562	0.00348464	2.45784	88589.5	708182	2.99891	0.0033887	2.46997	88589.5	2.11358e+06	4.57641
358	1357.46	34.4852	0	0	0	0	15718.9	1683.86	52386.8	48277.9	#DIV/0!	#DIV/0!	1	1	0	0.340739	0.467578	1	8702.4	13.0872	0.00166195	2.77938	1	50333.4	15.6192
359	374.362	50.8216	85633.5	64563.5	30967.1	43867.1	21779.6	46150.9	46459.5	18533.9	0.0927558	1.03266	75099.5	37418.1	-1.00507	0.1252	0.902395	75099.5	33966.2	-1.1447	0.13521	0.86899	75099.5	32497.7	-1.20847
360	369.205	47.1963	207400	81694.9	98175.7	72057.6	71670.9	177183	391721	394274	0.452291	0.344582	144548	85117.6	-0.764021	0.829169	0.0813569	144548	124428	-0.216242	0.0584654	1.2331	144548	392999	1.44297
361	751.314	32.795	3233.31	1915.73	7028.5	6429.68	10153.3	19559.5	34084.1	41105.7	0.0290239	1.53724	2575.52	6730.09	1.38576	0.122613	0.911464	2575.52	14857.4	2.52825	0.0102443	1.98952	2575.52	37595.9	3.86764
362	630.354	36.1873	32074.2	34241	506.451	1421.9	58128.3	4156.09	10626.5	16249.6	0.00133204	2.87548	33158.6	965.177	-5.10244	0.947307	0.0235094	33158.6	31143.2	-0.0904665	0.0225599	1.64666	33158.6	13439	-1.30295
363	976.314	37.2752	0	0	0	3596.14	22498.5	12244.2	75649.2	88467.7	0.42265	0.374019	1	1799.07	10.813	0.0771652	1.11258	1	17372.3	14.0845	0.00604526	2.21859	1	82059.4	16.3244
364	733.331	36.3708	1605.11	9897.89	727251	594408	636966	1.6089e+06	1.67922e+06	1.40748e+06	0.010164	1.99294	5752.5	660831	6.84395	0.14827	0.828947	5752.5	1.12293e+06	7.60887	0.00772496	2.1121	5752.5	1.54335e+06	8.06766
365	109.065	47.6802	453713	290488	197607	166955	264087	203898	204778	210689	0.149591	0.825095	372101	182282	-1.02952	0.253267	0.596421	372101	233993	-0.669228	0.181791	0.740428	372101	207735	-0.840953
366	165.074	16.8259	74540	57303	157479	124321	100445	165137	322900	317018	0.0568603	1.24519	65922.5	140901	1.09584	0.183827	0.735591	65922.5	132792	1.01033	0.0012825	2.89194	65922.5	319960	2.27905
367	443.103	36.4945	0	0	42495.6	63623.2	80014.1	84007.9	138708	172814	0.0374271	1.42681	1	53060.4	15.6953	0.000592365	3.22741	1	82012	16.3235	0.0117752	1.92903	1	155762	17.249
368	983.42	48.1315	71427.9	56751.3	63414.4	51303.2	96907.1	93785.7	55787.7	79478.8	0.552619	0.257574	64090.6	57359.8	-0.160072	0.0530684	1.27516	64090.6	95347.4	0.573081	0.823015	0.0845924	64090.6	67634.3	0.0776416
369	671.329	49.9723	62449.4	26349.2	15282.7	13509.2	111234	33966.7	46443.4	53900.5	0.238745	0.622066	44400.3	14397	-1.62481	0.576392	0.239282	44400.3	72601.4	0.709428	0.783774	0.105809	44400.3	50172.9	0.176339
370	975.309	37.279	0	0	9629.18	24821.5	42065.2	27130.9	133284	143954	0.151488	0.819622	1	17226.4	14.0723	0.0435598	1.36091	1	34599.1	15.0784	0.00147793	2.83035	1	138620	17.0808
371	906.398	36.5432	0	0	33026.3	31602.8	39160.8	41901.6	73082.1	84174.5	0.000484835	3.31441	1	32315.5	14.9799	0.00114127	2.94261	1	40532.2	15.3068	0.00493865	2.30639	1	78629.3	16.2628
372	190.972	1.98945	8909.66	10417	8731.97	9501.28	13575.6	15446.3	25659.6	37836.2	0.58444	0.23326	9664.35	9117.62	-0.0840154	0.0562694	1.24973	9664.35	14511.9	0.586495	0.0692461	1.1596	9664.35	31748.9	1.71596
373	468.123	28.5292	0	5268	1376.01	3475.98	19146.1	36248.5	26596.7	13140.1	0.9482	0.0231003	2635	2426.99	-0.118631	0.107322	0.96931	2635	27698.3	3.39392	0.139827	0.854408	2635	19869.4	2.91468
374	469.127	28.5718	532.982	664.15	1839.32	2009.77	5514.56	9720.33	7514.9	6713.87	0.00651314	2.18621	599.566	1925.55	1.68328	0.0793082	1.10068	599.566	7618.44	3.66751	0.00385728	2.41372	599.566	7115.38	3.56895
375	971.299	37.2867	0	524.625	66894.6	83596.3	98900.9	61810.5	158773	158179	0.012189	1.91403	263.312	75246.4	8.1587	0.0496629	1.30397	263.312	80356.7	8.2535	6.27441e-06	5.20243	263.312	158477	9.23328
376	972.281	34.501	0	1267.18	799.049	1596.53	7141.06	20551.5	50920.4	53278.3	0.529702	0.275968	634.591	1198.79	0.917677	0.188807	0.723981	634.591	13847.3	4.44763	0.000675634	3.17029	634.591	52100.3	6.35932
377	499.231	45.3636	308266	191731	135219	124076	217051	98099.3	185774	241691	0.176078	0.754294	250000	129648	-0.947324	0.382571	0.417288	250000	157576	-0.665874	0.631183	0.199845	250000	213734	-0.226112
378	461.946	47.6785	135609	89755.1	60064.6	49516.2	80823.1	60872.9	61408.2	65628.5	0.132983	0.876205	112683	54791.4	-1.04025	0.236268	0.626596	112683	70849	-0.669451	0.16627	0.779185	112683	63519.4	-0.827002
379	558.893	64.061	25166	26562.2	28424.6	31292.6	32887.5	34566.8	27986.2	30947.5	0.129228	0.888642	25865.1	29859.6	0.207189	0.0187449	1.72712	25865.1	33728.1	0.382948	0.158706	0.799407	25865.1	29467.9	0.188139
380	195.065	47.6887	1.41268e+06	892328	568652	489875	777153	567719	574106	615966	0.141411	0.849518	1.1525e+06	529264	-1.12271	0.229078	0.640016	1.1525e+06	672437	-0.777302	0.16622	0.779318	1.1525e+06	595037	-0.953721
381	1075.43	48.1073	703260	410178	487150	257582	642678	172811	393000	399883	0.426371	0.370212	556720	372367	-0.580226	0.64442	0.190831	556720	407745	-0.449283	0.38833	0.410799	556720	396443	-0.489839
382	1047.32	34.501	0	728.193	75166.2	51036.4	93898.9	103914	225819	177591	0.03508	1.45494	365.096	63102.3	7.43327	0.00258605	2.58736	365.096	98907.6	8.08166	0.014046	1.85245	365.096	201706	9.10976
383	91.0544	47.6876	566909	365750	239842	203575	324617	254838	252539	276687	0.139051	0.856824	466330	221710	-1.07268	0.239006	0.621591	466330	289728	-0.686652	0.1847	0.733532	466330	264614	-0.817464
384	208.178	45.698	5313.36	4617.29	5565.18	9150.75	22904.4	5728.58	39529	39552.4	0.320402	0.494305	4966.33	7358.97	0.567324	0.390245	0.408663	4966.33	14317.5	1.52753	0.000101425	3.99386	4966.33	39541.7	2.99312
385	199.148	37.7822	700371	457818	100852	185967	269460	140797	326753	334088	0.0770951	1.11297	579096	143410	-2.01365	0.112477	0.948936	579096	205129	-1.49727	0.176926	0.752208	579096	330422	-0.809493
386	669.2	19.7512	0	0	0	0	0	0	0	0	#DIV/0!	#DIV/0!	1	1	0	#DIV/0!	#DIV/0!	1	1	0	#DIV/0!	#DIV/0!	1	1	0
387	141.091	47.6848	358012	229971	158860	132290	213738	160212	166738	166133	0.151249	0.820307	293993	145576	-1.01401	0.262957	0.580115	293993	186976	-0.652929	0.18454	0.733909	293993	166437	-0.82081
388	449.12	36.507	0	608.464	40041.3	63489	76526.5	82726.3	127245	154931	0.0482122	1.31684	305.232	51766.2	7.40596	0.00153838	2.81294	305.232	79627.4	8.02722	0.00953507	2.02068	305.232	141089	8.85248
389	241.967	63.4769	22479	15136.8	17161.8	17486.2	17242.6	19686.4	20197.1	20835	0.725429	0.139405	18808.9	17325	-0.118562	0.937371	0.0280886	18808.9	18465.5	-0.0265805	0.688526	0.16208	18808.9	20517.1	0.125408
390	553.938	64.0865	140326	144137	152273	180309	186596	194578	151346	160999	0.231104	0.636193	142232	166292	0.225466	0.00826251	2.08289	142232	190588	0.422206	0.115106	0.9389	142232	156173	0.134897
391	1076.43	48.103	420493	244234	293947	154584	380058	107286	237397	235398	0.437492	0.35903	332365	224267	-0.56755	0.63972	0.19401	332365	243673	-0.447822	0.389939	0.409004	332365	236399	-0.491545
392	946.463	47.6929	171875	128996	57336	39471.3	122069	84982.8	95568.3	104811	0.0481076	1.31779	150436	48404.6	-1.63594	0.239775	0.620196	150436	103527	-0.539147	0.149066	0.826623	150436	100191	-0.586405
393	153.025	63.4101	211476	178878	185745	195231	196443	207528	199297	214046	0.808305	0.0924246	195178	190489	-0.0350822	0.730688	0.136268	195178	201986	0.0494682	0.58637	0.231828	195178	206672	0.0825551
394	605.248	19.6329	15498.4	8096.04	280.522	5296.44	23005.4	11653.9	17164.8	8488.5	0.181479	0.741173	11798.2	2789.48	-2.0805	0.500008	0.301023	11798.2	17330.6	0.554753	0.873381	0.0587964	11798.2	12827.7	0.120685
395	1050.32	37.2837	0	666.681	38386.8	60252.7	64439.7	50186.7	130097	139835	0.0464134	1.33336	334.341	49320.7	7.20473	0.0153174	1.81482	334.341	57314.2	7.42143	0.00131149	2.88224	334.341	134967	8.65707
396	320.205	28.8396	1.11716e+06	908169	790707	515218	684321	387196	487796	429722	0.172982	0.762	1.01267e+06	652964	-0.633085	0.119584	0.922327	1.01267e+06	535759	-0.918502	0.0362659	1.4405	1.01267e+06	458760	-1.14235
397	279.088	22.5586	51338	45561.5	248669	281800	793668	586465	1.61605e+06	1.45234e+06	0.00596311	2.22453	48450.7	265235	2.45268	0.0251138	1.60009	48450.7	690068	3.83215	0.00302532	2.51923	48450.7	1.5342e+06	4.98482
398	969.46	38.2903	68645.7	55996.5	0	0	10393.9	7213.7	4707.61	0	0.0101427	1.99385	62322.1	1	-15.9275	0.0145263	1.83784	62322.1	8804.81	-2.82338	0.0124285	1.90558	62322.1	2354.8	-4.72607
399	1097.56	47.7829	58973.5	40858.9	63171.2	49592.8	62265.9	66958.8	72077.6	81201.6	0.625488	0.203781	49917.2	56383	0.175722	0.256839	0.59034	49917.2	64613.4	0.372296	0.118876	0.924905	49917.2	76640.6	0.618571
400	1143.6	49.0854	42077.1	32571.1	960.531	1854.1	5917.87	6477.54	14849.5	15236	0.0172121	1.76417	37325.1	1408.31	-4.72811	0.0226076	1.64575	37325.1	6198.71	-2.59011	0.0426824	1.36975	37325.1	15043.8	-1.31098
401	1371.4	28.2895	93926.4	76848.5	17885	0	78443.5	26867.7	34971.5	43779	0.0251773	1.59899	85388.5	8943.48	-3.25513	0.351461	0.454123	85388.5	52656.6	-0.697426	0.0409409	1.38784	85388.5	39376.2	-1.11672
402	177.055	47.6826	2.21976e+06	1.40552e+06	907328	792227	1.25572e+06	946907	937609	981042	0.143985	0.841682	1.81265e+06	849779	-1.09294	0.243937	0.612723	1.81265e+06	1.10132e+06	-0.718869	0.171414	0.765953	1.81265e+06	959326	-0.918003
403	447.186	29.9373	15710	10723.7	238238	275504	319507	203503	736875	677404	0.00590026	2.22913	13217.8	256872	4.28049	0.0505627	1.29617	13217.8	261506	4.30628	0.00184401	2.73424	13217.8	707141	5.74144
404	432.139	33.1291	27214.4	12260.3	3106.56	918.789	25550.1	15011.6	2375.72	2287.56	0.143617	0.842796	19738.3	2013.67	-3.2931	0.958019	0.0186257	19738.3	20281.9	0.0391912	0.145357	0.837564	19738.3	2332.64	-3.08097
405	444.108	36.5161	0	425.376	523.306	8401.73	7527.92	21226.1	27458.8	35781.7	0.394032	0.404468	213.688	4463.52	4.3846	0.174676	0.757767	213.688	14378	6.07222	0.01715	1.76574	213.688	31621.3	7.20924
406	311.97	64.0421	21015.5	16946.9	19294	18125.7	15854.3	20597	17149.2	20017	0.909721	0.0410918	18982.2	18710.8	-0.0207706	0.831459	0.0801593	18982.2	18226.7	-0.058595	0.887621	0.0517724	18982.2	18584.1	-0.030576
407	912.327	37.1354	1609.91	289.558	3085.47	6666.5	35437.9	14678.9	132658	131158	0.17591	0.754709	950.732	4876.99	2.35888	0.146331	0.834664	950.732	25059.4	4.72017	5.82065e-05	4.23503	950.732	131909	7.11628
408	507.175	34.4943	4498.51	9382.87	47590	42639.8	54229.5	50106.3	65076.8	70084.1	0.00819464	2.08647	6941.69	45115.9	2.70028	0.00495655	2.30482	6941.69	52168.9	2.90983	0.00331011	2.48016	6941.69	67581.5	3.28327
409	647.477	50.491	144546	38183.9	51080.9	52072.5	80825.8	94548.4	45341.2	51299	0.53239	0.27377	91365.7	51577.7	-0.824906	0.95156	0.0215637	91365.7	87688.1	-0.059272	0.503856	0.297694	91365.7	48321.1	-0.919
410	271.145	22.4636	35954.9	36843.2	147047	161673	539635	258655	248581	251332	0.00383497	2.41624	36400	154361	2.0843	0.122941	0.910302	36400	399146	3.4549	4.57831e-05	4.33929	36400	249957	2.77967
411	446.183	29.9373	37021	20720	840046	961217	1.14678e+06	676306	2.60053e+06	2.44944e+06	0.00488134	2.31146	28871.5	900632	4.96322	0.0643256	1.19162	28871.5	911545	4.98059	0.000925399	3.03367	28871.5	2.52499e+06	6.45048
412	555.936	64.0769	44800.8	42848	46649.7	54699.5	58023.5	56501.1	46668.2	48088.2	0.239954	0.619873	43825.4	50675.6	0.209523	0.00838175	2.07667	43825.4	57263.3	0.385843	0.0986281	1.006	43825.4	47379.2	0.112486
413	947.209	47.69	56247	35992.4	2311.01	0	33885.7	15991.2	21684	20614.2	0.0477394	1.32112	46120.7	1156.51	-5.31757	0.257542	0.589152	46120.7	24939.5	-0.886983	0.132855	0.876623	46120.7	21150.1	-1.12475
414	83.0139	47.6751	164451	110639	70783.7	58471.2	101779	75732.7	74102.6	72236.6	0.118376	0.926735	137546	64628.4	-1.08967	0.244239	0.612185	137546	88757.1	-0.631976	0.139273	0.856135	137546	73170.6	-0.910574
415	233.081	22.4042	23070.4	28221.1	258776	287017	810303	493293	1.0634e+06	1.02675e+06	0.00335329	2.47453	25646.7	272898	3.41151	0.0585268	1.23265	25646.7	651799	4.66758	0.000329308	3.4824	25646.7	1.04507e+06	5.34869
416	198.136	47.6768	188002	116415	76923.3	66170.6	104038	81053.9	84187.7	80194	0.155663	0.807816	152209	71548	-1.08907	0.253408	0.59618	152209	92547.1	-0.717798	0.190035	0.721167	152209	82191.8	-0.88899
417	485.327	51.3258	529887	163183	367915	287595	459703	339360	459979	550749	0.929426	0.0317853	346536	327756	-0.080385	0.809369	0.0918535	346536	399532	0.205306	0.48893	0.310754	346536	505365	0.544319
418	1005.39	42.1601	955.233	257.953	25929.4	21326.7	37968.5	49189.6	70475.9	57585.8	0.0100681	1.99705	607.593	23629	5.28131	0.0166849	1.77768	607.593	43580.1	6.16442	0.0101983	1.99147	607.593	64031.9	6.71954
419	728.272	48.5506	35719.1	37399.7	59691.2	57758.8	68238.5	78513	60846.6	64554.7	0.00332069	2.47877	36560.4	58726	0.683717	0.0194116	1.71194	36560.4	73376.7	1.00504	0.00600919	2.22118	36560.4	62701.7	0.778222
420	1081.28	33.1066	2366.35	19378.7	197.934	243.534	23574.6	13392.8	2587.66	216.436	0.337069	0.472281	10873.5	221.734	-5.61584	0.522877	0.281601	10873.5	18484.7	0.765514	0.3851	0.414426	10873.5	1403.05	-2.95418
421	618.327	41.6602	30201.4	34793	12694.8	19847.9	92728.7	50556.9	133684	138210	0.0622662	1.20575	32498.2	16272.3	-0.997937	0.206242	0.685622	32498.2	71643.8	1.14048	0.00096961	3.0134	32498.2	135948	2.06463
422	735.334	36.3581	0	0	34224.5	24787.3	36841.3	83522.2	126118	126452	0.0246338	1.60847	1	29506.9	14.8488	0.123221	0.909315	1	60182.8	15.8771	1.75115e-06	5.75668	1	126286	16.9463
423	807.263	36.4953	0	1159.16	0	260.512	10733.1	12738.8	50500.5	68066	0.528371	0.277061	580.582	131.256	-2.14511	0.0106081	1.97436	580.582	11737	4.33742	0.0217503	1.66254	580.582	59284.3	6.67401
424	590.257	19.7463	3.28677e+06	3.08633e+06	751376	394777	2.96957e+06	2.39425e+06	2.84727e+06	1.63205e+06	0.00606918	2.21687	3.18655e+06	573077	-2.47519	0.239441	0.620802	3.18655e+06	2.68191e+06	-0.248733	0.263974	0.578438	3.18655e+06	2.23966e+06	-0.508716
425	750.311	32.7959	2923.04	2363.99	13838.8	12601.6	15279.2	40934.6	72189.1	80570.6	0.00409393	2.38786	2644.51	13221.2	2.32178	0.185621	0.731372	2644.51	28107.9	3.4099	0.00322877	2.49096	2644.51	76380.9	4.85214
426	241.096	22.7983	16894	49731.1	62982.5	55949.2	106814	95666.2	314013	207268	0.259641	0.585627	33313.6	59466.8	0.835975	0.0594083	1.22615	33313.6	101241	1.60361	0.0553739	1.25669	33313.6	260641	2.96788
427	1064.57	46.593	43727.7	30740.6	32566.9	29458.8	34944.9	40476.8	38547	34811.6	0.449821	0.346961	37235.2	31013.8	-0.263754	0.952299	0.0212267	37235.2	37711.9	0.0183519	0.942029	0.0259358	37235.2	36680.3	-0.021661
428	707.315	36.3346	54327.2	40862.7	23071.7	26601.8	151452	84059.8	370550	456444	0.0821605	1.08534	47596	24837.8	-0.938304	0.17793	0.749752	47596	117757	1.3069	0.013823	1.8594	47596	413498	3.11897
429	387.963	64.058	17913.5	19458.1	18867.1	21123.5	22159	21287.6	16187.9	18632.6	0.439236	0.357302	18686.8	19996.3	0.0977139	0.0756716	1.12107	18686.8	21724.3	0.217289	0.470741	0.327218	18686.8	17411.3	-0.101998
430	1264.63	48.9811	0	0	0	0	4447.99	0	25782.6	5877.9	#DIV/0!	#DIV/0!	1	1	0	0.42265	0.374019	1	2225	11.1196	0.252671	0.597445	1	15831.2	13.9505
431	560.361	37.9178	68159.2	47248.6	46604.8	35258.4	52211.7	24191.2	43835.4	46659.1	0.293952	0.531724	57704.9	40932.6	-0.495444	0.380655	0.419468	57704.9	38202.4	-0.595028	0.359115	0.444767	57704.9	45248.2	-0.350832
432	895.367	37.2841	0	0	37324.4	43122.3	49770.2	25546.1	97836.3	97204.9	0.00515412	2.28785	1	40224.4	15.2958	0.0897395	1.04702	1	37659.2	15.2007	1.04799e-05	4.97964	1	97521.6	16.5734
433	345.135	33.1306	1329.07	4450.69	119866	91740.8	373585	206306	637315	514315	0.0183824	1.7356	2890.88	105804	5.19375	0.0754415	1.12239	2890.88	289947	6.64814	0.0113344	1.9456	2890.88	575816	7.63796
434	717.317	39.4966	137129	71185.6	217.519	422.476	27893	14264.8	3459.04	1169.75	0.0877577	1.05671	104158	320.998	-8.342	0.132392	0.87814	104158	21079.9	-2.30483	0.0908642	1.04161	104158	2315.4	-5.49137
435	972.303	37.2837	0	759.023	45268	50179.3	56388.5	35239.7	95696.2	91554.2	0.00274314	2.56175	380.512	47724.7	6.97065	0.0501891	1.29939	380.512	45815.1	6.91174	0.000509466	3.29288	380.512	93626.2	7.94283
436	562.303	44.0205	293986	175725	185374	156734	215048	267432	203981	242810	0.404362	0.39323	234857	171055	-0.457318	0.930362	0.0313481	234857	241241	0.0386958	0.870885	0.0600392	234857	223397	-0.0721728
437	1017.28	37.4414	1466.34	7662.36	23535.3	21805.1	49458.8	38475.9	51793.9	52801.2	0.0301404	1.52085	4565.35	22671.2	2.31206	0.0246615	1.60798	4565.35	43968.3	3.26767	0.00429585	2.36695	4565.35	52298.5	3.51797
438	508.255	41.078	415825	282330	25381.1	71287.8	178283	75006.2	238103	218546	0.0509127	1.29317	349078	48335.5	-2.8524	0.118826	0.92509	349078	126646	-1.46275	0.21534	0.666874	349078	228325	-0.612461
439	589.254	19.7475	9.27572e+06	8.74075e+06	2.00142e+06	1.03167e+06	8.37986e+06	6.76453e+06	8.00912e+06	4.53481e+06	0.00541927	2.26606	9.00823e+06	1.51655e+06	-2.57045	0.233495	0.631723	9.00823e+06	7.5722e+06	-0.250532	0.25981	0.585344	9.00823e+06	6.27197e+06	-0.522326
440	219.566	36.4975	0	0	10805.7	27978.8	37631.7	35015.3	77604.8	116960	0.152455	0.816858	1	19393.3	14.2433	0.00129456	2.88788	1	36324.5	15.1487	0.0385638	1.41382	1	97283.6	16.5699
441	412.863	63.5754	88794.3	80444.5	84472	89821.1	80695.4	86399.1	82267.8	88298.3	0.660934	0.179842	84620.4	87147.6	0.0424554	0.851712	0.069707	84620.4	83548.2	-0.0183958	0.909248	0.0413176	84620.4	85284.1	0.0112712
442	1096.56	47.7857	73751.7	55358.6	85028.4	67361.2	85184.3	88131.4	93835	106592	0.457711	0.339409	64556.2	76195.8	0.239157	0.14097	0.850872	64556.2	86658.9	0.424792	0.0859966	1.06552	64556.2	100215	0.634464
443	591.26	19.7466	665017	622438	162590	87304.9	586232	480745	555548	334923	0.00687739	2.16258	643728	124949	-2.36512	0.192185	0.71628	643728	533490	-0.270991	0.219306	0.65895	643728	445237	-0.53188
444	159.116	31.1669	278453	180655	98343.3	71347.8	198358	54510.6	119826	108519	0.104056	0.982733	229555	84846.5	-1.43591	0.35753	0.446687	229555	126435	-0.860441	0.143771	0.842329	229555	114173	-1.00761
445	349.175	36.839	741747	339722	201893	164820	108734	221701	521909	612594	0.218682	0.660187	540735	183357	-1.56027	0.213921	0.669746	540735	165218	-1.71055	0.909381	0.0412542	540735	567252	0.0690682
446	563.307	44.0272	116497	69031.3	68471.3	64408.1	85052.9	100569	79074.4	93586.7	0.384252	0.415384	92765.1	66440.7	-0.481514	0.99867	0.000577914	92765.1	92812	0.000730098	0.819696	0.086347	92765.1	86331.5	-0.103694
447	748.331	39.4164	110559	59950	0	610.561	25386.6	14574.4	2471.64	739.768	0.0784445	1.10544	85255.6	306.28	-8.1208	0.127723	0.893731	85255.6	19981.5	-2.09313	0.0806861	1.0932	85255.6	1606.7	-5.72962
448	747.328	39.41	210445	117553	209.437	0	44743.3	24598.6	1136.12	0	0.0717724	1.14404	164000	105.718	-10.5993	0.112674	0.948175	164000	34671.9	-2.24185	0.0721462	1.14179	164000	569.06	-8.1709
449	408.958	64.0865	110346	100825	96684.6	85838.2	77701	84253.5	78283.1	86185	0.185565	0.731504	105586	91262.4	-0.210329	0.0509697	1.29269	105586	80978.3	-0.382814	0.0635683	1.19676	105586	82235.1	-0.360595
450	750.346	38.9599	148818	114109	1039.97	678.154	32911.1	30988.2	9339.87	1911.4	0.0172036	1.76438	131464	860.06	-7.25602	0.0291767	1.53496	131464	31950.7	-2.04076	0.0193158	1.71409	131464	5626.63	-4.54626
451	280.091	22.5605	5412.34	6811.78	42403.5	50139.5	124901	96694.7	259831	234432	0.00944473	2.02481	6113.06	46272.5	2.92019	0.0177123	1.75172	6113.06	110799	4.17991	0.00277324	2.55701	6113.06	247132	5.33724
452	475.23	50.0902	122559	96176.6	154701	116954	53242.6	55981.9	181046	160046	0.369389	0.432517	109369	135828	0.312586	0.0539587	1.26794	109369	54613.2	-1.00188	0.068262	1.16582	109369	170547	0.640973
453	909.434	39.1616	10135.4	14201.3	2250.48	873.33	20013.4	17052.3	12924.7	5746.57	0.0385973	1.41344	12169.4	1562.9	-2.96095	0.12706	0.895992	12169.4	18533.9	0.606909	0.56317	0.249361	12169.4	9336.61	-0.382284
454	360.237	54.1674	32042.3	33583	47534.6	40180.4	42421.6	37671.7	29780	57629.8	0.0988445	1.00505	32813.6	43858.5	0.418561	0.10134	0.994219	32813.6	40047.7	0.287422	0.516559	0.28688	32813.6	43705.9	0.413533
455	319.202	28.8532	5.70336e+06	4.54083e+06	3.97378e+06	2.49172e+06	3.34358e+06	1.83968e+06	2.39078e+06	2.06676e+06	0.182676	0.738319	5.1221e+06	3.23275e+06	-0.663974	0.116854	0.932358	5.1221e+06	2.59163e+06	-0.982873	0.0408487	1.38882	5.1221e+06	2.22877e+06	-1.20049
456	468.138	42.945	1279.25	1455.46	37043.6	27657.1	36306.6	28508	91528.4	91953.7	0.0221927	1.65379	1368.35	32351.3	4.56331	0.0154244	1.81179	1368.35	32408.3	4.56585	6.48662e-06	5.18798	1368.35	91742.1	6.06707
457	371.4	55.9309	66289.1	86266.2	84643.8	80268	89022.7	99870.5	65713.2	102576	0.607115	0.216729	76278.6	82456.9	0.112361	0.251037	0.600262	76278.6	94447.6	0.308236	0.743527	0.128703	76278.6	84145.5	0.141608
458	421.347	51.7936	30344.8	15758.2	148518	117025	130947	159907	440145	467566	0.0241135	1.61774	23052.5	132772	2.52596	0.0171033	1.76692	23052.5	145428	2.65731	0.00129698	2.88707	23052.5	453857	4.29924
459	466.149	34.5008	37942.5	125964	1.3261e+06	1.24353e+06	1.4982e+06	1.68687e+06	2.47869e+06	2.57222e+06	0.00250724	2.6008	81954.2	1.28482e+06	3.9706	0.00471551	2.32647	81954.2	1.59254e+06	4.28036	0.000689953	3.16118	81954.2	2.52545e+06	4.94558
460	718.321	39.4998	70263.9	38335.4	942.221	948.624	16404.1	8726.5	4163.59	3834.02	0.0790569	1.10206	54300.7	946.422	-5.84234	0.126151	0.899111	54300.7	12566.3	-2.11141	0.0876897	1.05705	54300.7	3999.81	-3.76297
461	842.342	37.7167	88351.6	48154.7	493.022	240.197	43440.8	16346.1	623.72	2572.79	0.0775901	1.11019	68254.2	367.61	-7.5366	0.254332	0.594599	68254.2	29894.4	-1.19104	0.0803088	1.09524	68254.2	1599.26	-5.41544
462	424.929	64.0865	84872.7	80445.1	94070	104123	112879	115171	91089	92063.3	0.0958636	1.01835	82659.9	99097.6	0.261663	0.00625735	2.20361	82659.9	114026	0.464105	0.0589601	1.22944	82659.9	91577.2	0.147801
463	471.287	51.3009	9.81607e+06	5.32869e+06	7.56908e+06	6.48713e+06	8.81239e+06	7.31845e+06	4.86135e+06	5.13357e+06	0.835521	0.0780429	7.57238e+06	7.02811e+06	-0.10761	0.854148	0.0684667	7.57238e+06	8.06542e+06	0.0910031	0.370575	0.431124	7.57238e+06	4.99746e+06	-0.599551
464	749.344	38.9481	294017	213289	486.511	458.046	75771.5	60177.7	15407.7	4118.71	0.0244872	1.61106	253654	473.278	-9.06596	0.0456866	1.34021	253654	67975.6	-1.89977	0.026808	1.57174	253654	9764.19	-4.69922
465	1222.53	38.2874	31521.4	39406.6	0	0	37504.3	35229.8	28025.3	0	0.0121346	1.91597	35465	1	-15.1141	0.846239	0.0725069	35465	36368	0.036274	0.278495	0.555183	35465	14013.6	-1.33957
466	744.356	38.2527	15726.2	13069.3	63041.8	39275.1	61394.9	100496	208747	220847	0.0915129	1.03852	14398.8	51159.5	1.82906	0.0768449	1.11438	14398.8	80946.3	2.49102	0.000953924	3.02049	14398.8	214798	3.89896
467	939.271	37.4528	0	1838.04	20974.8	17041.9	40576.8	23703.7	35055.9	28381.1	0.0140947	1.85095	920.02	19009.3	4.3689	0.0665891	1.1766	920.02	32141.3	5.12662	0.0123976	1.90666	920.02	31719.5	5.10756
468	282.907	63.5623	139698	114490	127348	118143	116694	123845	106372	123914	0.776661	0.109768	127095	122747	-0.0502189	0.654368	0.184178	127095	120270	-0.0796253	0.517858	0.285789	127095	115144	-0.142468
469	472.29	51.3026	2.7881e+06	1.55172e+06	2.15687e+06	1.88461e+06	2.50219e+06	2.10903e+06	1.40762e+06	1.48268e+06	0.835627	0.0779876	2.16991e+06	2.02074e+06	-0.102755	0.85367	0.0687102	2.16991e+06	2.30561e+06	0.0875147	0.362478	0.440718	2.16991e+06	1.44515e+06	-0.586416
470	267.196	45.6772	46613	387319	439432	614177	2.0096e+06	444514	2.84475e+06	2.94427e+06	0.246998	0.607307	216967	526805	1.27979	0.33441	0.475721	216967	1.22706e+06	2.49965	0.00436451	2.36006	216967	2.89451e+06	3.73777
471	590.334	47.6803	285261	202256	153646	133897	130062	174812	186079	201167	0.143793	0.842261	243759	143773	-0.761667	0.192377	0.715846	243759	152438	-0.677235	0.356618	0.447796	243759	193624	-0.332201
472	196.069	47.6899	162736	101488	65291.8	59017.6	88988.7	69014	68373.4	67238.1	0.150977	0.821089	132113	62155.7	-1.08782	0.240955	0.618064	132113	79002.3	-0.74181	0.170609	0.767999	132113	67806.7	-0.962276
473	1033.51	46.5303	3749.87	10035.6	1056.6	701.167	13979.8	10277.7	4943.32	635.353	0.196257	0.707175	6893.76	879.883	-2.96991	0.287627	0.54117	6893.76	12129.8	0.815192	0.394146	0.404343	6893.76	2790.34	-1.30485
474	511.225	29.349	67585.2	45570.9	6052.62	8235.08	12018.1	18608	51160.2	44710	0.0465946	1.33166	56579.1	7144.85	-2.98529	0.0695381	1.15778	56579.1	15314.1	-1.88541	0.529758	0.275922	56579.1	47936.1	-0.239156
475	512.192	36.0967	9069.53	5993.18	80501	73202	97491.7	80139.4	150036	187018	0.00324823	2.48835	7532.35	76852.5	3.35092	0.0115481	1.93749	7532.35	88816.5	3.55966	0.0130238	1.88526	7532.35	168528	4.48374
476	445.151	42.9485	29206.8	22885.6	385880	251365	342089	217241	770752	710844	0.0490937	1.30897	26047.2	318623	3.61265	0.0557102	1.25407	26047.2	279666	3.4245	0.00177113	2.75175	26047.2	740799	4.82988
477	861.353	36.2556	10161.7	17791.2	48134.1	25780.4	37475	64806.6	32320	12953.8	0.19107	0.718807	13977.5	36958.3	1.40279	0.12006	0.920602	13977.5	51141.8	1.8714	0.492867	0.30727	13977.5	22637.9	0.695636
478	737.38	50.0017	71044.4	65046.1	7079.74	6030.39	30109.6	73361.2	4144.46	3619.55	0.00244284	2.61211	68046.2	6556.07	-3.37561	0.532926	0.273333	68046.2	51736.4	-0.395336	0.00219441	2.65868	68046.2	3883	-4.13127
479	771.375	36.4978	22656.4	25309.5	890.51	929.105	679.577	10290.8	706.575	486.316	0.00328978	2.48283	23983.9	910.807	-4.71878	0.0655719	1.18328	23983.9	5486.17	-2.1282	0.00322392	2.49162	23983.9	597.445	-5.32712
480	777.576	53.7011	102956	52111.6	67697.9	66934.1	79670.5	93075.7	53674.2	82218.5	0.726651	0.138674	77534.8	67317	-0.203874	0.768711	0.114237	77534.8	86374.1	0.155754	0.77351	0.111534	77534.8	67947.3	-0.190428
481	473.293	51.3039	510339	292951	396278	343151	452291	376919	260688	278751	0.802202	0.095716	401646	369715	-0.119509	0.920591	0.0359332	401646	414606	0.0458175	0.35002	0.455907	401646	269720	-0.574459
482	375.146	32.0857	4582.46	5371.14	128977	118337	304988	176396	693635	614502	0.00201432	2.69587	4977.8	123658	4.6347	0.0670126	1.17384	4977.8	240693	5.59554	0.00369547	2.43233	4977.8	654070	7.03779
483	542.821	63.5837	48920.2	51512.2	54854.6	58134.7	58361.3	64139.6	56201.9	65930.5	0.0952673	1.02106	50217.2	56495.6	0.169958	0.073399	1.13431	50217.2	61251.5	0.286562	0.163909	0.785396	50217.2	61067.2	0.282217
484	325.202	41.4479	616151	468544	241416	193882	624706	174735	302229	315419	0.0525666	1.27929	542349	217650	-1.31721	0.608134	0.216001	542349	399721	-0.440225	0.0876462	1.05727	542349	308825	-0.812431
485	326.269	45.6772	25156	19501	36967.2	64006.5	114070	49480.4	196929	224438	0.178342	0.748746	22329.5	50487.8	1.17699	0.208138	0.681648	22329.5	81776.2	1.87273	0.00551208	2.25868	22329.5	210685	3.23806
486	398.161	40.5739	344008	270395	468880	344167	436552	582613	573371	653285	0.303768	0.517458	307203	406525	0.404153	0.131775	0.880166	307203	509583	0.730128	0.0300788	1.52174	307203	613329	0.997471
487	950.944	47.6907	166899	110117	128496	113350	108031	122503	115240	131785	0.610283	0.214469	138509	120924	-0.19588	0.510788	0.291759	138509	115268	-0.264994	0.662472	0.178833	138509	123513	-0.165314
488	485.163	32.8271	33623.8	24730.7	70497.7	73571.8	97873.4	70469.2	379337	359031	0.011837	1.92676	29178.3	72035.8	1.30382	0.0622754	1.20568	29178.3	84172.3	1.52845	0.00106106	2.97426	29178.3	369185	3.66138
489	186.053	16.8267	30112.9	18831.5	79203	67973	58336.3	146087	346942	368182	0.0252676	1.59744	24473.2	73589	1.58829	0.220934	0.655736	24473.2	102213	2.0623	0.00130074	2.88581	24473.2	357563	3.86892
490	324.136	28.6115	80376.9	319730	23004.9	29731.8	104493	66594.6	56313.4	75094.6	0.283942	0.54677	200054	26369.3	-2.92346	0.444387	0.352239	200054	85544.8	-1.22564	0.379441	0.420856	200054	65705	-1.60632
491	565.256	19.7501	53255.5	64125.7	0	0	32173	19508.7	26078.3	2187.9	0.00846709	2.07227	58691.6	1	-15.8409	0.058889	1.22997	58691.6	25841.8	-1.18345	0.0768779	1.1142	58691.6	14134.1	-2.05398
492	894.366	37.2817	0	252.815	146330	167042	164904	84711.3	400727	412569	0.00434748	2.36176	127.407	156687	10.2642	0.0897204	1.04711	127.407	124808	9.93605	0.000212152	3.67335	127.407	406649	11.6401
493	876.802	63.4325	152547	180377	33660.5	15257.5	16664	63715	52098.4	145402	0.0135217	1.86897	166463	24460	-2.7667	0.0437989	1.35854	166463	40190.5	-2.05027	0.298799	0.524621	166463	98751	-0.753332
494	880.3	34.4356	6700.16	15867.4	42364.4	23722.8	206067	61752	198959	192454	0.171176	0.766558	11284.8	33044.6	1.55004	0.231975	0.634558	11284.8	133911	3.56882	0.000927457	3.03271	11284.8	195707	4.11625
495	1001.23	28.3026	98911	43257.1	66806.5	47437	24471.3	47536.5	37501.6	45737	0.682281	0.166037	71085.1	57122.7	-0.315481	0.364308	0.438531	71085.1	36004.9	-0.981353	0.404814	0.392744	71085.1	41620.3	-0.772259
496	513.211	41.0791	372637	262924	27979.2	77125.4	188001	81536	246598	239367	0.0477156	1.32134	317781	52553.3	-2.59618	0.138987	0.857026	317781	134769	-1.23754	0.306696	0.513291	317781	242984	-0.387174
497	393.239	41.4473	731614	437924	261709	204304	383548	112064	171312	170006	0.143091	0.844388	584770	233008	-1.32749	0.234022	0.630743	584770	247807	-1.23865	0.106106	0.974258	584770	170660	-1.77675
498	743.353	38.2462	53363.2	40247.2	128665	74294.7	122008	201946	429399	430747	0.189751	0.721816	46806.2	101481	1.11643	0.104626	0.980362	46806.2	161978	1.79102	0.000295744	3.52908	46806.2	430074	3.19981
499	423.217	48.1481	258198	115383	156074	101444	150414	78009.5	141951	136972	0.527086	0.278118	186792	128760	-0.536744	0.460329	0.336932	186792	114213	-0.709709	0.575834	0.239703	186792	139463	-0.421553
500	961.269	60.1983	393786	362277	241684	246104	290268	127433	233926	196081	0.0137766	1.86086	378032	243895	-0.632248	0.178154	0.749203	378032	208851	-0.856032	0.022059	1.65641	378032	215004	-0.814145
501	1370.4	28.2994	171245	136922	39735.8	17173.3	129231	48496.9	65751.6	79614.6	0.0256991	1.59008	154085	28455.6	-2.43694	0.275414	0.560015	154085	88865.2	-0.794033	0.0480078	1.31869	154085	72684.1	-1.08401
502	838.319	42.9364	909.148	309.907	4343.07	5799.39	9674.41	5767.9	41881.4	40148.1	0.029761	1.52635	610.528	5072.23	3.05449	0.0692832	1.15937	610.528	7722.16	3.66088	0.000514635	3.2885	610.528	41015.7	6.06998
503	557.122	42.0041	78125.5	73415.7	18494.5	16089.4	23124.8	36882.7	30795.1	32033.1	0.00203825	2.69074	75771.6	17292.9	-2.13147	0.0243217	1.61401	75771.6	30004.7	-1.33647	0.00299979	2.52291	75771.6	31415.1	-1.2702
504	480.85	63.5606	34675.6	30968.2	29845.4	26127.9	26276.6	26000.7	22634.1	24928.2	0.206826	0.684395	32822.9	27987.6	-0.229913	0.0694005	1.15864	32822.9	26139.7	-0.328462	0.0535145	1.27153	32822.9	23782.1	-0.464824
505	391.177	20.2549	12223.9	9002.91	4910.05	3703.17	51037.1	6248.02	13660	17315.5	0.0669781	1.17407	10614.4	4307.61	-1.30106	0.506239	0.295644	10614.4	28643.6	1.43219	0.183377	0.736656	10614.4	15488.8	0.545199
506	205.987	63.3011	25102.6	24949.3	26550.1	29514	25822.9	25190.1	26198.5	25823.2	0.180043	0.744623	25026.9	28033.1	0.163647	0.277881	0.556142	25026.9	25507.5	0.0274385	0.0398391	1.39969	25026.9	26011.8	0.0556847
507	260.09	24.2157	108960	86960.8	15030.4	20737.7	49701.5	27157.9	154062	128192	0.01955	1.70885	97961.3	17885.1	-2.45346	0.0634072	1.19786	97961.3	38430.7	-1.34995	0.126112	0.899245	97961.3	141128	0.526719
508	1143.36	34.3244	0	0	5963.41	4321.48	4576.33	4266.49	25818.1	26793.6	0.0245518	1.60992	1	5143.44	12.3285	0.00122542	2.91171	1	4422.41	12.1106	0.000343563	3.46399	1	26306.8	14.6832
509	1007.38	34.3578	0	0	84260.2	47558.2	63750.3	44411.5	340819	295257	0.069534	1.1578	1	65910.2	16.0082	0.0305122	1.51553	1	54081.9	15.7229	0.0050918	2.29313	1	318039	18.2788
510	1094.91	36.4815	0	0	1830.12	6390.97	27760	13272.9	109190	115599	0.213245	0.671122	1	4111.54	12.0055	0.105323	0.977475	1	20517.4	14.3246	0.000811808	3.09055	1	112395	16.7782
511	827.311	36.5034	0	688.117	7489.67	10350.8	121831	37074.8	91837.6	113793	0.0281949	1.54983	345.059	8921.24	4.69233	0.202921	0.692674	345.059	79453.8	7.84713	0.0112937	1.94716	345.059	102816	8.21901
512	714.337	32.2325	31684.7	22627.1	878.666	0	32720	20986.3	6246.68	4726.84	0.0278013	1.55593	27156.9	440.333	-5.94658	0.971125	0.0127247	27156.9	26854.1	-0.016175	0.0420948	1.37577	27156.9	5487.76	-2.30703
513	569.147	34.501	958.76	3466.26	31496.5	34466.7	56175.2	67069.2	102432	114901	0.00396625	2.40162	2213.51	32982.6	3.8973	0.00873571	2.0587	2213.51	61623.2	4.79907	0.00354948	2.44984	2213.51	108667	5.61744
514	938.509	48.0273	130672	28205.9	18328.8	6456.57	65706.4	10357.4	30128.8	29177.5	0.323259	0.490449	79439.7	12393.7	-2.68025	0.550771	0.259029	79439.7	38032.9	-1.06261	0.433693	0.362817	79439.7	29654.1	-1.42163
515	770.372	36.4924	97475.9	93480.8	688.995	213.067	3784.15	32158.2	1541.31	0	0.000447842	3.34888	95479.3	452.031	-7.72262	0.0325112	1.48797	95479.3	17972.2	-2.40943	0.000510682	3.29185	95479.3	771.655	-6.95109
516	949.485	48.6638	123350	271722	7624.51	5211.66	109153	56292.4	4156.14	2719.35	0.123424	0.908602	197537	6419.09	-4.94361	0.282224	0.549407	197537	82723.5	-1.25576	0.120297	0.919746	197537	3438.75	-5.8441
517	468.165	37.2597	1.59171e+06	1.64763e+06	4.22415e+06	5.04568e+06	5.45095e+06	4.53664e+06	6.43666e+06	6.83792e+06	0.0181385	1.7414	1.61967e+06	4.63492e+06	1.51684	0.0179317	1.74638	1.61967e+06	4.99379e+06	1.62443	0.00162589	2.78891	1.61967e+06	6.63729e+06	2.03489
518	950.489	48.6638	82826.1	173275	1883.66	3130.73	69316.6	33644.9	1492.26	1345.36	0.10898	0.962652	128051	2508.2	-5.67393	0.255925	0.591887	128051	51481.8	-1.31459	0.107388	0.969046	128051	1419.81	-6.49488
519	893.364	37.2829	0	0	614897	702884	694121	344056	1.73156e+06	1.78745e+06	0.00442849	2.35374	1	658891	19.3297	0.097375	1.01155	1	519089	18.9856	0.000252127	3.59838	1	1.75951e+06	20.7467
520	1008.38	34.3564	0	0	47763.9	26546.6	36125.1	24318.3	209734	177899	0.0727393	1.13823	1	37156.3	15.1813	0.0361028	1.44246	1	30222.7	14.8833	0.00667726	2.1754	1	193818	17.5643
521	727.268	48.5524	81563	85478.7	142698	137923	172925	190182	148614	156513	0.00294331	2.53116	83521.8	140311	0.748408	0.00804737	2.09435	83521.8	181555	1.12018	0.00405159	2.39237	83521.8	152565	0.869197
522	119.047	16.8151	6663.33	2043.62	25056.8	14016.7	10678.1	24764.6	45593.9	44388.7	0.126511	0.897872	4354.48	19537.7	2.16569	0.21309	0.671436	4354.48	17722.3	2.025	0.00343293	2.46434	4354.48	44992.3	3.36911
523	796.979	64.0636	22026	21341.4	21686.2	19027.8	16417.3	17922	17071.3	16373.4	0.435714	0.360799	21684.7	20358	-0.0910842	0.0319308	1.49579	21684.7	17170.6	-0.336733	0.00956753	2.0192	21684.7	16723.3	-0.374814
524	1063.57	46.5724	59763.1	40992.3	45447.1	41838.3	44142.6	55224.6	50547.6	48748	0.554009	0.256484	50378.7	43643.7	-0.20704	0.955014	0.0199904	50378.7	49684.6	-0.0200152	0.945342	0.0244112	50378.7	49648.8	-0.021055
525	469.168	37.2597	414062	438097	1.1638e+06	1.35347e+06	1.47436e+06	1.23153e+06	1.74297e+06	1.82688e+06	0.0129275	1.88848	426080	1.25864e+06	1.56266	0.0168905	1.77236	426080	1.35294e+06	1.6669	0.00103011	2.98712	426080	1.78493e+06	2.06667
526	892.361	37.2837	0	0	1.98919e+06	2.35723e+06	2.22194e+06	1.10422e+06	5.91214e+06	6.01556e+06	0.00709418	2.1491	1	2.17321e+06	21.0514	0.0968033	1.01411	1	1.66308e+06	20.6654	7.51685e-05	4.12396	1	5.96385e+06	22.5078
527	799.326	31.8679	365.416	6584.59	18317.1	4736.83	27168.3	5970.48	59096.4	30723.8	0.393723	0.404809	3476	11528	1.72964	0.35759	0.446615	3476	16570.4	2.2531	0.104032	0.982833	3476	44911.1	3.69157
528	548.134	36.6721	20102.4	22240.2	4524.78	5110.8	17037.9	13933.2	5338.8	3476.1	0.00456194	2.34085	21172.3	4818.79	-2.13544	0.0945586	1.0243	21172.3	15486.6	-0.45116	0.00707649	2.15018	21172.3	4408.45	-2.26384
529	891.358	37.2841	0	0	3.58867e+06	4.21515e+06	3.98434e+06	1.92775e+06	1.07726e+07	1.1053e+07	0.00638304	2.19497	1	3.90191e+06	21.8957	0.102702	0.98842	1	2.95605e+06	21.4952	0.000164977	3.78258	1	1.09128e+07	23.3795
530	467.153	34.5025	23908.8	39009.9	365096	353998	422998	471534	680638	718934	0.0008147	3.089	31460.4	359548	3.51458	0.00371528	2.43001	31460.4	447267	3.82953	0.000947109	3.0236	31460.4	699787	4.47531
531	322.097	19.747	457491	384092	219932	163353	344952	326837	368786	290220	0.0385421	1.41406	420792	191644	-1.13468	0.153785	0.813086	420792	335895	-0.325098	0.231582	0.635295	420792	329504	-0.352812
532	373.256	47.6826	55140.6	33486.9	75663.5	80337.6	101810	34152.7	69434.9	46144.5	0.0932362	1.03042	44314.7	78001.5	0.815716	0.573771	0.241262	44314.7	67982.4	0.617375	0.485959	0.313401	44314.7	57790.7	0.383052
533	1925.17	34.4863	0	0	30049.3	18558.1	0	79598.2	373971	334235	0.0516012	1.28734	1	24304.7	14.5689	0.42265	0.374019	1	39800.1	15.2805	0.00313318	2.50401	1	354104	18.4338
534	1157.52	39.2341	108579	66919.6	398.627	0	29275.1	14792.7	1913.85	0	0.052215	1.2822	87750.1	200.313	-8.775	0.0965728	1.01514	87750.1	22034.9	-1.99361	0.0531577	1.27443	87750.1	957.927	-6.51734
535	977.33	34.3811	0	0	18164.2	16766.3	64906	45752.2	149825	143829	0.00159783	2.79647	1	17466.3	14.0923	0.0286776	1.54246	1	55330.1	15.7558	0.000416721	3.38015	1	146828	17.1638
536	517.108	36.4794	0	1346.83	205318	242296	248239	241915	314470	348024	0.00680509	2.16717	674.414	223808	8.37441	0.000174895	3.75722	674.414	245078	8.50539	0.00257001	2.59007	674.414	331248	8.94006
537	428.173	37.2927	198372	132695	6.34599e+06	7.06419e+06	7.15352e+06	4.88487e+06	1.15519e+07	1.21208e+07	0.00302681	2.51901	165535	6.70509e+06	5.34005	0.0355882	1.44869	165535	6.01919e+06	5.18437	0.000601446	3.2208	165535	1.18364e+07	6.15995
538	546.107	37.2677	0	2212.99	23177	48160.8	56104.6	57155.8	92020.9	100424	0.110298	0.957432	1107.5	35669.9	5.00933	0.000486402	3.313	1107.5	56631.2	5.67622	0.00207996	2.68194	1107.5	96223.3	6.44101
539	879.297	34.4403	13080.6	24230.4	81842.5	43593.5	397220	107758	350889	356743	0.157485	0.802762	18656.5	62719	1.74922	0.247786	0.605923	18656.5	252490	3.75848	0.000352757	3.45252	18656.5	353817	4.24525
540	308.128	19.744	179242	110070	75890.5	48795.4	140777	125822	145579	101464	0.157031	0.804013	144657	62344	-1.21431	0.778684	0.108639	144657	133300	-0.117956	0.657701	0.181971	144657	123523	-0.227859
541	1297.58	48.5504	4910.14	6848.93	9461.5	8884.15	71393.4	34138.4	36447.3	37064.4	0.0827839	1.08205	5880.54	9173.82	0.641575	0.128467	0.891209	5880.54	52766.9	3.16561	0.00108381	2.96505	5880.54	36756.8	2.64399
542	323.936	63.5928	201072	161942	154554	145449	135511	143088	123610	137321	0.257325	0.589517	181508	150002	-0.275047	0.168353	0.773779	181508	139301	-0.381832	0.132868	0.876579	181508	130466	-0.476354
543	742.299	36.452	29265.8	5086.14	43457.6	59784.6	165880	157186	395271	426855	0.142104	0.847393	17177	51622.1	1.58752	0.007828	2.10635	17177	161534	3.23329	0.00253977	2.59521	17177	411064	4.58082
544	327.141	47.8808	46686.2	21391	57502.5	80106.2	18078.9	91342.7	47424.3	46616.5	0.176907	0.752254	34039.6	68805.3	1.01531	0.647082	0.18904	34039.6	54711.8	0.684638	0.412809	0.384251	34039.6	47021.4	0.466102
545	884.254	59.1419	1.87961e+06	1.5185e+06	988559	1.0762e+06	963811	439405	1.10926e+06	985041	0.0696514	1.15707	1.69906e+06	1.03238e+06	-0.718758	0.0885477	1.05282	1.69906e+06	701609	-1.276	0.0761199	1.1185	1.69906e+06	1.04715e+06	-0.698265
546	117.054	4.02734	53185	34068.5	35793.3	24684.7	35732.3	59066.5	119061	98479	0.349569	0.456467	43627.7	30240	-0.528785	0.825831	0.0831088	43627.7	47400.4	0.119654	0.0434764	1.36175	43627.7	108771	1.31798
547	826.307	36.5278	0	965.314	34835.9	36300.1	230957	68121.2	180381	210128	0.000624076	3.20476	483.657	35569	6.20049	0.208623	0.680638	483.657	149540	8.27233	0.00578666	2.23757	483.657	195255	8.65716
548	1080.45	41.0253	17348.7	7718.57	0	453.428	10624.6	8211.64	0	200.378	0.125236	0.90227	12534.6	227.714	-5.78255	0.59435	0.225958	12534.6	9419.11	-0.412256	0.122969	0.910204	12534.6	101.189	-6.95272
549	602.447	50.3928	546496	139231	184913	185860	261300	305748	176541	177227	0.520217	0.283815	342865	185388	-0.887094	0.799329	0.0972743	342865	283525	-0.274162	0.500645	0.30047	342865	176885	-0.954829
550	330.145	21.3642	62654.2	54219.8	19149.8	9927.51	19946.9	15879.3	59236.8	36907.2	0.0196667	1.70627	58438	14539.6	-2.00692	0.0130872	1.88315	58438	17914.1	-1.70581	0.476693	0.321761	58438	48073	-0.28168
551	429.176	37.2902	52314.6	35915.4	1.7008e+06	1.8893e+06	1.89803e+06	1.34612e+06	3.10661e+06	3.22373e+06	0.00290656	2.53662	44116	1.79505e+06	5.34658	0.0292722	1.53354	44116	1.62208e+06	5.2004	0.00035872	3.44524	44116	3.16517e+06	6.16484
552	337.106	44.2662	40295.1	130344	451700	415244	30659.1	71638.6	215750	91436.7	0.0189152	1.72319	85320.5	433473	2.34498	0.561109	0.250953	85320.5	51149.9	-0.738162	0.467562	0.330161	85320.5	153594	0.848159
553	969.495	47.6642	157752	78214.8	123168	91316.5	126072	79827.9	123627	133613	0.825429	0.0833203	117985	107243	-0.137708	0.774848	0.110784	117985	102951	-0.196642	0.815576	0.0885356	117985	128621	0.124525
554	315.171	32.6029	20538.5	18901.7	16067.9	54224.2	175667	29284.6	215674	99882.1	0.503999	0.29757	19721.1	35147.1	0.833665	0.375562	0.425319	19721.1	102477	2.37748	0.139909	0.854154	19721.1	157779	3.0001
555	883.253	59.1392	2.21899e+06	1.77599e+06	1.16559e+06	1.27195e+06	1.13103e+06	525430	1.30507e+06	1.15012e+06	0.0759492	1.11948	1.99749e+06	1.21877e+06	-0.712762	0.0893657	1.04883	1.99749e+06	828233	-1.27008	0.0816775	1.0879	1.99749e+06	1.2276e+06	-0.702352
556	589.357	49.004	127022	110253	181277	180120	344054	370522	677011	697894	0.0178488	1.74839	118638	180699	0.60702	0.0042816	2.36839	118638	357289	1.59052	0.000553795	3.25665	118638	687453	2.53469
557	951.491	48.6575	32108.6	66944.4	2440.72	1670	27533.2	15277.3	1467.56	1899.52	0.112429	0.949123	49527.5	2056.36	-4.59006	0.267207	0.573153	49527.5	21406.3	-1.2102	0.110936	0.954929	49527.5	1684.54	-4.8778
558	603.45	50.4226	188621	47652.2	58687.7	58771.6	89946.7	103184	56233	64229.9	0.488048	0.311538	118137	58730.7	-1.00828	0.789378	0.102715	118137	96566.4	-0.290873	0.498296	0.302513	118137	60232.4	-0.971854
559	426.927	64.0476	24682.5	22089.2	28215.4	29596.3	28765.5	31980.5	26030.5	28703.4	0.0640855	1.19324	23386.8	28906.9	0.305716	0.0773636	1.11146	23386.8	30374	0.37714	0.165955	0.780011	23386.8	27367.9	0.226788
560	136.075	16.8267	58523.8	34907.7	315400	224792	176327	364039	774927	763291	0.041229	1.3848	46716.8	270097	2.53147	0.141996	0.847723	46716.8	270184	2.53193	0.000331871	3.47903	46716.8	769110	4.04118
561	987.337	34.3968	0	0	14619.5	5277	19206.6	19981	50850.6	57562.3	0.166945	0.777425	1	9949.26	13.2804	0.000390261	3.40864	1	19594.8	14.2582	0.00381082	2.41898	1	54207.5	15.7262
562	526.318	48.5541	72860.6	68703.2	102742	89274.3	253633	159592	186373	191535	0.0699556	1.15518	70782.9	96009.1	0.43977	0.102022	0.991307	70782.9	206614	1.54546	0.000785503	3.10485	70782.9	188955	1.41657
563	574.291	47.9326	1872.49	1557.97	7049.44	8263.15	1179.85	16490.8	12405.7	15897.4	0.0109518	1.96051	1716.23	7657.3	2.15759	0.450604	0.346205	1716.23	8836.32	2.3642	0.0192939	1.71458	1716.23	14152.6	3.04375
564	752.379	50.0784	16640.7	20656	23805.2	14702.5	24581	17052.9	39238.1	32375.2	0.914245	0.0389374	18649.3	19254.9	0.0460977	0.661728	0.17932	18649.3	20818	0.158705	0.0497164	1.3035	18649.3	35807.6	0.941143
565	592.262	19.7475	102288	94029.5	12540.1	5312.91	100930	79367.8	94259.5	54326.5	0.00375988	2.42483	98159.6	8927.5	-3.4588	0.559575	0.252142	98159.6	90150.1	-0.1228	0.36239	0.440824	98159.6	74294	-0.401884
566	596.192	46.3054	94340.6	81560.3	4089.59	1491.84	111313	98713.9	8060.43	3845.59	0.00581218	2.23566	87951.4	2791.71	-4.97748	0.197585	0.704245	87951.4	105014	0.255807	0.00666657	2.1761	87951.4	5954.01	-3.88477
567	470.17	37.2721	85003.5	80386	202504	229171	248363	209393	298062	310792	0.0101721	1.99259	82695.8	215839	1.38407	0.0175432	1.75589	82695.8	228879	1.4687	0.000931052	3.03103	82695.8	304428	1.88022
568	884.319	37.4264	63390.6	87240.5	45222.7	42800.4	172240	15984.5	123965	124311	0.120647	0.918484	75316.6	44012.5	-0.775053	0.834156	0.0787528	75316.6	94113.1	0.321427	0.0548119	1.26113	75316.6	124139	0.720913
569	729.284	49.0059	4918.26	7754.97	37354	39618.3	25089	48212.6	82954.6	91090.4	0.00317139	2.49875	6337.62	38487.2	2.60236	0.121355	0.915941	6337.62	36651.8	2.53187	0.00283872	2.54688	6337.62	87023.5	3.77939
570	778.179	34.4064	0	0	4978.85	3176.62	50393.5	14459.5	15679.5	8820.56	0.0455252	1.34175	1	4078.73	11.9939	0.212871	0.671883	1	32427.5	14.9849	0.070221	1.15353	1	12251.1	13.5806
571	374.036	19.7548	0	10844.6	29184.5	27780.5	53066.8	45325.2	36958.8	38067.7	0.05188	1.285	5423.29	28483.5	2.39288	0.0223885	1.64997	5423.29	49197	3.18133	0.0276569	1.5582	5423.29	37514.2	2.7902
572	448.189	37.2902	37687.7	21197.5	968879	1.07221e+06	1.07654e+06	741039	1.68904e+06	1.71008e+06	0.0027749	2.55675	29443.6	1.02054e+06	5.11524	0.0345976	1.46095	29443.6	908790	4.94792	6.40503e-05	4.19348	29443.6	1.69956e+06	5.85107
573	289.178	48.4883	432449	12760.9	88732	95663.1	21466.8	52253.8	227664	238393	0.597744	0.223485	222606	92198.5	-1.27168	0.470476	0.327463	222606	36861.3	-2.59431	0.964908	0.015514	222606	233030	0.0660221
574	968.457	38.2841	217044	190158	4845.83	0	66280.2	50804	43275.8	0	0.00457839	2.33929	203602	2423.92	-6.39227	0.0112412	1.94919	203602	58543.1	-1.79818	0.0190403	1.72033	203602	21638.9	-3.23405
575	447.186	37.2903	189519	123806	6.18486e+06	6.91429e+06	6.69692e+06	4.61428e+06	1.09558e+07	1.12211e+07	0.00326503	2.48611	156663	6.54958e+06	5.38566	0.0340719	1.4676	156663	5.6556e+06	5.17394	0.000156188	3.80635	156663	1.10885e+07	6.14525
576	603.212	46.3029	14285.6	24948.9	2191.33	1794.83	66823.7	57136.4	5120.68	2541.3	0.0807063	1.09309	19618.2	1994.08	-3.2984	0.0277167	1.55726	19618.2	61981	1.65963	0.102512	0.989227	19618.2	3831.99	-2.35603
577	1156.52	39.2287	364958	204614	214.82	0	82096.4	45304	5197.14	0	0.0709715	1.14892	284787	108.41	-11.3592	0.115025	0.939207	284787	63701.2	-2.16049	0.0721649	1.14167	284787	2599.57	-6.77547
578	164.07	16.8267	59727.1	56549.5	1.15625e+06	836796	692510	1.35375e+06	2.93108e+06	2.86994e+06	0.027774	1.55636	58139.3	996523	4.09932	0.100075	0.999675	58139.3	1.02313e+06	4.13733	0.000115958	3.9357	58139.3	2.90051e+06	5.64065
579	959.271	60.1992	1.26235e+06	1.15544e+06	776341	784186	919557	391325	725392	619165	0.0152775	1.81595	1.2089e+06	780265	-0.631657	0.176367	0.753583	1.2089e+06	655442	-0.883151	0.019154	1.71774	1.2089e+06	672280	-0.846558
580	960.271	60.1988	728039	679384	460691	459039	537110	226512	431523	357125	0.00981815	2.00797	703712	459866	-0.613772	0.177151	0.751657	703712	381812	-0.882123	0.0200215	1.6985	703712	394325	-0.835601
581	337.236	49.2082	727236	531969	145095	47409.8	368116	155913	318436	191141	0.0394347	1.40412	629604	96253.5	-2.70953	0.125535	0.901234	629604	262015	-1.26479	0.0845996	1.07263	629604	254789	-1.30514
582	84.0099	63.3957	44668.5	31433.1	30070	27434.6	28915	25323.6	26917.8	28636.9	0.302113	0.519831	38051.8	28753.3	-0.404236	0.251925	0.598729	38051.8	27120.3	-0.488591	0.263567	0.579109	38051.8	27778.4	-0.454001
583	706.312	36.3527	25910.5	11132.4	65178	74440.8	255977	171514	745435	908513	0.0277143	1.5573	18522.5	69810.4	1.91417	0.0449978	1.34681	18522.5	213746	3.52855	0.0101007	1.99565	18522.5	826975	5.4805
584	120.081	22.7994	9614.56	8604.43	85474.3	61816.9	119134	96285	316939	201760	0.0320468	1.49422	9110.5	73646.6	3.01502	0.0131861	1.87988	9110.5	107711	3.56349	0.049099	1.30893	9110.5	259350	4.83123
585	298.288	54.5631	118950	41897.2	60768.1	49765.6	40519.7	64474.7	33814	42813.4	0.584284	0.233376	80424.5	55267.8	-0.541194	0.560385	0.251513	80424.5	52498.2	-0.615366	0.391072	0.407743	80424.5	38314.7	-1.06974
586	451.247	52.9505	105547	107931	68852	54266.4	111332	197232	100963	115403	0.0257235	1.58967	106740	61560.2	-0.794035	0.383781	0.415916	106740	154283	0.531479	0.861846	0.0645704	106740	108184	0.0193802
587	306.122	19.7516	8.20344e+06	7.41659e+06	2.94344e+06	1.93732e+06	6.8805e+06	6.11268e+06	6.99735e+06	4.82234e+06	0.0138521	1.85848	7.81001e+06	2.44038e+06	-1.67822	0.139442	0.855606	7.81001e+06	6.49659e+06	-0.265642	0.242085	0.616032	7.81001e+06	5.90985e+06	-0.402204
588	586.339	48.5576	1.60116e+06	1.57523e+06	2.76158e+06	2.42922e+06	7.81152e+06	4.84807e+06	5.63442e+06	5.6499e+06	0.0263117	1.57985	1.5882e+06	2.5954e+06	0.708566	0.085344	1.06883	1.5882e+06	6.3298e+06	1.99477	1.38735e-05	4.85781	1.5882e+06	5.64216e+06	1.82886
589	1026.39	34.0746	294.353	0	248.795	0	0	0	55571.2	46324.8	0.916707	0.0377695	148.176	125.398	-0.240806	0.42265	0.374019	148.176	1	-7.21117	0.00818876	2.08678	148.176	50949	8.42559
590	871.39	44.5211	35335.5	74338.9	1444.14	242.029	20579	21336.5	5249.54	1723.77	0.109536	0.960442	54838.2	844.086	-6.02165	0.224533	0.648721	54838.2	20958.8	-1.38763	0.119827	0.921444	54838.2	3487.66	-3.97485
591	478.391	55.8384	134913	180057	197538	169545	169461	175434	155292	177245	0.430012	0.366519	157486	183543	0.22089	0.578612	0.237613	157486	172448	0.130938	0.759799	0.119301	157486	166269	0.0782986
592	540.17	35.5463	271328	255212	306303	225233	241015	283194	253109	257361	0.9573	0.0189518	263271	265769	0.0136239	0.963514	0.0161422	263271	262105	-0.00640219	0.436679	0.359838	263271	255236	-0.0447176
593	227.955	62.5274	47318.7	27951.6	26914	25197.1	28434.9	28194.5	20413.4	25405.7	0.355798	0.448797	37636.1	26056.5	-0.530474	0.437386	0.359135	37636.1	28315.7	-0.410517	0.278754	0.554779	37636.1	22910.6	-0.716105
594	310.238	39.3612	127079	98240.8	53073.3	44534.9	95865.7	47917	56787.9	66291	0.0512339	1.29044	112661	48805.1	-1.20688	0.282377	0.549171	112661	71892.3	-0.648077	0.0780161	1.10782	112661	61540.5	-0.872379
595	1154.51	39.2341	1.12662e+06	616288	248.138	0	229495	123440	27599.8	216.807	0.0760997	1.11862	871458	125.069	-12.7665	0.116547	0.933498	871458	176469	-2.30402	0.0784832	1.10522	871458	13909.3	-5.96931
596	769.369	36.4735	216643	203632	2596.57	272.971	45868.4	97014.4	36499.3	671.808	0.00100115	2.9995	210138	1435.77	-7.19337	0.0343429	1.46416	210138	71442.4	-1.55649	0.00975467	2.01079	210138	18586.6	-3.49901
597	242.173	16.376	12908.2	9060.63	80913	47816.9	990245	253345	400062	256983	0.0851445	1.06984	10985.4	64366	2.55071	0.239221	0.621201	10985.4	621796	5.82278	0.0472252	1.32583	10985.4	328524	4.90233
598	184.043	12.4	9631.64	11592.3	38727.3	60839.4	21825.7	65031.6	79298.7	83814	0.0717555	1.14414	10613	49784.4	2.22986	0.268431	0.571167	10613	43429.7	2.03285	0.00120146	2.92029	10613	81557.4	2.94199
599	1155.52	39.2352	888154	494632	461.534	0	180859	99776.7	10288.7	211.18	0.0723574	1.14052	691394	231.767	-11.5426	0.11117	0.954013	691394	140319	-2.3008	0.0733488	1.13461	691394	5250.96	-7.04078
600	1025.39	34.0917	0	0	1235.74	686.675	0	804.114	97137.8	76648.8	0.0727816	1.13798	1	962.209	9.91021	0.42265	0.374019	1	403.057	8.65484	0.0136165	1.86593	1	86894.3	16.407
601	248.024	19.2354	3875.26	5153.61	4319.98	5169.21	10604.1	4082.52	1637.67	3065.08	0.792526	0.100986	4515.43	4745.59	0.0717245	0.48425	0.31493	4515.43	7344.33	0.701767	0.152534	0.816634	4515.43	2352.37	-0.940747
602	1018.29	37.4485	0	0	10309.1	11544.3	21699.4	16367.9	24072.5	26151	0.00317912	2.49769	1	10927.7	13.4157	0.0190568	1.71995	1	19034.6	14.2163	0.00170832	2.76743	1	25112.7	14.6161
603	1028.44	47.6193	22339.1	6358.91	63734.6	48412	66733.9	150485	43834.1	55733.3	0.0637318	1.19564	14350	56074.3	1.96629	0.157578	0.802504	14350	108611	2.92004	0.0707513	1.15027	14350	49784.7	1.79465
604	962.269	60.196	174372	162491	107753	102684	127687	45806.9	103779	77954.1	0.010278	1.98809	168433	105219	-0.678776	0.187009	0.728139	168433	86747.8	-0.957276	0.031976	1.49518	168433	90867.5	-0.890339
605	957.271	60.1988	1.52712e+06	1.37801e+06	928818	946543	1.09028e+06	466818	875773	727395	0.0206074	1.68598	1.45257e+06	937681	-0.631434	0.170195	0.769053	1.45257e+06	778548	-0.899744	0.0251245	1.5999	1.45257e+06	801585	-0.857676
606	715.841	47.6824	73740.7	35558.3	56059.8	58128.4	66405.5	69669.1	73220.5	78907.8	0.909956	0.0409794	54650.5	57095.1	0.0631319	0.557051	0.254105	54650.5	68038.3	0.316112	0.382766	0.417066	54650.5	76065.1	0.477
607	908.259	60.1992	143337	117654	73735.3	70990.9	91042.6	15273.7	106309	54954.2	0.0459767	1.33746	130496	72364.1	-0.850664	0.192883	0.714706	130496	53159.1	-1.29562	0.224546	0.648695	130496	80632.5	-0.694578
608	501.136	32.8179	3967.12	3404.24	5448.22	7222.2	5935.01	8356.4	27603.6	26723.6	0.104394	0.981325	3686.68	6336.21	0.781298	0.108459	0.964733	3686.68	7146.7	0.954956	0.000494564	3.30578	3686.68	27164.6	2.88134
609	958.272	60.1992	1.40701e+06	1.28276e+06	865476	883164	1.0215e+06	434830	809611	682040	0.01732	1.76145	1.34489e+06	874321	-0.62125	0.175983	0.75453	1.34489e+06	728164	-0.885149	0.0213842	1.66991	1.34489e+06	745826	-0.850573
610	265.18	44.8864	1.49038e+06	81645.5	197732	236294	730957	83972.7	690653	755285	0.504142	0.297447	786014	217014	-1.85677	0.673576	0.171613	786014	407466	-0.947875	0.936904	0.0283049	786014	722970	-0.120618
611	263.997	19.2334	16562.4	10431.7	14698.7	11430.2	24644.9	8083.37	8309.42	7347.15	0.912283	0.0398704	13498.1	13065.5	-0.0469931	0.776226	0.110012	13498.1	16365.1	0.277871	0.209235	0.679365	13498.1	7829.29	-0.785801
612	391.931	64.0677	32703.9	27763.8	28767.9	29108.4	25048.1	29026	24804.3	25845.8	0.652948	0.185121	30234.9	28939.2	-0.0631909	0.419565	0.377201	30234.9	27038	-0.161223	0.191254	0.71839	30234.9	25326	-0.255593
613	87.0453	2.84597	59523.8	40945.7	24035.6	13198.7	31114.4	25397	39171.2	22432.8	0.0988314	1.0051	50235.8	18618.2	-1.432	0.152137	0.817764	50235.8	28256.7	-0.83012	0.260364	0.584419	50235.8	30803	-0.705643
614	320.307	40.5822	175631	69626.9	115780	64697	119896	125099	94390.3	135867	0.637238	0.195698	122630	90239.6	-0.442475	0.998248	0.000761489	122630	122498	-0.00154753	0.907219	0.0422879	122630	115129	-0.0910513
615	1123.57	36.2696	0	0	0	0	0	0	0	0	#DIV/0!	#DIV/0!	1	1	0	#DIV/0!	#DIV/0!	1	1	0	#DIV/0!	#DIV/0!	1	1	0
616	1077.44	41.0252	217868	104868	0	228.334	130250	102148	0	236.068	0.10397	0.983091	161369	115.167	-10.4524	0.51903	0.284807	161369	116200	-0.473757	0.103975	0.983073	161369	119.034	-10.4048
617	715.339	32.2281	18537.3	11910.7	289.719	0	16751.8	13231.7	4694.87	451.621	0.0451234	1.3456	15225	145.86	-6.70572	0.956268	0.0194205	15225	14992.8	-0.0221778	0.0846236	1.07251	15225	2574.25	-2.56422
618	275.08	2.46832	64277.8	44010.6	19874.5	21560	18868	18564.6	25424.4	14718.4	0.0814006	1.08937	54145.2	20718.2	-1.38593	0.0729882	1.13675	54145.2	18717.3	-1.53246	0.0969602	1.01341	54145.2	20072.4	-1.43162
619	216.034	20.7464	2320.8	5440.7	3529.18	2551.37	10986.5	11683.6	4366.93	5335.12	0.658336	0.181553	3881.75	3041.27	-0.352031	0.0430332	1.3662	3881.75	11336.1	1.54614	0.612725	0.212734	3881.75	4852.03	0.32188
620	1079.45	41.024	54900	27341.8	0	296.843	33200.2	26805.2	202.726	0	0.0969432	1.01348	41121.9	149.422	-8.10437	0.514203	0.288865	41121.9	30003.7	-0.454765	0.096747	1.01436	41121.9	102.363	-8.65007
621	408.143	35.6771	130961	120057	76860.5	71660.1	153963	240058	134942	177735	0.0136092	1.86617	125510	74261.3	-0.757121	0.241154	0.617705	125510	197011	0.650474	0.297428	0.526618	125510	156340	0.31688
622	712.209	19.7585	0	10425	0	0	5037.22	0	2865.76	0	0.42265	0.374019	5213.51	1	-12.348	0.68744	0.162765	5213.51	2519.61	-1.04906	0.556815	0.254289	5213.51	1433.88	-1.86233
623	588.345	48.5613	145684	133250	228472	207355	598071	393217	450341	447501	0.0235379	1.62823	139468	217914	0.643828	0.0739177	1.13125	139468	495645	1.82937	0.000424369	3.37226	139468	448922	1.68653
624	1122.57	36.2727	0	0	0	0	0	0	0	0	#DIV/0!	#DIV/0!	1	1	0	#DIV/0!	#DIV/0!	1	1	0	#DIV/0!	#DIV/0!	1	1	0
625	1078.45	41.0252	141201	70163.6	0	473.314	87095.9	65668.8	0	0	0.0972056	1.01231	105683	237.657	-8.79665	0.512426	0.290369	105683	76383.3	-0.468417	0.0968282	1.014	105683	1	-16.6894
626	843.36	35.5322	222527	190640	119774	38803.8	93862.3	131827	177688	121049	0.0996733	1.00142	206585	79289.7	-1.38153	0.0633599	1.19819	206585	112846	-0.872383	0.220386	0.656816	206585	149370	-0.467846
627	307.189	41.3406	107550	86201.7	73864.1	75332.6	122472	38344.5	96851.4	55863.4	0.17277	0.762532	96876.6	74599.3	-0.376986	0.74085	0.13027	96876.6	80409.3	-0.268786	0.468246	0.329526	96876.6	76358.4	-0.343362
628	693.39	45.8375	59056.3	49636.4	20980.1	17027.6	52980.7	19186.1	18770.5	20570.6	0.0202541	1.69349	54347.4	19004.8	-1.51584	0.40714	0.390257	54347.4	36084.4	-0.590835	0.0185914	1.73069	54347.4	19671.5	-1.4661
629	986.401	34.3405	0	0	30405	12251.2	21347.4	9462.39	79991.2	66433.7	0.143213	0.844018	1	21329.1	14.3805	0.122136	0.913157	1	15405.9	13.9112	0.00846417	2.07242	1	73213.5	16.1598
630	587.342	48.5576	592871	575673	1.00655e+06	896938	2.70771e+06	1.73292e+06	2.00113e+06	1.9837e+06	0.0220411	1.65677	584273	951745	0.703933	0.078471	1.10529	584273	2.22032e+06	1.92605	7.56112e-05	4.12141	584273	1.99241e+06	1.7698
631	262.108	24.9001	344157	298286	66513.7	34127.6	56501.5	46237.2	221744	183469	0.0105709	1.97589	321223	50321.7	-2.67432	0.00750016	2.12493	321223	51370.3	-2.64457	0.0579606	1.23687	321223	202607	-0.664886
632	307.125	19.7475	1.44819e+06	1.31872e+06	532561	353792	1.21892e+06	1.08251e+06	1.22468e+06	886347	0.0134984	1.86972	1.38345e+06	443178	-1.64232	0.131752	0.880242	1.38345e+06	1.15072e+06	-0.265741	0.211918	0.673832	1.38345e+06	1.05551e+06	-0.39033
633	864.626	53.6698	51705.9	24705.5	31966.3	23371.2	44588.3	48716.3	20423.9	39183.6	0.534545	0.272016	38206.7	27669.7	-0.465517	0.599313	0.222346	38206.7	46653.3	0.288153	0.660113	0.180382	38206.7	29804.7	-0.358283
634	816.4	35.555	0	0	0	0	0	2533.46	42396.8	15591.4	#DIV/0!	#DIV/0!	1	1	0	0.42265	0.374019	1	1267.73	10.308	0.162985	0.787852	1	28995.1	14.8235
635	854.394	48.8918	182216	89991.4	14759.7	14293.3	319620	81951.4	116363	57545.9	0.118771	0.925291	136105	14527.5	-3.22786	0.662269	0.178965	136105	200787	0.560946	0.463674	0.333787	136105	86955.3	-0.646373
636	446.184	37.2967	664104	434353	2.29793e+07	2.54358e+07	2.50982e+07	1.75312e+07	3.62448e+07	3.69333e+07	0.00270773	2.56739	549230	2.42076e+07	5.46191	0.031659	1.4995	549230	2.13147e+07	5.27829	0.000101372	3.99408	549230	3.65891e+07	6.05786
637	1295.57	48.5547	8086.75	16532.5	28415.1	22199.3	212419	94651.4	112149	110625	0.13141	0.881373	12310.6	25308.2	1.0397	0.139171	0.856451	12310.6	153536	3.6406	0.00187056	2.72803	12310.6	111388	3.17761
638	238.108	24.2298	397772	262289	78517.8	48491.3	94870.9	52015.5	219315	174708	0.0615791	1.21057	330031	63505.6	-2.37765	0.0688506	1.16209	330031	73444.2	-2.16788	0.203162	0.692157	330031	197013	-0.744315
639	320.976	64.0635	22541.5	19086.1	19587.6	20817.2	19044.1	19382.2	19547.2	20675.9	0.770541	0.113204	20814.8	20203.4	-0.0430115	0.453834	0.343103	20814.8	19214.1	-0.115442	0.736449	0.132857	20814.8	20112.5	-0.049514
640	949.942	47.6897	47185.5	27041.1	0	0	30646.4	18378.4	25101	26932.9	0.0664011	1.17782	37114.3	1	-15.1797	0.39717	0.401023	37114.3	24513.4	-0.598406	0.387032	0.412253	37114.3	26018	-0.512467
641	426.157	38.4125	213037	99302.1	771108	863731	458751	354441	1.95045e+06	2.35158e+06	0.0120786	1.91798	156170	817421	2.38796	0.0832549	1.07959	156170	406597	1.38048	0.0107456	1.96877	156170	2.15101e+06	3.78382
642	368.093	19.7515	54683.7	74536.3	38163.8	32109	131602	132051	161105	137630	0.104839	0.979478	64611	35137.4	-0.878773	0.0211306	1.67509	64611	131827	1.0288	0.0313534	1.50372	64611	149369	1.20903
643	872.394	44.5233	21553.5	44617.7	1573.08	219.799	13687.9	12669.9	4637.42	534.554	0.108274	0.965477	33086.6	897.44	-5.20429	0.226755	0.644444	33086.6	13179.9	-1.32791	0.121242	0.916346	33086.6	2586.99	-3.6769
644	1217.56	48.556	7985.74	11104.5	13894.9	10000.3	69232.7	32697.9	46157.1	46812.4	0.437145	0.359374	9546.14	11948.6	0.323855	0.152373	0.817091	9546.14	50966.3	2.41655	0.0018556	2.73152	9546.14	46485.8	2.2838
645	835.24	59.1375	175593	118813	80852.6	88378.5	62590.6	18722.4	129239	75820.7	0.160448	0.794666	147204	84616.6	-0.798803	0.09714	1.0126	147204	40657.5	-1.85622	0.370388	0.431343	147204	102531	-0.52176
646	333.3	54.0331	116623	75473.3	86001.5	87092.3	112185	167962	42020.6	142030	0.689694	0.161343	96049.2	86547.9	-0.150274	0.331753	0.479185	96049.2	140074	0.544349	0.947465	0.0234369	96049.2	92026.3	-0.0617272
647	241.17	16.2847	81343.5	53373.8	397358	243524	5.68083e+06	1.38755e+06	2.22838e+06	1.40947e+06	0.0836254	1.07766	67359.7	320442	2.25011	0.24768	0.606108	67359.7	3.5342e+06	5.71335	0.0505935	1.29591	67359.7	1.81893e+06	4.75506
648	425.367	53.8106	243141	168964	189136	198055	241659	261832	288414	211349	0.770494	0.113231	206053	193596	-0.0899671	0.356528	0.447906	206053	251747	0.288954	0.498616	0.302234	206053	249882	0.278232
649	985.398	34.3572	0	0	49485.9	19152.8	35684.3	15086.4	138143	101602	0.151992	0.818179	1	34320.4	15.0668	0.132626	0.87737	1	25386.3	14.6318	0.0224511	1.64876	1	119873	16.8712
650	239.111	26.1931	395622	292969	90916.2	42336.4	103648	59226.7	207906	170018	0.0393683	1.40485	344296	66627.3	-2.36947	0.042409	1.37254	344296	81438.4	-2.07987	0.104898	0.979233	344296	188963	-0.865547
651	289.178	45.6737	178349	167665	632186	887974	1.08755e+06	834833	1.89626e+06	2.14541e+06	0.0443993	1.35262	173008	760081	2.13531	0.0247931	1.60567	173008	961191	2.47398	0.0045223	2.34464	173008	2.02084e+06	3.54604
652	403.141	31.9089	39948.6	45720.7	689635	476777	454591	299681	1.44149e+06	1.29446e+06	0.0366965	1.43538	42835.7	583207	3.76712	0.0497764	1.30298	42835.7	377137	3.1382	0.0030682	2.51312	42835.7	1.36797e+06	4.99708
653	693.31	49.967	21805.9	12276.1	10145.3	16320.7	205857	40142.7	102770	159791	0.571508	0.242978	17042	13234	-0.364844	0.329902	0.481615	17042	123001	2.8515	0.0584641	1.23311	17042	131282	2.9455
654	853.391	48.8954	331714	164602	20426.4	22806.3	569317	146626	194589	99460.1	0.113388	0.945434	248159	21617.4	-3.521	0.676678	0.169618	248159	357972	0.528584	0.403195	0.394485	248159	147025	-0.755199
655	753.338	36.8646	102257	51195.4	673.424	443.597	21370.1	9885.69	2698.81	972.446	0.0963863	1.01598	76727.3	559.511	-7.09943	0.14467	0.83962	76727.3	15628.9	-2.29553	0.0993197	1.00296	76727.3	1836.63	-5.38461
656	395.22	49.2825	23339.2	17905.3	51799.6	41827.5	17641.5	70738.2	113334	127874	0.0439279	1.35726	20623.3	46814.6	1.18268	0.470334	0.327593	20623.3	44190.9	1.09947	0.00597192	2.22389	20623.3	120605	2.54794
657	379.175	30.3433	159282	113322	106864	71954.5	57340.3	176913	28230	49742.5	0.245672	0.609645	136303	89410.4	-0.608304	0.792895	0.100785	136303	117127	-0.218739	0.0617501	1.20936	136303	38987.3	-1.80574
658	280.118	23.835	618666	485555	124564	71345.5	118443	85899.4	393347	316800	0.0240152	1.61951	552111	97955.5	-2.49476	0.0224117	1.64952	552111	102172	-2.43396	0.124172	0.905977	552111	355074	-0.636839
659	795.976	64.0865	143175	128226	122447	117171	95691.7	104388	92377.8	104990	0.182835	0.737941	135702	119810	-0.179693	0.0540757	1.267	135702	100041	-0.439848	0.0632473	1.19896	135702	98685.1	-0.459535
660	514.396	50.2475	567114	151335	224658	221738	244573	317544	202522	198785	0.580102	0.236496	359225	223199	-0.686556	0.746674	0.126869	359225	281059	-0.354014	0.525305	0.279588	359225	200655	-0.840173
661	1108.51	36.2727	0	0	0	0	0	0	0	0	#DIV/0!	#DIV/0!	1	1	0	#DIV/0!	#DIV/0!	1	1	0	#DIV/0!	#DIV/0!	1	1	0
662	452.052	19.7475	5216.11	33490.7	47276.8	40922.6	120940	107876	98139.2	81533.2	0.22979	0.638668	19354.4	44100.7	1.18814	0.0258071	1.58826	19354.4	114409	2.56347	0.0500788	1.30035	19354.4	89837.2	2.21465
663	793.328	39.246	53052.6	36786.2	202.59	417.745	16778.3	9246.7	7090.25	597.851	0.0316756	1.49927	44920.4	311.168	-7.17353	0.0706467	1.15091	44920.4	13013.5	-1.78736	0.0425712	1.37088	44920.4	3845.05	-3.5463
664	531.19	55.1552	0	12048.9	12335.8	20575.2	6898.76	25163	3608.83	26573.2	0.289169	0.538848	6025.45	16456.5	1.44952	0.456932	0.340148	6025.45	16031.9	1.4118	0.55679	0.254309	6025.45	15092	1.32464
665	534.137	34.5107	0	5344.18	54369.6	69583	84058.7	109176	146913	166524	0.0179851	1.74509	2673.09	61977.3	4.53516	0.0181717	1.74061	2673.09	96618.3	5.17572	0.00432465	2.36405	2673.09	156719	5.87353
666	1004.39	42.1694	850.001	847.515	78917.3	60817.8	85737	91402.5	147959	140397	0.0167615	1.77569	849.758	69868.6	6.36145	0.0010412	2.98246	849.758	88570.7	6.70363	0.000695249	3.15786	849.758	144179	7.40659
667	500.134	32.8275	1734.69	1716.33	13983.9	18795.4	10809.8	19223.1	94999.7	101690	0.0258758	1.58711	1726.51	16390.7	3.24694	0.0872618	1.05918	1726.51	15017.4	3.12071	0.00119667	2.92202	1726.51	98346.1	5.83194
668	652.367	36.2238	92732.4	80289.9	63578	51739.7	242742	134934	736583	853860	0.0783172	1.10614	86512.2	57659.9	-0.585335	0.199973	0.699029	86512.2	188839	1.12618	0.00685175	2.1642	86512.2	795223	3.20038
669	761.221	58.1616	394888	226546	143243	193788	75286.1	48960.2	249155	203429	0.247056	0.607205	310718	168517	-0.882714	0.100118	0.999487	310718	62124.2	-2.32238	0.435188	0.361323	310718	226293	-0.457413
670	528.121	34.4996	2340.57	5546.1	28989	35045.3	48797.2	62460.5	103112	119698	0.0145693	1.83656	3944.34	32018.1	3.02103	0.0179381	1.74622	3944.34	55629.8	3.818	0.00612143	2.21315	3944.34	111406	4.8199
671	1128.52	36.2665	0	0	14056.3	0	0	25392.9	0	0	0.42265	0.374019	1	7029.15	12.7791	0.42265	0.374019	1	12697.4	13.6322	#DIV/0!	#DIV/0!	1	1	0
672	908.431	39.1596	33373.6	30751.2	2726.61	1645.13	33575.6	27782.1	21497.2	8839.45	0.00224611	2.64857	32063.4	2186.87	-3.87399	0.705924	0.151242	32063.4	30679.9	-0.0636368	0.120479	0.919088	32063.4	15169.3	-1.07977
673	844.362	35.5308	116851	95119.4	58186.4	12616.9	45060.3	62851.8	92209	57135.5	0.107642	0.96802	105986	35402.7	-1.58194	0.0657439	1.18214	105986	53957.1	-0.97399	0.268363	0.571277	105986	74673.2	-0.50521
674	1216.52	46.5754	18703.9	19577.2	33570.9	30624.6	24838.9	36197.7	28838.8	26250	0.0137722	1.861	19141.5	32098.8	0.745812	0.183852	0.735531	19141.5	30519.3	0.673014	0.0254203	1.59482	19141.5	27545.4	0.525106
675	212.018	63.3908	28180.4	22572.6	22192.1	20053.1	20343.7	21458	21848.1	19903.3	0.292073	0.534508	25377.5	21123.6	-0.264693	0.257925	0.588506	25377.5	20901.8	-0.279921	0.268645	0.570822	25377.5	20876.7	-0.281655
676	558.422	50.3256	587191	143067	213666	214668	269676	330326	192229	186044	0.566752	0.246607	365130	214168	-0.76967	0.798727	0.0976018	365130	300002	-0.283438	0.51116	0.291443	365130	189137	-0.948978
677	666.975	64.0865	63397.6	50919.6	53667.7	47985.1	39708.1	43834	38760.5	43172.2	0.45317	0.343739	57159.6	50827.4	-0.16939	0.143997	0.841648	57159.6	41772.1	-0.452457	0.134204	0.872235	57159.6	40967.4	-0.480521
678	1296.57	48.5535	5842.6	12540.5	20621.6	16246.4	164562	69861.7	81397.5	80352	0.147082	0.832439	9192.53	18435	1.00391	0.150653	0.822021	9192.53	117213	3.67252	0.00222833	2.65202	9192.53	80875.8	3.13717
679	947.274	28.2918	106406	91546.2	56087	47515.3	118939	82238.4	94659.8	116593	0.0315052	1.50162	98977.2	51802.1	-0.934084	0.942507	0.0257156	98977.2	100590	0.0233122	0.665458	0.176879	98977.2	105628	0.0938185
680	182.063	19.7661	80400.5	62892.6	11976.5	20045.2	19826	14492.1	12772.6	16776.5	0.0287283	1.54169	71647.6	16011.8	-2.16178	0.0270673	1.56755	71647.6	17160.1	-2.06186	0.0240364	1.61913	71647.6	14775.5	-2.27771
681	834.241	59.1385	335742	230926	158944	174571	127511	49276.2	242683	145731	0.158799	0.799153	283335	166758	-0.764752	0.0965227	1.01537	283335	88394.6	-1.68048	0.338193	0.470835	283335	194208	-0.544906
682	760.222	58.1604	819935	474645	297481	390262	158002	109341	516623	421756	0.231741	0.634998	647291	343873	-0.912539	0.0984995	1.00657	647291	133672	-2.27571	0.424681	0.371937	647291	469191	-0.46424
683	109.065	26.1962	595592	445504	126747	58448.3	145582	86117.1	313151	237447	0.0351713	1.45381	520549	92598.7	-2.49097	0.0375559	1.42532	520549	115850	-2.16777	0.100123	0.999468	520549	275300	-0.919029
684	998.517	48.0426	231670	117431	51822.8	29792.9	317034	33087.5	62743	46292.5	0.14824	0.829034	174551	40808.9	-2.0967	0.997643	0.00102496	174551	175062	0.00421043	0.173042	0.761849	174551	54518.7	-1.67883
685	290.181	45.665	33467.2	28551.4	122773	165689	195909	153071	347532	368738	0.0345167	1.46197	31010.3	144232	2.21757	0.0218411	1.66072	31010.3	174491	2.49234	0.00110519	2.95656	31010.3	358136	3.52969
686	491.4	50.1877	9514.51	8240.41	7538.85	5700.89	60850.9	14243	52960.6	45339.5	0.180948	0.742447	8878.46	6620.87	-0.423288	0.343811	0.46368	8878.46	37547.9	2.08035	0.0090779	2.04201	8878.46	49151.1	2.46884
687	762.22	58.1588	188227	108552	71181.6	93610.9	32354.5	13372.7	121614	93516.4	0.251849	0.598861	148390	82397.2	-0.848727	0.0919871	1.03627	148390	22864.6	-2.69821	0.435792	0.360721	148390	107566	-0.464168
688	575.291	47.9264	2485.53	2999.39	10521.3	11619.7	3397.51	21471.8	17226.8	21385.4	0.00525876	2.27912	2743.46	11071.5	2.01279	0.3959	0.402414	2743.46	12435.7	2.18041	0.0156254	1.80617	2743.46	19307.1	2.81506
689	305.022	19.237	7306.07	8452.37	9226.83	9517.39	20530	9138.92	6968.57	7246.49	0.127535	0.894369	7880.22	9373.11	0.250293	0.348327	0.458013	7880.22	14835.5	0.912743	0.320861	0.493683	7880.22	7108.53	-0.148684
690	307.955	63.4742	43967	32862.5	27721.1	22630.1	23408	21691.5	21102.5	18998.8	0.162498	0.789151	38415.8	25176.6	-0.609615	0.105864	0.975254	38415.8	22550.8	-0.768522	0.0830651	1.08058	38415.8	20051.6	-0.937978
691	498.365	51.7938	116364	114420	934217	651556	607875	669778	1.27102e+06	1.29415e+06	0.0408698	1.3886	115393	792888	2.78056	0.00348179	2.4582	115393	638827	2.46887	9.88599e-05	4.00498	115393	1.28259e+06	3.47443
692	964.439	47.6883	44755.7	13632.1	39672.5	35110.3	48136	48060.5	48310.8	50854.3	0.654193	0.184294	29194.9	37392.4	0.357029	0.348404	0.457917	29194.9	48099.3	0.720298	0.32161	0.49267	29194.9	49583.6	0.764146
693	811.956	64.0406	19670	18459.6	19216.5	22829.2	21016.1	20022.3	17227.2	15900.4	0.412097	0.385	19065.8	21023.8	0.14104	0.204386	0.689549	19065.8	20520.2	0.106061	0.108367	0.965102	19065.8	16564.8	-0.202865
694	386.216	37.9848	143091	90417.9	49419.9	55067.7	23571.7	41382.7	69835.1	75874.2	0.135219	0.868963	116756	52244.8	-1.16013	0.0937673	1.02795	116756	32478.2	-1.84595	0.239556	0.620592	116756	72855.6	-0.68038
695	467.152	38.4319	1094.43	59146.6	148327	191808	79023.1	65719.8	275015	382285	0.0610647	1.21421	30121.5	170069	2.49725	0.291738	0.535006	30121.5	72372.5	1.26465	0.0392894	1.40572	30121.5	328651	3.44769
696	896.346	31.0784	21303	17537.6	0	252.268	8814.24	0	8470.84	4897.25	0.00942923	2.02552	19421.3	127.134	-7.25514	0.0885693	1.05272	19421.3	4408.12	-2.1394	0.0391127	1.40768	19421.3	6685.04	-1.53863
697	260.09	25.8655	702150	653210	155736	119258	362436	241600	438852	758588	0.00317691	2.498	677681	137498	-2.30119	0.0288145	1.54039	677681	302019	-1.16596	0.673674	0.17155	677681	598721	-0.178722
698	1128.38	34.4865	0	0	0	0	0	0	24495.6	22319.6	#DIV/0!	#DIV/0!	1	1	0	#DIV/0!	#DIV/0!	1	1	0	0.00215354	2.66685	1	23408.6	14.5148
699	717.556	54.3484	204367	123604	139449	143828	123341	132761	110955	108545	0.636052	0.196507	163987	141639	-0.211356	0.469995	0.327907	163987	128052	-0.35685	0.311524	0.506509	163987	109751	-0.57934
700	800.936	64.0476	23840.8	20416.3	21527.4	19287.5	15749.1	18712.7	16925.1	18280.9	0.488766	0.310899	22129.6	20408.4	-0.116812	0.163032	0.787727	22129.6	17231.9	-0.360896	0.133271	0.875265	22129.6	17604	-0.330074
701	694.319	49.9755	15704.5	9481	8577.31	9060.18	105595	20629.7	48097.4	76509.5	0.350136	0.455763	12593.7	8819.74	-0.513897	0.357422	0.446819	12593.7	63113.2	2.32524	0.0759616	1.11941	12593.7	62304.5	2.30663
702	458.167	28.6048	14761.9	12055.7	8261.97	4540.45	10674.6	18729.9	22622	15013.4	0.0929989	1.03152	13409.8	6402.21	-1.06665	0.789566	0.102612	13409.8	14703.2	0.132844	0.312314	0.505408	13409.8	18818.7	0.488875
703	976.387	42.3938	1720.44	3145.79	936.725	2206.25	69078.5	11298	32445.2	55148.8	0.46191	0.335443	2434.12	1572.49	-0.630348	0.321433	0.49291	2434.12	40189.3	4.04534	0.0679918	1.16754	2434.12	43798	4.16939
704	833.242	59.139	399320	268246	187509	204510	154105	62271.3	288069	174896	0.172441	0.763358	333784	196011	-0.767984	0.10616	0.974038	333784	108189	-1.62536	0.358863	0.445072	333784	231484	-0.528005
705	233.147	62.6435	551331	411791	295485	250956	227089	281021	157237	233921	0.104546	0.980691	481562	273222	-0.817651	0.0932274	1.03046	481562	254056	-0.922577	0.0695116	1.15794	481562	195580	-1.29996
706	651.366	36.2258	189904	170417	118336	90115.7	524612	291922	1.64798e+06	1.93273e+06	0.0473965	1.32425	180161	104227	-0.789566	0.189944	0.721374	180161	408268	1.18023	0.00776331	2.10995	180161	1.79036e+06	3.31288
707	406.293	47.2127	23703.3	12541.2	28270.2	23094.9	14958.8	37007.2	68302.3	71072.8	0.344063	0.463362	18123.2	25683.5	0.503002	0.589759	0.229326	18123.2	25984	0.519782	0.0122088	1.91333	18123.2	69688.5	1.94308
708	537.207	19.9355	1213.01	768.682	0	228.253	704.244	0	1272.06	10099.6	0.0724498	1.13996	991.846	115.127	-3.1069	0.264747	0.57717	991.846	353.122	-1.48995	0.399382	0.398611	991.846	5686.86	2.51944
709	730.361	36.2702	0	0	0	0	675.877	17291.5	8673.26	1134.65	#DIV/0!	#DIV/0!	1	1	0	0.392587	0.406065	1	8984.71	13.1333	0.322959	0.490853	1	4904.95	12.26
710	404.144	31.9082	1046.41	5726.81	179985	121830	119093	79847.9	379948	336249	0.0369496	1.43239	3387.61	150908	5.47726	0.0397928	1.4002	3387.61	99471.6	4.87594	0.00381586	2.41841	3387.61	358099	6.72395
711	940.459	47.6885	3.55705e+07	3.16966e+07	1.57841e+07	1.11657e+07	2.98751e+07	1.89546e+07	2.1253e+07	2.21383e+07	0.0216314	1.66492	3.36336e+07	1.34749e+07	-1.31963	0.252552	0.597649	3.36336e+07	2.44148e+07	-0.462143	0.0266	1.57512	3.36336e+07	2.16957e+07	-0.632493
712	320.289	53.8916	48034.8	31462.7	35605.6	43549.3	50720.5	58382.5	52718.5	36643.7	0.986819	0.00576262	39749.8	39578.5	-0.00623085	0.246357	0.608436	39749.8	54552.5	0.456699	0.710785	0.148262	39749.8	44682.1	0.168751
713	377.233	49.0238	49496.3	20690	73243.5	66646.3	95473.1	98010.6	86401.4	101216	0.142349	0.846644	35094.2	69945.9	0.995008	0.0508489	1.29372	35094.2	96742.8	1.46292	0.0683773	1.16509	35094.2	93809.5	1.4185
714	95.0493	18.7558	88425.5	71129.9	23614.6	10341.3	31536.6	14915.3	50355.3	38698.3	0.0288339	1.5401	79778.7	16978.9	-2.23226	0.0421564	1.37514	79778.7	23227	-1.7802	0.0774852	1.11078	79778.7	44527.8	-0.841297
715	549.245	22.9275	119254	109330	51301.2	32010.8	76422.8	46486.9	28867.6	39092.5	0.0215797	1.66595	114293	41657	-1.45611	0.0786975	1.10404	114293	61455.9	-0.895117	0.0077775	2.10916	114293	33981.1	-1.74994
716	319.304	40.5822	1.34469e+06	523218	885215	476135	902943	1.01729e+06	659202	1.06062e+06	0.636399	0.196271	933956	680676	-0.456387	0.955437	0.0197979	933956	960117	0.0398554	0.886214	0.0524615	933956	859911	-0.119167
717	1003.39	42.18	932.805	2200.19	132181	99412.7	138664	153767	244824	225614	0.0199871	1.69925	1567.5	115798	6.207	0.00273342	2.56329	1567.5	146216	6.5435	0.00169305	2.77133	1567.5	235220	7.2294
718	759.224	58.1618	1.00296e+06	575563	361540	484428	197125	127456	630450	493524	0.241264	0.617507	789265	422985	-0.899904	0.101439	0.993796	789265	162291	-2.28192	0.417746	0.379087	789265	561988	-0.48997
719	313.238	47.6986	228127	409169	104373	89240.3	234931	107363	111710	107729	0.134622	0.870885	318649	96807.8	-1.71877	0.314369	0.50256	318649	171148	-0.896721	0.147388	0.831537	318649	109720	-1.53813
720	541.127	56.0806	4802.68	10680.2	9307.2	15266.3	0	0	38711	28372.1	0.390906	0.407928	7742.43	12287.8	0.666363	0.118938	0.924679	7742.43	1	-12.9186	0.0492309	1.30776	7742.43	33542.5	2.11513
721	646.475	50.4687	477473	110350	146686	153077	211279	255671	122424	143401	0.514901	0.288276	293912	149883	-0.971554	0.77481	0.110805	293912	233476	-0.332111	0.473562	0.324624	293912	132913	-1.1449
722	518.111	36.4907	0	416.948	55450.1	66816.8	73725.6	69773	85329	99186.9	0.00860139	2.06543	209.474	61134.5	8.18907	0.000770713	3.11311	209.474	71750.3	8.42007	0.00562357	2.24999	209.474	92258.9	8.78277
723	1014.5	48.5938	11794.5	74760.1	15996.2	9571.26	36148.8	13313.9	25740.5	23726.3	0.436927	0.359591	43278.3	12784.7	-1.75922	0.635372	0.196972	43278.3	24732.4	-0.807243	0.615685	0.210641	43278.3	24734.4	-0.807124
724	784.352	36.7652	243080	130056	56663.7	24632.7	52665.8	55554	2868.5	545.626	0.130949	0.882898	186569	40649.2	-2.19841	0.143853	0.84208	186569	54110.9	-1.78572	0.0821375	1.08546	186569	1708.06	-6.77121
725	633.336	51.7946	3374.35	7064.94	46094.6	28980.8	32769.9	32581.2	68006	65615.4	0.0661654	1.17937	5220.64	37538.7	2.84608	0.00449837	2.34694	5220.64	32676.5	2.64595	0.00127183	2.89557	5220.64	66811.7	3.6778
726	537.963	64.0865	54275.8	50458.9	50108.3	49342.6	38552.6	43763.3	38924.4	44826.8	0.307569	0.512057	52368.4	49726.5	-0.0746818	0.073922	1.13123	52368.4	41158.9	-0.34749	0.0962781	1.01647	52368.4	41876.6	-0.322551
727	683.314	33.0986	6140.51	4321.13	1737.24	0	25749.3	41846.3	4924.8	742.837	0.0740256	1.13062	5231.82	869.621	-2.58886	0.0718373	1.14365	5231.82	33798.8	2.69158	0.403448	0.394213	5231.82	2834.82	-0.884057
728	699.304	48.5364	16016	16263.1	29939.5	23398.6	45625.3	25622.4	23797.2	24193.6	0.0845381	1.07295	16140.6	26670	0.724527	0.190768	0.719494	16140.6	35624.8	1.14219	0.000882606	3.05423	16140.6	23996.4	0.572126
729	978.332	34.3816	0	598.293	11352.5	3820.34	22268.4	22644.7	93164.7	79678.1	0.193532	0.713247	300.147	7587.4	4.65987	0.000254266	3.59471	300.147	22457.6	6.22539	0.00608674	2.21561	300.147	86422.4	8.16959
730	832.241	59.139	482320	330120	234054	252401	186560	77417.6	355936	214863	0.167337	0.776409	406221	243229	-0.739951	0.0995068	1.00215	406221	131990	-1.62184	0.364376	0.438451	406221	285401	-0.509275
731	318.301	40.545	7.03096e+06	2.6456e+06	4.66218e+06	2.43365e+06	4.73436e+06	5.34652e+06	3.37796e+06	5.50221e+06	0.65219	0.185626	4.83828e+06	3.54791e+06	-0.447523	0.935566	0.0289257	4.83828e+06	5.04044e+06	0.0590562	0.885197	0.0529601	4.83828e+06	4.44008e+06	-0.123907
732	690.501	50.5284	394420	93794.3	119557	119021	181752	204621	100868	114504	0.493661	0.306571	244108	119290	-1.03305	0.767682	0.114818	244108	193188	-0.337519	0.460291	0.336967	244108	107687	-1.18067
733	778.342	39.2255	1.74439e+06	1.00905e+06	2060.54	1434.74	396956	261693	37549.8	5157.14	0.0646476	1.18945	1.37672e+06	1748.64	-9.62079	0.107281	0.969476	1.37672e+06	329325	-2.06365	0.0664642	1.17741	1.37672e+06	21354.5	-6.01055
734	441.228	47.9131	5.27333e+06	3.03309e+06	2.42519e+06	1.68362e+06	3.01866e+06	1.31383e+06	2.42216e+06	2.5174e+06	0.217239	0.663062	4.15321e+06	2.05441e+06	-1.0155	0.293543	0.532328	4.15321e+06	2.16625e+06	-0.939028	0.27204	0.565367	4.15321e+06	2.46978e+06	-0.749845
735	375.146	33.3724	3311.67	5383.89	102313	98626.1	85896.8	60811.9	304766	295398	0.00048372	3.31541	4348.78	100471	4.53002	0.0316887	1.4991	4348.78	73355.3	4.07622	0.000263012	3.58003	4348.78	300083	6.10861
736	812.233	58.162	605315	386962	213753	260653	137430	77311.8	273919	252948	0.146251	0.834901	496140	237204	-1.06462	0.0753743	1.12278	496140	107372	-2.20813	0.167904	0.77494	496140	263434	-0.913302
737	101.008	63.3992	45921.7	37254.1	43234.4	46876.5	57147.2	68443.1	66766.4	67841.5	0.537543	0.269587	41588.9	45056.4	0.115534	0.0966314	1.01488	41588.9	62796.1	0.594477	0.0276477	1.55834	41588.9	67304.9	0.694514
738	567.243	42.308	594677	401687	317402	205550	135785	87235.1	181497	148515	0.167826	0.775141	498183	261477	-0.929991	0.060291	1.21975	498183	111511	-2.15949	0.0765491	1.11606	498183	165007	-1.59415
739	125.096	28.8563	939978	887102	445032	270392	891447	262593	560209	456091	0.0259005	1.58669	913541	357713	-1.35267	0.397892	0.400235	913541	577021	-0.662845	0.0201201	1.69637	913541	508151	-0.846212
740	777.339	39.2309	3.52974e+06	1.99285e+06	2426.09	1828.93	777612	490417	75909.8	9324.45	0.0695691	1.15758	2.76129e+06	2128.51	-10.3413	0.112676	0.948167	2.76129e+06	634016	-2.12275	0.0715583	1.14534	2.76129e+06	42618.1	-6.01773
741	1037.54	48.556	22851.8	10899.3	20447.4	13847.2	29814.4	20705.5	53459.4	50253.5	0.971862	0.0123952	16876.6	17148.3	0.0230469	0.380574	0.419561	16876.6	25260.9	0.581885	0.0298913	1.52445	16876.6	51857.4	1.61953
742	808.295	40.6125	8576.91	4602.14	5979.27	4693.68	6182.05	0	34714.4	42235.7	0.609487	0.215036	6590.52	5337.47	-0.304236	0.441563	0.355007	6590.52	3092.03	-1.09184	0.017334	1.7611	6590.52	38476	2.5455
743	298.097	9.64115	30336	47157.9	13953.1	9133.75	7877.73	11293.5	11856	7958.51	0.0897363	1.04703	38748	11544.4	-1.74693	0.0767777	1.11477	38748	9586.62	-2.01503	0.0791305	1.10166	38748	9908.23	-1.96742
744	758.223	58.1618	1.34061e+06	768650	511598	651955	274716	176067	859715	675161	0.249542	0.602856	1.05463e+06	581777	-0.858199	0.10376	0.983971	1.05463e+06	225392	-2.22623	0.440075	0.356473	1.05463e+06	767439	-0.458614
745	505.175	54.9971	1346.48	11026.2	13921.4	19869	14492.6	25773.5	3402.05	26790.8	0.20006	0.698839	6187.32	16896.2	1.44931	0.201397	0.695947	6187.32	20134.1	1.70225	0.554358	0.25621	6187.32	15097.4	1.28692
746	734.527	50.5784	296459	63935.9	84815.5	89523.4	126828	150550	71023	82037.2	0.507635	0.294448	180198	87170.5	-1.04767	0.756415	0.12124	180198	138690	-0.377719	0.467082	0.330607	180198	76531.1	-1.23547
747	1034.29	61.4544	463866	483437	335020	321067	399076	165370	261228	217995	0.00674327	2.17113	473653	328044	-0.529938	0.244171	0.612305	473653	282224	-0.74699	0.0101229	1.99469	473653	239612	-0.983128
748	600.47	53.7257	1.13973e+06	656416	772180	806554	818723	984666	978268	850073	0.69758	0.156406	898072	789368	-0.186133	0.989973	0.00437663	898072	901696	0.00580884	0.954514	0.0202177	898072	914172	0.0256331
749	1369.41	28.2911	186787	146373	34724	4140.84	106783	36631.9	50016.9	58483.9	0.0284002	1.54668	166581	19433.4	-3.09961	0.143798	0.842247	166581	71708.4	-1.21601	0.0321603	1.49268	166581	54251.4	-1.61849
750	778.555	50.585	196668	40769.1	58774.4	59287.3	84537.8	92993.4	47548.2	51574.3	0.523867	0.280779	118720	59031.9	-1.00799	0.738151	0.131855	118720	88766.6	-0.419469	0.468697	0.329108	118720	49562.2	-1.26024
751	401.143	32.8591	80422.2	53526.9	51044.3	26602.8	98916.5	55315.1	34906.1	39174	0.261444	0.582621	66975.6	38824.6	-0.786664	0.730411	0.136433	66975.6	77116.8	0.20341	0.158977	0.798667	66975.6	37041.1	-0.85451
752	649.432	43.4957	84563.8	64003	58061.9	60824	75831.3	69762.3	65889.4	73096.4	0.288804	0.539397	74284.4	59444	-0.321529	0.902402	0.0446002	74284.4	72797.8	-0.0291639	0.703075	0.152998	74284.4	69493.9	-0.0961721
753	219.022	63.3909	1.02338e+06	690506	668720	648349	580382	583756	564160	593240	0.356197	0.44831	856946	658535	-0.379943	0.240449	0.618977	856946	582070	-0.558011	0.237748	0.623883	856946	578701	-0.566385
754	514.339	51.7926	3536	6076.6	40373.9	38946.4	30097.9	39753.4	51266.2	60880.9	0.00174316	2.75866	4807.3	39661.1	3.04443	0.0263885	1.57859	4807.3	34926.7	2.86103	0.0092762	2.03263	4807.3	56074.5	3.54405
755	221.018	63.3941	163612	111559	101239	101096	90455.6	90121.5	84509.2	88330.4	0.296665	0.527734	137587	101169	-0.443576	0.210821	0.676085	137587	90289.6	-0.607708	0.188969	0.723608	137587	86420.8	-0.670888
756	180.159	22.4759	104347	84636.5	109492	83514.7	91200.4	106019	132300	86263.7	0.913092	0.0394857	94492.9	96504.4	0.0303895	0.770177	0.11341	94492.9	98610.5	0.061536	0.614597	0.21141	94492.9	109283	0.20979
757	462.178	34.0346	11868.9	8577.25	133624	96198.1	90375.9	58861.2	438504	370267	0.0307225	1.51254	10224.1	114912	3.49049	0.0555354	1.25543	10224.1	74619.5	2.86758	0.00742657	2.12921	10224.1	404387	5.30569
758	291.194	48.9561	27273.7	6590.11	101775	134653	5507.28	102169	324305	355037	0.0348592	1.45768	16932.9	118215	2.80351	0.533083	0.273205	16932.9	53839.3	1.66883	0.00327747	2.48446	16932.9	339672	4.32624
759	1032.29	61.455	785189	814064	570248	533878	681786	296624	440896	364973	0.00868255	2.06135	799627	552064	-0.534492	0.24922	0.603418	799627	489206	-0.708885	0.0103202	1.98631	799627	402936	-0.988778
760	484.155	32.9544	77094.5	62259.2	238646	250276	300863	228372	1.34125e+06	1.29791e+06	0.00289521	2.53832	69677.8	244462	1.81084	0.0341823	1.4662	69677.8	264618	1.92514	0.000335576	3.47421	69677.8	1.31958e+06	4.24324
761	519.114	25.9353	8973.08	654.7	0	637.408	23970.2	6309.85	1168.78	1542.6	0.393911	0.404602	4814.89	319.704	-3.91269	0.400989	0.396867	4814.89	15141	1.65289	0.493555	0.306664	4814.89	1356.69	-1.82741
762	1049.31	37.2902	73908.6	2938.16	64646.1	100374	107471	86030.7	227249	239429	0.38268	0.417164	38424.4	82511	1.10256	0.256256	0.591326	38424.4	96751.7	1.33227	0.0324673	1.48855	38424.4	233340	2.60234
763	779.345	39.2297	516521	322027	1798.48	711.073	131873	86368.5	14010.9	3149.17	0.05009	1.30025	419275	1255.77	-8.38318	0.0899242	1.04612	419275	109122	-1.94196	0.0519028	1.28481	419275	8581.04	-5.6106
764	444.167	38.4179	55071.7	26259.3	2.44513e+06	2.63883e+06	1.44839e+06	1.05158e+06	6.15547e+06	7.31353e+06	0.00152892	2.81561	40666.5	2.54198e+06	5.96597	0.0260075	1.5849	40666.5	1.24998e+06	4.94192	0.00740419	2.13052	40666.5	6.7345e+06	7.37159
765	980.479	48.9753	45550	20019.6	5308.28	1983.65	8554.19	7188.95	9693.4	7672.83	0.151915	0.818401	32785.8	3646.97	-3.1683	0.190643	0.71978	32785.8	7872.57	-2.05817	0.200524	0.697834	32785.8	8684.11	-1.91662
766	1130.52	36.2757	0	0	0	0	0	4913.17	0	0	#DIV/0!	#DIV/0!	1	1	0	0.42265	0.374019	1	2457.58	11.263	#DIV/0!	#DIV/0!	1	1	0
767	517.114	25.9395	9772.96	3511.83	428.823	639.743	31425.6	9501.17	5861.39	5456.1	0.190479	0.720154	6643.4	535.283	-3.63355	0.349167	0.456967	6643.4	20464.4	1.62312	0.783541	0.105938	6643.4	5659.75	-0.231184
768	905.486	50.0902	12303.3	17188.6	15512.6	8444.63	7077.53	5635.06	26812.6	18757.9	0.585481	0.232487	14747	11979.6	-0.299837	0.0811058	1.09095	14747	6357.3	-1.21393	0.229988	0.638295	14747	22786.2	0.627744
769	702.335	31.1147	77837.9	69555.3	2911.21	931.54	36623.9	0	16448.2	8965.32	0.00350084	2.45583	73697.6	1922.37	-5.26066	0.0982634	1.00761	73697.6	18312.9	-2.00875	0.00827018	2.08249	73697.6	12707.8	-2.53591
770	1035.29	61.4544	265711	275784	197482	180298	223465	98661	153880	122053	0.0144818	1.83918	270748	188891	-0.519397	0.221871	0.653899	270748	161064	-0.749316	0.0154376	1.81142	270748	137968	-0.972623
771	445.17	38.4079	2967.93	1710.25	679888	739881	412789	301776	1.6391e+06	1.93161e+06	0.00179334	2.74634	2340.09	709886	8.24488	0.023596	1.62716	2340.09	357284	7.25436	0.00666126	2.17644	2340.09	1.78536e+06	9.57543
772	444.229	48.9377	102448	57710.9	13578.8	8704.77	93941.6	72232.2	18801.1	8806.83	0.0920584	1.03594	80080.3	11142.8	-2.84533	0.914773	0.0386864	80080.3	83087.9	0.0531917	0.101681	0.992762	80080.3	13805	-2.53626
773	462.178	31.0883	20900.3	9901.39	116791	118358	206901	104066	683984	618177	0.00294283	2.53124	15401.9	117576	2.93241	0.113527	0.9449	15401.9	155485	3.3356	0.00274274	2.56182	15401.9	651081	5.40166
774	165.091	28.8554	400044	391534	200665	118496	401424	117235	239300	206544	0.029243	1.53398	395790	159582	-1.31044	0.438391	0.358139	395790	259330	-0.609944	0.00944656	2.02473	395790	222923	-0.828188
775	557.446	53.731	406444	246512	284348	296670	301263	354272	383901	301597	0.697714	0.156323	326479	290510	-0.168404	0.989181	0.00472441	326479	327768	0.00568521	0.873105	0.0589334	326479	342750	0.070165
776	400.14	32.8603	349415	207038	192967	103995	403926	233025	141846	158607	0.262233	0.581313	278227	148482	-0.905976	0.752093	0.123728	278227	318477	0.194922	0.216068	0.66541	278227	150227	-0.889118
777	611.918	54.2298	23100.5	15545.6	17127.5	19793.8	18493.7	23185.3	10080.5	20448.3	0.849506	0.0708335	19324	18461.6	-0.0658645	0.765569	0.116016	19324	20840.5	0.108994	0.591591	0.227979	19324	15265.4	-0.34013
778	373.101	53.8224	47942.4	6024.63	5544.09	6438.3	33916.6	33964.6	3924.17	24521.5	0.422124	0.37456	26984.5	5992.2	-2.17097	0.771493	0.112668	26984.5	33941.6	0.330923	0.639579	0.194106	26984.5	14223.8	-0.923823
779	1041.5	48.012	423974	655732	0	0	375206	73824.8	0	0	0.0431163	1.36536	539854	1	-19.0422	0.239009	0.621585	539854	224516	-1.26575	0.0431163	1.36536	539854	1	-19.0422
780	590.122	29.6259	157687	171939	58204.3	34277.5	95829.6	43050.9	123733	123950	0.0135128	1.86926	164814	46241.9	-1.83356	0.0732349	1.13528	164814	69441.2	-1.24697	0.028949	1.53837	164814	123842	-0.41233
781	813.231	58.1592	291820	184598	102255	122992	64280	28285.2	130658	122085	0.148157	0.829277	238210	112625	-1.08071	0.0769335	1.11388	238210	46283.6	-2.36366	0.173106	0.761688	238210	126372	-0.914557
782	356.127	50.5091	14670.8	23545.7	46238	42134.4	3068.9	11165.5	7580.55	11717.9	0.0359667	1.4441	19109.2	44187.2	1.20936	0.18401	0.73516	19109.2	7118.2	-1.42468	0.193081	0.714261	19109.2	9650.22	-0.985636
783	1033.29	61.4546	736442	783542	545566	505083	631292	278398	411360	343322	0.0170642	1.76791	759993	525325	-0.532775	0.228627	0.640872	759993	454846	-0.740607	0.0114902	1.93967	759993	377342	-1.01011
784	820.6	53.6824	103385	57800.7	72255.1	66108.7	95960.8	107670	55833	87956.6	0.668946	0.174609	80593.6	69182.9	-0.220251	0.462312	0.335064	80593.6	101816	0.33723	0.784602	0.10535	80593.6	71895.8	-0.164758
785	235	63.5771	604133	456915	415807	398610	336358	380296	300625	345413	0.238025	0.623377	530525	407210	-0.38165	0.154245	0.811788	530525	358328	-0.566142	0.114373	0.941676	530525	323020	-0.715799
786	462.265	47.8489	455801	302180	574024	446881	345652	280874	325516	327429	0.318077	0.497468	378992	510453	0.429613	0.513034	0.289854	378992	313264	-0.274787	0.564754	0.248141	378992	326473	-0.215201
787	512.418	53.702	1.46144e+06	895653	1.09261e+06	1.00148e+06	1.58747e+06	1.89285e+06	1.45073e+06	1.7356e+06	0.691333	0.160313	1.17855e+06	1.04705e+06	-0.170686	0.222747	0.652189	1.17855e+06	1.74016e+06	0.562211	0.320701	0.4939	1.17855e+06	1.59317e+06	0.434885
788	169.049	19.2334	74416.5	49505.2	61095.3	49079	94948.5	45353.9	38472.3	38625.3	0.668418	0.174952	61961.9	55088.2	-0.169638	0.7957	0.0992508	61961.9	70152.2	0.179108	0.200922	0.696972	61961.9	38549.8	-0.684658
789	236.129	42.5024	1.84333e+06	1.08381e+06	160977	84660.7	270843	114855	794482	681301	0.0723527	1.14055	1.46357e+06	122820	-3.57488	0.0818199	1.08714	1.46357e+06	192850	-2.92394	0.19933	0.700426	1.46357e+06	737893	-0.988008
790	645.499	53.7195	348083	207740	255027	267549	269383	321203	277139	273338	0.835426	0.0780918	277913	261289	-0.0889839	0.837867	0.0768249	277913	295294	0.0875211	0.973082	0.0118505	277913	275239	-0.0139444
791	424.14	41.7268	54588.1	40771.4	17342.2	14563.6	15161	10367.2	36298.4	37820	0.0459564	1.33765	47680.8	15953.9	-1.5795	0.0411708	1.38541	47680.8	12765.1	-1.90121	0.26607	0.575004	47680.8	37060.2	-0.363538
792	218.087	63.3941	392898	321531	381647	432628	475487	523681	579023	593173	0.372946	0.428354	357216	407138	0.188723	0.0805694	1.09383	357216	499585	0.483934	0.0243429	1.61363	357216	586099	0.714349
793	1368.41	28.295	240457	196256	44631.5	15384.2	134945	47466.7	65679.5	70018.3	0.0192275	1.71608	218357	30008.8	-2.86323	0.121959	0.913785	218357	91207.1	-1.25947	0.0210838	1.67605	218357	67849.9	-1.68627
794	424.365	53.8136	868790	562459	664622	733050	809064	985336	1.07154e+06	776681	0.924572	0.0340591	715626	698837	-0.0342494	0.412205	0.384887	715626	897201	0.326226	0.430156	0.366374	715626	924111	0.368861
795	507.128	25.9438	20424.4	4431.15	0	530.699	20588.2	6815.82	3071.21	2436.29	0.267852	0.572106	12428.8	266.35	-5.54422	0.914931	0.0386118	12428.8	13703	0.140806	0.350254	0.455617	12428.8	2754.75	-2.17369
796	1027.45	42.7635	48652.4	55542.8	209.141	201.894	42746.1	9223.75	0	252.604	0.00437892	2.35863	52098.6	206.517	-7.97884	0.266534	0.574247	52098.6	25985.9	-1.00351	0.00437149	2.35937	52098.6	127.302	-8.67684
797	811.233	58.1618	1.21627e+06	749102	430723	524067	280195	161118	545821	520484	0.167954	0.77481	982685	477396	-1.04154	0.0871773	1.0596	982685	220658	-2.15492	0.194591	0.710878	982685	533154	-0.882177
798	512.107	29.3009	184179	133976	43961.2	25037.5	46204.6	24536.3	60704.9	58233	0.0433741	1.36277	159078	34500.4	-2.20505	0.0455337	1.34167	159078	35371.4	-2.16908	0.0581619	1.23536	159078	59470	-1.41951
799	601.473	53.7257	404063	230273	275664	284413	286909	339978	336319	291360	0.711109	0.148064	317169	280039	-0.179621	0.971025	0.0127696	317169	313444	-0.017042	0.973789	0.0115352	317169	313841	-0.015219
800	189.164	48.9115	252789	163080	25787	17874.6	14077.9	22766	77917.1	80457.6	0.0538554	1.26877	207935	21831.8	-3.25163	0.052159	1.28267	207935	18422.9	-3.49656	0.103038	0.987004	207935	79188.3	-1.39278
801	810.235	58.1604	1.4828e+06	925366	526600	640705	342277	191673	675017	634013	0.160976	0.79324	1.20408e+06	583654	-1.04475	0.0832379	1.07968	1.20408e+06	266976	-2.17316	0.188145	0.725507	1.20408e+06	654516	-0.879436
802	1031.29	61.4591	779079	814020	580289	537740	676547	294740	435944	357405	0.0131665	1.88053	796551	559015	-0.510878	0.2463	0.608536	796551	485645	-0.713865	0.0113566	1.94475	796551	396676	-1.00581
803	974.812	62.503	60931.2	53869.1	69287.6	73122.1	73391.8	53390.9	81221.8	63246.6	0.0752757	1.12335	57401.2	71205.9	0.310917	0.629046	0.201318	57401.2	63392.4	0.14323	0.264288	0.577923	57401.2	72235.2	0.331623
804	497.361	51.7955	181735	320231	2.89904e+06	2.03905e+06	1.83014e+06	2.04067e+06	4.01217e+06	4.08614e+06	0.0364608	1.43817	250984	2.46904e+06	3.29829	0.00554906	2.25578	250984	1.93541e+06	2.94697	0.000426943	3.36963	250984	4.04916e+06	4.01196
805	1107.42	46.3052	49883.5	44433.4	647.179	210.267	41295.8	23301.9	249.026	0	0.00340499	2.46788	47159.5	429.723	-6.778	0.254734	0.593913	47159.5	32299.9	-0.546018	0.00334689	2.47536	47159.5	125.513	-8.55357
806	768.421	47.9728	38097.2	101302	567.252	633.767	12156	56294.7	1130.88	418.764	0.160326	0.794995	69700.5	601.51	-6.85644	0.454563	0.342406	69700.5	34226.4	-1.02606	0.160968	0.793259	69700.5	775.821	-6.4893
807	719.263	42.033	12074.9	11559	3530.43	5500.95	51889.6	22176.7	57855.3	54811	0.0189079	1.72336	11818	4516.69	-1.38764	0.231777	0.634929	11818	37034.1	1.64787	0.00120064	2.92059	11818	56334.2	2.25303
808	1129.52	36.2702	0	0	2449	0	0	17906.2	0	0	0.42265	0.374019	1	1225.5	10.2592	0.42265	0.374019	1	8954.11	13.1283	#DIV/0!	#DIV/0!	1	1	0
809	518.114	25.9346	17620.6	3694.91	258.39	221.243	38102.3	10149.7	4093.25	2874.36	0.273259	0.563425	10658.8	240.816	-5.46796	0.4793	0.319393	10658.8	24127	1.17861	0.412624	0.384446	10658.8	3484.8	-1.61289
810	336.311	53.8876	533788	365641	417086	466932	523882	629028	542859	430904	0.93798	0.0278062	449716	442010	-0.0249353	0.329478	0.482173	449716	576456	0.358198	0.74819	0.125988	449716	486882	0.11456
811	939.232	28.292	459628	255858	75539.1	69235.2	135583	110040	106454	111718	0.10743	0.968873	357744	72388.2	-2.3051	0.149381	0.825705	357744	122812	-1.54247	0.13484	0.870181	357744	109087	-1.71345
812	797.98	64.0802	46549.3	39580	42542.2	37225.6	31933.7	34528.5	29168.6	33321.6	0.543434	0.264853	43065.6	39884.9	-0.110696	0.118166	0.927509	43065.6	33232.1	-0.373961	0.100363	0.998424	43065.6	31246.1	-0.462859
813	270.139	34.1778	11841.1	28352.8	3241.13	4490.32	36848.2	9555.81	1575.75	5832.64	0.188997	0.723545	20097.9	3866.72	-2.37786	0.863624	0.0636754	20097.9	23203	0.207263	0.194438	0.711218	20097.9	3705.2	-2.43943
814	216.147	28.8543	138915	141598	69281.2	43848.7	144337	42583.9	83918.1	77258.8	0.0225564	1.64673	140258	56566	-1.31008	0.454912	0.342073	140258	93461.6	-0.585636	0.00359992	2.44371	140258	80589.5	-0.799419
815	530.136	37.2677	1276.71	2354.66	90993.8	102910	86420.4	92420.3	176452	205890	0.00393113	2.40548	1816.69	96953	5.7379	0.00120832	2.91782	1816.69	89421.4	5.62124	0.00599583	2.22215	1816.69	191172	6.71741
816	363.312	53.8916	448212	266192	319814	359265	414270	502819	374734	397892	0.867074	0.0619437	357203	339540	-0.0731607	0.422136	0.374548	357203	458546	0.360323	0.781069	0.107311	357203	386314	0.113032
817	270.207	27.2221	241344	193146	265789	149503	306634	124303	270448	232525	0.892782	0.0492544	217246	207647	-0.0651949	0.986678	0.00582468	217246	215469	-0.0118477	0.380297	0.419877	217246	251487	0.211157
818	978.468	48.9377	48448.7	32728.1	1214.22	1202.06	24190.9	37036.8	3279.75	2534.63	0.037607	1.42473	40589.4	1209.14	-5.06905	0.42939	0.367148	40589.4	30614.9	-0.406872	0.0409513	1.38773	40589.4	2908.19	-3.80291
819	633.305	36.5238	14181.6	12047	41077	47232.3	148891	53906.6	65833.1	78716.3	0.0108344	1.9652	13115.3	44155.7	1.75135	0.204207	0.68993	13115.3	101400	2.95073	0.011963	1.92216	13115.3	72275.7	2.46226
820	348.039	63.4553	6258.47	7056.98	8140.78	9650.8	10376	12672.4	12615.7	14194.8	0.119978	0.920899	6658.73	8896.79	0.418039	0.0571035	1.24334	6658.73	11525.2	0.791476	0.0167609	1.7757	6658.73	13406.2	1.00959
821	220.025	1.95351	13830.4	24001	9825.72	10268.3	8662.82	11488.4	63359.7	18502.2	0.223572	0.650583	18916.7	10048	-0.912749	0.23593	0.627218	18916.7	10076.6	-0.908653	0.439453	0.357087	18916.7	40931.9	1.11356
822	809.234	58.1618	1.93074e+06	1.18965e+06	674940	828334	436075	247434	855677	812871	0.1661	0.779631	1.5602e+06	751638	-1.05362	0.0859702	1.06565	1.5602e+06	341755	-2.19069	0.189656	0.722034	1.5602e+06	834275	-0.903131
823	926.328	19.7476	34873.4	56156.7	0	370.41	12601.6	5041.39	13519.7	0	0.0509526	1.29283	45516	186.205	-7.93334	0.0830865	1.08047	45516	8822.47	-2.36712	0.0915259	1.03846	45516	6760.85	-2.7511
824	497.194	48.1295	144353	80147.9	102909	75549.1	119214	69165.6	123246	133117	0.577245	0.23864	112252	89230.1	-0.331134	0.700634	0.154509	112252	94190.7	-0.25308	0.67233	0.172418	112252	128182	0.191459
825	411.235	49.257	1.40347e+06	450990	788589	471767	354956	218022	499423	616289	0.613938	0.211876	927231	630179	-0.557166	0.314444	0.502456	927231	286490	-1.69444	0.521894	0.282418	927231	557857	-0.733033
826	730.291	48.9914	54409	59950.3	18859.3	17421.9	6987.36	10549	36506.2	38205.3	0.00533286	2.27304	57180.6	18141.6	-1.65623	0.00459665	2.33756	57180.6	8769.16	-2.70502	0.020709	1.68384	57180.6	37356.7	-0.614157
827	314.146	38.5068	232572	88536.1	25343.1	14175	116088	61962.9	92999.1	75979.1	0.190603	0.719871	160555	19760.1	-3.02241	0.450663	0.346148	160555	89026.7	-0.850757	0.404284	0.393313	160555	84490.1	-0.926213
828	381.341	53.8887	358412	213423	256423	283089	342633	396939	273875	312539	0.846796	0.0722211	285918	269757	-0.0839415	0.391865	0.406864	285918	369787	0.371091	0.931459	0.0308361	285918	293208	0.0363214
829	337.153	32.6036	43287.8	31433.9	25837	39710.6	146733	33433.9	188991	106608	0.665046	0.177149	37361.8	32774.8	-0.188977	0.452357	0.344519	37361.8	90084.6	1.26972	0.11749	0.929999	37361.8	147801	1.98402
830	380.338	53.8916	1.64557e+06	937704	1.13874e+06	1.25883e+06	1.49443e+06	1.79774e+06	1.23844e+06	1.36206e+06	0.820086	0.0861407	1.29164e+06	1.19878e+06	-0.107632	0.454481	0.342484	1.29164e+06	1.64609e+06	0.349838	0.983046	0.00742613	1.29164e+06	1.30025e+06	0.00959139
831	477.248	45.4002	597384	222545	160915	172289	296396	71794.4	170823	155246	0.323841	0.489668	409965	166603	-1.29909	0.409867	0.387357	409965	184096	-1.15504	0.318662	0.49667	409965	163035	-1.33032
832	484.138	37.2807	32328.8	28731.6	128809	174841	180047	166381	252351	279908	0.0343691	1.46383	30531.2	151826	2.31406	0.00244322	2.61204	30531.2	173215	2.50421	0.00346027	2.46089	30531.2	266131	3.12378
833	628.5	54.3761	952413	574262	650822	672062	577528	623421	535407	543766	0.644399	0.190845	763339	661443	-0.206706	0.482587	0.316424	763339	600475	-0.346218	0.358346	0.445697	763339	539588	-0.500466
834	319.285	53.8876	237056	162949	185307	207944	236911	294666	252268	201543	0.938478	0.027576	200004	196627	-0.0245698	0.296379	0.528153	200004	265790	0.410258	0.609911	0.214734	200004	226906	0.18207
835	248.129	23.7307	107343	75264.6	29162.2	22721.9	14352	7723.26	49108.9	42970.3	0.0573129	1.24175	91305	25943.1	-1.81534	0.039204	1.40667	91305	11038.6	-3.04814	0.109244	0.961604	91305	46040.6	-0.987787
836	794.285	36.3686	0	0	67865.9	47429.6	401140	131884	337041	396636	0.0300111	1.52272	1	57648.7	15.815	0.186305	0.729776	1	266513	18.0238	0.00653343	2.18486	1	366840	18.4848
837	556.443	53.7269	1.25166e+06	740877	860826	906110	909656	1.08882e+06	1.22101e+06	907599	0.702952	0.153075	996268	883469	-0.173354	0.992236	0.00338502	996268	999240	0.004297	0.841464	0.0749643	996268	1.06431e+06	0.0953095
838	748.543	52.0057	618364	166395	203538	210081	256875	289770	170033	172689	0.497901	0.302857	392381	206811	-0.923943	0.651715	0.185942	392381	273324	-0.521645	0.431207	0.365314	392381	171362	-1.19521
839	1215.52	46.5825	24265.5	27147.3	44257.7	42483.6	32549	44425.2	37404.4	32728.2	0.00905106	2.0433	25707.4	43371.6	0.754568	0.171585	0.76552	25707.4	38488.1	0.58223	0.0763666	1.1171	25707.4	35067.3	0.447941
840	793.572	52.0243	187327	49527.5	59864	57692.7	78958	84439.3	50726.1	50873	0.477942	0.320625	118428	58779.3	-1.01063	0.64753	0.18874	118428	81699.7	-0.535611	0.429822	0.366711	118428	50800.6	-1.2211
841	795.287	36.3549	14395	9218.77	31489.1	16205.5	206553	83489.3	189396	214967	0.274151	0.56201	11807.9	23848.3	1.01413	0.163015	0.787773	11807.9	145022	3.61845	0.0046623	2.3314	11807.9	202182	4.09783
842	1137.25	25.9469	18880.2	5069.02	0	208.289	28549.5	5005.22	642.911	230.652	0.227796	0.642454	11975.6	105.144	-6.83158	0.758532	0.120026	11975.6	16778.4	0.486505	0.23686	0.625508	11975.6	437.782	-4.77374
843	893.549	38.5381	28261	20628.8	296.171	0	0	0	220.237	0	0.023826	1.62295	24445.9	149.086	-7.35731	0.0235142	1.62867	24445.9	1	-14.5773	0.023739	1.62454	24445.9	111.118	-7.78135
844	948.941	47.6887	137647	102102	50570.3	35259.2	105552	82006.1	91844	107222	0.0577962	1.2381	119875	42915.8	-1.48196	0.345537	0.461505	119875	93779.9	-0.354185	0.403713	0.393927	119875	99534.2	-0.268272
845	1030.54	49.0707	130802	97458.3	10303.7	5915.72	131762	83877.9	31533.7	10889.8	0.0242446	1.61538	114131	8110.73	-3.81471	0.848829	0.0711796	114131	107821	-0.0820492	0.0417629	1.37921	114131	21212.8	-2.42768
846	1028.45	42.761	32250.5	37243.7	0	0	28354.8	6222.82	1010.72	227.884	0.00512295	2.29048	34748.1	1	-15.0846	0.263677	0.578928	34748.1	17289.8	-1.00701	0.00543851	2.26452	34748.1	620.303	-5.80782
847	520.938	64.0676	28102.7	23559.6	24165.2	23724.7	17184.7	21698	19104.7	21178.4	0.495433	0.305015	25832.1	23945.9	-0.109387	0.184107	0.734931	25832.1	19442.4	-0.409963	0.15035	0.822896	25832.1	20142.6	-0.35892
848	430.178	37.295	4807.5	7102.06	276818	310403	322229	228915	493892	501273	0.00340633	2.46771	5955.78	293611	5.62347	0.0286814	1.5424	5955.78	275573	5.532	6.17983e-05	4.20902	5955.78	497583	6.3845
849	1022.28	28.2879	318514	271989	404956	368161	426422	450808	390378	495479	0.0912894	1.03958	295252	386560	0.388743	0.0319615	1.49537	295252	438616	0.57101	0.123912	0.906887	295252	442930	0.585129
850	561.521	61.5473	139321	106439	92476.7	75674.3	62893.7	75350.8	36559.2	70053.7	0.170334	0.768698	122881	84076.5	-0.547493	0.0923763	1.03444	122881	69123.2	-0.830024	0.0974377	1.01127	122881	53307.5	-1.20486
851	1014.47	44.4533	230841	417927	193.636	217.563	104706	37365.9	0	0	0.0741247	1.13004	324385	206.599	-10.6167	0.125623	0.900932	324385	71037	-2.19107	0.074041	1.13053	324385	1	-18.3073
852	273.147	31.5763	3.34825e+06	2.60033e+06	379282	309883	2.21421e+06	191794	899223	845351	0.0197931	1.70349	2.97429e+06	344583	-3.10962	0.242115	0.615979	2.97429e+06	1.203e+06	-1.3059	0.030373	1.51751	2.97429e+06	872288	-1.76967
853	936.503	48.0767	987778	246556	239528	101540	663085	84320.4	292603	300905	0.357816	0.44634	617168	170535	-1.85559	0.656193	0.182969	617168	373704	-0.723768	0.478437	0.320175	617168	296755	-1.05639
854	937.505	48.0688	273149	69534.9	66097.3	29720.3	187697	25102.9	86753.9	89239.6	0.35504	0.449723	171343	47909.8	-1.83849	0.667578	0.175498	171343	106401	-0.687371	0.499036	0.301868	171343	87997.8	-0.961346
855	322.142	47.9287	1068.11	6722.73	38294.8	41464	3990.42	55561.4	53331.9	62890.1	0.00801522	2.09608	3896.42	39880.4	3.35546	0.423534	0.373112	3896.42	29776.9	2.93397	0.0103279	1.98599	3896.42	58112	3.89862
856	834.616	54.0063	245808	120118	142238	128896	123175	130827	81211	95186.5	0.531495	0.274501	182964	135568	-0.432546	0.467869	0.329876	182964	127002	-0.526713	0.272696	0.564322	182964	88199.8	-1.05272
857	309.234	25.7777	61206.1	18685.4	153329	79341	2.06358e+06	241825	581195	413840	0.215289	0.666977	39946.7	116336	1.54215	0.346401	0.460421	39946.7	1.1527e+06	4.8508	0.0338065	1.471	39946.7	497519	3.6386
858	254.101	23.3325	16051.3	10074.3	99520.9	81487.7	13696.1	36472.2	234007	206653	0.0147142	1.83226	13063.8	90505.3	2.79243	0.414637	0.382332	13063.8	25085.1	0.94126	0.00453145	2.34376	13063.8	220331	4.07603
859	836.239	59.1392	84900.2	57256.4	34127.1	36368.9	23142.4	0	64174.4	34559.8	0.1228	0.910802	71079.3	35249	-1.01185	0.0807969	1.09261	71079.3	11572.2	-2.61876	0.395972	0.402335	71079.3	49368.1	-0.525851
860	511.307	49.0182	299548	265197	418950	441874	835874	928648	1.7579e+06	1.89968e+06	0.018906	1.7234	282374	430413	0.608117	0.00673055	2.17195	282374	882262	1.6436	0.0022173	2.65417	282374	1.82879e+06	2.69521
861	559.359	37.9064	252062	183181	127973	114993	179519	88154.8	128855	145096	0.111167	0.954024	217622	121484	-0.841059	0.280648	0.551839	217622	133838	-0.701343	0.150292	0.823064	217622	136977	-0.667897
862	1032.55	49.0798	31984	22835.2	4547.06	1683.39	35661.8	21782.4	11239.1	4485.16	0.0367916	1.43425	27410.6	3116.22	-3.13686	0.889033	0.0510822	27410.6	28723.1	0.067476	0.0751892	1.12384	27410.6	7863.13	-1.80156
863	1013.46	44.455	356273	665837	264.136	0	164787	56151.5	473.571	0	0.0808083	1.09254	511056	133.068	-11.9071	0.134634	0.870845	511056	110470	-2.20983	0.0808376	1.09239	511056	237.786	-11.0696
864	1015.47	44.455	85579.4	155541	1673.49	0	40551.9	14199	494.72	0	0.0758304	1.12016	120561	837.743	-7.16904	0.130214	0.885342	120561	27376.4	-2.13876	0.0751358	1.12415	120561	248.36	-8.92312
865	214.253	41.0317	100460	45000.3	45490.8	49330.3	29558.4	55196.9	47337.6	36078.8	0.458501	0.338659	72731.1	47411.6	-0.617333	0.425141	0.371467	72731.1	42378.7	-0.779233	0.387309	0.411942	72731.1	41709.2	-0.802207
866	492.128	37.8216	80837.5	33263.7	32709.8	16199	14743.9	58835.2	34057.6	15719.5	0.324777	0.488414	57051.6	24455.4	-1.22211	0.595922	0.224811	57051.6	36790.5	-0.632934	0.334303	0.47586	57051.6	24889.6	-1.19673
867	644.496	53.7178	941037	533256	682234	694056	717971	844755	741303	739273	0.832531	0.0795997	737148	688146	-0.099238	0.855114	0.0679762	737148	781364	0.0840414	0.989107	0.00475679	737148	740289	0.0061347
868	816.294	32.9898	32754.9	27190.7	396.901	226.925	63558.3	26161.4	7381.88	3105.79	0.00869169	2.0609	29973.8	312.913	-6.5818	0.513498	0.289461	29973.8	44860.8	0.581755	0.0195444	1.70898	29973.8	5244.83	-2.51473
869	792.569	52.0217	410914	108694	134251	129262	173845	183253	111735	109048	0.486067	0.313304	259805	131757	-0.979547	0.644747	0.190611	259805	178550	-0.541103	0.427013	0.369559	259805	110393	-1.23479
870	395.355	54.0595	217876	137440	167494	168127	202278	239034	79030.4	191232	0.8294	0.0812358	177659	167811	-0.0822712	0.433418	0.363093	177659	220657	0.312692	0.600611	0.221406	177659	135132	-0.394741
871	392.148	36.7216	27278.7	15089.9	19719.2	16900.4	38552.5	91118.3	58131	83386.4	0.690965	0.160544	21185.3	18310.8	-0.210369	0.24709	0.607144	21185.3	64836.4	1.61374	0.0715206	1.14557	21185.3	70759.7	1.73986
872	716.553	54.3549	461752	293624	339673	346680	295855	318483	262900	264588	0.721441	0.141799	377689	343178	-0.138242	0.493213	0.306966	377689	307170	-0.298162	0.308074	0.511346	377689	263745	-0.518053
873	207.066	32.8639	94662.6	60896.4	57913	37097.7	119330	71278.3	44311.6	57569.3	0.266442	0.574397	77780.5	47506.3	-0.711289	0.611205	0.213813	77780.5	95305.1	0.293145	0.27707	0.557411	77780.5	50941.4	-0.610569
874	1051.65	50.6961	8099.7	7581.42	591.912	407.509	9105.06	6578.74	11419.6	11010.9	0.00140097	2.85357	7841.56	500.711	-3.96909	0.999264	0.00031963	7841.56	7842.9	0.00024681	0.00942767	2.0256	7841.56	11216.3	0.516383
875	325.11	32.8614	64952.1	49807.6	50001.8	29056.7	89322.3	53554.9	41535	43687.4	0.301275	0.521036	57380.8	39530.3	-0.537612	0.544347	0.264124	57380.8	71439.6	0.316155	0.193232	0.71392	57380.8	42612.2	-0.429302
876	653.371	36.2218	2549.6	0	0	0	61120.7	21933.8	173807	199404	0.42265	0.374019	1275.8	1	-10.3172	0.17686	0.75237	1275.8	41528.3	5.02462	0.00478198	2.32039	1275.8	186607	7.19246
877	522.211	25.0828	13419.3	12007	42200.5	18273.6	26809.2	12863.3	91476.9	73490.9	0.281186	0.551007	12714.2	30238	1.24993	0.416412	0.380477	12714.2	19837.3	0.641778	0.0163083	1.78759	12714.2	82484.9	2.69769
878	315.154	35.5377	464725	320581	185296	100843	259667	193525	373566	258826	0.0961314	1.01713	392654	143070	-1.45654	0.171278	0.766299	392654	226597	-0.793128	0.493839	0.306415	392654	316197	-0.312435
879	147.043	64.0865	160449	121598	114597	102341	86039.5	93491.1	81930	90091.5	0.251099	0.600155	141024	108470	-0.378646	0.122202	0.912923	141024	89766.3	-0.6517	0.109262	0.96153	141024	86011.7	-0.71334
880	512.31	49.0161	116834	100670	148536	157112	297447	323793	605877	639052	0.0404943	1.39261	108753	152825	0.490823	0.00581027	2.2358	108753	310621	1.5141	0.00128765	2.8902	108753	622465	2.51694
881	815.291	33.0045	70424.7	55794.5	2080.5	281.711	125998	51162.5	13475.6	4992.2	0.0138697	1.85793	63110.6	1182.1	-5.73845	0.572868	0.241946	63110.6	88581.3	0.48912	0.0237597	1.62416	63110.6	9234.92	-2.77271
882	672.527	54.3648	705788	453804	508494	528856	445356	490921	402111	415999	0.676474	0.169749	579797	518676	-0.160714	0.475117	0.323199	579797	468139	-0.308609	0.308673	0.510502	579797	409056	-0.503249
883	560.518	61.5412	392550	297155	265449	217563	203194	229729	129570	206178	0.192436	0.715714	344853	241507	-0.51392	0.122058	0.913433	344853	216462	-0.671868	0.101597	0.99312	344853	167875	-1.03859
884	791.593	54.0162	209819	105320	131996	113630	105631	115169	77549.2	91156.8	0.579644	0.236839	157571	122814	-0.359528	0.463516	0.333935	157571	110401	-0.513242	0.299139	0.524126	157571	84354	-0.901471
885	513.421	53.6894	456950	314748	342851	315336	507723	621695	435864	554540	0.515287	0.28795	385850	329095	-0.229538	0.188644	0.724356	385850	564710	0.54947	0.35908	0.444809	385850	495203	0.359979
886	1031.54	49.0721	86547.6	65237	8855.14	4045.04	92337.7	57198.8	23496	7552	0.0238617	1.6223	75893.3	6451.09	-3.55636	0.96135	0.0171187	75893.3	74769.3	-0.0215264	0.0453155	1.34375	75893.3	15525	-2.28938
887	310.916	2.1534	12993	63782.7	6450.54	12842	12402	31259.5	30813	13147.6	0.378159	0.422326	38388.8	9647.25	-1.9925	0.603272	0.219487	38388.8	21831.7	-0.814259	0.603807	0.219102	38388.8	21981.3	-0.804411
888	215.143	28.857	823805	760792	411621	252655	824972	243880	490668	426875	0.0328324	1.4837	792300	332139	-1.25426	0.470653	0.3273	792300	534427	-0.568054	0.0175937	1.75464	792300	458773	-0.788267
889	808.264	36.5006	0	0	909.261	537.064	601.408	399.609	23571.9	26400.6	0.0602964	1.21971	1	724.162	9.50017	0.0383194	1.41658	1	501.508	8.97013	0.00318884	2.49637	1	24987.3	14.6089
890	369.117	32.8611	386716	250637	236781	130062	522808	310562	184438	216572	0.258218	0.588014	318678	183422	-0.796928	0.518247	0.285463	318678	416686	0.386865	0.233034	0.632581	318678	200506	-0.668452
891	535.14	34.5097	293.325	1626.06	11675.6	20923	19328.1	38045.2	36805.3	50216.2	0.0815563	1.08854	960.69	16300.3	4.08468	0.0979639	1.00893	960.69	28687.7	4.90022	0.0241731	1.61667	960.69	43511.7	5.50119
892	877.806	63.4238	91952.9	106927	18344	39768.9	9710.39	15864.5	32476	92746	0.0327941	1.4842	99440.9	29057.5	-1.77493	0.00861376	2.06481	99440.9	12788.4	-2.959	0.357401	0.446845	99440.9	62612	-0.6674
893	1212.6	35.5355	0	0	0	0	0	0	13800.3	0	#DIV/0!	#DIV/0!	1	1	0	#DIV/0!	#DIV/0!	1	1	0	0.42265	0.374019	1	6901.14	12.7526
894	862.415	45.0742	7628.33	13582.2	36944.4	18508.7	29737.3	17007.5	66760.9	89491	0.219173	0.659213	10606.2	27727.6	1.38641	0.210864	0.675998	10606.2	23373.4	1.13995	0.0289663	1.53811	10606.2	78126.9	2.88091
895	1029.44	47.6302	16264.8	3027.16	46700.5	43690.8	48312.2	115304	37101.2	39010	0.0345774	1.46121	9647	45196.6	2.22806	0.168898	0.772375	9647	81809.1	3.08411	0.0511904	1.29081	9647	38056.6	1.98
896	293.127	22.4479	71171.6	117079	30885.1	36135.1	175530	70043	74420.3	76725.5	0.119736	0.921775	94126.4	33511.1	-1.48996	0.667696	0.175421	94126.4	122787	0.383491	0.504271	0.297336	94126.4	75573.9	-0.316711
897	688.201	57.3404	290156	145444	74009.4	115311	14742.2	16078.5	120885	134958	0.243374	0.613725	217801	94661.2	-1.20217	0.107586	0.968243	217801	15411.4	-3.82095	0.341829	0.466192	217801	127923	-0.767737
898	602.209	46.3029	117074	117698	6175.64	3197.4	180466	168205	13352.2	4327.12	0.000182187	3.73948	117387	4687.52	-4.6463	0.0114188	1.94238	117387	174337	0.570604	0.001732	2.76145	117387	8840.65	-3.73098
899	526.272	39.1151	443817	299827	684700	474868	333869	216367	649196	592831	0.243796	0.612973	371823	579785	0.640903	0.40731	0.390075	371823	275119	-0.434561	0.0842721	1.07432	371823	621014	0.740011
900	1106.31	62.9769	486184	437966	314934	269403	311677	163928	212535	158385	0.0360408	1.44321	462076	292170	-0.661325	0.102015	0.991336	462076	237804	-0.95836	0.0167468	1.77607	462076	185461	-1.31702
901	796.29	36.3526	0	449.624	0	1251.07	70838.7	15324.8	44744.4	56818.4	0.60786	0.216197	225.812	626.533	1.47227	0.262589	0.580723	225.812	43082.7	7.57584	0.0139802	1.85449	225.812	50782.4	7.81306
902	763.216	58.1583	71720	38561.7	15054.1	27914.5	0	0	47997.7	34163	0.198925	0.70131	55141.9	21485.3	-1.3598	0.0797388	1.09833	55141.9	1	-15.7509	0.515769	0.287545	55141.9	41081.3	-0.424665
903	780.348	39.2309	130291	85751.9	1865.19	205.321	36045.8	23572.8	9109.89	1819.35	0.0407541	1.38983	108023	1036.26	-6.70381	0.0774146	1.11118	108023	29810.3	-1.85745	0.0451603	1.34524	108023	5465.62	-4.3048
904	673.53	54.3595	296167	185416	211697	209420	179172	187368	158924	166543	0.639919	0.193875	240792	210559	-0.193561	0.409071	0.388202	240792	183271	-0.39381	0.294882	0.530352	240792	162734	-0.56527
905	732.548	53.7035	442260	228492	287579	304554	339419	396108	261401	358991	0.749053	0.125488	335377	296067	-0.179859	0.797198	0.0984341	335377	367765	0.132999	0.850175	0.0704919	335377	310197	-0.112598
906	468.39	53.7157	1.0892e+06	730944	797646	874083	888301	1.05749e+06	1.37714e+06	814159	0.724593	0.139906	910073	835866	-0.122712	0.781188	0.107244	910073	972896	0.0963036	0.633994	0.197915	910073	1.09565e+06	0.267736
907	876.308	39.4585	0	5467.41	211.183	0	19657.3	13503.4	2911.6	827.45	0.438093	0.358434	2734.71	106.592	-4.68122	0.0781405	1.10712	2734.71	16581.4	2.6001	0.795542	0.099337	2734.71	1870.52	-0.547943
908	324.161	35.638	366180	247883	27834.9	14241.8	61095.9	50852.3	74330.6	134976	0.0407104	1.39029	307032	21039.3	-3.86723	0.05163	1.2871	307032	55975.1	-2.45553	0.0930576	1.03125	307032	104654	-1.55276
909	238.108	25.8641	3.13782e+06	2.1984e+06	409100	215787	703485	410128	809718	1.22564e+06	0.0390323	1.40858	2.66811e+06	312445	-3.09415	0.0502613	1.29877	2.66811e+06	556808	-2.26057	0.0847419	1.0719	2.66811e+06	1.01768e+06	-1.39053
910	229.017	1.95076	51308.1	281159	69645.1	58514.3	52603.1	64529.9	208966	81724.4	0.468303	0.329473	166234	64080.7	-1.37526	0.448253	0.348476	166234	58567.5	-1.50505	0.888263	0.0514584	166234	145346	-0.193726
911	1006.39	42.1259	702.251	255.746	6482.09	5173.09	10757.4	7845.3	29601.2	14733.9	0.0163085	1.78759	479.999	5828.59	3.60205	0.026765	1.57243	479.999	9302.36	4.2765	0.100216	0.999063	479.999	22168.5	5.52934
912	704.517	51.9861	840252	230217	284106	279039	332191	385995	236717	227686	0.493111	0.307055	535235	281574	-0.92666	0.623217	0.205361	535235	359094	-0.575811	0.425205	0.371402	535235	232203	-1.20479
913	947.937	47.6886	374298	260334	127371	101132	277271	212806	242050	281865	0.0738487	1.13166	317317	114253	-1.4737	0.384636	0.41495	317317	245040	-0.372912	0.45588	0.341149	317317	261958	-0.276589
914	446.887	62.7081	0	2103.01	16107.1	19948.3	19861.9	13929.5	25934.3	21432.1	0.0162323	1.78962	1052.5	18028.7	4.0984	0.0372611	1.42874	1052.5	16896.7	4.00485	0.0118389	1.92669	1052.5	23684.2	4.49203
915	288.166	44.8698	48609.5	46943.2	18632.2	24399	81300.1	11569.8	69083	89017.8	0.0128122	1.89238	47777.3	21516.6	-1.15088	0.972814	0.0119704	47777.3	46436	-0.0410833	0.0888639	1.05127	47777.3	79051.4	0.726464
916	904.379	42.3084	2027.49	1380.18	5198.56	2333.35	807.968	12775.4	40944.1	39298.2	0.295452	0.529513	1704.83	3766.95	1.14377	0.485276	0.314012	1704.83	6792.67	1.99435	0.000529395	3.27622	1704.83	40122.1	4.5567
917	631.289	36.508	647.506	1073.1	14406	8595.98	84020	16845.8	19293.6	25442.5	0.0674412	1.17107	861.302	11502	3.73922	0.277962	0.556014	861.302	50433.9	5.87173	0.0199199	1.70071	861.302	22369	4.69884
918	499.367	51.8028	50472.2	126207	182326	137815	135431	146196	247372	247558	0.24405	0.612521	88340.5	160072	0.857569	0.303702	0.517552	88340.5	140814	0.672648	0.0522336	1.28205	88340.5	247466	1.48608
919	705.52	51.9897	335497	92799.5	117426	120659	132734	152656	95585.2	94639.9	0.515304	0.287936	214149	119043	-0.84713	0.616724	0.209909	214149	142696	-0.585668	0.43006	0.366471	214149	95113.5	-1.17089
920	687.203	57.3399	642639	320486	175957	256982	45740.7	53347.3	277219	302536	0.251544	0.599385	481563	216470	-1.15356	0.115489	0.937459	481563	49545	-3.28091	0.357308	0.446957	481563	289878	-0.732277
921	89.0602	22.4727	47630.4	33677.4	42593.9	31636.1	30806	37672.3	53080.1	35836.6	0.728501	0.13757	40654.9	37116	-0.131389	0.496111	0.304422	40654.9	34240.2	-0.24774	0.764278	0.116749	40654.9	44459.4	0.129058
922	1021.28	28.292	627300	521880	781496	707762	828169	876614	756652	961733	0.11825	0.927198	574591	744630	0.373988	0.0409444	1.38781	574591	852392	0.568982	0.132311	0.878406	574591	859194	0.580448
923	1033.22	25.9438	3922.25	2803.32	283.019	0	30501.5	6002.42	230.672	519.902	0.0306274	1.51389	3363.78	142.509	-4.56096	0.348578	0.4577	3363.78	18253	2.43997	0.0354364	1.45055	3363.78	376.287	-3.16018
924	274.016	19.1886	1359.58	1562.18	4304.6	9837.31	2198.59	5556.62	66141	65711.7	0.17993	0.744896	1461.88	7071.96	2.27428	0.287325	0.541627	1461.88	3878.61	1.40771	1.35565e-05	4.86785	1461.88	65927.4	5.49498
925	836.595	52.0403	206633	53752	68331.3	64032.9	85941.4	90326.3	53953.8	53990.9	0.490646	0.309232	130194	66183.1	-0.976123	0.637544	0.19549	130194	88134.8	-0.562874	0.423761	0.372879	130194	53973.3	-1.27034
926	1107.31	62.9769	484082	433169	304391	269535	309839	162069	202892	154960	0.0308134	1.51126	458626	286964	-0.67645	0.104259	0.981885	458626	235955	-0.958808	0.0152685	1.8162	458626	178927	-1.35795
927	278.175	39.5613	643159	496890	416939	252397	476646	253058	364367	361343	0.165942	0.780043	570026	334669	-0.768292	0.264367	0.577793	570026	364853	-0.643714	0.10534	0.977409	570026	362856	-0.65163
928	469.392	53.7263	314240	203817	239083	247955	254095	311432	376483	237474	0.805779	0.0937841	259029	243520	-0.0890734	0.739531	0.131043	259029	282765	0.126485	0.643173	0.191672	259029	306979	0.245025
929	486.329	51.3138	101426	69046.4	144499	110027	165662	129726	169950	201044	0.217507	0.662527	85237.1	127264	0.578268	0.12291	0.910413	85237.1	147695	0.793067	0.0466411	1.33123	85237.1	185498	1.12185
930	685.204	57.3418	1.86264e+06	917326	497427	718113	140757	165772	789764	877269	0.248365	0.60491	1.38998e+06	607771	-1.19347	0.120346	0.919569	1.38998e+06	153266	-3.18096	0.361812	0.441517	1.38998e+06	833517	-0.737785
931	1105.31	62.9769	448254	406969	287943	248838	288342	148176	192901	144563	0.03044	1.51656	427612	268392	-0.671964	0.103265	0.986048	427612	218260	-0.970256	0.0147415	1.83146	427612	168733	-1.34156
932	688.522	53.7103	638166	379132	471518	496411	552080	637438	475605	558529	0.867042	0.0619597	508650	483965	-0.0717693	0.592292	0.227464	508650	594760	0.225634	0.95627	0.0194195	508650	517068	0.0236816
933	863.417	45.0775	6855.39	9366.22	23071.1	10093.5	15667.4	10509.4	38356.8	50665.6	0.328435	0.483551	8111.8	16583.3	1.03164	0.22481	0.648185	8111.8	13089.4	0.690304	0.0285087	1.54502	8111.8	44512.2	2.45611
934	466.15	38.4376	4337.92	2860.59	531636	682952	283731	255850	968778	1.34592e+06	0.0153471	1.81397	3600.25	607295	7.39815	0.00273906	2.5624	3600.25	269792	6.2276	0.0256884	1.59026	3600.25	1.15735e+06	8.32851
935	892.546	38.5289	51444.3	40847.8	0	0	0	693.729	0	0	0.0129275	1.88848	46147.1	1	-15.494	0.0131754	1.88024	46147.1	347.865	-7.05157	0.0129275	1.88848	46147.1	1	-15.494
936	493.179	47.1036	95135.3	78208.1	54340.8	21810.6	14999.5	55768.7	88157.7	57256.7	0.117739	0.929079	86672.7	38076.7	-1.18667	0.14577	0.836332	86672.7	35385.1	-1.29244	0.511056	0.291531	86672.7	72708.2	-0.25346
937	1109.31	62.9798	186007	174317	118972	102727	123855	65276.9	78910.7	61712	0.020215	1.69433	180163	110851	-0.700688	0.103237	0.986166	180163	94566.8	-0.929897	0.00884108	2.05349	180163	70312.3	-1.35745
938	1108.31	62.981	319819	284751	200993	178876	201469	105552	136957	101586	0.0323994	1.48946	302286	189935	-0.670407	0.100377	0.998364	302286	153512	-0.977569	0.0180181	1.74429	302286	119272	-1.34166
939	1139.25	25.941	21235.4	9891.11	0	231.981	32197.3	6503.95	749.149	1016.81	0.112565	0.948595	15564.3	116.991	-7.0557	0.812674	0.0900835	15564.3	19351.6	0.314215	0.122518	0.9118	15564.3	883.979	-4.13808
940	1035.22	25.9353	5423.58	4614	230.122	534.505	37522.9	6403.93	682.647	237.967	0.00858789	2.06611	5019.79	383.313	-3.71103	0.390009	0.408926	5019.79	21964.4	2.12947	0.010109	1.99529	5019.79	461.307	-3.44383
941	414.972	64.0556	39427.1	33124.6	29596.2	26329.7	21423.9	21911.9	19707.8	21982.5	0.143955	0.841773	36276.9	27964	-0.375481	0.0437646	1.35888	36276.9	21668.9	-0.743424	0.0440475	1.35608	36276.9	20846.2	-0.799269
942	606.089	29.6294	27920.5	29558.8	14486.1	8820.15	18635.3	9821.35	25380.6	28950.7	0.0285204	1.54484	28740.6	11654.1	-1.30225	0.0836205	1.07769	28740.6	14229.3	-1.01423	0.506968	0.295019	28740.6	27166.6	-0.0812569
943	760.376	28.535	9591.64	13240.7	224.839	293.495	1315.96	1599.49	1902.96	606.422	0.0257248	1.58965	11417.2	260.167	-5.45562	0.0321508	1.49281	11417.2	1458.73	-2.96843	0.0344448	1.46288	11417.2	1255.69	-3.18465
944	553.29	50.6937	39908.8	29453.3	24571.4	21883	33356.9	30100.2	38360.4	42875.4	0.167874	0.775018	34682.1	23228.2	-0.578311	0.643732	0.191295	34682.1	31729.6	-0.128362	0.406604	0.390828	34682.1	40618.9	0.227962
945	1015.27	28.3013	536028	445802	162217	117689	238659	165129	166956	181576	0.0199347	1.70039	490916	139954	-1.81052	0.0382348	1.41754	490916	201895	-1.28187	0.0202016	1.69461	490916	174267	-1.49417
946	514.874	62.6836	0	0	4336.71	8808.24	6202.63	2023.41	19105.3	9438.6	0.0988548	1.005	1	6573.47	12.6824	0.187883	0.726112	1	4114.02	12.0063	0.0981039	1.00831	1	14273	13.801
947	368.114	32.8656	1.76714e+06	1.10123e+06	1.07534e+06	553179	2.41479e+06	1.36758e+06	813244	970225	0.280494	0.552076	1.43419e+06	814263	-0.816667	0.538101	0.269137	1.43419e+06	1.89118e+06	0.399056	0.253682	0.595711	1.43419e+06	891736	-0.685545
948	462.408	57.2766	434603	321521	343650	308628	274985	300835	232625	256899	0.472885	0.325245	378063	326140	-0.213134	0.260333	0.58447	378063	287911	-0.393004	0.147633	0.830816	378063	244763	-0.62724
949	371.991	64.0595	44502.4	42400.9	38334.9	30725.7	26166.5	28916.7	22492.3	24044.5	0.152261	0.817412	43452.7	34531.3	-0.331541	0.0116262	1.93456	43452.7	27542.6	-0.657778	0.00416297	2.3806	43452.7	23269.4	-0.901008
950	515.115	25.9395	10276.7	2980.13	0	411.69	20707.5	5534.69	2292.39	2606.34	0.220887	0.655831	6629.43	206.845	-5.00226	0.521201	0.282995	6629.43	13122.1	0.985041	0.37094	0.430697	6629.43	2450.36	-1.43589
951	1016.47	44.4533	28555.2	44333.2	924.822	394.879	14050.3	4677.82	1440.9	223.677	0.0453711	1.34322	36445.2	660.851	-5.78526	0.0981938	1.00792	36445.2	9365.07	-1.96037	0.0459874	1.33736	36445.2	833.288	-5.45077
952	384.065	19.7526	11133.6	67423.2	38741.8	43836.8	216677	193930	211945	156258	0.949748	0.0223916	39279.4	41290.3	0.0720295	0.0318426	1.49699	39279.4	205305	2.38592	0.0672768	1.17213	39279.4	184103	2.22867
953	253.098	23.3325	20593.9	17554.6	584040	442682	57627	203304	1.35344e+06	1.21017e+06	0.019849	1.70226	19075.2	513362	4.75021	0.265883	0.575309	19075.2	130467	2.77391	0.0032045	2.49424	19075.2	1.28181e+06	6.07034
954	1098.57	47.7936	13124.6	6423.13	29239	22038.4	29206.6	27407.1	32332.3	38256.1	0.084153	1.07493	9774.86	25639.7	1.39123	0.0333039	1.4775	9774.86	28307.9	1.53406	0.0293629	1.5322	9774.86	35295.2	1.85233
955	965.481	48.7256	122202	171113	2256.26	2115.52	98334.2	42862.8	6277.77	2874.94	0.027479	1.561	146659	2186.89	-6.06744	0.175976	0.754546	146659	70599.5	-1.05473	0.0285034	1.5451	146659	4577.35	-5.00181
956	1083.41	29.187	45243.9	35629.7	45746.2	203.633	0	44750.7	38524.1	37843.1	0.531332	0.274634	40437.8	22975.9	-0.815582	0.512697	0.290139	40437.8	22376.4	-0.853729	0.686101	0.163612	40437.8	38184.6	-0.082714
957	555.178	53.8302	89457.9	18517.5	21245.7	19737.8	63187.7	66174.8	12737.8	46492.5	0.444763	0.351871	53988.7	20492.8	-1.39754	0.791683	0.101448	53988.7	64682.3	0.260712	0.598229	0.223132	53988.7	29616.2	-0.866273
958	509.291	48.5573	1.31026e+06	1.33312e+06	2.28174e+06	2.03502e+06	6.58835e+06	4.22193e+06	5.08731e+06	5.24329e+06	0.0212293	1.67307	1.32169e+06	2.15838e+06	0.70756	0.074683	1.12678	1.32169e+06	5.40514e+06	2.03194	0.000420289	3.37645	1.32169e+06	5.1653e+06	1.96647
959	970.497	47.6642	102171	39162.2	81523.7	57398.2	82632.9	50305.5	76789.2	88083.5	0.974734	0.011114	70667.8	69462	-0.024829	0.916469	0.0378824	70667.8	66470.2	-0.0883451	0.748349	0.125896	70667.8	82437.4	0.222246
960	483.231	47.8856	1.65895e+06	1.08841e+06	1.65589e+06	1.50291e+06	1.27779e+06	1.37014e+06	1.53357e+06	1.67457e+06	0.558159	0.253242	1.37368e+06	1.5794e+06	0.201329	0.879251	0.0558873	1.37368e+06	1.32397e+06	-0.0531776	0.515132	0.288081	1.37368e+06	1.60407e+06	0.223692
961	686.203	57.3404	1.45559e+06	707796	391995	571632	104505	127044	614892	675248	0.259118	0.586502	1.08169e+06	481815	-1.16674	0.122924	0.910363	1.08169e+06	115775	-3.22389	0.36451	0.438291	1.08169e+06	645071	-0.745761
962	287.162	44.8781	244729	258744	77268.1	116970	418382	49297.1	363427	446526	0.0180377	1.74382	251738	97120.2	-1.37408	0.931635	0.0307542	251738	233841	-0.106394	0.0679886	1.16756	251738	404977	0.685921
963	207.134	22.3018	328608	190025	71302.1	51064.4	125199	48299	247562	199271	0.105511	0.976701	259317	61184.2	-2.08349	0.161335	0.792273	259317	86749.9	-1.57978	0.673062	0.171945	259317	223417	-0.214977
964	925.33	19.7501	44940.9	64835.3	475.735	1401.59	26710	16149.4	27294.4	0	0.0324219	1.48916	54889.1	939.663	-5.86823	0.097077	1.01288	54889.1	21430.7	-1.35684	0.134632	0.870851	54889.1	13648.2	-2.00781
965	480.237	44.4002	592119	311608	71292.6	45768.1	102609	50380.5	117047	115628	0.107856	0.967154	451864	58531.4	-2.94861	0.119175	0.923814	451864	76495.9	-2.56244	0.139173	0.856445	451864	116338	-1.95756
966	343.217	38.0436	81388.4	57994.2	200809	183044	194526	275102	415822	504436	0.0141325	1.84978	69692.3	191928	1.46149	0.058904	1.22986	69692.3	234815	1.75245	0.0134971	1.86976	69692.3	460130	2.72297
967	684.204	57.3404	2.87939e+06	1.3941e+06	751953	1.11417e+06	215735	254923	1.19411e+06	1.3206e+06	0.256009	0.591745	2.13674e+06	933064	-1.19537	0.124729	0.904034	2.13674e+06	235330	-3.18266	0.359386	0.444439	2.13674e+06	1.25736e+06	-0.765021
968	328.13	18.9691	98997.8	69072.3	97698.8	45199.1	78746.9	51823.1	64071	69213.5	0.717454	0.144206	84036.1	71450	-0.234075	0.4499	0.346884	84036.1	65286	-0.364236	0.370544	0.43116	84036.1	66643.2	-0.33455
969	370.208	47.1963	27297.9	21686.3	27894.3	23349.8	24430.9	49657.7	102067	102620	0.783926	0.105725	24493.1	25623.1	0.0650676	0.433813	0.362697	24493.1	37045.3	0.596917	0.00130897	2.88307	24493.1	102344	2.06298
970	629.504	54.3775	352376	212824	238213	256584	209429	236354	193095	205534	0.66656	0.176161	282601	247399	-0.191925	0.489222	0.310494	282601	222893	-0.342419	0.356504	0.447935	282601	199316	-0.503711
971	959.965	63.5991	37041.1	27843.5	30476.3	30504.5	33286.1	39564.1	39948.8	46816.9	0.712544	0.147188	32443.3	30491.4	-0.0895194	0.548653	0.260702	32443.3	36426.1	0.167052	0.196892	0.705771	32443.3	43383.8	0.419236
972	498.091	22.9303	82877.8	89408.6	54618.9	36066.2	64190.6	44988.2	36604.7	40006.7	0.0534794	1.27181	86144.2	45343.6	-0.925855	0.0896257	1.04757	86144.2	54590.4	-0.658107	0.00587164	2.23124	86144.2	38306.7	-1.16916
973	1039.53	42.3781	61107.2	54294.7	88033.6	119658	104524	195500	194531	144179	0.104044	0.982782	57701.9	103847	0.847768	0.180319	0.743959	57701.9	150013	1.37839	0.0480717	1.31811	57701.9	169356	1.55337
974	410.206	47.6709	1.79768e+06	841339	542782	481186	725482	606236	570245	612894	0.233975	0.63083	1.31951e+06	511985	-1.36583	0.307778	0.511762	1.31951e+06	665860	-0.986712	0.26769	0.572369	1.31951e+06	591570	-1.15738
975	743.396	49.9934	67394	69494.2	8118.44	5714.19	35081.3	85119.2	6596.64	5044.68	0.000672343	3.17241	68445.1	6917.31	-3.30666	0.770666	0.113134	68445.1	60101.2	-0.187552	0.000434446	3.36206	68445.1	5821.66	-3.55545
976	344.316	49.1864	60002	57397	89108	48523	91570.8	96112.8	33561	44561.5	0.668157	0.175121	58700.5	68816.5	0.229382	0.00550423	2.2593	58700.5	93842.8	0.676873	0.073791	1.132	58700.5	39062.2	-0.587599
977	837.598	52.073	101316	23519.1	30409.2	33267.2	40143.6	42135.6	24029.4	26078.8	0.514391	0.288707	62418.5	31839.2	-0.971168	0.639353	0.194259	62418.5	41140.6	-0.60141	0.438274	0.358254	62418.5	25055.1	-1.31687
978	1002.53	49.0312	1756.86	2425.38	10762.1	6379.17	2865.41	4117.46	52124.4	59027.5	0.0998306	1.00074	2092.12	8571.66	2.03461	0.187202	0.727688	2092.12	3492.44	0.739266	0.0041773	2.3791	2092.12	55577	4.73145
979	333.109	28.2834	185198	105286	26009.3	10754.1	49547.8	8020.09	54103.7	10296.4	0.0892631	1.04933	145243	18382.7	-2.98205	0.122606	0.91149	145243	28785	-2.33508	0.131242	0.881927	145243	32201	-2.17329
980	617.354	50.3632	67659.1	51854.9	72869.1	59461.3	62329.5	69503.5	93916.9	95859.4	0.59936	0.222312	59758	66166.2	0.146962	0.551438	0.258504	59758	65917.5	0.14153	0.047713	1.32136	59758	94889.1	0.667111
981	463.411	57.2766	121871	95805.7	97393	91304.6	77731.9	84020.6	61838.7	70516.6	0.39213	0.406569	108840	94349.8	-0.206111	0.172328	0.763645	108840	80877.3	-0.428397	0.0899115	1.04618	108840	66178.6	-0.717765
982	262.108	27.3702	738029	790463	170086	86770	152529	153778	627306	494279	0.00593962	2.22624	764247	128429	-2.57307	0.00183658	2.73599	764247	153155	-2.31905	0.104486	0.98094	764247	560794	-0.446569
983	309.126	31.7619	9539.05	9945.87	36510.8	34287.8	249604	78855.4	88494.8	89286.2	0.00193407	2.71353	9743.46	35400.3	1.86126	0.212086	0.673487	9743.46	164231	4.07515	3.15944e-05	4.50039	9743.46	88891.5	3.18954
984	530.134	33.3985	11139.2	13759.9	6167.08	3000.19	21562.5	10528.9	4946.38	9330.88	0.0619932	1.20766	12450.6	4584.64	-1.44133	0.590806	0.228555	12450.6	16046.7	0.366068	0.173109	0.761681	12450.6	7139.63	-0.802289
985	696.433	53.9671	78266.5	55458	52209.4	52077.6	67066.4	72416.9	53769.1	59300.6	0.325907	0.486906	66863.3	52144.5	-0.358699	0.828752	0.0815754	66863.3	69742.7	0.0608278	0.47165	0.32638	66863.3	56535.8	-0.242048
986	971.433	47.6627	73177.7	30724.1	41180.7	35305.4	57338.1	53728.9	56677.6	58100.5	0.587875	0.230715	51951.9	38244	-0.441941	0.881916	0.0545725	51951.9	55534.5	0.0962087	0.821843	0.0852112	51951.9	57390	0.143624
987	510.294	48.5576	445724	466000	772893	681934	2.14061e+06	1.38074e+06	1.68378e+06	1.73172e+06	0.0282037	1.54969	455863	727415	0.674178	0.0753795	1.12275	455863	1.76068e+06	1.94946	0.000432032	3.36448	455863	1.70775e+06	1.90542
988	107.07	22.4768	91673.5	69532.5	89432.1	63743.8	70295.2	87040.4	121184	76111.6	0.834867	0.078383	80604	76588.9	-0.0737158	0.901889	0.0448467	80604	78668.8	-0.0350596	0.546963	0.262042	80604	98648.7	0.291449
989	610.81	63.5759	27190.5	26114.5	26059.1	25386.9	23876.9	21602.6	20065.4	21864.1	0.280476	0.552104	26653.5	25724	-0.0512082	0.0896841	1.04728	26653.5	22740.8	-0.229045	0.0323139	1.49061	26653.5	20965.7	-0.346291
990	902.814	63.4288	66449.9	93187.2	57438.6	9639.43	10884.5	56859	12418.5	146862	0.233095	0.632468	79819.5	33540	-1.25086	0.226158	0.645588	79819.5	33872.8	-1.23662	0.998159	0.000800077	79819.5	79641.1	-0.00322809
991	268.191	28.8685	2.00826e+07	1.03397e+07	4.54728e+06	2.60954e+06	1.02856e+07	2.6313e+06	5.65585e+06	4.76637e+06	0.143958	0.841765	1.52111e+07	3.57841e+06	-2.08773	0.293232	0.532788	1.52111e+07	6.45845e+06	-1.23587	0.177609	0.750535	1.52111e+07	5.21111e+06	-1.54546
992	272.156	28.4223	1.95868e+06	1.32198e+06	1.37148e+06	918551	1.14896e+06	664845	930010	909611	0.332479	0.478236	1.64033e+06	1.14502e+06	-0.518621	0.208104	0.681719	1.64033e+06	906902	-0.854969	0.152063	0.817977	1.64033e+06	919811	-0.834578
993	635.319	36.5793	0	470.139	9176.58	6076.81	56093.9	22002.2	21417.4	17461.7	0.0421541	1.37516	236.07	7627.7	5.01396	0.150536	0.82236	236.07	39049.1	7.36993	0.010586	1.97527	236.07	19440.5	6.36371
994	568.246	42.3026	245894	162713	70468.2	49977.5	35581.1	18566	39930	32236.3	0.0781604	1.10701	204304	60223.9	-1.76231	0.0528657	1.27683	204304	27074.5	-2.91571	0.0564777	1.24812	204304	36084.2	-2.50128
995	661.494	51.9688	393300	113276	143881	142469	154064	177400	120482	107445	0.513993	0.289043	253289	143176	-0.822996	0.596756	0.224203	253289	165733	-0.611925	0.424962	0.37165	253289	113965	-1.1522
996	776.574	53.6982	200928	120738	157117	154035	178818	211007	129130	179004	0.907745	0.0420364	160834	155577	-0.0479473	0.512889	0.289977	160834	194913	0.277258	0.89919	0.0461485	160834	154068	-0.0620056
997	736.215	57.3404	568483	298775	136050	192765	46783.6	37507.7	194285	220231	0.189958	0.721343	433630	164408	-1.39918	0.101103	0.995236	433630	42146.6	-3.36298	0.236694	0.625813	433630	207259	-1.06503
998	174.052	6.70224	54381.8	41030	342781	474194	51037.9	202733	544712	656402	0.0319153	1.496	47706.9	408488	3.09803	0.407592	0.389774	47706.9	126886	1.41127	0.0101914	1.99177	47706.9	600558	3.65403
999	273.032	20.7427	2896.92	9069	6765.15	8398.78	26782.8	28693.9	10693.5	10594.4	0.666138	0.176436	5983.96	7582.96	0.341661	0.0213477	1.67065	5983.96	27739.3	2.21276	0.270089	0.568493	5983.96	10644.9	0.830995
1000	456.839	53.2218	97185.2	18971.6	31634.4	22539.3	46332.9	51673.6	16057.2	30730.3	0.513646	0.289336	58079.4	27087.8	-1.10038	0.838441	0.0765276	58079.4	49004.3	-0.245119	0.475279	0.323051	58079.4	23394.8	-1.31184
1001	737.214	57.3404	438941	228544	106137	151990	29778.8	26927.1	148523	173961	0.197666	0.704068	333743	129065	-1.37065	0.101019	0.995598	333743	28353.9	-3.55712	0.245084	0.610686	333743	161243	-1.0495
1002	336.099	28.2886	147831	98171.5	15375.3	1853.13	57572.5	49419.8	285323	26751.6	0.0470672	1.32728	123002	8615.22	-3.83565	0.109875	0.9591	123002	53497.2	-1.20115	0.825286	0.0833955	123002	156038	0.343217
1003	673.348	36.2412	58700.5	57638.3	55224.7	50584.4	264139	166075	981617	1.2528e+06	0.15748	0.802774	58170.4	52905.5	-0.136866	0.0853149	1.06898	58170.4	215108	1.8867	0.0160002	1.79588	58170.4	1.11721e+06	4.26347
1004	509.127	25.9399	41282.9	22131.2	0	207.944	36603.7	10179.7	5085.51	3018.62	0.0808438	1.09235	31708	104.972	-8.2387	0.660995	0.179802	31708	23392.7	-0.438789	0.102909	0.987547	31708	4053.07	-2.96776
1005	341.263	29.1877	352678	178055	197891	12065.8	65316.1	223063	133832	128437	0.335377	0.474466	265368	104979	-1.33789	0.41132	0.38582	265368	144190	-0.880017	0.264183	0.578094	265368	131135	-1.01694
1006	927.468	50.0897	13366.5	10382	24474	16282.5	8250.04	10342.8	48977.5	34080.2	0.190361	0.720423	11875.3	20379.2	0.779139	0.292849	0.533356	11875.3	9297.44	-0.353055	0.0597983	1.22331	11875.3	41529.8	1.80619
1007	774.363	28.5378	0	1244.42	650.995	198.227	576.564	2952.8	8004.84	4359.01	0.793519	0.100442	623.212	425.611	-0.550188	0.484031	0.315127	623.212	1765.68	1.50243	0.101995	0.991421	623.212	6182.92	3.31049
1008	416.391	55.5976	126932	171201	140040	154251	118717	114618	102360	100828	0.941657	0.0261071	149067	147146	-0.018716	0.282314	0.549268	149067	116668	-0.353554	0.165307	0.781709	149067	101595	-0.55314
1009	1163.63	49.004	0	211.135	4588.72	5539	59481.4	21115.9	94255.5	108338	0.00949905	2.02232	106.567	5064.86	5.57069	0.171138	0.766653	106.567	40299.6	8.56286	0.00480832	2.31801	106.567	101298	9.89263
1010	280.244	47.0922	135367	158599	54736.8	44070.5	53825.5	58752.5	169333	53036.4	0.0167295	1.77652	146984	49404.7	-1.57294	0.0167144	1.77691	146984	56290	-1.38471	0.60739	0.216532	146984	111186	-0.402687
1011	540.448	54.3977	1.20896e+06	755730	814454	891037	739518	812936	741471	707424	0.62962	0.200922	982347	852747	-0.204115	0.464019	0.333465	982347	776228	-0.339753	0.374137	0.42697	982347	724448	-0.43935
1012	682.347	39.2106	1128.22	13238.9	5964.53	3945.26	39132.1	45584.2	15216.2	7202.76	0.751355	0.124155	7184.57	4955.89	-0.535756	0.0360055	1.44363	7184.57	42359.2	2.5597	0.634987	0.197235	7184.57	11210.5	0.641876
1013	508.15	36.2443	46539.3	44054.6	82314	64658.8	25311.2	85851.2	52392.2	45696.1	0.0871344	1.05981	45298	73487.4	0.698051	0.766593	0.115435	45298	55582.2	0.295176	0.404137	0.393471	45298	49045.1	0.114664
1014	226.951	62.5099	1.6615e+06	1.25675e+06	1.37536e+06	1.31906e+06	1.22306e+06	1.19188e+06	1.21659e+06	1.22773e+06	0.638827	0.194617	1.45913e+06	1.34721e+06	-0.11513	0.340764	0.467546	1.45913e+06	1.20747e+06	-0.273118	0.362398	0.440815	1.45913e+06	1.22216e+06	-0.255669
1015	1218.49	33.0457	87967.1	63461.1	653.948	421.139	30459.5	7364.3	0	465.883	0.025554	1.59254	75715.1	538.543	-7.13538	0.0777522	1.10929	75715.1	18912.9	-2.00121	0.0253625	1.59581	75715.1	233.941	-8.33829
1016	1164.63	49.0062	257.133	0	2801.4	3578.13	13948.6	16004.4	73397.1	82633.1	0.0173944	1.75959	129.567	3190.76	4.62214	0.00483211	2.31586	129.567	14977.5	6.85296	0.0034997	2.45597	129.567	78016.1	9.23393
1017	660.49	51.9688	1.07806e+06	299363	378335	389208	410153	474713	310085	285605	0.51556	0.287721	688714	383772	-0.843654	0.59287	0.227041	688714	442434	-0.638444	0.421343	0.375364	688714	297846	-1.20934
1018	1055.3	62.997	72343.6	67802.7	38028.6	37246.2	56110.2	12885.7	44281.3	24034	0.00500728	2.3004	70074.2	37638.4	-0.896678	0.243266	0.613919	70074.2	34499	-1.02233	0.0742716	1.12918	70074.2	34158.7	-1.03663
1019	385.068	19.7533	0	0	1014.55	629.104	42957	44110	40472.9	35755.8	0.0508353	1.29383	1	822.825	9.68444	0.000175329	3.75615	1	43534.5	15.4099	0.00380743	2.41937	1	38115.4	15.2181
1020	1119.39	48.1325	50768.4	18605.5	47064	36239.8	45099.3	30878.9	36198.7	40618.3	0.721252	0.141913	34688	41652.9	0.263981	0.86836	0.0613	34688	37990.1	0.131188	0.839977	0.0757326	34688	38409.5	0.147026
1021	720.318	33.1074	10446.6	12892.5	3081.43	1925.1	13718.2	68219.1	8038.18	10229.9	0.021092	1.67588	11670.6	2504.26	-2.22042	0.395169	0.403217	11670.6	40969.6	1.81168	0.262569	0.580756	11670.6	9135.06	-0.353389
1022	334.868	63.5488	26642.1	21567	23399.6	19784.4	19681.8	21668	19475.1	21259.1	0.504629	0.297027	24105.6	21593	-0.158804	0.335182	0.47472	24105.6	20675.9	-0.221417	0.29915	0.524112	24105.6	20368.1	-0.243056
1023	819.358	47.7829	36536.6	20814.3	51733.1	34138.8	31442.3	47788.1	8298.71	25260.4	0.350275	0.455591	28676.4	42936.9	0.582353	0.436475	0.36004	28676.4	39616.2	0.466224	0.411755	0.385362	28676.4	16780.5	-0.773078
1024	733.55	53.7135	192221	105400	135420	131713	144569	170343	112745	150130	0.759221	0.119632	148811	133567	-0.155916	0.866212	0.0623758	148811	157457	0.0814723	0.748448	0.125838	148811	131439	-0.179097
1025	431.181	37.2807	1191.52	1080.5	41244.1	43067.2	39708.2	29846.6	71274.3	70205.2	0.00049531	3.30512	1137.01	42156.6	5.21244	0.0208168	1.68159	1137.01	34778.4	4.93487	5.96188e-05	4.22462	1137.01	70740.7	5.95922
1026	524.306	34.1785	1.26099e+06	1.03994e+06	805116	412614	937729	218557	1.05535e+06	776854	0.138024	0.860046	1.15047e+06	608866	-0.918024	0.267568	0.572565	1.15047e+06	578144	-0.992721	0.318134	0.497389	1.15047e+06	916102	-0.328641
1027	314.945	64.0769	21052.1	22178.6	22608.9	29227.8	26223.1	27547.2	22655.4	26680.9	0.328439	0.483545	21616.4	25919.3	0.261906	0.0261449	1.58261	21616.4	26886.1	0.314739	0.281567	0.550418	21616.4	24669.2	0.190586
1028	616.351	50.3614	142237	113007	158501	138525	143163	158170	223157	226638	0.359295	0.444549	127623	148514	0.218706	0.295792	0.529014	127623	150668	0.239478	0.0221365	1.65489	127623	224898	0.817381
1029	325.117	6.69956	6099.68	6389.9	57891.6	90756.3	8505.08	33310.1	122520	143581	0.0536213	1.27066	6245.79	74324.9	3.57289	0.358647	0.445333	6245.79	20908.6	1.74314	0.00682667	2.16579	6245.79	133052	4.41296
1030	1054.3	63.0039	67496.3	67715.6	35796.4	34849	53749.5	13251.6	37591.2	18116.6	0.00022673	3.64449	67606.9	35323.7	-0.936535	0.234164	0.630479	67606.9	33501.5	-1.01295	0.0550961	1.25888	67606.9	27854.9	-1.27924
1031	689.198	57.337	99993.4	44145.2	22842.1	38733.9	0	0	45064.5	50662	0.290981	0.536135	72070.3	30789	-1.22699	0.123027	0.909998	72070.3	1	-16.1371	0.479302	0.31939	72070.3	47864.2	-0.590456
1032	616.35	47.8063	406008	287014	549333	473853	391077	505704	440235	541177	0.143863	0.84205	346512	511594	0.562095	0.342763	0.465006	346512	448392	0.371854	0.205831	0.68649	346512	490707	0.501957
1033	1040.53	42.3781	39983	38478.1	49075	87313.2	69725.4	130170	135704	105226	0.269283	0.569792	39231.6	68195.1	0.797652	0.182366	0.739055	39231.6	99948.7	1.34917	0.0335131	1.47479	39231.6	120466	1.61854
1034	548.195	32.023	2629.43	2923.88	14367.7	5336.74	27080.6	7130.92	5250.22	24575.9	0.257815	0.588692	2777.66	9853.23	1.82673	0.28742	0.541484	2777.66	17106.8	2.62263	0.336002	0.473659	2777.66	14914.1	2.42473
1035	477.269	48.0893	1.81768e+06	862936	852804	482404	1.12968e+06	433057	768779	780886	0.319388	0.495682	1.34031e+06	667605	-1.0055	0.44406	0.352559	1.34031e+06	781369	-0.778492	0.357913	0.446222	1.34031e+06	774834	-0.790609
1036	536.203	19.9489	1190.77	160152	0	0	3533.64	1364.04	5817.57	25107.8	0.416926	0.379941	80672.4	1	-16.2998	0.428826	0.367718	80672.4	2449.84	-5.04131	0.500936	0.300218	80672.4	15463.7	-2.38319
1037	125.035	63.3909	97191.4	62278.4	64260.8	59270.5	52602.1	54157.7	56803	60767.6	0.415399	0.381534	79735.9	61766.6	-0.368402	0.270517	0.567806	79735.9	53380.9	-0.578906	0.355383	0.449303	79735.9	58786.3	-0.439749
1038	773.359	28.5406	10957.7	22239.2	349.613	200.533	1915.92	7508.16	15981.5	7154.11	0.101564	0.993261	16599.5	276.073	-5.90994	0.199635	0.699763	16599.5	4713.04	-1.81641	0.555182	0.255565	16599.5	11568.8	-0.520899
1039	689.525	53.7118	262401	160962	202238	198787	222870	253826	191933	222123	0.846229	0.0725119	211682	200513	-0.0782026	0.664971	0.177197	211682	238349	0.171173	0.937941	0.0278245	211682	207029	-0.0320681
1040	746.564	54.0257	782618	447910	559349	523412	456480	504341	361017	432482	0.703562	0.152697	615265	541382	-0.184562	0.508716	0.293525	615265	480412	-0.356937	0.32984	0.481697	615265	396751	-0.632976
1041	1165.63	49.004	258.333	467.029	2402.54	1902.93	3908.41	5162.75	32993.8	38390.7	0.0221169	1.65528	363.681	2153.74	2.5661	0.0224361	1.64905	363.681	4536.58	3.64086	0.00579179	2.23719	363.681	35693.2	6.61683
1042	702.37	36.2238	14797.2	656.035	2647.79	0	30685.3	42452.6	84609.8	78165.8	0.467339	0.330368	7727.64	1324.89	-2.54415	0.088427	1.05341	7727.64	36570	2.24256	0.0109447	1.9608	7727.64	81388.8	3.39673
1043	1056.3	62.9953	68040.9	67004.1	40402.1	34295.2	56559.8	14783.5	42715.4	23648.6	0.0103719	1.98414	67523.5	37349.6	-0.854296	0.266904	0.573645	67523.5	35672.7	-0.920571	0.0693527	1.15894	67523.5	33183	-1.02494
1044	490.145	33.4182	4148.99	4767.89	3175.11	736.053	8747.58	4153.2	3223.97	4869.08	0.184971	0.732896	4459.44	1956.58	-1.18853	0.480699	0.318127	4459.44	6451.39	0.532746	0.685403	0.164054	4459.44	4047.53	-0.139823
1045	904.483	50.0914	17768.2	22527	40733.9	21333.9	9008.56	10763.6	68525	52843	0.389541	0.409447	20148.6	31034.9	0.623213	0.0559972	1.25183	20148.6	9887.08	-1.02706	0.0385155	1.41436	20148.6	60685	1.59066
1046	501.232	32.0184	9204.58	8282.99	210520	121629	196657	89974.6	377074	301350	0.0713747	1.14646	8744.79	166075	4.24727	0.127711	0.893772	8744.79	143317	4.03464	0.0128754	1.89024	8744.79	339213	5.27762
1047	95.0857	28.854	164924	90789	44423.6	26575.6	96591.3	30750.2	58170.7	49494.4	0.136402	0.865179	127858	35500.6	-1.84862	0.324747	0.488455	127858	63671.8	-1.00581	0.185773	0.731018	127858	53833.6	-1.24796
1048	614.182	56.7351	310002	185489	115761	148139	5443.06	33905.7	144801	121682	0.213649	0.670299	247746	131951	-0.908863	0.0702455	1.15338	247746	19675.4	-3.6544	0.212286	0.673078	247746	133243	-0.894809
1049	912.399	39.246	148351	120698	34172.7	210.573	208735	81821.2	2090.48	658.46	0.033111	1.48003	134525	17192.6	-2.96802	0.883712	0.0536894	134525	145279	0.110948	0.0106393	1.97309	134525	1375.47	-6.61181
1050	950.336	36.6618	50264.4	39939.2	0	0	14967.4	5935.73	215.638	211.115	0.0128505	1.89108	45102.8	1	-15.4609	0.0370216	1.43154	45102.8	10452.6	-2.10936	0.0129706	1.88704	45102.8	214.377	-7.71692
1051	564.202	48.9478	58376.2	51228.1	11841.9	7167.85	85798.3	94130.7	20413.6	8206.74	0.00877073	2.05696	54803.2	9505.89	-2.52737	0.0235143	1.62867	54803.2	89965.5	0.715112	0.029182	1.53488	54803.2	14311.2	-1.93712
1052	368.216	45.2502	1.60405e+06	875013	269091	181446	305057	104227	219235	69171.9	0.109856	0.959176	1.23953e+06	225269	-2.46007	0.11158	0.952415	1.23953e+06	204643	-2.59862	0.0986557	1.00588	1.23953e+06	144204	-3.10361
1053	500.229	32.0183	26557.9	21660.3	690674	380014	641121	279579	1.21372e+06	947867	0.0812433	1.09021	24110.1	535345	4.47276	0.137255	0.862473	24110.1	460351	4.25502	0.0154642	1.81067	24110.1	1.0808e+06	5.48631
1054	915.343	33.4026	64880.1	51713.6	4337	840.334	36110	12484.2	9140.62	11888.3	0.0146229	1.83497	58297.8	2589.67	-4.4926	0.128426	0.891345	58297.8	24298.1	-1.2626	0.019239	1.71582	58297.8	10515.5	-2.47093
1055	898.385	36.265	0	0	57121.9	34338.5	137763	49640.3	40718.8	48611.5	0.0568172	1.24552	1	45731.2	15.4809	0.167312	0.776474	1	93702.5	16.5158	0.00771618	2.1126	1	44666.2	15.4469
1056	556.117	42.0019	35433.4	41540.7	54621.4	43991.8	75981.8	125986	101417	106725	0.219585	0.658398	38488	49307.6	0.3574	0.13121	0.882034	38488	100985	1.39166	0.0037837	2.42208	38488	104072	1.4351
1057	1038.55	48.5487	3340.08	7411.42	8469.26	7416.32	14607.1	11032.9	26227.2	21529.5	0.346534	0.460254	5376.75	7943.79	0.563093	0.110827	0.955353	5376.75	12821	1.2537	0.0270796	1.56736	5376.75	23879.3	2.15096
1058	1219.49	33.0424	69435.8	49312.3	234.672	0	25986.9	5008.87	0	0	0.0276456	1.55837	59375	118.336	-8.97083	0.0944481	1.02481	59375	15498.9	-1.93769	0.0275373	1.56008	59375	1	-15.8576
1059	790.59	54.0097	449338	227327	286114	257538	231626	252373	181480	204837	0.612624	0.212806	338333	271827	-0.315758	0.478631	0.319999	338333	242001	-0.483434	0.323068	0.490706	338333	193160	-0.808653
1060	314.151	35.537	2.2065e+06	1.51011e+06	842225	450312	1.21165e+06	906282	1.88812e+06	1.22661e+06	0.0936531	1.02848	1.85831e+06	646269	-1.52378	0.170252	0.768907	1.85831e+06	1.05897e+06	-0.811331	0.594887	0.225565	1.85831e+06	1.55737e+06	-0.254882
1061	812.291	36.4918	574.608	600.73	394.736	1447.15	99522.3	26144.6	50854.1	53367.2	0.591375	0.228137	588.669	921.943	0.64722	0.231866	0.634762	588.669	62834.4	6.73795	0.000594277	3.22601	588.669	52111.7	6.468
1062	1025.51	47.9789	9740.81	11551.1	0	503.07	7855.92	16711.3	1565.71	1358.86	0.00807004	2.09312	10647	252.535	-5.39782	0.751786	0.123906	10647	12284.6	0.206408	0.00969838	2.0133	10647	1463.28	-2.86316
1063	1199.38	34.5025	0	0	21236.9	21629.5	31504.7	44193.3	70015	72246.6	8.38765e-05	4.07636	1	21434.2	14.3876	0.0269655	1.56919	1	37850	15.208	0.00024596	3.60914	1	71131.8	16.1182
1064	835.619	54.0074	132393	54917.2	68612.8	57011.7	52928.1	61679.3	33660.7	33014.4	0.513537	0.289429	93655.9	62813.3	-0.5763	0.449536	0.347236	93655.9	57304.7	-0.708715	0.259763	0.585423	93655.9	33338.6	-1.49018
1065	766.417	37.8772	41823	0	40909.2	23425.7	14434.9	17367	24281.7	27754.3	0.668672	0.174787	20912.5	32168.5	0.621282	0.833351	0.0791723	20912.5	15902	-0.395161	0.830411	0.0807069	20912.5	26019	0.315202
1066	675.707	28.2822	0	0	0	0	2719.8	0	0	0	#DIV/0!	#DIV/0!	1	1	0	0.42265	0.374019	1	1360.9	10.4103	#DIV/0!	#DIV/0!	1	1	0
1067	819.338	28.5513	42262.6	49646.2	1767.11	735.151	8840.71	8813.81	5784.23	7013.42	0.00688158	2.16231	45955.4	1252.13	-5.19777	0.00974327	2.0113	45955.4	8828.26	-2.38003	0.00883361	2.05386	45955.4	6399.82	-2.84413
1068	1024.58	51.1813	20706.1	2800.33	11072.1	12687.2	16260.1	17203	13620.7	18883.8	0.990052	0.00434197	11754.2	11880.7	0.01544	0.634512	0.19756	11754.2	16732.6	0.509483	0.67732	0.169206	11754.2	16253.2	0.46755
1069	502.235	32.0063	6623.83	4171.38	48994.6	26979.1	44520.1	20659.9	78259.8	63976.2	0.0987016	1.00568	5398.61	37987.8	2.81488	0.151516	0.819542	5398.61	32591	2.59382	0.0119399	1.923	5398.61	71119	3.71958
1070	869.372	34.3681	18739.6	20686.5	665.094	202.595	6734.09	1065.23	1341.51	1107.14	0.00268239	2.57148	19714	434.844	-5.50258	0.0340911	1.46736	19714	3900.66	-2.33743	0.00280036	2.55279	19714	1225.32	-4.00799
1071	431.319	53.8934	182469	130384	161987	144630	161814	162185	143322	129337	0.919922	0.0362491	156428	153309	-0.0290536	0.850404	0.0703748	156428	162000	0.0504986	0.533767	0.272648	156428	136331	-0.198388
1072	659.515	54.0497	744685	425801	512864	500620	430111	503935	356302	442698	0.67143	0.172999	585244	506743	-0.207783	0.545121	0.263507	585244	467024	-0.325541	0.377655	0.422905	585244	399501	-0.550837
1073	554.177	53.837	151870	37965.1	46443.6	51892.4	127553	134171	29327.1	94787.7	0.506527	0.295398	94918.7	49169	-0.948944	0.593037	0.226918	94918.7	130863	0.463295	0.666518	0.176188	94918.7	62058.4	-0.613067
1074	1081.41	29.1861	118850	100278	127466	75092.7	77581.7	119474	105063	108307	0.793687	0.100351	109565	101280	-0.113436	0.677591	0.169032	109565	98528.9	-0.153171	0.788889	0.102984	109565	106686	-0.03842
1075	564.264	28.2988	145632	115831	82746	58910.4	96642.5	73143.8	79095.2	86710	0.0882344	1.05436	130733	70829.2	-0.884203	0.137014	0.863235	130733	84894.1	-0.622883	0.0897008	1.0472	130733	82903.6	-0.657113
1076	913.338	33.3992	357351	278315	22786.1	11288.9	327850	82918.9	37593.7	60247.7	0.0171731	1.76515	317834	17038.5	-4.2214	0.474355	0.323897	317834	205385	-0.629939	0.0225818	1.64624	317834	48921.7	-2.69973
1077	754.404	44.4606	36380	46003	779.918	438.485	14470.6	11323.8	1957.74	2128.7	0.013784	1.86062	41192.5	610.201	-6.07695	0.0305503	1.51498	41192.5	12898.2	-1.67521	0.014776	1.83044	41192.5	2044.22	-4.33276
1078	617.467	51.948	448355	138400	170504	171781	166357	198924	141457	126429	0.51292	0.289951	293378	171143	-0.777557	0.551009	0.258842	293378	182641	-0.683749	0.41219	0.384903	293378	133944	-1.13113
1079	613.184	56.7341	716810	437428	267887	357176	38760.9	81617.8	346264	289284	0.212969	0.671683	577120	312533	-0.884866	0.0672873	1.17207	577120	60190.4	-3.26127	0.21051	0.676726	577120	317775	-0.860866
1080	320.171	45.7089	27159.8	24147.3	13477.5	13643.1	33022.5	13983.5	12128.9	13262.6	0.0152056	1.818	25654.6	13561.3	-0.919722	0.844147	0.0735819	25654.6	23504	-0.126309	0.0150775	1.82167	25654.6	12696.8	-1.01476
1081	749.546	52.0093	270296	73615.3	87098.6	89780.9	105789	123040	71298.3	71641.3	0.485216	0.314065	171956	88440.7	-0.95926	0.618938	0.208353	171956	114416	-0.587757	0.414344	0.382639	171956	71470.8	-1.26662
1082	832.455	29.1854	411188	279727	253455	311.894	2047.09	206455	196979	193562	0.26509	0.576607	345459	126884	-1.445	0.185563	0.731508	345459	104252	-1.72844	0.149774	0.824563	345459	195272	-0.823031
1083	747.567	54.0251	356689	194718	242042	223736	188638	210867	158088	177896	0.651785	0.185896	275705	232890	-0.243476	0.450909	0.345911	275705	199754	-0.464904	0.317613	0.498102	275705	167993	-0.714725
1084	703.541	54.04	555959	311062	381260	371181	323513	362541	248976	319837	0.686146	0.163583	433512	376221	-0.204489	0.541441	0.266448	433512	343028	-0.337745	0.36265	0.440512	433512	284407	-0.608112
1085	973.298	37.2752	0	238.79	34237.6	42571.2	47183	30780.8	82330.8	84401	0.0116484	1.93373	120.395	38405.4	8.31739	0.0417716	1.37912	120.395	38982.9	8.33892	0.000156627	3.80513	120.395	83366.9	9.43556
1086	584.475	54.3875	1.14131e+06	677768	749055	797028	670731	733335	629466	640023	0.617308	0.209498	909539	773042	-0.234588	0.468552	0.329242	909539	702034	-0.373594	0.35764	0.446554	909539	634746	-0.518957
1087	90.9766	62.5099	561276	434511	465012	432219	402153	391148	377211	404153	0.530169	0.275586	497894	448616	-0.150357	0.252517	0.597709	497894	396652	-0.327967	0.239843	0.620072	497894	390683	-0.349842
1088	712.496	53.9561	83331.6	46777.5	55191	54258.1	45614.7	54086.3	23644.6	40373.5	0.628995	0.201353	65055.5	54725.5	-0.249457	0.502814	0.298593	65055.5	49851.5	-0.384036	0.241891	0.61638	65055.5	32010	-1.02315
1089	266.948	63.4645	35135.1	28197.3	29982.1	28199.3	27220.1	29629.8	28803.6	30874.2	0.546747	0.262213	31667.2	29091.7	-0.122382	0.470531	0.327412	31667.2	28426	-0.155781	0.66385	0.17793	31667.2	29839.9	-0.0857451
1090	1058.52	48.5589	4309.28	10751.8	24227	17402.7	29813.5	28724.7	64416.8	61056.9	0.105413	0.977107	7531.55	20815.9	1.46666	0.0218478	1.66059	7531.55	29270.1	1.95841	0.00430276	2.36625	7531.55	62737.9	3.05832
1091	615.181	56.7351	95940	58240.7	29933.8	46259.8	0	0	44581.2	39648.3	0.198075	0.703169	77091.3	38097.8	-1.01686	0.054909	1.26036	77091.3	1	-16.2343	0.207161	0.683692	77091.3	42115.8	-0.872209
1092	304.3	43.7856	7034.4	50749.2	46117.6	45594.3	25501	75663	27328.1	45611.9	0.518913	0.284905	28892.8	45856.9	0.666429	0.581335	0.235573	28892.8	50583	0.807942	0.779397	0.108242	28892.8	36471	0.33604
1093	357.11	22.9339	442644	329490	133578	88551.2	264222	117259	83369.6	95576.2	0.0456935	1.34015	386068	111066	-1.79744	0.169787	0.770095	386068	190741	-1.01724	0.0348954	1.45723	386068	89473.9	-2.10932
1094	1009.39	34.2935	0	0	19791	9216.93	23868.6	11435.7	91421.4	84693.5	0.111156	0.954066	1	14504.9	13.8243	0.10487	0.979347	1	17653.2	14.1076	0.00145619	2.83678	1	88058.4	16.4262
1095	1241.43	34.1635	20668.1	0	36771.3	20603.6	8932.45	8131.04	86307	70580.9	0.296763	0.52759	10335	28688.5	1.47293	0.877696	0.0566558	10335	8532.75	-0.276461	0.0344798	1.46244	10335	78445	2.92414
1096	832.403	35.5486	0	0	0	0	0	13975.9	71717.3	37083.9	#DIV/0!	#DIV/0!	1	1	0	0.42265	0.374019	1	6988.95	12.7709	0.0881367	1.05484	1	54401.6	15.7314
1097	448.307	51.3029	185917	115111	149475	116636	148818	117327	95933.8	103346	0.698389	0.155902	150515	133056	-0.177873	0.696695	0.156958	150515	133074	-0.177683	0.289178	0.538834	150515	99641.1	-0.595095
1098	616.464	51.9491	1.30643e+06	392719	483716	494523	480710	568237	408081	348153	0.512818	0.290036	849576	489120	-0.796553	0.552151	0.257942	849576	524474	-0.695871	0.411369	0.385769	849576	378118	-1.16791
1099	735.215	57.3404	819998	411759	204618	283811	65409.7	58143.8	266103	310926	0.215765	0.666018	615879	244215	-1.33449	0.113165	0.94629	615879	61777.8	-3.31749	0.251926	0.598728	615879	288516	-1.094
1100	485.142	37.2641	581.204	3264.94	38338.4	51724	48270.6	47665.8	73042.9	83203.3	0.0241682	1.61676	1924.07	45032.2	4.54872	0.000891213	3.05002	1924.07	47969.2	4.63987	0.00472127	2.32594	1924.07	78124.1	5.34353
1101	1048.43	37.7085	160478	85858.1	2111	469.603	56345.9	15544	48827.5	47061.8	0.0823441	1.08437	123169	1291.3	-6.57567	0.176713	0.752731	123169	35945.9	-1.77674	0.181396	0.741372	123169	47945.7	-1.36117
1102	540.535	53.5432	488778	293905	365134	159147	589097	715709	281193	747016	0.458341	0.338811	391342	262141	-0.578086	0.1537	0.813326	391342	652404	0.737333	0.674855	0.17079	391342	514105	0.393632
1103	548.231	47.5996	1885.52	0	148603	96761	180031	406324	85164.3	93641.5	0.0425218	1.37139	943.759	122683	7.0223	0.122885	0.910501	943.759	293179	8.27914	0.00240078	2.61965	943.759	89403.9	6.56578
1104	179.07	19.178	40767.5	31570.1	82725.4	96310.9	113608	58453.2	491999	447677	0.0228354	1.64139	36169.8	89519.2	1.30741	0.216451	0.66464	36169.8	86031.6	1.25008	0.00271269	2.5666	36169.8	469839	3.69931
1105	539.35	53.5675	270623	179609	225610	233976	252162	288768	100395	214646	0.927826	0.0325333	225117	229794	0.0296639	0.452806	0.344088	225117	270466	0.264772	0.452404	0.344473	225117	157521	-0.515127
1106	874.809	28.3	0	0	0	0	11389	0	0	2472.75	#DIV/0!	#DIV/0!	1	1	0	0.42265	0.374019	1	5695.5	12.4756	0.42265	0.374019	1	1237.38	10.2731
1107	539.165	56.076	121808	141237	95234.1	103190	0	16833.8	114706	74661.1	0.0913202	1.03943	131524	99213.1	-0.406719	0.0107261	1.96956	131524	8417.91	-3.96572	0.239682	0.620365	131524	94684.3	-0.474124
1108	1091.39	48.1004	27495.8	17495.1	34711.2	24337.4	25527.5	18044.1	27825	31126.7	0.432156	0.364359	22496.4	29525.3	0.392254	0.919906	0.0362567	22496.4	21786.8	-0.0462453	0.316116	0.500153	22496.4	29476.8	0.389884
1109	281.122	23.8427	90519.9	89989.9	24405.1	15432.7	12791.1	6029.73	69569.6	58802.8	0.00405758	2.39173	90255.9	19919.9	-2.17981	0.00175478	2.75578	90255.9	9411.41	-3.26154	0.04019	1.39588	90255.9	64187.2	-0.491736
1110	979.478	48.9603	89061.9	62377.1	3956.5	3183.16	48410.9	23902.9	9779.49	7704.06	0.0325642	1.48726	75720.5	3570.83	-4.40635	0.160626	0.794185	75720.5	36157.9	-1.06637	0.0376814	1.42387	75720.5	8742.77	-3.11452
1111	511.012	48.5573	8539.88	10233.4	15713.6	13131.5	36530.8	24315.1	29729.1	30372.6	0.0825281	1.0834	9387.65	14423.6	0.619591	0.0762272	1.11789	9387.65	30424	1.69637	0.00191607	2.71759	9387.65	30051.9	1.67862
1112	1036.29	61.4532	120948	124122	82052.5	75170	100361	33880.9	64095.3	45300.9	0.00736139	2.13304	122536	78612.2	-0.640377	0.237792	0.623803	122536	67122	-0.868345	0.0191711	1.71735	122536	54699.1	-1.16361
1113	475.236	45.6377	300360	163941	43673.6	92278.3	140329	77233.1	127309	165788	0.151521	0.819527	232151	67977	-1.77195	0.24237	0.615521	232151	108782	-1.09362	0.350547	0.455254	232151	146549	-0.663682
1114	914.341	33.3992	201962	149633	6396.67	4627.71	160296	38885.8	20450.5	30252.6	0.0228296	1.6415	175799	5513.19	-4.99489	0.368155	0.43397	175799	99591.7	-0.819828	0.0299099	1.52419	175799	25352.5	-2.79372
1115	334.22	44.8896	192273	137791	40477.8	44132.8	102319	14392.1	68100.6	79393.2	0.0460955	1.33634	165033	42306.3	-1.96381	0.175244	0.756358	165033	58356.7	-1.49979	0.0816633	1.08797	165033	73747.9	-1.16208
1116	722.352	38.8699	1.3466e+06	1.04026e+06	36836.5	13842.6	316969	365633	111802	38419.2	0.0168564	1.77324	1.19343e+06	25340.6	-5.55752	0.0315667	1.50077	1.19343e+06	341302	-1.80599	0.0192652	1.71523	1.19343e+06	75111.5	-3.98994
1117	242.985	64.0261	81941.5	65002.8	63008.3	53627.3	43415.5	45958	38343.4	42179.9	0.257993	0.588392	73473.1	58318.8	-0.333255	0.0782677	1.10642	73473.1	44687.8	-0.717337	0.0620737	1.20709	73473.1	40262.6	-0.867775
1118	721.348	38.8699	2.84694e+06	2.12099e+06	74965.5	25393	630224	767784	221642	71461	0.0216238	1.66507	2.48397e+06	50180.2	-5.62938	0.0402663	1.39506	2.48397e+06	699005	-1.82927	0.0242358	1.61554	2.48397e+06	146552	-4.08316
1119	257.165	22.7355	306367	392689	1.12125e+06	817970	4.35742e+06	2.41057e+06	878953	1.22591e+06	0.0589879	1.22924	349529	969613	1.472	0.089485	1.04825	349529	3.384e+06	3.27524	0.0590141	1.22904	349529	1.05243e+06	1.59024
1120	967.484	48.7117	31194.1	41728.1	851.36	2000.24	25456.3	15185.3	10891.2	3971.26	0.0221135	1.65534	36462.1	1426.8	-4.67554	0.159473	0.797312	36462.1	20321.8	-0.843368	0.0440346	1.35621	36462.1	7432.23	-2.29453
1121	231.17	9.54727	22602.1	20859.9	13257.4	13319.4	27379.2	72239.9	19457.5	22318.4	0.0104925	1.97912	21732	13289.4	-0.709545	0.337477	0.471756	21732	49810.5	1.19663	0.664681	0.177387	21732	20889	-0.0570792
1122	585.478	54.3885	395587	227079	260001	283482	235320	252346	215693	221221	0.687394	0.162794	311334	271742	-0.196226	0.508992	0.293289	311334	243834	-0.352563	0.385433	0.414051	311334	218458	-0.511109
1123	423.259	53.8449	36024.4	43228.1	61491.6	43584.3	201460	265800	34453.8	133075	0.312773	0.50477	39627.3	52539	0.406895	0.0267303	1.573	39627.3	233631	2.55967	0.466204	0.331424	39627.3	83765.6	1.07986
1124	302.934	63.2535	50822.8	38879.3	43680.3	47793.3	72144.5	67532.1	71328.2	72346.2	0.90132	0.0451212	44852.1	45737.8	0.0282129	0.0598085	1.22324	44852.1	69839.3	0.638864	0.0459519	1.3377	44852.1	71838.2	0.679578
1125	935.5	48.0815	2.96462e+06	682633	654812	273921	1.93285e+06	232366	820019	858590	0.36093	0.442577	1.82363e+06	464367	-1.97347	0.654448	0.184125	1.82363e+06	1.08261e+06	-0.752299	0.479287	0.319404	1.82363e+06	839306	-1.11954
1126	658.512	54.0475	1.97266e+06	1.12955e+06	1.37893e+06	1.34488e+06	1.15418e+06	1.3473e+06	917820	1.17886e+06	0.697735	0.15631	1.55111e+06	1.36191e+06	-0.187669	0.559183	0.252446	1.55111e+06	1.25074e+06	-0.310517	0.372655	0.428693	1.55111e+06	1.04834e+06	-0.565187
1127	372.145	28.3315	208220	134903	40304.6	12060.8	65816.7	24426.7	58543.5	48271	0.0658862	1.18121	171563	26183.7	-2.71199	0.0952721	1.02103	171563	45122.7	-1.92681	0.0857202	1.06692	171563	53408.3	-1.6836
1128	925.463	50.0937	24443.2	22089.4	96455.6	54726	15040	26665.9	209177	165444	0.129291	0.888433	23267.3	75591.8	1.69993	0.723489	0.140568	23267.3	20854	-0.157982	0.0173566	1.76053	23267.3	187311	3.00906
1129	1066.51	46.5268	50174.7	63849.1	4874.98	1531.52	67565	73893.3	13945.3	1778.72	0.0166838	1.77771	57012.9	3204.25	-4.15323	0.210244	0.677277	57012.9	70730.2	0.311038	0.0329657	1.48194	57012.9	7863.02	-2.85813
1130	342.171	35.6335	515751	337508	38366.5	23611.1	115907	11643	127184	111646	0.0474804	1.32349	426630	30989.8	-3.78312	0.0722965	1.14088	426630	63775.9	-2.7419	0.075338	1.12299	426630	119416	-1.83699
1131	323.1	19.7471	123859	112055	35317.3	36362.7	74988.8	67712.1	70863.4	58185.5	0.00516548	2.28689	117958	35841	-1.71859	0.0214206	1.66917	117958	71351.4	-0.725257	0.0252818	1.59719	117958	64525.5	-0.870331
1132	518.385	53.8056	163248	139037	146088	153826	149310	173839	186962	147298	0.934173	0.0295727	151144	149958	-0.0113624	0.606495	0.217173	151144	161575	0.0962873	0.562497	0.24988	151144	167131	0.145058
1133	357.109	28.2992	7.70382e+06	4.81559e+06	1.73095e+06	989238	3.20578e+06	1.31657e+06	1.5213e+06	1.57478e+06	0.0814478	1.08912	6.2597e+06	1.36009e+06	-2.20239	0.146418	0.834406	6.2597e+06	2.26117e+06	-1.46902	0.0825093	1.0835	6.2597e+06	1.54804e+06	-2.01565
1134	762.558	53.2077	526943	141217	171016	168281	212906	233301	123309	153629	0.48371	0.315415	334081	169650	-0.977641	0.623572	0.205113	334081	223104	-0.58248	0.41839	0.378419	334081	138470	-1.27063
1135	926.465	50.0937	16583.3	15072.3	64387.1	37819.4	11042.5	17387.9	136161	102588	0.117678	0.929305	15828.8	51104.3	1.6909	0.669963	0.173949	15828.8	14216.2	-0.155016	0.0253371	1.59624	15828.8	119375	2.91489
1136	934.496	48.0767	5.20161e+06	1.16912e+06	1.125e+06	458866	3.32464e+06	391799	1.39025e+06	1.47665e+06	0.362168	0.44109	3.18536e+06	791933	-2.00801	0.647721	0.188612	3.18536e+06	1.85822e+06	-0.777536	0.476596	0.32185	3.18536e+06	1.43345e+06	-1.15196
1137	806.585	53.2077	351916	87758.9	111184	112298	143711	161196	80893.9	99169.8	0.499118	0.301797	219838	111742	-0.976274	0.661311	0.179594	219838	152455	-0.528063	0.430249	0.36628	219838	90032.8	-1.28792
1138	807.587	53.1876	168600	41715.9	48618.2	50451.1	69875	73934.9	36011.8	47474.9	0.473124	0.325025	105159	49535.7	-1.08603	0.652629	0.185334	105159	71905.9	-0.54839	0.42438	0.372245	105159	41744.3	-1.33292
1139	1069.44	46.304	49591.8	37232.2	265.666	0	32325	18625.4	3677.03	0	0.0197946	1.70345	43413	133.833	-8.34155	0.191303	0.718278	43413	25476.2	-0.76898	0.0232175	1.63418	43413	1839.51	-4.56073
1140	984.342	37.6653	65709.8	42547	24562.6	30144.9	63484	40641.5	41242.8	37946.7	0.153617	0.813562	54129.4	27354.8	-0.984619	0.910564	0.0406897	54129.4	52063.8	-0.0561318	0.340005	0.468515	54129.4	39595.8	-0.451066
1141	496.14	37.7085	56114.5	51722.4	45846.3	33358.7	80400.1	106759	57861.4	30049.6	0.163029	0.787735	53919.4	39603.5	-0.445177	0.0972231	1.01223	53919.4	93580.8	0.795407	0.552497	0.25767	53919.4	43956.5	-0.294727
1142	949.334	36.6702	89033.3	75331.6	0	0	28478.1	11404.8	368.199	203.039	0.00687754	2.16257	82183.5	1	-16.3266	0.0295623	1.52926	82183.5	19942.4	-2.04301	0.00692609	2.15951	82183.5	286.619	-8.16357
1143	269.194	28.8639	3.81765e+06	1.65893e+06	744458	453270	1.66923e+06	453111	961566	802133	0.188444	0.724817	2.73829e+06	598865	-2.19297	0.308499	0.510746	2.73829e+06	1.06117e+06	-1.36762	0.22843	0.641246	2.73829e+06	881850	-1.63467
1144	831.452	29.1873	921989	637493	568542	1346.24	1432.9	464559	426891	420529	0.259223	0.586327	779742	284945	-1.45231	0.181902	0.740162	779742	232997	-1.74269	0.129421	0.887996	779742	423711	-0.879918
1145	362.327	40.7433	1.0686e+06	300495	481026	226951	602051	687774	375777	625275	0.499692	0.301297	684551	353990	-0.951449	0.927662	0.0326102	684551	644914	-0.0860515	0.693288	0.159086	684551	500527	-0.451709
1146	418.175	35.5619	123687	109132	97050.1	67178.5	83121.7	123128	275966	220220	0.175044	0.756854	116411	82115.3	-0.5035	0.596266	0.22456	116411	103126	-0.174813	0.0446746	1.34994	116411	248094	1.09166
1147	612.184	56.7347	1.83356e+06	1.10289e+06	704095	905486	106618	207166	873719	739520	0.222103	0.653446	1.46823e+06	804792	-0.867389	0.0707915	1.15002	1.46823e+06	156893	-3.22622	0.216838	0.663865	1.46823e+06	806621	-0.864114
1148	731.493	58.2996	98972.5	93134.7	72963.5	80079.1	69953.5	64518.1	52658.6	26728	0.0512785	1.29006	96054.6	76522.3	-0.327975	0.0186196	1.73003	96054.6	67236.8	-0.514604	0.0513562	1.28941	96054.6	39694.3	-1.27492
1149	133.034	63.3979	13944.2	11543.4	11407.8	13861.9	21863.1	21603	20210.6	21414.9	0.955171	0.0199187	12744.8	12635.9	-0.0123842	0.0175668	1.75531	12744.8	21734.1	0.770046	0.0265993	1.57513	12744.8	20813.7	0.707625
1150	620.133	32.8294	2197.04	1188.36	9392.22	10249.1	15364.7	9902.2	50394.6	43918.7	0.00656336	2.18287	1693.7	9821.65	2.53579	0.0588162	1.2305	1693.7	12634.4	2.89911	0.00515516	2.28776	1693.7	47157.6	4.79924
1151	1109.46	34.1658	0	0	17174.2	1277.25	0	0	43129.6	29530.9	0.365582	0.437015	1	9226.74	13.1716	#DIV/0!	#DIV/0!	1	1	0	0.0332875	1.47772	1	36331.3	15.1489
1152	1376.7	50.0902	549.112	845.388	10167.9	5247.87	235.388	1824.04	47042.8	37190.2	0.104551	0.980672	698.25	7708.87	3.4647	0.720641	0.142281	698.25	1030.72	0.56183	0.0138653	1.85807	698.25	42117.5	5.91453
1153	271.21	37.7547	1.23841e+06	798653	195528	120033	542984	103429	216925	190095	0.0610863	1.21406	1.01853e+06	157782	-2.69049	0.154787	0.810266	1.01853e+06	323207	-1.65596	0.0659121	1.18103	1.01853e+06	203511	-2.32332
1154	288.218	38.6331	842543	454110	11474.5	10721.9	81254.1	10558.3	255278	59072.4	0.0816745	1.08791	648328	11099.2	-5.8682	0.0926927	1.03295	648328	45907.2	-3.81993	0.15258	0.816501	648328	157176	-2.04434
1155	445.121	53.9268	200152	66118.4	80838.7	78987.3	147299	154400	46830.4	114614	0.510398	0.292091	133136	79914	-0.736385	0.816525	0.0880307	133136	150851	0.180216	0.557454	0.253791	133136	80723.2	-0.72185
1156	1054.54	48.5984	31921.9	42747.6	2078.74	1337.18	112002	41631.8	4072.36	1986.62	0.0224146	1.64947	37335.8	1708.96	-4.44936	0.382898	0.416917	37335.8	76818.1	1.04089	0.0248611	1.60448	37335.8	3030.49	-3.62294
1157	388.163	38.3165	451748	225397	91043.3	98931.1	178544	74416.5	232671	221707	0.164423	0.784038	338573	94988.2	-1.83365	0.230771	0.636819	338573	126481	-1.42055	0.429244	0.367296	338573	227190	-0.57557
1158	1024.51	47.9789	13483.9	19901.7	1779.11	1162.88	9421.89	25420.7	6525.06	4444.61	0.0420419	1.37632	16693.8	1472	-3.50347	0.94034	0.0267152	16693.8	17422.3	0.0616231	0.0798809	1.09756	16693.8	5485.84	-1.60553
1159	1377.7	50.0902	0	645.427	9127.98	5096.22	1395.8	1482.92	45909.4	31721.7	0.079752	1.09826	323.713	7113.1	4.45769	0.075535	1.12185	323.713	1440.36	2.15364	0.0323884	1.48961	323.713	38816.6	6.90581
1160	328.9	63.4802	53625.4	42484	43834.3	48224.3	47398.8	51948.9	45167.2	56891.9	0.767366	0.114997	48055.7	46030.3	-0.0621246	0.813084	0.0898648	48055.7	49674.9	0.0478083	0.748264	0.125945	48055.7	51030.6	0.0866533
1161	1063.44	50.0864	838.609	601.954	13651.5	6806.25	2203.29	1352.64	19307.2	15391.9	0.108931	0.962849	721.282	10229.9	3.82608	0.138841	0.857483	721.282	1778.97	1.30241	0.0136261	1.86563	721.282	17350.5	4.58827
1162	303.242	54.5915	15570.3	18447.7	40123.9	37104.4	29064.7	66293.9	21138	37843.4	0.00918929	2.03672	17010	38615.1	1.18278	0.242145	0.615924	17010	47680.3	1.48701	0.278728	0.55482	17010	29491.7	0.793925
1163	903.48	50.0937	11878.5	16913.3	56502.5	32538.8	8041.08	13374.2	107312	74178.1	0.133008	0.876122	14396.9	44521.7	1.62875	0.420436	0.3763	14396.9	10708.6	-0.426984	0.0449493	1.34728	14396.9	90746.3	2.65608
1164	702.538	54.0406	1.34897e+06	772798	975154	938349	798034	896037	636145	779691	0.752841	0.123297	1.06089e+06	956753	-0.149051	0.540425	0.267265	1.06089e+06	847037	-0.324773	0.356513	0.447924	1.06089e+06	707919	-0.583613
1165	880.622	52.0765	100669	23381.9	32175.8	33695.7	42250.8	44808.3	21579.5	24815.7	0.5302	0.27556	62026.7	32936.7	-0.913191	0.679577	0.167761	62026.7	43530.6	-0.510859	0.421156	0.375557	62026.7	23198.6	-1.41885
1166	973.496	35.5284	0	0	0	0	0	0	62544.5	12067.1	#DIV/0!	#DIV/0!	1	1	0	#DIV/0!	#DIV/0!	1	1	0	0.277447	0.556821	1	37306.8	15.1872
1167	962.438	47.678	436073	290414	352134	312378	231347	341097	315638	342574	0.721265	0.141905	363244	332257	-0.128639	0.487241	0.312256	363244	286223	-0.343802	0.690125	0.161072	363244	329107	-0.142384
1168	622.339	53.0997	89166.5	78744.2	80838.7	62842.3	94357	116004	79004.9	141037	0.364148	0.438722	83956.4	71841.5	-0.224822	0.21928	0.659001	83956.4	105181	0.325169	0.494394	0.305927	83956.4	110022	0.390079
1169	202.069	28.2978	276048	167993	50105.1	23829.1	93439.7	31595.4	34214.1	45024.4	0.0796424	1.09886	222022	36968.1	-2.58635	0.124501	0.904827	222022	62518.6	-1.82834	0.0783413	1.10601	222022	39620.3	-2.48639
1170	610.185	56.7381	4.409e+06	2.56088e+06	1.60461e+06	2.11306e+06	240727	489695	2.01306e+06	1.72529e+06	0.231845	0.634802	3.48494e+06	1.85883e+06	-0.906735	0.0788992	1.10293	3.48494e+06	365212	-3.25433	0.226179	0.645548	3.48494e+06	1.86918e+06	-0.898729
1171	286.2	37.1019	172211	12753.1	5730.3	51998.1	77413.4	51954.2	107581	95074.3	0.523579	0.281018	92483.1	28865.2	-1.67986	0.763453	0.117218	92483.1	64684.8	-0.515762	0.92203	0.035255	92483.1	101328	0.131778
1172	615.488	54.0576	884608	488251	575202	570179	501725	559054	388177	500299	0.623988	0.204824	686430	572691	-0.261355	0.517396	0.286177	686430	530391	-0.372057	0.360641	0.442925	686430	444239	-0.627777
1173	604.316	39.4887	17939.7	16077.8	4000.94	2023.46	7886.09	14503.5	5916.87	4548.46	0.00928291	2.03232	17009.8	3013.2	-2.49699	0.232815	0.632989	17009.8	11195.8	-0.603403	0.00948795	2.02283	17009.8	5233.66	-1.70047
1174	497.215	49.5901	876664	955861	46182.1	35852	63369.4	50089.1	379346	47848.5	0.00207523	2.68293	916263	41018	-4.48143	0.00217497	2.66255	916263	56730.2	-4.01357	0.05409	1.26688	916263	213598	-2.10086
1175	163.133	22.4751	674329	486241	647042	505407	531781	634714	874244	562957	0.975618	0.0107204	580286	576225	-0.010131	0.980461	0.0085697	580286	583249	0.00734762	0.526332	0.27874	580286	718601	0.308428
1176	759.374	28.5415	87141	85789.7	2851.79	986.196	7370.85	22311.5	15720.9	4541.47	0.000185534	3.73158	86466.3	1919.99	-5.49297	0.01079	1.96698	86466.3	14842.2	-2.54244	0.00539649	2.26789	86466.3	10132.2	-3.0932
1177	527.436	54.0691	912971	497551	614549	596406	533710	616629	385491	621883	0.678631	0.168366	705262	605478	-0.220085	0.601643	0.220661	705262	575170	-0.29417	0.487769	0.311785	705262	503688	-0.485629
1178	437.231	51.6272	1.18161e+06	969127	588011	386677	673577	394219	605609	483529	0.0567304	1.24618	1.07537e+06	487345	-1.14181	0.0909408	1.04124	1.07537e+06	533899	-1.01019	0.0493718	1.30652	1.07537e+06	544570	-0.981641
1179	304.167	42.4968	166524	133231	12775.8	9153.26	20479.2	11027	43437.7	40159.1	0.0142207	1.84708	149879	10965.5	-3.77275	0.0162408	1.78939	149879	15754.1	-3.25	0.0231245	1.63593	149879	41799.4	-1.84224
1180	541.452	54.3875	401947	243596	266248	294972	240945	260601	232608	227669	0.652584	0.185363	322773	280611	-0.201945	0.462075	0.335287	322773	250774	-0.364129	0.362749	0.440394	322773	230140	-0.488008
1181	165.127	47.3837	29253.2	22952.2	11216.2	10318.9	105817	80697.3	10665.8	10356.3	0.0404665	1.3929	26103.7	10768.5	-1.27743	0.0352271	1.45312	26103.7	93257.9	1.83697	0.0385749	1.41369	26103.7	10512.1	-1.31221
1182	442.152	40.2126	22897	14576.6	63853.9	74597.9	105199	86660.2	375051	396959	0.0176327	1.75368	18737.8	69226.9	1.88538	0.016887	1.77245	18737.8	95930.8	2.35604	0.00101635	2.99296	18737.8	386006	4.3646
1183	873.38	40.5797	5259.85	4992.73	197.985	225.634	37106.2	2900.46	420.501	0	0.00074567	3.12745	5127.29	212.809	-4.59056	0.476102	0.3223	5127.29	20004.3	1.96404	0.00255741	2.5922	5127.29	211.251	-4.60117
1184	270.206	28.6897	1.19039e+06	819377	363034	219187	792241	271285	429816	385025	0.0696759	1.15692	1.00488e+06	291112	-1.78738	0.277123	0.557327	1.00488e+06	531764	-0.91817	0.0854574	1.06825	1.00488e+06	407421	-1.30243
1185	1036.54	48.5613	5138.72	11843.8	27854.6	19076.6	30049.3	23145.5	70301.2	65308.5	0.113366	0.945518	8492.28	23466.6	1.46639	0.0639329	1.19428	8492.28	26598.4	1.64712	0.0049295	2.3072	8492.28	67805.8	2.99719
1186	329.114	28.2992	664895	401812	141624	84467.5	264070	113988	131232	131616	0.0890777	1.05023	533355	113047	-2.23818	0.150859	0.82143	533355	189030	-1.49648	0.0924895	1.03391	533355	131425	-2.02086
1187	275.259	53.8737	98332.5	74018.7	97682	102242	140595	167167	130588	126438	0.380995	0.41908	86176.6	99963.2	0.2141	0.0640268	1.19364	86176.6	153882	0.836455	0.0753835	1.12272	86176.6	128514	0.576558
1188	758.372	28.5402	319801	313514	15796.3	6719.34	30831.6	80091	60306.8	24853.8	0.000326612	3.48597	316658	11258.8	-4.8138	0.00891585	2.04984	316658	55462.3	-2.51335	0.00428692	2.36785	316658	42581.3	-2.89463
1189	292.285	53.8761	71682	54279.9	73646.4	79757.3	111367	127388	104038	87081.3	0.275183	0.560378	62982	76702.8	0.284341	0.0412737	1.38433	62982	119379	0.922533	0.115464	0.937552	62982	95560.7	0.601478
1190	611.186	56.7381	2.503e+06	1.48053e+06	937451	1.24227e+06	138086	274821	1.18047e+06	1.00414e+06	0.232973	0.632694	1.99177e+06	1.08986e+06	-0.869902	0.0742851	1.1291	1.99177e+06	206454	-3.27015	0.225092	0.647639	1.99177e+06	1.09231e+06	-0.866666
1191	1075.56	49.0107	2509.68	2002.76	1481.62	984.836	32770.7	20335.4	15197	4929.91	0.102223	0.99045	2257.22	1234.23	-0.870937	0.059775	1.22348	2257.22	26554.1	3.55631	0.268104	0.571697	2257.22	10064.4	2.15665
1192	563.261	28.3039	435718	346809	237817	177707	289708	222985	236218	262978	0.0759061	1.11972	391264	207763	-0.913205	0.135947	0.86663	391264	256348	-0.610043	0.0927007	1.03292	391264	249599	-0.648531
1193	1065.51	46.5268	77814	92933.8	4791.58	1645.28	103745	109423	19653.9	3426.08	0.0087188	2.05954	85374.9	3219.43	-4.72894	0.11952	0.92256	85374.9	106585	0.320122	0.0218247	1.66105	85374.9	11541	-2.88704
1194	217.99	22.1953	0	4284.53	3459.81	3915.24	15648.4	6738.79	7297.36	7959.54	0.547663	0.261487	2143.27	3688.52	0.783232	0.208565	0.680759	2143.27	11194.6	2.38492	0.127042	0.896054	2143.27	7629.45	1.83177
1195	593.309	49.0084	122041	109915	283599	295255	435534	590442	1.21149e+06	1.35864e+06	0.00234273	2.63028	115979	289428	1.31934	0.0362266	1.44097	115979	512989	2.14507	0.00396399	2.40187	115979	1.28507e+06	3.46991
1196	260.129	35.8342	33570.6	27779.5	35099.5	11205.4	12528.9	12511.3	88800.3	54183.9	0.602872	0.219775	30676.1	23153.5	-0.405887	0.0245065	1.61072	30676.1	12521.1	-1.29275	0.145546	0.837	30676.1	71493.1	1.22069
1197	1062.44	50.0937	3647.51	3795.5	36122.9	17454.3	5686.04	5847.86	49275.1	35958.4	0.13208	0.879164	3722.5	26789.6	2.84733	0.00286106	2.54347	3722.5	5767.95	0.631786	0.0280799	1.5516	3722.5	42617.7	3.51711
1198	1648.69	34.1635	0	0	14269	0	0	0	49174.8	34509.7	0.42265	0.374019	1	7135.49	12.8008	#DIV/0!	#DIV/0!	1	1	0	0.0293639	1.53219	1	41843.3	15.3527
1199	533.233	27.6755	226934	189372	40296.2	19111.3	62267.6	27145.1	32847.8	28213.4	0.0142876	1.84504	208154	29704.8	-2.80888	0.0238647	1.62224	208154	44707.3	-2.21907	0.0111602	1.95233	208154	30531.6	-2.76928
1200	201.066	28.2992	1.90911e+06	1.15455e+06	403672	237914	768789	311583	378421	393144	0.0884483	1.05331	1.53183e+06	320794	-2.25554	0.153572	0.813689	1.53183e+06	540187	-1.50372	0.0934641	1.02936	1.53183e+06	385784	-1.98939
1201	718.532	53.2295	757128	192670	242323	241330	288104	329432	184093	206533	0.495733	0.304752	474900	241828	-0.973646	0.616602	0.209995	474900	308769	-0.621097	0.426574	0.370005	474900	195314	-1.28183
1202	757.369	28.5303	626276	623867	33189.3	12368.4	58960.8	166960	128183	48474.5	0.000302621	3.5191	625073	22779.9	-4.77819	0.0109419	1.96091	625073	112961	-2.4682	0.00547319	2.26176	625073	88329.9	-2.82305
1203	719.33	37.9196	74140.7	52017.3	25544.4	6566.75	91615.3	49333.8	51996.4	67030.4	0.0841137	1.07513	63080	16056.6	-1.97402	0.785909	0.104628	63080	70475.5	0.15994	0.814745	0.0889786	63080	59514.4	-0.0839441
1204	914.386	39.2436	9636.45	18980.6	709.504	200.791	24046.9	11209.2	688.088	0	0.0976526	1.01032	14309.5	456.147	-4.97133	0.716479	0.144797	14309.5	17629	0.300977	0.0965243	1.01536	14309.5	345.044	-5.37405
1205	916.346	33.4017	18072.6	14674.7	1531.05	1251.85	17441.4	5709.71	4696.41	4340.69	0.0126998	1.8962	16374.6	1392.45	-3.55577	0.514354	0.288738	16374.6	11576.5	-0.500257	0.0201377	1.69599	16374.6	4519.55	-1.85721
1206	903.26	37.4977	179474	78411.9	25931.5	11692.1	130634	48219.1	54936.5	56706.6	0.163582	0.786264	128944	18812.8	-2.77695	0.606103	0.217454	128944	89427.5	-0.527952	0.284876	0.545344	128944	55822.5	-1.20782
1207	431.205	42.6206	240627	197059	37608	27185.1	137981	51292.1	40177.6	45724	0.0141267	1.84996	218844	32397.6	-2.75594	0.124651	0.904306	218844	94637.6	-1.20942	0.0152312	1.81726	218844	42951.8	-2.34911
1208	438.234	51.626	334526	272947	165118	115400	191754	111722	177949	135309	0.0539017	1.2684	303738	140260	-1.11472	0.0948959	1.02275	303738	151739	-1.00123	0.0591214	1.22826	303738	156630	-0.955463
1209	377.17	25.3889	1.03297e+06	1.09752e+06	771999	568666	2.96476e+06	1.60979e+06	1.52639e+06	985851	0.0658312	1.18157	1.06525e+06	670333	-0.66824	0.21338	0.670847	1.06525e+06	2.28727e+06	1.10244	0.555757	0.255115	1.06525e+06	1.25612e+06	0.237787
1210	275.162	31.1845	1.52979e+06	1.27885e+06	584751	451780	1.73348e+06	557043	1.25789e+06	1.33793e+06	0.0247335	1.60671	1.40432e+06	518267	-1.4381	0.708649	0.149569	1.40432e+06	1.14526e+06	-0.294192	0.503921	0.297638	1.40432e+06	1.29791e+06	-0.113683
1211	358.112	28.2992	1.62491e+06	977518	335477	197053	655743	256087	299753	302170	0.0888698	1.05125	1.30122e+06	266266	-2.28892	0.156366	0.805857	1.30122e+06	455916	-1.51302	0.0907048	1.04237	1.30122e+06	300963	-2.11221
1212	675.509	53.2091	368117	105561	127640	119636	133793	151219	93966.3	111805	0.479581	0.319138	236840	123639	-0.937777	0.547803	0.261376	236840	142507	-0.732881	0.415771	0.381146	236840	102886	-1.20286
1213	719.535	53.2035	301815	76012.7	101147	97245.7	117992	132179	75669.4	91252.9	0.510188	0.29227	188915	99197.4	-0.929359	0.629432	0.201051	188915	125087	-0.594805	0.449804	0.346977	188915	83462.1	-1.17854
1214	1000.41	39.5179	0	208.115	61504.6	40836.2	94174.3	23158.3	28870.1	33861.1	0.038601	1.4134	105.057	51171.4	8.92802	0.240871	0.618216	105.057	58667.3	9.12524	0.0063229	2.19908	105.057	31366.6	8.22191
1215	388.142	32.5061	44554.7	42786	8448.55	5732.64	8316.25	6979.5	33302.5	37578.8	0.00195686	2.70844	43671.4	7091.6	-2.6225	0.000945638	3.02428	43671.4	7648.87	-2.51337	0.0707607	1.15021	43671.4	35441.7	-0.30124
1216	474.226	50.0973	93576.7	91483.4	471401	374919	130621	165177	583552	528324	0.0206413	1.68526	92531.1	423161	2.1932	0.0854019	1.06853	92531.1	147900	0.676609	0.0035371	2.45135	92531.1	555939	2.58692
1217	1074.56	49.0002	49212.4	43072.6	6879.5	4030.16	116198	77150.1	48630.6	14233.6	0.0068478	2.16445	46143.5	5455.83	-3.08026	0.124942	0.903293	46143.5	96675.1	1.06702	0.488415	0.311211	46143.5	31433.1	-0.553842
1218	270.207	37.756	7.61088e+06	4.48031e+06	1.12153e+06	660544	3.32915e+06	547164	1.20191e+06	1.08364e+06	0.0826965	1.08251	6.04559e+06	891038	-2.76233	0.188846	0.723892	6.04559e+06	1.93816e+06	-1.6412	0.0887029	1.05206	6.04559e+06	1.14278e+06	-2.40334
1219	1041.43	42.7552	53868.6	50002.7	0	19213.5	25439.2	9193.52	40601.4	30993.8	0.0496374	1.30419	51936.6	9607.76	-2.43448	0.0535413	1.27131	51936.6	17317.4	-1.58453	0.0893675	1.04882	51936.6	35798.6	-0.536849
1220	545.327	45.1953	473558	178711	298282	88030.7	95027.7	144507	144628	132852	0.53913	0.268307	326136	193158	-0.755693	0.301469	0.520758	326136	119769	-1.44522	0.331813	0.479106	326136	138741	-1.23307
1221	471.844	52.1078	115903	23997	34706	41024.5	38995.6	49385.8	19124.2	24230.5	0.558145	0.253253	69950.9	37866.2	-0.885429	0.633535	0.198229	69950.9	44191.7	-0.662567	0.404297	0.3933	69950.9	21678.3	-1.69009
1222	490.145	35.2798	1379.92	3323.01	417.458	1246.72	11044.2	3754.21	5443.08	7197.65	0.286934	0.542217	2352.46	833.091	-1.49763	0.312704	0.504866	2352.46	7400.22	1.65339	0.0937364	1.02809	2352.46	6321.36	1.42606
1223	682.311	33.1007	69731.9	51473.7	3244.54	207.479	55277	88847	10806.4	4457.88	0.0238277	1.62292	60603.8	1727.01	-5.13306	0.609577	0.214971	60603.8	72063	0.249851	0.0317177	1.4987	60603.8	7633.14	-2.98906
1224	362.926	62.5099	620294	464955	494299	455429	434948	398953	410931	414659	0.486486	0.31293	542626	474865	-0.19244	0.255661	0.592335	542626	416951	-0.380079	0.236664	0.625868	542626	412796	-0.394528
1225	595.172	50.8647	93236.3	62972.1	84537.7	44658.2	37771.7	86370	65454	85156.7	0.643531	0.191431	78105.2	64599	-0.273907	0.631776	0.199437	78105.2	62071.9	-0.331478	0.891048	0.050099	78105.2	75306.4	-0.0526463
1226	852.475	51.6246	166900	197344	58420.7	27894.2	109517	28158.1	48252.1	31049	0.0232277	1.63399	182123	43158.4	-2.0772	0.120913	0.917528	182123	68838.6	-1.40362	0.0147286	1.83184	182123	39651.5	-2.19946
1227	482.224	48.1194	4.12522e+06	5.20571e+06	3.63218e+06	2.85483e+06	3.14351e+06	2.37903e+06	3.31356e+06	3.67666e+06	0.166122	0.779574	4.66547e+06	3.2435e+06	-0.524469	0.102543	0.989093	4.66547e+06	2.76127e+06	-0.75669	0.176414	0.753467	4.66547e+06	3.49511e+06	-0.416685
1228	598.123	37.2522	833.793	4214.63	74921.1	94776.5	51498.7	70788.3	91408.7	109790	0.0146364	1.83457	2525.21	84849.8	5.07043	0.0267867	1.57208	2525.21	61144.5	4.59775	0.00895688	2.04784	2525.21	100600	5.31609
1229	839.376	41.6458	2595.89	41529.9	90274.8	55250.2	170122	32107.4	70630.2	94090.7	0.192466	0.715645	22063.9	72763.5	1.72153	0.385163	0.414356	22063.9	101116	2.19625	0.117548	0.929786	22063.9	82361.5	1.90028
1230	391.141	25.2621	3086.46	3766.64	45429.5	35600.7	34293.8	24879.6	97520.4	97222.9	0.0171883	1.76477	3427.55	40516.1	3.56325	0.0310379	1.50811	3427.55	29587.7	3.10975	1.56118e-05	4.80655	3427.55	97372.6	4.82827
1231	594.313	49.0213	43770.1	40841.7	110034	116289	167819	217309	442509	503920	0.00236701	2.6258	42306.9	113163	1.41943	0.0261527	1.58248	42306.9	192565	2.18638	0.0050507	2.29665	42306.9	473215	3.48353
1232	987.266	37.4863	132873	120909	60209.6	33166.3	127413	91597	81819	92040	0.0323468	1.49017	126892	46689	-1.44245	0.454351	0.342608	126892	109506	-0.212589	0.0366467	1.43597	126892	86930.5	-0.545664
1233	304.212	14.1766	142517	110622	9627.2	10616.9	42609.2	11321.2	31050.8	24492.8	0.0182617	1.73846	126571	10123.1	-3.64422	0.0468011	1.32974	126571	26966.2	-2.23072	0.0260994	1.58337	126571	27772.8	-2.1882
1234	578.173	45.1139	34343.9	7891.22	28423.9	19437	16034.7	9654.97	32368.9	32276.7	0.859029	0.0659921	21118.5	23931.5	0.1804	0.605012	0.218236	21118.5	12845.8	-0.71721	0.486102	0.313273	21118.5	32323.8	0.614086
1235	1121.42	34.1658	0	0	18130.8	761.218	0	715.064	36756.6	28503.4	0.390362	0.408532	1	9447.03	13.2056	0.42265	0.374019	1	358.532	8.48596	0.0156199	1.80632	1	32631	14.994
1236	272.201	37.6675	461542	315170	136108	107486	226783	104820	101775	108792	0.0701311	1.15409	388357	121798	-1.6729	0.144529	0.840044	388357	165802	-1.22792	0.0609375	1.21512	388357	105285	-1.88309
1237	674.506	53.2091	949737	254985	312933	314177	353743	394141	241152	266912	0.493205	0.306972	602362	313556	-0.941909	0.57897	0.237344	602362	373943	-0.687811	0.42186	0.374832	602362	254033	-1.24561
1238	364.316	53.8802	104852	60907.1	81344.3	89524.9	107268	131257	94138	101490	0.919433	0.0364801	82880.7	85435.6	0.0438005	0.283302	0.54775	82880.7	119264	0.525046	0.571671	0.242854	82880.7	97814.9	0.239017
1239	1072.55	48.9908	180179	165111	21265.7	7974.58	431104	288382	158721	39799.5	0.00401727	2.39607	172646	14621.1	-3.56169	0.120975	0.917303	172646	359744	1.05915	0.345455	0.461609	172646	99261.1	-0.798518
1240	632.213	22.9293	283927	169068	84687.3	50656.9	75304.6	52765.9	30623.8	32240.8	0.117648	0.929415	226498	67673.1	-1.74285	0.108967	0.962707	226498	64036.2	-1.82254	0.0768365	1.11443	226498	31433.3	-2.84914
1241	573.441	51.9253	479433	160245	197730	194007	166400	197513	160323	131371	0.518598	0.285169	319840	195870	-0.707456	0.480469	0.318335	319840	181957	-0.81375	0.391029	0.407791	319840	145848	-1.13288
1242	1073.56	48.9946	124491	111780	14566.6	5636.03	301278	198637	113429	33635.5	0.00512961	2.28992	118136	10102.3	-3.54769	0.125557	0.90116	118136	249958	1.08123	0.384635	0.414951	118136	73533.2	-0.683987
1243	963.267	60.1994	65042.4	59814.6	28991.4	32891.2	44475.4	2070.5	24311.8	21763.2	0.0105567	1.97647	62429.5	30942.3	-1.01265	0.208278	0.681357	62429.5	23274	-1.42351	0.00540566	2.26715	62429.5	23038.5	-1.43818
1244	924.327	19.753	90040.3	129870	9211.61	9934.54	61714.6	49172.5	58657.9	20053	0.0371887	1.42959	109956	9574.08	-3.52165	0.120707	0.918266	109956	55444.6	-0.987808	0.125842	0.900173	109956	39356.5	-1.48225
1245	913.399	39.2427	68554.4	59869.6	0	0	74306.6	31523.9	722.447	457.546	0.00454215	2.34274	64213	1	-15.9706	0.656332	0.182877	64213	52916.3	-0.279154	0.00463047	2.33437	64213	590.996	-6.76357
1246	851.472	51.6311	289052	344741	101311	43804.2	187748	44550	82636	51635.7	0.0258007	1.58837	316897	72558.4	-2.1268	0.120535	0.918886	316897	116150	-1.44803	0.0158933	1.79879	316897	67136.9	-2.23884
1247	413.157	34.0612	274128	144002	2009.17	2843.15	12426.5	11283.9	127788	105394	0.0864764	1.0631	209066	2427.16	-6.42854	0.0937909	1.02784	209066	11856.2	-4.14025	0.296294	0.528277	209066	116592	-0.84249
1248	626.192	34.1498	669.475	0	30481.5	29062.4	15870.9	21968.1	75125.3	63845.6	0.00070954	3.14902	335.737	29772.9	6.47052	0.0261686	1.58222	335.737	18920.5	5.81647	0.00660912	2.17986	335.737	69486.5	7.69326
1249	614.485	54.0571	2.53301e+06	1.37223e+06	1.64476e+06	1.64663e+06	1.40594e+06	1.61266e+06	1.08132e+06	1.44174e+06	0.649748	0.187255	1.95262e+06	1.64569e+06	-0.246718	0.530508	0.275308	1.95262e+06	1.5093e+06	-0.371529	0.373356	0.427877	1.95262e+06	1.26153e+06	-0.630238
1250	1061.44	50.0937	1781.86	1109.99	51578	25613.8	4502.17	7114.33	76635.8	55191.9	0.103561	0.984802	1446.92	38596.9	4.73742	0.0837408	1.07706	1446.92	5809.25	2.00536	0.0265883	1.57531	1446.92	65914.9	5.50954
1251	428.243	44.9629	698376	480972	939845	676512	354975	321333	757802	831288	0.329023	0.482774	589675	808179	0.454756	0.149516	0.825313	589675	338155	-0.802235	0.216109	0.665327	589675	794546	0.430211
1252	1105.45	34.1641	0	0	832665	274080	252107	78752.7	1.9419e+06	1.3553e+06	0.186067	0.73033	1	553373	19.0779	0.196534	0.706562	1	165431	17.3359	0.0302232	1.51966	1	1.6486e+06	20.6528
1253	1106.46	34.1635	0	0	555190	186921	171225	53000.2	1.28354e+06	905538	0.18146	0.74122	1	371056	18.5013	0.198332	0.702607	1	112114	16.7746	0.0285466	1.54445	1	1.09454e+06	20.0619
1254	219.063	18.8748	983979	724070	48046.3	40078.7	255167	108806	268178	210553	0.0248119	1.60534	854025	44063.5	-4.27662	0.0458876	1.3383	854025	181987	-2.23044	0.0438372	1.35816	854025	239366	-1.83506
1255	263.165	35.3702	137690	64205.2	116755	56109.8	146813	71423.8	131509	44906.9	0.789386	0.102711	100949	86433.5	-0.223957	0.890894	0.0501739	100949	109119	0.112289	0.84333	0.0740025	100949	88208.8	-0.194626
1256	602.124	38.4258	0	0	101560	130449	56492.8	50812.2	140961	186006	0.015153	1.8195	1	116006	16.8238	0.00279082	2.55427	1	53653.5	15.7114	0.0184555	1.73387	1	163485	17.3188
1257	1108.46	34.1635	0	0	66304.9	23318.7	17166	7106.11	153814	108785	0.172419	0.763414	1	44812.8	15.4516	0.137277	0.862402	1	12137.1	13.5671	0.0281675	1.55025	1	131301	17.0025
1258	538.165	56.0837	339589	390914	271785	303541	23034.2	56071.6	332633	217348	0.123802	0.907271	365253	287664	-0.344509	0.00866652	2.06216	365253	39553.9	-3.207	0.288854	0.539321	365253	274992	-0.409507
1259	536.166	56.08	950559	1.09386e+06	778670	848406	74760	163719	939494	626188	0.120107	0.920432	1.02221e+06	813539	-0.329406	0.00861015	2.06499	1.02221e+06	119241	-3.09974	0.299137	0.52413	1.02221e+06	782842	-0.384897
1260	426.114	36.2078	0	0	653.346	3901.46	47776.5	19317.5	71559.4	88182.3	0.295892	0.528866	1	2278.4	11.1538	0.142454	0.846324	1	33548	15.0339	0.0106559	1.97241	1	79871.9	16.2854
1261	496.422	54.4111	1.046e+06	667398	725209	818718	648043	682524	632660	549396	0.706273	0.151028	856700	771965	-0.150255	0.419964	0.376788	856700	665284	-0.364819	0.304033	0.517079	856700	591029	-0.535561
1262	537.167	56.0806	481934	546624	397239	423641	38395.9	83256.4	484930	319656	0.0969996	1.01323	514280	410441	-0.32538	0.0074508	2.1278	514280	60827.1	-3.07977	0.334205	0.475987	514280	402294	-0.354305
1263	407.781	52.0611	37136.9	8173.78	19743.9	16122.4	21244.3	30787	16001.8	17928.6	0.77697	0.109596	22656.4	17934.2	-0.337205	0.846023	0.0726177	22656.4	26016.6	0.199519	0.73285	0.134985	22656.4	16966.2	-0.417252
1264	1447.42	28.3017	115881	130122	30645.2	4464.21	131053	43597.7	64827.3	74452	0.0193922	1.71237	123002	17555.7	-2.80868	0.505184	0.29655	123002	87326.2	-0.494199	0.0249706	1.60257	123002	69640.6	-0.820686
1265	637.134	34.5103	0	3353.02	48484.5	46940	40379.6	50535.5	56165.8	53977.1	0.00160375	2.79486	1677.51	47713.2	4.83	0.0145929	1.83586	1677.51	45458.6	4.76016	0.00140298	2.85295	1677.51	55072.5	5.03694
1266	486.237	48.6708	246222	204936	8214.83	5060.71	109182	89593.8	6785.88	4734.88	0.00882359	2.05435	225580	6638.77	-5.08658	0.0312557	1.50507	225580	99389.1	-1.18248	0.00872528	2.05922	225580	5761.38	-5.29108
1267	291.974	63.3841	33677.9	25176.6	26447.8	23805.6	23259.2	21359.4	20733	23565.3	0.435905	0.360608	29428.2	25127.7	-0.227921	0.243824	0.612924	29428.2	22310.3	-0.399492	0.245774	0.609465	29428.2	22150.1	-0.409885
1268	522.211	32.0207	5978.07	5333.37	79473.5	45918.7	62851.3	29877.8	116008	93090	0.0767183	1.1151	5656.72	62697.1	3.47036	0.13229	0.878473	5656.72	46365.6	3.03502	0.0131719	1.88035	5656.72	104550	4.20808
1269	342.205	38.0049	374613	244163	846789	807391	641737	1.1445e+06	1.92516e+06	2.3026e+06	0.0168839	1.77253	309389	827091	1.41862	0.153599	0.813611	309389	893117	1.52943	0.0120242	1.91995	309389	2.11388e+06	2.7724
1270	258.168	22.6855	14616.3	81670.2	212679	159389	785252	442155	169422	225163	0.0844222	1.07354	48144.3	186035	1.95014	0.0837017	1.07727	48144.3	613705	3.67211	0.0758531	1.12003	48144.3	197294	2.03491
1271	630.48	53.1992	1.15383e+06	317735	384791	373134	409899	480470	294926	321143	0.483311	0.315773	735786	378963	-0.957227	0.560135	0.251707	735786	445185	-0.724879	0.41401	0.382989	735786	308035	-1.25619
1272	879.355	29.0488	59599.3	45997.6	0	0	72454	8628.63	3985.68	758.916	0.0161897	1.79076	52799.4	1	-15.6882	0.743279	0.128848	52799.4	40542.3	-0.381094	0.0186764	1.72871	52799.4	2373.3	-4.47556
1273	532.091	28.2052	766132	606252	49440.9	62573.1	140634	123277	119829	136094	0.0158166	1.80089	686193	56008	-3.61491	0.0204067	1.69023	686193	131956	-2.37856	0.0200967	1.69687	686193	127962	-2.4229
1274	751.357	38.8434	233516	191577	5115.17	713.065	51039.5	47158.9	32429.3	10846.6	0.00996499	2.00152	212547	2915.12	-6.18809	0.0161979	1.79054	212547	49100.2	-2.11398	0.0149192	1.82625	212547	21639	-3.29608
1275	800.383	35.5376	74244.2	96110.3	44681.9	8828.16	55620.8	104903	365145	208977	0.108548	0.96438	85178.3	26756.1	-1.67062	0.872132	0.0594178	85178.3	80263	-0.0857492	0.124643	0.904332	85178.3	287062	1.7528
1276	452.244	50.0977	646665	852312	3.71047e+06	2.90673e+06	712294	1.31934e+06	4.59172e+06	4.15701e+06	0.0252822	1.59718	749490	3.3086e+06	2.14224	0.493354	0.306841	749490	1.01582e+06	0.438663	0.00437129	2.35939	749490	4.37436e+06	2.54509
1277	799.38	35.5452	150176	193084	94773.6	36327.1	109349	194984	695181	384380	0.0996418	1.00156	171631	65551.3	-1.38862	0.723804	0.140379	171631	152168	-0.173651	0.143498	0.843154	171631	539781	1.65306
1278	594.162	50.8559	250285	163484	207535	96011.3	67596.1	219258	149023	205354	0.517072	0.286449	206885	151774	-0.446907	0.543163	0.26507	206885	143428	-0.528503	0.623941	0.204856	206885	177189	-0.223539
1279	878.643	53.9954	139206	62897.2	73818	54721.9	284886	58103.1	36246.6	32056.5	0.448418	0.348317	101053	64271	-0.652869	0.61564	0.210674	101053	171496	0.763064	0.222089	0.653474	101053	34152.5	-1.56504
1280	1107.46	34.1635	0	0	219766	75174	67990	23412.9	484397	347467	0.178192	0.749111	1	147471	17.1701	0.176808	0.752497	1	45702.4	15.48	0.0260416	1.58433	1	415933	18.666
1281	1059.54	48.5617	6675.22	12075.1	16734.7	12840.8	22974.5	23576.2	48032.8	44880.1	0.245456	0.610027	9376.15	14788.7	0.657433	0.0361387	1.44203	9376.15	23276.3	1.3118	0.00703369	2.15282	9376.15	46457.5	2.30884
1282	726.383	36.263	1.80133e+06	2.3743e+06	4.61221e+06	2.73555e+06	1.44639e+06	9.457e+06	4.64422e+06	2.97239e+06	0.247344	0.606698	2.08782e+06	3.67388e+06	0.815308	0.490349	0.309494	2.08782e+06	5.4517e+06	1.38471	0.190906	0.719179	2.08782e+06	3.8083e+06	0.867151
1283	728.387	36.2591	94956.6	127483	218815	133754	78733.8	423544	227120	145361	0.28924	0.538741	111221	176285	0.664489	0.503924	0.297635	111221	251140	1.17507	0.230277	0.637749	111221	186241	0.743751
1284	866.33	27.1128	80094.1	66802.9	0	0	11689.8	2536.08	1792.15	1016.52	0.00808735	2.09219	73449.5	1	-16.1645	0.0144761	1.83935	73449.5	7113.92	-3.36804	0.00842997	2.07417	73449.5	1405.34	-5.70776
1285	395.143	40.4372	5965.47	5170.63	31354.3	29054.2	11973.4	8961.87	62544.1	64841.1	0.00243039	2.61432	5569.05	30205.2	2.4393	0.0879091	1.05597	5569.05	10468.6	0.910567	0.000436875	3.35964	5569.05	63693.6	3.51565
1286	476.265	48.0688	6.42918e+06	2.90834e+06	2.92003e+06	1.62785e+06	4.00717e+06	1.47779e+06	2.70782e+06	2.66854e+06	0.329795	0.481756	4.66876e+06	2.27395e+06	-1.03784	0.467943	0.329807	4.66876e+06	2.74248e+06	-0.767559	0.377461	0.423128	4.66876e+06	2.68818e+06	-0.796409
1287	394.353	54.0574	847614	550585	647314	668305	760658	900550	314117	698750	0.807567	0.0928216	699100	657811	-0.0878268	0.507136	0.294875	699100	830605	0.248663	0.510951	0.291621	699100	506434	-0.465124
1288	811.344	37.2577	60937.3	37519.2	0	0	2448.59	204.87	2549.39	1054.2	0.0521849	1.28246	49229.3	1	-15.5872	0.0553414	1.25695	49229.3	1327.73	-5.21248	0.0561017	1.25102	49229.3	1802.79	-4.77121
1289	741.329	41.423	1342.56	10409.3	5522.64	1425.81	22276.7	9084.98	5869.74	8290.04	0.676927	0.169458	5876.92	3475.23	-0.757953	0.345246	0.461871	5876.92	15681.9	1.41596	0.821475	0.0854056	5876.92	7080.89	0.26887
1290	345.232	49.0534	9472.33	9711.86	26860.4	38146.7	23658	26401.3	34531.8	42681.2	0.0556719	1.25436	9593.09	32504.5	1.76057	0.0078613	2.10451	9593.09	25030.7	1.38363	0.0191741	1.71728	9593.09	38607.5	2.00881
1291	242.173	15.1458	14267.9	10262.3	185087	90544.7	491938	537686	116483	152399	0.117505	0.929944	12266.1	137817	3.49001	0.00208112	2.6817	12266.1	514813	5.3913	0.0211803	1.67407	12266.1	134442	3.45423
1292	815.403	35.5496	43223.5	10799.8	0	0	25222.1	28854.3	91130	58863.2	0.237603	0.624147	27012.6	1	-14.7213	0.998848	0.000500569	27012.6	27039.2	0.00141867	0.170795	0.767525	27012.6	74997.6	1.47321
1293	426.125	31.9001	900.036	228115	32891.8	22828.4	18169.8	35613.6	55908.8	54087.3	0.525686	0.279274	114508	27861.1	-2.03913	0.522315	0.282068	114508	26892.7	-2.09017	0.652676	0.185302	114508	54999.1	-1.05797
1294	1042.95	46.294	94011.5	53144.5	239.662	203.436	27776.7	6137.92	212.276	249.471	0.0695889	1.15746	73579	222.549	-8.36903	0.134029	0.8728	73579	16958.3	-2.1173	0.0696048	1.15736	73579	231.874	-8.30981
1295	560.191	48.9303	119030	57809.5	21386.3	9413.74	43334.5	60227.4	56915.6	6211.31	0.144049	0.841489	88420.5	15401	-2.52135	0.367833	0.43435	88420.5	51782	-0.771931	0.288856	0.539319	88420.5	31564.4	-1.48608
1296	727.385	36.2612	475756	620137	1.13176e+06	680702	373489	2.25116e+06	1.13073e+06	744767	0.269442	0.569535	547948	906232	0.725842	0.502171	0.299148	547948	1.31232e+06	1.26001	0.199051	0.701037	547948	937749	0.775163
1297	241.17	15.1089	23011.7	96664.6	971836	467125	2.73496e+06	2.99862e+06	620152	825015	0.122586	0.911561	59839.2	719481	3.5878	0.00236931	2.62538	59839.2	2.86679e+06	5.5822	0.0259308	1.58618	59839.2	722585	3.594
1298	1221.53	46.5888	11413	13415	36329.8	44970.9	49259.3	87243.4	94984.2	104689	0.0237932	1.62355	12415	40651.3	1.71122	0.0990705	1.00406	12415	68252.4	2.4588	0.00319635	2.49535	12415	99837.4	3.0075
1299	604.139	37.2812	22625.1	40847.3	244716	293775	222873	228844	270693	280788	0.0119213	1.92368	31737.2	269246	3.08468	0.00243055	2.6143	31737.2	225860	2.83118	0.00181723	2.74059	31737.2	275741	3.11907
1300	558.096	32.857	14996.9	16542.2	23540.7	16262.3	45517.1	31582.8	23389.4	25258.5	0.382354	0.417534	15770.5	19902.5	0.33572	0.0830616	1.0806	15770.5	38550.9	1.28954	0.0195062	1.70983	15770.5	24325	0.625207
1301	1222.54	46.5805	8803.15	11252.4	27838.1	34808.8	37152.4	62927.7	72542.1	76356.3	0.0287994	1.54062	10028.8	31324.5	1.64314	0.0906689	1.04254	10028.8	50041	2.31897	0.00123544	2.90818	10028.8	74450.2	2.89213
1302	734.374	28.4915	14591.8	15884.4	0	0	0	3687.08	17117.2	4640.9	0.00179415	2.74614	15239.1	1	-13.8955	0.0206157	1.6858	15239.1	1844.54	-3.04645	0.558918	0.252652	15239.1	10880.1	-0.486091
1303	471.195	47.0998	195167	158957	76208.3	27358.8	9277.64	66115	103118	61916.2	0.0541563	1.26635	177063	51784.5	-1.77367	0.053785	1.26934	177063	37697.3	-2.23173	0.0748268	1.12594	177063	82518.1	-1.10148
1304	817.219	36.4816	2127.49	0	215.727	372.718	7490.14	2505.04	32940.8	42660.6	0.545575	0.263146	1064.75	295.223	-1.85063	0.283734	0.547088	1064.75	4998.59	2.23101	0.0178496	1.74837	1064.75	37801.7	5.14987
1305	595.315	49.0171	5786.27	6606.67	30371.1	32033.5	34687	53507.8	107224	115073	0.00137116	2.86291	6197.47	31203.3	2.33195	0.0565743	1.24738	6197.47	44098.4	2.83097	0.00141057	2.85061	6197.47	111150	4.16468
1306	725.38	36.2676	3.73392e+06	4.95863e+06	9.92186e+06	5.87689e+06	3.00985e+06	1.9843e+07	9.88182e+06	6.32646e+06	0.234703	0.629481	4.34628e+06	7.89938e+06	0.861959	0.489772	0.310006	4.34628e+06	1.14264e+07	1.39452	0.183686	0.735925	4.34628e+06	8.10414e+06	0.89888
1307	618.199	48.1006	145226	107580	138512	115497	94142.9	90351.2	85485.7	91189.3	0.980719	0.00845521	126404	127006	0.00685076	0.212759	0.672113	126404	92248	-0.454453	0.183575	0.736187	126404	88338.5	-0.516928
1308	572.438	51.9228	1.51366e+06	499042	610825	614391	507787	603118	502091	401242	0.518881	0.284932	1.00635e+06	612609	-0.716098	0.46956	0.328309	1.00635e+06	555453	-0.857398	0.39023	0.40868	1.00635e+06	451667	-1.1558
1309	504.143	41.4689	36963.4	31765.5	7585.38	4903.67	21198.3	21069.2	22453.8	13539	0.0106434	1.97292	34365.5	6245.53	-2.46007	0.0365082	1.43761	34365.5	21134.8	-0.701341	0.0866512	1.06223	34365.5	17997.4	-0.933172
1310	738.213	57.3386	205481	101437	48226.6	67506.2	7107.46	2261.55	65053.1	76261.7	0.212541	0.672558	153460	57867.4	-1.40704	0.103804	0.983785	153460	4685.5	-5.03351	0.254359	0.594554	153460	70658.4	-1.11893
1311	341.208	52.83	118313	103366	236601	97778.1	166106	173543	106561	95615.6	0.504308	0.297304	110841	167191	0.593006	0.0194454	1.71118	110841	169825	0.615564	0.402901	0.394802	110841	101089	-0.132856
1312	461.39	49.0852	15942.6	1610.16	3482.15	5471.89	133223	29096.5	75957.6	64158.5	0.612613	0.212814	8777.37	4478.02	-0.970928	0.302302	0.519559	8777.37	81160.7	3.20892	0.0221819	1.654	8777.37	70059.1	2.99671
1313	1294.56	48.5547	1722.66	4896.96	6533.75	5611.37	45106.4	19455.4	28427.9	29902.8	0.236572	0.626037	3310.81	6073.56	0.87536	0.154232	0.811825	3310.81	32281.9	3.28547	0.00455038	2.34195	3310.81	29166.3	3.13905
1314	761.306	38.5664	53626.4	7357.36	3328.39	3450.35	17928	71298.9	37267.5	64056.6	0.362067	0.441211	30492.9	3390.37	-3.16896	0.72793	0.13791	30492.9	44614.5	0.54904	0.529277	0.276317	30492.9	50663.1	0.732463
1315	230.089	38.2874	2540.53	0	19504	28177.8	27977.2	68046.6	67615.4	63544.6	0.0378277	1.42219	1271.26	23841.9	4.22916	0.145305	0.83772	1271.26	48012.9	5.23909	0.00138895	2.85731	1271.26	65581	5.68894
1316	302.101	27.3539	175259	218300	55202.6	34420.7	49831.5	54449	212492	160920	0.0238478	1.62255	196780	44812.7	-2.13461	0.0216668	1.6642	196780	52141.2	-1.91609	0.792531	0.100984	196780	186707	-0.0758116
1317	433.13	37.4908	0	5048.03	908.996	2847.02	62927.9	19995.7	28003.8	38351.8	0.833404	0.0791443	2525.02	1879.01	-0.426322	0.213415	0.670774	2525.02	41462.8	4.03745	0.0335071	1.47486	2525.02	33178.8	3.7159
1318	335.096	28.2984	870893	547202	204142	136710	349439	180767	1.56095e+06	226440	0.0826898	1.08255	709049	170427	-2.05673	0.135482	0.868118	709049	265104	-1.41933	0.813186	0.0898103	709049	893697	0.333901
1319	416.254	51.6152	134755	71964.3	56604.5	61773.5	61209.8	42112.7	66942.2	53538.7	0.295924	0.52882	103361	59190	-0.804264	0.255844	0.592026	103361	51662.3	-1.00051	0.311342	0.506762	103361	60241.4	-0.778862
1320	410.233	44.9621	273664	205326	369479	282794	147275	139815	300590	342017	0.257025	0.590025	239496	326137	0.445479	0.107944	0.966803	239496	143546	-0.738487	0.1772	0.751536	239496	321304	0.42394
1321	271.209	28.6847	203588	139136	67008.5	41228.1	133219	51571.3	74405.8	69464	0.0775785	1.11026	171363	54119.3	-1.66284	0.268262	0.57144	171363	92396.2	-0.89115	0.0914139	1.03899	171363	71935.9	-1.25227
1322	270.207	36.7659	1.7164e+06	1.03373e+06	297023	225409	686029	180029	348915	330793	0.083258	1.07957	1.37506e+06	261217	-2.39618	0.156902	0.804373	1.37506e+06	433030	-1.66696	0.0937478	1.02804	1.37506e+06	339855	-2.01651
1323	410.14	36.2329	316008	169672	196655	142165	73504.1	116875	135957	175248	0.446241	0.35043	242841	169411	-0.519486	0.192676	0.715173	242841	95190.8	-1.35112	0.368596	0.43345	242841	155604	-0.642136
1324	486.188	22.9297	1.01255e+06	745294	417709	228899	294042	210565	139269	142341	0.0768496	1.11436	878924	323305	-1.44284	0.046463	1.33289	878924	252305	-1.80057	0.0312515	1.50513	878924	140806	-2.64203
1325	823.845	34.1635	0	0	17301.1	4317.5	0	0	26963.1	19229.2	0.237813	0.623765	1	10810.3	13.4001	#DIV/0!	#DIV/0!	1	1	0	0.0269057	1.57016	1	23097.1	14.4954
1326	350.327	54.0566	300510	203554	241674	241407	273162	315870	106943	243105	0.84873	0.0712305	252033	241541	-0.061342	0.506706	0.295244	252033	294517	0.224737	0.454111	0.342838	252033	175025	-0.526052
1327	1016.27	28.3022	398754	188122	86042.4	61032.9	142494	91057.2	91058.9	100971	0.173867	0.759783	293439	73538.7	-1.99649	0.244753	0.611271	293439	116777	-1.32931	0.202017	0.694612	293439	96016	-1.61171
1328	1067.44	46.3061	202410	161828	1729.78	690.302	125998	81629	6485.4	987.426	0.0123557	1.90813	182120	1211.04	-7.2325	0.12119	0.916532	182120	103815	-0.810878	0.0129218	1.88868	182120	3737.41	-5.6067
1329	501.206	29.6344	1.00041e+06	553584	123966	45862.1	118219	45767.9	130806	116624	0.0927004	1.03292	776997	84915	-3.19382	0.091697	1.03765	776997	81994.2	-3.24431	0.0998449	1.00067	776997	123716	-2.65088
1330	456.353	21.8255	183941	126186	100206	2303.36	2752.29	90171.9	89254.8	84838.6	0.209306	0.679218	155065	51255.9	-1.59708	0.173917	0.759658	155065	46463.1	-1.73871	0.143332	0.843657	155065	87047.7	-0.832992
1331	580.278	39.2705	188069	93701.3	6866.21	3018.24	72640.1	39067.8	5977.94	5258.49	0.102458	0.989455	140886	4943.22	-4.83294	0.231626	0.635212	140886	55855	-1.33477	0.10319	0.986362	140886	5619.22	-4.64802
1332	526.433	54.0699	3.10416e+06	1.6444e+06	1.96066e+06	1.97452e+06	1.68281e+06	1.96257e+06	1.28569e+06	1.71596e+06	0.63344	0.198295	2.37428e+06	1.96759e+06	-0.271061	0.535286	0.271414	2.37428e+06	1.82269e+06	-0.381419	0.369792	0.432042	2.37428e+06	1.50083e+06	-0.661733
1333	862.327	37.7153	126304	85659.2	3065.64	838.766	79404.9	63809.7	21480	6063.49	0.036211	1.44116	105983	1953.2	-5.76184	0.255052	0.593371	105983	71608.3	-0.565629	0.0513216	1.2897	105983	13772.8	-2.94394
1334	602.124	34.5128	11436.2	28576.7	239174	237808	192448	253385	243105	255011	0.00154486	2.81111	20007.5	238492	3.57533	0.0234775	1.62935	20007.5	222918	3.4779	0.00206893	2.68425	20007.5	249059	3.63788
1335	282.205	39.4535	215370	94985.7	149215	180821	128836	172726	173479	202213	0.888883	0.0511553	155179	165019	0.0887012	0.951528	0.0215786	155179	150782	-0.0414696	0.650288	0.186894	155179	187847	0.275626
1336	944.274	28.3013	887029	637484	284983	186359	378774	255268	272767	317593	0.0592067	1.22763	762257	235672	-1.6935	0.0854289	1.0684	762257	317022	-1.2657	0.0664098	1.17777	762257	295181	-1.36868
1337	345.197	51.503	48130.7	34651.2	26778.9	20531.3	21564.4	17494.9	19265.4	20846.8	0.13961	0.855083	41391.9	23656.1	-0.807137	0.089939	1.04605	41391.9	19530.7	-1.08361	0.0880173	1.05543	41391.9	20057.1	-1.04524
1338	520.138	28.5656	33427.1	29542.1	11535.2	7687.06	13532.2	26105.7	25337	18792.6	0.015267	1.81625	31485.6	9612.13	-1.71177	0.218251	0.661045	31485.6	19819.9	-0.66774	0.131708	0.880386	31485.6	22065.8	-0.512881
1339	930.318	25.2127	725371	661146	73774.4	86476.9	401360	138655	789847	266651	0.0028383	2.54694	693259	80126.7	-3.11304	0.0886984	1.05208	693259	270008	-1.36039	0.595193	0.225342	693259	528250	-0.392174
1340	801.348	41.3559	90811.3	83236	6753.55	2881.46	98690.1	23566.9	12114.7	10030.3	0.00266687	2.574	87024.7	4818.5	-4.17477	0.563599	0.24903	87024.7	61129.5	-0.509555	0.00266459	2.57437	87024.7	11073.5	-2.97431
1341	170.116	14.416	81605.4	56387	17062.1	13325.3	58102.4	20678.7	139987	94177.5	0.0518075	1.28561	68997.2	15194.7	-2.18297	0.319858	0.495043	68997.2	39391.5	-0.808653	0.207272	0.68346	68997.2	117083	0.762924
1342	379.317	53.7132	42149.4	23429.1	29575.1	28445.2	88704.2	103967	28161.4	60972.9	0.725937	0.139101	32790.3	29011.1	-0.176661	0.0342717	1.46506	32790.3	96336.3	1.55481	0.596552	0.224352	32790.3	44568.2	0.442747
1343	429.794	52.0748	51780.1	13983.7	30497.3	23357.7	24746.9	38418.5	21762.8	24781.9	0.786143	0.104499	32882.9	26928.5	-0.288204	0.954333	0.0203001	32882.9	31583.7	-0.0581595	0.6626	0.178748	32882.9	23273.3	-0.498661
1344	1647.69	34.1635	0	0	29969.5	5230.85	0	430.416	83678.4	58420.5	0.290735	0.536503	1	17601.2	14.1034	0.42265	0.374019	1	216.208	7.75628	0.030172	1.5204	1	71050.4	16.1166
1345	634.326	39.2875	14769	31291.6	8700.21	5169.66	20733.2	31669.3	16469.6	8173.22	0.197027	0.705473	23031.3	6935.93	-1.73143	0.779258	0.108319	23031.3	26202.2	0.186095	0.36632	0.436139	23031.3	12322.4	-0.902308
1346	571.462	54.064	921631	505919	608114	603644	516925	588568	394651	517515	0.655444	0.183464	713776	605880	-0.236439	0.524957	0.279876	713776	552748	-0.36885	0.356496	0.447946	713776	456084	-0.646172
1347	336.2	20.887	2.34542e+06	1.3367e+06	303323	163208	868001	159979	257465	208615	0.0873616	1.05868	1.84106e+06	233267	-2.98049	0.164112	0.78486	1.84106e+06	513991	-1.84072	0.08607	1.06515	1.84106e+06	233041	-2.98188
1348	271.206	36.7642	310251	185447	52841.2	39375.1	131199	33204	64787.7	58988.2	0.084678	1.07223	247850	46109.1	-2.42634	0.172059	0.764324	247850	82202.6	-1.59221	0.0967476	1.01436	247850	61889	-2.00171
1349	499.133	35.8962	48918.3	29883.2	8372.04	21964.5	46899.4	26137.4	8394.87	13492.6	0.174043	0.759342	39401.7	15169.3	-1.37711	0.856777	0.067132	39401.7	36519.4	-0.109595	0.101888	0.991879	39401.7	10944.7	-1.84802
1350	390.18	28.5364	1.35315e+06	1.11081e+06	376658	258103	409752	807319	670908	449346	0.0210678	1.67638	1.23198e+06	317382	-1.95669	0.115728	0.936562	1.23198e+06	608536	-1.01757	0.0548485	1.26084	1.23198e+06	560128	-1.13715
1351	325.228	31.804	615874	858346	2.30759e+06	1.08582e+06	4.22683e+06	3.21018e+06	1.07483e+06	1.3803e+06	0.263283	0.579578	737111	1.69671e+06	1.20278	0.0293767	1.532	737111	3.7185e+06	2.33477	0.128346	0.891617	737111	1.22756e+06	0.735842
1352	1049.31	35.3117	8526.08	16192.8	616.32	0	59746	6039.2	7528.75	9986.81	0.0885204	1.05296	12360.4	309.16	-5.32123	0.528093	0.27729	12360.4	32893.6	1.41208	0.465363	0.332208	12360.4	8758.78	-0.496927
1353	430.914	62.5099	601701	451684	518332	496023	482750	438375	464469	468419	0.820974	0.0856705	526693	507179	-0.0544695	0.486892	0.312568	526693	460564	-0.193563	0.506262	0.295625	526693	466445	-0.175257
1354	1646.68	34.1635	0	0	27930.6	4888.5	0	0	81979.2	57835.4	0.290382	0.53703	1	16410.5	14.0023	#DIV/0!	#DIV/0!	1	1	0	0.0285492	1.54441	1	69908.3	16.0932
1355	530.135	35.2986	6765.07	8135.74	1267.96	2946.76	27010.8	8133.7	9923.76	12933.3	0.0387575	1.41164	7451.41	2108.36	-1.82139	0.396786	0.401444	7451.41	17573.2	1.2378	0.137906	0.860416	7451.41	11429.5	0.617183
1356	586.454	53.193	1.29581e+06	361547	437267	437407	446555	523957	336835	362646	0.490332	0.30951	828679	437338	-0.922065	0.539996	0.26761	828679	485257	-0.772065	0.41319	0.38385	828679	349742	-1.24452
1357	112.05	2.54695	93567	139783	89126.5	64931.1	108349	244876	100577	110909	0.267879	0.572062	116676	77029.8	-0.59902	0.493078	0.307085	116676	176614	0.59809	0.689665	0.161362	116676	105744	-0.141929
1358	771.525	47.8465	519412	147095	4935.61	0	640362	39563.7	0	0	0.21759	0.662362	333255	2468.81	-7.07667	0.986577	0.0058691	333255	339964	0.0287571	0.215315	0.666926	333255	1	-18.3463
1359	311.224	48.3894	350801	223168	49404.5	39056.5	36848.4	45901.4	175722	145852	0.0630554	1.20028	286985	44231.5	-2.69783	0.0616438	1.21011	286985	41375.9	-2.79411	0.194034	0.712123	286985	160788	-0.83582
1360	631.483	53.2157	413169	117442	148641	142943	148438	169945	105844	118911	0.503862	0.297688	265306	145793	-0.863742	0.548428	0.260881	265306	159193	-0.736883	0.410065	0.387147	265306	112378	-1.2393
1361	500.203	29.6355	3.60053e+06	1.93067e+06	421439	152277	389309	147758	433847	381201	0.0993595	1.00279	2.7656e+06	286859	-3.26918	0.0976984	1.01011	2.7656e+06	268534	-3.36442	0.105925	0.975003	2.7656e+06	407525	-2.76264
1362	767.354	36.2077	285722	290252	50717.4	4799.25	310657	504957	193632	69705.1	0.00776823	2.10968	287988	27759.3	-3.37496	0.342831	0.46492	287988	407808	0.501883	0.127852	0.893292	287988	131670	-1.12908
1363	764.968	64.0835	23088.3	31178	33565.1	35635.7	39002.3	44661	40791.5	42877.6	0.215601	0.666349	27134.1	34601.4	0.350721	0.0966992	1.01458	27134.1	41832.7	0.624521	0.0721083	1.14201	27134.1	41835.5	0.624621
1364	514.219	35.2996	780151	432258	79723.9	48507.1	270340	77663.5	63047.7	68231.7	0.0900017	1.04575	606206	64116.5	-3.24104	0.161799	0.791024	606206	174003	-1.8007	0.0898324	1.04657	606206	65640.7	-3.20714
1365	335.197	20.8878	1.22043e+07	6.73164e+06	1.45199e+06	755079	4.25569e+06	749153	1.23009e+06	983895	0.0937166	1.02818	9.46796e+06	1.10353e+06	-3.10092	0.165319	0.781678	9.46796e+06	2.50242e+06	-1.91973	0.0926501	1.03315	9.46796e+06	1.10699e+06	-3.09641
1366	84.081	47.0282	62810.3	38902.6	18307.1	14503.4	29512.4	14335.5	14820.7	18146.2	0.104457	0.981064	50857.5	16406.2	-1.63221	0.177725	0.750252	50857.5	21924.9	-1.21389	0.104342	0.98154	50857.5	16484.4	-1.62535
1367	909.469	50.9562	44790.8	31795.2	56201.7	34703.7	29281	42607	34825.5	52640.4	0.626158	0.203316	38294	45453.7	0.247279	0.824305	0.083912	38294	35945	-0.0913273	0.670589	0.173544	38294	43734	0.191636
1368	304.262	54.3919	94050	82418.5	18472.4	55752.9	43251.8	124648	94331.3	71358.1	0.120159	0.920245	88235.3	37113.6	-1.24941	0.926513	0.0331486	88235.3	83951.1	-0.0718066	0.716173	0.144982	88235.3	82845.7	-0.0909283
1369	617.196	48.1007	448834	304302	424173	359914	291764	260642	273206	271404	0.862943	0.0640181	376569	392044	0.0581023	0.30745	0.512225	376569	276204	-0.447181	0.285886	0.543807	376569	272306	-0.467688
1370	770.522	47.8465	1.03003e+06	282184	7441.86	9576.01	1.26944e+06	87367.5	0	0	0.225432	0.646984	656110	8509.94	-6.26865	0.977466	0.00989819	656110	678403	0.0482055	0.221407	0.654808	656110	1	-19.3236
1371	347.184	41.4321	517966	431231	281262	250257	635319	190593	343482	371122	0.0453507	1.34342	474600	265760	-0.836585	0.811068	0.0909429	474600	412957	-0.20072	0.123333	0.908921	474600	357303	-0.409564
1372	332.976	63.354	48806.1	43343.5	50682.7	48830.7	38312.6	31009.3	36177.7	36847.7	0.329916	0.481597	46075.8	49757.7	0.110911	0.129361	0.888196	46075.8	34661.9	-0.410657	0.0737714	1.13211	46075.8	36513.7	-0.335569
1373	553.263	42.4515	64834.4	63542.5	15074	16151.6	52333.4	28326.8	7793.81	14020	0.000299742	3.52325	64189.4	15613.8	-2.03951	0.185591	0.731444	64189.4	40331.1	-0.670444	0.0035418	2.45078	64189.4	10907.9	-2.55696
1374	415.249	51.6202	411242	253084	114720	126197	203856	132353	224704	82243.5	0.116298	0.934427	332164	120460	-1.46335	0.199272	0.700553	332164	168106	-0.982527	0.235172	0.628615	332164	153475	-1.11389
1375	811.363	35.4493	0	0	1516.95	14048.4	36905.4	65502	901469	446280	0.340092	0.468403	1	7783.66	12.9262	0.0698997	1.15552	1	51204.7	15.644	0.0976467	1.01034	1	673875	19.3621
1376	570.459	54.065	2.86791e+06	1.53638e+06	1.88048e+06	1.85901e+06	1.56083e+06	1.82273e+06	1.19256e+06	1.62389e+06	0.66713	0.17579	2.20215e+06	1.86974e+06	-0.236071	0.530417	0.275383	2.20215e+06	1.69178e+06	-0.38037	0.374266	0.42682	2.20215e+06	1.40823e+06	-0.645033
1377	297.139	10.4165	110787	115185	119225	71576.6	166007	117156	211029	165812	0.538844	0.268537	112987	95401.9	-0.244068	0.363858	0.439069	112987	141582	0.325485	0.0799536	1.09716	112987	188421	0.737804
1378	833.456	29.188	116065	84579.2	74531.6	1001.81	1480.69	58323.9	56235.5	56728.2	0.258239	0.587978	100323	37767.7	-1.40943	0.162511	0.789116	100323	29903.3	-1.74628	0.10841	0.96493	100323	56482.9	-0.828771
1379	632.208	34.1616	0	0	36790.1	31154.7	26288.8	26839	78489.2	78513.1	0.00680906	2.16691	1	33973.4	15.0521	0.000107237	3.96966	1	26564.9	14.6972	2.30544e-08	7.63725	1	78502.2	16.2604
1380	856.339	36.2696	2455.88	28610.9	55685.4	25437.7	7196.05	82259.7	46564.8	27564.3	0.337201	0.472111	15534.4	40562.6	1.38468	0.539065	0.268359	15534.4	44728.9	1.52574	0.314358	0.502576	15534.4	37065.6	1.25461
1381	135.005	2.15558	40177.3	188755	28195.8	34770.1	28282.4	55013.8	118308	31672.3	0.380541	0.419598	114467	31483.9	-1.86225	0.436474	0.360042	114467	41649.1	-1.45858	0.691264	0.160356	114467	74991.3	-0.610138
1382	1483.7	48.9478	108298	80619.6	0	0	94695.7	36894.3	1237.36	0	0.0207979	1.68198	94459.8	1	-16.5274	0.465432	0.332143	94459.8	65796	-0.521701	0.0211051	1.67561	94459.8	619.681	-7.25203
1383	549.245	28.3013	132942	107354	106322	77124.2	90484.3	74425	69896.2	80549.9	0.280685	0.551781	120149	91724	-0.389457	0.129995	0.886072	120149	82455.6	-0.543138	0.0834241	1.07871	120149	75224.1	-0.675561
1384	1082.41	29.1865	75007.2	60753.9	78278.6	220.767	465.013	77630.3	65703.7	67569.6	0.545474	0.263226	67881.5	39250.7	-0.790302	0.538904	0.268488	67881.5	39048.7	-0.797746	0.878535	0.0562407	67881.5	66637.7	-0.0266808
1385	862.45	50.0625	20741.7	30129.3	26992.7	16918.2	21579.7	19671.4	38788.4	40987.1	0.663447	0.178194	25436.5	21956.4	-0.212257	0.421035	0.375682	25436.5	20626.5	-0.302399	0.0955838	1.01962	25436.5	39888.7	0.649081
1386	294.939	62.515	980757	676088	677205	601204	527257	449260	468104	428332	0.351381	0.454222	828424	639206	-0.374089	0.162992	0.787834	828424	488260	-0.76272	0.131758	0.880223	828424	448219	-0.886165
1387	487.191	22.9297	289714	212584	113842	66879.5	80222.7	58377.7	40520	40878.5	0.070605	1.15116	251150	90361.9	-1.47476	0.0453055	1.34385	251150	69301.2	-1.8576	0.0319789	1.49514	251150	40700.2	-2.62544
1388	297.243	49.1983	1.00844e+06	659994	176955	61487	31971.3	206987	416205	243443	0.0600242	1.22167	834219	119222	-2.80678	0.0670153	1.17383	834219	119480	-2.80366	0.122022	0.91356	834219	329825	-1.33873
1389	1068.44	46.3045	135039	104881	913.69	220.61	80522.9	46017.9	1722.41	0	0.0155875	1.80722	119961	568.15	-7.72208	0.131826	0.879999	119961	63271.4	-0.922942	0.0157045	1.80397	119961	862.205	-7.12032
1390	749.25	48.5514	15619.8	20456.1	42757.6	46142.2	47838	62680.8	50815.8	52884.7	0.0122586	1.91156	18038.9	44450.9	1.3011	0.0412715	1.38435	18038.9	55260.4	1.61513	0.00599623	2.22212	18038.9	51851.2	1.52327
1391	927.323	25.1985	160281	143860	21324.6	23420.2	82116.7	29558.4	154588	58795.7	0.00404815	2.39274	152072	22373.4	-2.76489	0.0730014	1.13667	152072	55838.6	-1.44542	0.448976	0.347776	152072	106693	-0.511288
1392	364.299	54.8906	193348	198071	219454	252281	207955	223248	228782	219175	0.136457	0.865004	195710	235869	0.269265	0.130827	0.883302	195710	215603	0.139654	0.0340277	1.46817	195710	223980	0.194648
1393	569.193	54.2734	284001	115168	122883	130275	138653	151485	62079.2	109558	0.478659	0.319974	199586	126580	-0.656959	0.585608	0.232393	199586	145070	-0.460256	0.323998	0.489457	199586	85819.8	-1.21763
1394	511.253	46.4059	1.52365e+06	540489	426563	378520	280610	320164	438701	355837	0.329212	0.482525	1.03207e+06	402543	-1.35833	0.275329	0.560148	1.03207e+06	300388	-1.78064	0.327002	0.485449	1.03207e+06	397270	-1.37735
1395	810.359	35.4554	0	0	19921.9	38200.6	81455.8	125826	1.74157e+06	858286	0.0862919	1.06403	1	29062.3	14.8269	0.0428945	1.3676	1	103642	16.6613	0.0986422	1.00594	1	1.29993e+06	20.31
1396	603.127	34.515	2771.28	10514.3	78198	75305.1	62620.5	79101.4	78778.6	84064.5	0.00345702	2.4613	6643.77	76752.6	3.53014	0.0195139	1.70965	6643.77	70862	3.41494	0.00390659	2.4082	6643.77	81422.6	3.61535
1397	1086.48	34.1635	0	0	41564.7	12400.7	11448.7	3231.45	60930.7	37552.7	0.205475	0.68724	1	26983.7	14.7198	0.215933	0.665682	1	7341.09	12.8418	0.0519935	1.28405	1	49242.7	15.5876
1398	409.221	45.1212	104145	73232.1	249922	160359	115365	62516.8	255601	255908	0.133211	0.875461	88689.4	205141	1.20979	0.994163	0.00254229	88689.4	88942.1	0.00410467	0.00845161	2.07306	88689.4	255756	1.52793
1399	575.307	39.6458	21813.4	20747.1	10359.5	7656.07	36552.4	11284.8	54125	35540.4	0.0137301	1.86233	21281.3	9008.78	-1.24018	0.854045	0.0685193	21281.3	23919.6	0.168609	0.127077	0.895935	21281.3	44833.7	1.075
1400	232.17	16.6103	101910	132660	79026.5	118009	81219.2	159887	241671	77499.4	0.528569	0.276898	117286	98518.6	-0.251565	0.945362	0.0244019	117286	120554	0.0396507	0.66282	0.178605	117286	159586	0.444302
1401	783.347	36.5015	479393	219984	124181	65440.6	73247.8	104577	46232.4	26778.6	0.19535	0.709186	349690	94811.9	-1.88294	0.184044	0.735079	349690	88913.5	-1.9756	0.137729	0.860976	349690	36506.5	-3.25985
1402	412.359	54.8477	42679.4	65001.5	71964.8	71904.9	63115.7	49394.2	42743.1	50461.7	0.246425	0.608316	53841.5	71935.8	0.417993	0.870775	0.0600942	53841.5	56256	0.0632884	0.602352	0.22015	53841.5	46603.4	-0.208281
1403	343.214	19.7627	94575.1	63440.7	36839.1	27387.4	31410.3	30273.8	32337.5	25774.4	0.10223	0.990423	79008.9	32114.3	-1.2988	0.0906065	1.04284	79008.9	30843.1	-1.35707	0.0882205	1.05443	79008.9	29056.9	-1.44313
1404	422.303	53.2195	180604	87518.1	113061	132029	432012	133527	81969.9	212890	0.83103	0.0803832	134062	122546	-0.129577	0.441882	0.354693	134062	282770	1.07673	0.883113	0.0539839	134062	147431	0.137137
1405	1242.43	34.1635	0	0	25258.4	13910.7	0	5030.69	58216.2	48579.2	0.0746555	1.12694	1	19585.6	14.2575	0.42265	0.374019	1	2516.35	11.2971	0.00804489	2.09448	1	53398.7	15.7045
1406	1110.78	62.519	18420.8	12437.1	20500.7	28915	22292.7	9834.6	33668.8	19571.9	0.214107	0.66937	15430	24708.9	0.679294	0.935192	0.0290992	15430	16064.6	0.0581542	0.281348	0.550756	15430	26621.4	0.786851
1407	423.156	37.4974	1.79874e+06	1.05185e+06	251372	144442	764535	232237	229459	240200	0.0828948	1.08147	1.42529e+06	197908	-2.84836	0.180643	0.743179	1.42529e+06	498387	-1.51592	0.08593	1.06586	1.42529e+06	234830	-2.60157
1408	712.356	36.9968	24455.4	21627	1035.09	582.54	16842.1	4345.94	4752.25	1207.36	0.0041241	2.38467	23042.2	809.816	-4.83054	0.191484	0.717867	23042.2	10595	-1.12089	0.0125355	1.90186	23042.2	2980.8	-2.95051
1409	995.454	44.394	153102	185060	452.816	672.583	74139.9	22891.8	967.688	221.073	0.00887188	2.05198	169082	563.699	-8.22859	0.0573881	1.24118	169082	48516.9	-1.80117	0.00887954	2.05161	169082	595.38	-8.1497
1410	458.139	37.5207	292792	169386	46412.1	38674.4	82015.8	73632.8	68422.2	84814.5	0.0927957	1.03247	231090	42544.3	-2.44142	0.131471	0.881171	231090	77825.3	-1.57014	0.131173	0.882154	231090	76619.4	-1.59267
1411	566.097	37.5418	143864	83693.7	49471.9	38066.8	43456.4	47360.8	40304.6	45308.1	0.149546	0.825226	113780	43770.4	-1.37822	0.151472	0.819669	113780	45409.6	-1.32518	0.143095	0.844377	113780	42807.4	-1.41031
1412	454.348	21.8258	8.67093e+06	6.01809e+06	4.6359e+06	117076	111219	3.94718e+06	3.91466e+06	3.85352e+06	0.198393	0.702475	7.34451e+06	2.37649e+06	-1.62783	0.150269	0.82313	7.34451e+06	2.0292e+06	-1.85575	0.120915	0.917521	7.34451e+06	3.88409e+06	-0.91909
1413	818.353	47.7714	36588.7	84422.1	98511	67042.1	59278.6	98289.9	18880.8	46092.3	0.518022	0.285652	60506.4	82777.6	0.452152	0.613709	0.212038	60506.4	78785.2	0.380838	0.415679	0.381242	60506.4	32487.6	-0.8972
1414	405.146	31.7564	1749.42	11537.4	55403.2	46579.1	37478.4	84805.6	383808	313484	0.0213708	1.67018	6644.4	50992.2	2.94006	0.152785	0.815921	6644.4	61143	3.20198	0.0106039	1.97454	6644.4	348647	5.71348
1415	448.21	45.1275	449048	568680	3.12722e+06	2.53634e+06	1.6818e+06	1.05263e+06	3.39967e+06	3.61479e+06	0.0164253	1.78449	508865	2.83178e+06	2.47636	0.115548	0.937239	508865	1.36722e+06	1.42589	0.00168058	2.77454	508865	3.50723e+06	2.78498
1416	479.394	55.8333	33342.7	57169.7	60397.3	41228.6	36529.2	37467.9	24604	40093.7	0.751111	0.124296	45257.2	50814	0.167077	0.560173	0.251678	45257.2	36999.6	-0.29064	0.459572	0.337646	45257.2	32349.8	-0.484389
1417	878.373	30.9848	231050	186013	790.348	1513.9	57640.9	7971.26	309342	103043	0.0115897	1.93593	208532	1153.12	-7.49858	0.0345218	1.46191	208532	32807.1	-2.66819	0.98434	0.00685484	208532	206194	-0.0162699
1418	621.384	27.0453	73465.5	64282.2	50040.4	0	0	42706.2	46524.2	45388.6	0.22686	0.644242	68874.8	25021.2	-1.46083	0.161554	0.791683	68874.8	21354.1	-1.68946	0.0384232	1.41541	68874.8	45957.4	-0.58368
1419	453.345	21.828	3.03095e+07	2.26439e+07	1.81292e+07	444880	412793	1.55289e+07	1.53508e+07	1.51112e+07	0.216408	0.664726	2.64767e+07	9.28703e+06	-1.51143	0.160639	0.794148	2.64767e+07	7.97083e+06	-1.73192	0.0992625	1.00321	2.64767e+07	1.5231e+07	-0.797713
1420	814.232	58.1565	111395	69960.5	34714.8	46966.8	18155.8	0	45420.9	46245.1	0.147456	0.831337	90678.9	40841.8	-1.15072	0.0689806	1.16127	90678.9	9078.92	-3.32017	0.162885	0.78812	90678.9	45834	-0.984348
1421	542.427	53.1722	1.38477e+06	392476	453497	460645	456546	526697	359828	371863	0.476121	0.322282	888624	457072	-0.959152	0.508485	0.293722	888624	491623	-0.854022	0.402566	0.395163	888624	365847	-1.28033
1422	868.367	34.3681	44074.1	43405.6	1568.04	591.576	16495.6	4559.36	5043.34	5800.74	0.000192314	3.71599	43740.9	1080.81	-5.3388	0.0308983	1.51006	43740.9	10528.5	-2.05469	0.000173722	3.76015	43740.9	5423.04	-3.01181
1423	630.195	54.0723	207990	66799.9	79107.9	77691.8	93644.8	98586.4	41021.3	65208	0.491285	0.308666	137396	78400.9	-0.809396	0.618104	0.208938	137396	96116.6	-0.51548	0.360392	0.443225	137396	53115.7	-1.37113
1424	433.104	24.4756	1679.21	18331	36941	57579.1	56605.7	70516.6	79201.6	87320.1	0.106762	0.971582	10006.1	47261.1	2.23977	0.0386703	1.41262	10006.1	63562.1	2.66729	0.0156144	1.80647	10006.1	83261.9	3.05678
1425	1136.5	48.5777	1268.37	3694.2	15614.8	11812.8	3561.81	7817.64	22578.4	21182.1	0.0380183	1.42001	2482.29	13714.8	2.46599	0.32046	0.494226	2482.29	5690.73	1.19694	0.00516428	2.28699	2482.29	21881.3	3.13995
1426	244.261	40.6526	67787.5	47318.4	55790.7	36752	38158.5	48187.4	45184.9	41377.1	0.504317	0.297296	57553.9	46272.4	-0.314764	0.334263	0.475912	57553.9	43173.9	-0.414755	0.303957	0.517188	57553.9	43282	-0.411148
1427	596.107	34.5267	0	658.013	26391.7	30642.6	22129.9	42342.6	35061.5	42217.5	0.00577158	2.23871	330.006	28518.1	6.43324	0.0874574	1.0582	330.006	32237.3	6.61009	0.00868182	2.06139	330.006	38640.5	6.87148
1428	1446.42	28.2989	157170	170173	46220.6	26969.5	173467	64397.9	89086.8	107009	0.0082521	2.08344	163673	36596.1	-2.16105	0.500864	0.30028	163673	118933	-0.46066	0.0273033	1.56378	163673	98049	-0.739237
1429	408.218	45.1196	317039	216680	866586	535427	384611	201021	904098	892246	0.128831	0.889979	266860	701007	1.39334	0.827198	0.0823904	266860	292817	0.133912	0.00634488	2.19758	266860	898173	1.75091
1430	449.214	45.1269	131394	168700	859177	718459	484257	306844	921294	980334	0.0127375	1.89491	150048	788819	2.39427	0.11357	0.944738	150048	395552	1.39844	0.00189622	2.72211	150048	950815	2.66374
1431	498.213	31.6622	189583	131178	340799	180387	145715	79662.8	282284	209377	0.361253	0.442189	160381	260594	0.700295	0.392425	0.406243	160381	112690	-0.509151	0.208831	0.680205	160381	245831	0.61616
1432	900.797	53.6335	172000	17741	28730.8	17211.9	40625.1	18028.3	183823	1145.97	0.450715	0.346098	94871.3	22972.4	-2.04607	0.488955	0.310731	94871.3	29327.7	-1.69371	0.98589	0.00617147	94871.3	92485.6	-0.0367435
1433	242.925	62.7379	11512.5	24786.9	40541	51130.7	55012.7	50176.7	69062.5	68950.6	0.0825653	1.0832	18150.7	45836.9	1.33648	0.0395775	1.40255	18150.7	52595.7	1.53492	0.0166102	1.77962	18150.7	69007.5	1.92673
1434	434.227	45.8398	2.02145e+06	1.23117e+06	329307	269030	1.44189e+06	381114	453323	530810	0.0787726	1.10362	1.62631e+06	299169	-2.44257	0.392802	0.405827	1.62631e+06	911505	-0.835281	0.103801	0.983797	1.62631e+06	492068	-1.72467
1435	563.261	29.6319	285186	193420	25939.5	13160.5	41734.9	14405	63049.5	53943.8	0.0416813	1.38006	239304	19551	-3.61353	0.0477204	1.3213	239304	28071	-3.09169	0.0593063	1.2269	239304	58497.7	-2.03239
1436	455.35	21.8239	1.3294e+06	932530	737875	22390.2	20818.4	626468	624235	608445	0.207876	0.682196	1.13097e+06	380134	-1.57298	0.155517	0.808222	1.13097e+06	323644	-1.80507	0.12221	0.912895	1.13097e+06	616341	-0.875754
1437	497.425	54.414	320561	200732	211890	242840	191028	204070	157793	168027	0.644532	0.190755	260648	227366	-0.197083	0.404997	0.392548	260648	197550	-0.399884	0.24559	0.609789	260648	162911	-0.67802
1438	227.176	11.1323	2.52907e+06	2.23796e+06	1.43596e+06	30027	25537.6	1.18821e+06	1.23199e+06	1.13349e+06	0.148233	0.829056	2.38352e+06	732995	-1.70122	0.0974343	1.01129	2.38352e+06	606877	-1.97362	0.0159836	1.79633	2.38352e+06	1.18274e+06	-1.01096
1439	177.996	63.3881	97415.1	61565.7	64905.4	61529	59131.3	59720.5	63266.8	59508.8	0.461465	0.335861	79491.4	63218.2	-0.33046	0.379419	0.420881	79491.4	59426.9	-0.419683	0.42095	0.375769	79491.4	61388.8	-0.372825
1440	913.338	35.3316	405002	404138	20136.4	14521	1.30102e+06	156255	192852	256568	5.38104e-05	4.26913	404571	17329.7	-4.54507	0.628333	0.20181	404571	728641	0.848815	0.0299764	1.52322	404571	224711	-0.848323
1441	985.26	37.4835	800014	686251	334899	182674	737905	512743	438431	497789	0.0363981	1.43892	743134	258787	-1.52186	0.448908	0.347842	743134	625325	-0.249015	0.0503472	1.29802	743134	468111	-0.666771
1442	228.179	11.1301	345472	308106	198434	9029.3	7729.57	159146	168133	155350	0.147054	0.832522	326790	103733	-1.6555	0.0891614	1.04982	326790	83438.5	-1.96958	0.0140126	1.85348	326790	161742	-1.01467
1443	902.474	47.7349	42295	17567.4	41226.5	28912.8	97043.7	11667.9	27272.3	24433	0.745591	0.127499	29932.2	35070.7	0.228566	0.637778	0.19533	29932.2	54356.8	0.860762	0.774246	0.111121	29932.2	25853.7	-0.211329
1444	385.902	63.5632	27385.7	32104.9	34252.9	39050.7	37205	40656.4	37058.1	46014.7	0.176539	0.753159	29746.3	36652.8	0.301211	0.0881056	1.055	29746.3	38931.7	0.388234	0.145205	0.838018	29746.3	41537.4	0.481699
1445	296.136	10.4229	669580	708380	745689	438369	1.06568e+06	738008	1.40417e+06	1.12457e+06	0.595245	0.225304	688981	592030	-0.218795	0.326015	0.486763	688981	901843	0.388412	0.0552346	1.25779	688981	1.26437e+06	0.875884
1446	986.263	37.4835	421971	358927	173847	95289.2	390957	268624	228992	256769	0.0366245	1.43623	390450	134569	-1.53679	0.471017	0.326963	390450	329791	-0.243585	0.0504023	1.29755	390450	242881	-0.684888
1447	966.482	48.7186	77400.6	120294	1607.78	1253.18	64469.8	29493.2	11159.8	41002.4	0.045209	1.34478	98848.2	1431.48	-6.10964	0.201749	0.695188	98848.2	46982.5	-1.07309	0.108362	0.965122	98848.2	26082.1	-1.92215
1448	811.378	38.3209	56588.5	36182.6	0	452.178	16137.9	10442.6	22369.1	0	0.0455663	1.34136	46386.5	227.089	-7.6743	0.0889845	1.05069	46386.5	13291.2	-1.80323	0.145622	0.836773	46386.5	11185.6	-2.05207
1449	432.144	36.2351	6880.66	16419.2	138176	109877	10481.9	90869	33618.7	32023.9	0.0172009	1.76445	11650.9	124027	3.41214	0.436688	0.359829	11650.9	50676.4	2.12087	0.048409	1.31507	11650.9	32822.3	1.49423
1450	406.128	38.2873	97631.5	84702.5	138461	119897	175441	379446	194539	253185	0.078292	1.10628	91168	129180	0.502785	0.209951	0.677882	91168	277445	1.6056	0.0475808	1.32257	91168	223863	1.29602
1451	203.051	9.73501	29915.9	19324.1	144840	181073	65403.7	230740	102082	138530	0.0181112	1.74205	24621	162958	2.72653	0.274622	0.561265	24621	148073	2.58835	0.0371574	1.42996	24621	120307	2.28876
1452	1482.7	48.9468	110825	86496.7	251.578	0	103701	42149.5	908.832	263.389	0.0149018	1.82676	98661.9	126.789	-9.60392	0.51814	0.285553	98661.9	72926.2	-0.436057	0.0150476	1.82253	98661.9	587.11	-7.39272
1453	1042.5	47.6976	371877	632847	456.369	0	248183	47405.3	224.683	0	0.0613766	1.212	502363	229.184	-11.098	0.164106	0.784875	502363	147795	-1.76513	0.0613507	1.21218	502363	113.342	-12.1138
1454	278.269	53.073	57402.8	31362.8	41566	54069.9	41330.7	54985.7	43617.4	53817.9	0.834154	0.0787535	44383.8	47818.9	0.107548	0.821336	0.0854794	44383.8	48159.2	0.117778	0.78588	0.104644	44383.8	48718.7	0.134441
1455	337.133	35.0254	46402.1	43203.5	25250.8	23052.3	45949.7	38596.1	37736.2	46086.6	0.0087154	2.05971	44803.8	24152.5	-0.891445	0.592562	0.227266	44803.8	42273.9	-0.0838521	0.584136	0.233486	44803.8	41912.4	-0.096243
1456	149.956	1.97549	14923.8	14583.5	18483.7	15784.8	20060.5	19147.4	65623	91087.9	0.22218	0.653296	14754.7	17135.3	0.215796	0.00994007	2.00261	14754.7	19604.9	0.410047	0.0378238	1.42223	14754.7	78356.4	2.40888
1457	268.191	26.387	2.78315e+06	1.85989e+06	256001	170545	1.03594e+06	203856	436368	430296	0.0451089	1.34574	2.32152e+06	213274	-3.44429	0.111507	0.9527	2.32152e+06	619900	-1.90496	0.0548982	1.26044	2.32152e+06	433333	-2.42152
1458	808.342	35.2092	6904.14	6036.47	5331.31	5713.91	7335.34	8889.04	131458	69298.6	0.183672	0.735957	6471.3	5523.61	-0.228445	0.20629	0.685522	6471.3	8113.19	0.326213	0.0943124	1.02543	6471.3	100379	3.95526
1459	342.27	53.8947	113835	83952.3	69710.6	79565.6	115288	146226	131157	127563	0.263081	0.579911	98894.9	74639.1	-0.405964	0.276647	0.558073	98894.9	130758	0.402932	0.180218	0.744201	98894.9	129361	0.387436
1460	768.356	36.2026	150642	149184	13507.4	0	160702	254252	106021	50999.4	0.00224393	2.64899	149914	6754.69	-4.4721	0.343596	0.463952	149914	207478	0.468821	0.121962	0.913775	149914	78511.1	-0.933169
1461	799.342	37.5777	38895.8	22882.3	0	235.709	1758.72	12098.7	0	1159.68	0.0615357	1.21087	30890	118.855	-8.0218	0.12844	0.891301	30890	6929.73	-2.15627	0.0635386	1.19696	30890	580.839	-5.73286
1462	914.341	35.3278	207047	217865	9953.57	6538.74	675951	80361.2	96563.4	134124	0.000770646	3.11315	212457	8247.15	-4.68713	0.633921	0.197965	212457	378157	0.831817	0.0381959	1.41798	212457	115345	-0.881217
1463	426.228	45.1196	1.07507e+06	723545	3.13366e+06	1.89447e+06	1.2784e+06	608445	3.05949e+06	2.9944e+06	0.129002	0.889402	899306	2.51407e+06	1.48314	0.917816	0.0372445	899306	943422	0.0690912	0.00698425	2.15588	899306	3.02695e+06	1.75098
1464	151.035	63.3992	1.32763e+06	1.04977e+06	1.1331e+06	1.23707e+06	1.19417e+06	1.28079e+06	1.25369e+06	1.36675e+06	0.982771	0.00754754	1.1887e+06	1.18509e+06	-0.00439389	0.769386	0.113856	1.1887e+06	1.23748e+06	0.0580159	0.502909	0.298511	1.1887e+06	1.31022e+06	0.140424
1465	286.072	28.3001	343829	225296	80858.9	55388.3	148302	75622	99033.2	97492.6	0.0702737	1.15321	284564	68124.6	-2.0625	0.131081	0.882461	284564	111963	-1.34573	0.0880554	1.05524	284564	98263.9	-1.53402
1466	855.336	36.2639	39205.1	72564.7	120843	66557.2	36493.9	160951	83227.8	63346.4	0.357112	0.447195	55885.9	93701	0.74558	0.574513	0.2407	55885.9	98723.5	0.82091	0.464713	0.332815	55885.9	73288.1	0.391095
1467	1290.51	38.3013	245768	204339	49446.1	18763.9	101699	76405.9	131942	83240.9	0.0177395	1.75106	225055	34106	-2.72218	0.0304005	1.51712	225055	89053.4	-1.33753	0.0667436	1.17559	225055	107592	-1.0647
1468	1067.46	34.1645	0	0	54838.8	19541.5	15991.1	5558.8	83091.7	51645.2	0.169659	0.770422	1	37191.1	15.1827	0.17485	0.757335	1	10775.9	13.3955	0.0503899	1.29766	1	67369.4	16.0398
1469	457.212	46.89	304157	220583	37648.3	38826.5	188426	81580.3	89858.9	102905	0.0330525	1.4808	262371	38238.4	-2.77851	0.201186	0.696401	262371	135004	-0.958602	0.0592137	1.22758	262371	96383	-1.44476
1470	832.327	37.3552	480870	317336	0	0	66333.4	34771.2	0	0	0.0395039	1.40336	399104	1	-18.6064	0.0526181	1.27887	399104	50553.3	-2.98089	0.0395039	1.40336	399104	1	-18.6064
1471	877.369	31.0009	420520	349080	1212.21	2264.69	106381	14627.5	589604	190517	0.00858541	2.06624	384801	1739.45	-7.78934	0.0306734	1.51324	384801	60505.1	-2.66898	0.981655	0.00804125	384801	390061	0.0195878
1472	777.32	36.6107	3503.47	182673	24393	10588.8	491386	303707	231657	85145.7	0.488706	0.310952	93089.1	17491.9	-2.41193	0.1435	0.843149	93089.1	397547	2.09444	0.629341	0.201114	93089.1	158402	0.766908
1473	1293.56	48.556	2951.28	6309.5	9381.52	7101.96	55808	24447.4	35737.7	34334.6	0.21712	0.663301	4631.39	8242.74	0.831678	0.15325	0.814598	4631.39	40128.7	3.11512	0.00356288	2.4482	4631.39	35037.2	2.91937
1474	879.387	30.9794	68019.8	64377.8	232.54	0	16371.4	3149.5	100245	35565.6	0.000761584	3.11828	66199.8	117.27	-9.14085	0.0144428	1.84035	66199.8	9761.44	-2.76166	0.962771	0.0164771	66199.8	67906.3	0.0367201
1475	947.309	33.1066	53464.8	64933.4	516.457	0	45192.4	22078.6	52073.8	52367.8	0.00935164	2.02911	59200.1	259.229	-7.83523	0.186048	0.730374	59200.1	33636.5	-0.815572	0.347866	0.458589	59200.1	52221.8	-0.180947
1476	812.362	35.428	383.573	823.407	504.335	533.302	1283.59	11174.2	265072	138645	0.737841	0.132037	604.49	519.819	-0.217711	0.373616	0.427574	604.49	6229.92	3.36542	0.0861062	1.06497	604.49	201859	8.38342
1477	1159.6	48.5541	42029.9	65612.2	122441	96962	1.76267e+06	579460	836262	879590	0.0844531	1.07338	53822.1	109702	1.02733	0.199618	0.699799	53822.1	1.17107e+06	4.44348	0.000939567	3.02707	53822.1	857927	3.99459
1478	752.361	38.8313	115304	96790.1	1991.25	209.559	23467.1	25073.6	16334.7	5043.4	0.00776087	2.11009	106048	1101.4	-6.58923	0.0126651	1.89739	106048	24271.4	-2.12739	0.0126832	1.89677	106048	10690	-3.31038
1479	340.261	29.1891	3.36497e+06	1.38985e+06	1.69115e+06	8613.91	11184.2	1.31797e+06	1.19261e+06	1.18466e+06	0.360152	0.443515	2.37741e+06	849883	-1.48406	0.284963	0.545212	2.37741e+06	664576	-1.83888	0.351831	0.453666	2.37741e+06	1.18863e+06	-1.00009
1480	1043.5	47.3801	153683	267577	437.67	0	107716	19640	397.736	215.479	0.0660726	1.17998	210631	219.835	-9.90408	0.177992	0.7496	210631	63678.9	-1.72583	0.0661217	1.17966	210631	307.608	-9.41941
1481	306.965	63.6723	59552.4	43755.2	36726.2	27027.7	22448.3	22803.7	17301.8	18191.2	0.166454	0.778707	51654.8	31878	-0.696344	0.0667469	1.17557	51654.8	22627	-1.19086	0.0503595	1.29792	51654.8	17747.5	-1.54129
1482	840.38	41.6156	2145.91	1143.67	51531.3	33379.4	95528.2	16108.4	41885.1	55244.9	0.0461985	1.33537	1645.79	42456.4	4.68913	0.305755	0.514627	1645.79	55819.3	5.08391	0.01978	1.70377	1645.79	48566	4.88309
1483	1065.46	34.1635	0	0	205575	66078.7	71160.6	20274.3	303771	193083	0.190855	0.719297	1	135828	17.0514	0.214193	0.669195	1	45718.5	15.4805	0.0462161	1.33521	1	248428	17.9225
1484	391.183	28.5525	346147	280210	91877.2	65669	98866.2	200176	167050	109208	0.0221484	1.65466	313179	78774.1	-1.9912	0.113607	0.944594	313179	149522	-1.06663	0.0574145	1.24098	313179	138130	-1.18096
1485	679.513	29.1891	2.56427e+07	1.45374e+07	1.34119e+07	8560.45	6067.78	1.06983e+07	1.04879e+07	1.03263e+07	0.264032	0.578343	2.009e+07	6.71025e+06	-1.58204	0.196019	0.707702	2.009e+07	5.35218e+06	-1.90828	0.223338	0.651037	2.009e+07	1.04071e+07	-0.948911
1486	1066.46	34.1635	0	0	138370	45028.6	47471.4	14587.1	205152	127621	0.188377	0.724971	1	91700.4	16.4846	0.199761	0.699489	1	31030.2	14.9214	0.0502269	1.29906	1	166388	17.3442
1487	156.08	36.2696	26152.1	14038.2	17557.1	2372.88	9301.13	25319.5	17782.8	3029.52	0.40644	0.391003	20096.2	9966.01	-1.01183	0.807564	0.0928232	20096.2	17311.3	-0.215204	0.416876	0.379993	20096.2	10407.2	-0.949341
1488	899.36	29.2581	391812	201935	0	197.369	45426.5	1167.46	21685.1	14798.8	0.088902	1.05109	296874	99.6844	-11.5402	0.10698	0.970695	296874	23298	-3.67158	0.0992464	1.00329	296874	18243	-4.02444
1489	433.223	45.8391	8.1181e+06	4.75606e+06	1.22181e+06	1.00937e+06	5.7214e+06	1.42199e+06	1.67963e+06	1.94817e+06	0.0872712	1.05913	6.43708e+06	1.11559e+06	-2.5286	0.403879	0.393749	6.43708e+06	3.5717e+06	-0.849797	0.111281	0.953581	6.43708e+06	1.8139e+06	-1.82731
1490	1160.6	48.5529	31732.7	50051.7	91842.3	73296.6	1.311e+06	431893	619873	665727	0.0854528	1.06827	40893.2	82570.4	1.01376	0.199464	0.700135	40893.2	871447	4.41348	0.00167822	2.77515	40893.2	642801	3.97444
1491	1048.45	34.1635	0	0	45412.1	14456.9	9566.42	3692.76	68413.2	40348.9	0.192781	0.714936	1	29935.5	14.8696	0.152566	0.816543	1	6630.59	12.6949	0.0605927	1.21758	1	54382.1	15.7308
1492	467.203	28.6273	214242	140893	32328.8	22125.2	55248.7	20574.6	53263	52967.3	0.0556461	1.25457	177568	27228	-2.70521	0.0750051	1.12491	177568	37912.6	-2.22763	0.0769532	1.11377	177568	53116.1	-1.74115
1493	142.122	19.5999	453729	479906	127184	214104	157574	145771	256149	118693	0.0226889	1.64419	466818	170645	-1.45186	0.00206912	2.68421	466818	151674	-1.62189	0.0573623	1.24137	466818	187422	-1.31657
1494	660.416	47.3285	32942.4	36050.1	5637.93	1526.75	3629.19	8731.2	3838.83	2696.21	0.00687636	2.16264	34497.2	3583.34	-3.2671	0.0109453	1.96077	34497.2	6181.2	-2.48052	0.00279869	2.55305	34497.2	3268.52	-3.39977
1495	453.283	49.8432	197364	259459	1.07736e+06	852377	327273	401178	1.33281e+06	1.2353e+06	0.0242007	1.61617	228413	964869	2.07869	0.106492	0.972682	228413	364227	0.673193	0.00298464	2.52511	228413	1.28406e+06	2.491
1496	253.179	31.4226	1.64509e+06	882554	107954	70641.3	680158	132229	276815	262390	0.0913796	1.03915	1.26382e+06	89298.5	-3.82301	0.209272	0.679289	1.26382e+06	406195	-1.63755	0.120988	0.917259	1.26382e+06	269603	-2.22888
1497	877.33	37.9503	45124.2	0	688.365	0	19735.2	55580.1	116315	99296.6	0.428611	0.367937	22563.1	345.183	-6.03046	0.652622	0.185338	22563.1	37658.7	0.739015	0.0715384	1.14546	22563.1	107807	2.25641
1498	561.165	48.1123	68111.1	50881.7	36485.4	35483.5	18656	33971.5	38178.6	41375.4	0.112434	0.949101	59497.4	35985.5	-0.725412	0.102449	0.98949	59497.4	26314.7	-1.17695	0.153284	0.814502	59497.4	39778	-0.580855
1499	1085.48	34.1635	0	0	132262	43559.3	44726	13016.7	197528	120170	0.185955	0.730591	1	87911.5	16.4238	0.210202	0.677364	1	28872.4	14.8174	0.0544892	1.26369	1	158850	17.2773
1500	603.127	38.4504	0	585.212	25437.6	39050.8	11112.7	9258.48	37390.9	48345.9	0.0425818	1.37078	293.606	32245.2	6.77906	0.00951937	2.02139	293.606	10186.6	5.11665	0.0161966	1.79058	293.606	42869.4	7.18992
1501	855.582	53.6612	246746	177645	232655	208051	75660.2	29001.4	137068	22423.5	0.844642	0.0733274	212197	220354	0.0544188	0.0617713	1.20921	212197	52331.8	-2.01964	0.186399	0.729557	212197	79746.6	-1.41191
1502	1084.47	34.1635	0	0	342836	108677	119614	32065.6	509496	311264	0.19363	0.713027	1	225757	17.7844	0.225319	0.647202	1	75840.9	16.2107	0.0536793	1.27019	1	410381	18.6466
1503	482.406	54.0727	2.45541e+06	1.37892e+06	1.66678e+06	1.68527e+06	1.40658e+06	1.58635e+06	984206	1.36192e+06	0.698048	0.156115	1.91716e+06	1.67603e+06	-0.193926	0.521364	0.282859	1.91716e+06	1.49646e+06	-0.357417	0.321984	0.492166	1.91716e+06	1.17306e+06	-0.708693
1504	785.322	38.2808	223394	195322	218619	138971	437961	839436	423071	442320	0.544395	0.264086	209359	178796	-0.227664	0.166476	0.778648	209359	638699	1.60916	0.00575665	2.23983	209359	432697	1.04738
1505	680.516	29.1889	1.04981e+07	5.69226e+06	5.25228e+06	2996.35	2699.94	4.16684e+06	4.13378e+06	4.06458e+06	0.264224	0.578029	8.09516e+06	2.62764e+06	-1.62329	0.199274	0.70055	8.09516e+06	2.08477e+06	-1.95717	0.238247	0.622973	8.09516e+06	4.09918e+06	-0.981724
1506	483.409	54.0732	698890	391462	471512	473568	392330	463509	272786	389329	0.683094	0.165519	545177	472541	-0.206285	0.534822	0.271791	545177	427920	-0.349382	0.322539	0.491418	545177	331059	-0.719638
1507	1083.47	34.1635	0	0	525979	157919	176199	45888.3	762913	467663	0.20426	0.689817	1	341950	18.3834	0.230441	0.63744	1	111045	16.7608	0.0530285	1.27549	1	615289	19.2309
1508	254.032	63.4256	8676.81	7708.1	9973.79	12350.9	15603.4	16010.8	16497.1	15958.5	0.146736	0.833465	8193.45	11163.3	0.446223	0.00472789	2.32533	8193.45	15808.1	0.948118	0.00472294	2.32579	8193.45	16228.8	0.986016
1509	927.485	48.168	36946.9	14173.6	75832.9	46103	44136.8	267890	54006.7	65650.9	0.199189	0.700734	25561.2	60969	1.25412	0.365791	0.436767	25561.2	156015	2.60965	0.115614	0.936989	25561.2	59829.8	1.22691
1510	427.232	45.1232	320081	574062	850541	541264	362785	179038	851284	831621	0.339661	0.468954	447073	695903	0.638378	0.377829	0.422705	447073	270913	-0.722681	0.0903861	1.0439	447073	841454	0.912375
1511	228.553	22.935	0	0	884.982	1691.34	5431.33	4466.97	4723.21	8969.57	0.085574	1.06766	1	1289.16	10.3322	0.00935908	2.02877	1	4950.15	12.2733	0.0842035	1.07467	1	6847.39	12.7413
1512	863.457	50.0655	15151.4	18780.5	16433.7	10600	12758.7	13337.9	20611.8	20196.1	0.421092	0.375623	16966.9	13517.9	-0.327861	0.166664	0.778157	16966.9	13049.3	-0.378752	0.200495	0.697897	16966.9	20404.9	0.266192
1513	416.216	45.8363	170414	107306	47662.9	26950.6	119821	37293.8	42750.4	49645	0.0923654	1.03449	138861	37307.8	-1.89609	0.365521	0.437088	138861	78558.5	-0.821803	0.100043	0.999813	138861	46198.7	-1.58772
1514	863.349	37.246	403717	324734	44146.3	0	416722	267666	46201.2	28922.6	0.0170382	1.76858	364226	22074.2	-4.0444	0.818368	0.0870512	364226	342195	-0.0900178	0.0149715	1.82474	364226	37562.9	-3.27746
1515	698.342	32.2484	34239.6	30694.8	206.587	207.753	21765.4	6103.61	4068.66	2526.43	0.00300491	2.52217	32468.2	208.17	-7.28512	0.147314	0.831755	32468.2	13935.5	-1.22026	0.00436211	2.3603	32468.2	3298.54	-3.29913
1516	868.332	37.71	175272	135414	5491.7	3902.66	138944	105117	37007.8	13168.7	0.0170808	1.76749	155344	4698.18	-5.04722	0.330553	0.480759	155344	122031	-0.348213	0.0303439	1.51793	155344	25089.3	-2.63032
1517	681.519	29.1889	2.23329e+06	1.26404e+06	1.15486e+06	430.518	738.001	934218	933624	910876	0.260471	0.584241	1.74867e+06	577648	-1.59799	0.197194	0.705107	1.74867e+06	467479	-1.90328	0.230347	0.637618	1.74867e+06	922251	-0.923023
1518	442.361	51.8135	85030.2	44035.3	50857	50474.6	55011.6	67156	45307.8	23159.6	0.568477	0.245287	64533.8	50666.8	-0.349014	0.886655	0.0522452	64533.8	61084.8	-0.079241	0.323101	0.490662	64533.8	34234.7	-0.914595
1519	452.396	54.4216	586327	463553	478351	533686	399836	420879	389190	319931	0.805106	0.0941467	524941	506020	-0.052962	0.207174	0.683665	524941	410359	-0.35527	0.136854	0.863743	524941	354561	-0.56612
1520	519.197	49.5786	128418	447148	33876.3	25065.7	40216.4	31370.8	203411	32605.1	0.246613	0.607983	287784	29472	-3.28757	0.254757	0.593874	287784	35794.6	-3.00717	0.446859	0.349829	287784	118009	-1.28609
1521	864.352	37.2352	213165	172648	267.388	0	224281	151503	17454.3	535.112	0.0108648	1.96398	192908	134.694	-10.484	0.915164	0.038501	192908	187893	-0.0380008	0.0139522	1.85536	192908	8995.72	-4.42253
1522	401.187	35.532	0	5396.22	0	1384.75	13253	38089.3	103911	81527.1	0.546271	0.262592	2699.11	693.374	-1.96078	0.212375	0.672896	2699.11	25672.1	3.24965	0.0159648	1.79684	2699.11	92720	5.10233
1523	341.151	40.8205	59362.1	220525	45779.4	54847.9	43806.4	69017.6	326482	50513.8	0.382397	0.417486	139945	50314.6	-1.47581	0.413464	0.383562	139945	56413	-1.31076	0.789931	0.102411	139945	188499	0.4297
1524	1161.6	48.5529	14043.5	23282.7	41516.4	31738.8	538277	181119	262630	271315	0.116246	0.934623	18664.1	36628.6	0.972704	0.196459	0.706728	18664.1	359699	4.26845	0.000651336	3.18619	18664.1	266974	3.83836
1525	996.457	44.3911	97297.6	121295	0	0	47825	14514.8	209.426	398.806	0.0118381	1.92672	109297	1	-16.7379	0.0626188	1.2033	109297	31170.9	-1.80998	0.0119038	1.92431	109297	305.116	-8.48468
1526	93.0701	29.4453	158388	98477.4	32287.2	20314.9	63347.8	31415.7	206576	37055	0.0790045	1.10235	128434	26302	-2.28778	0.139591	0.855144	128434	47382.7	-1.43859	0.948024	0.0231807	128434	121817	-0.0763112
1527	340.192	38.8797	13273.9	11273.9	13677.4	20616.7	15699.8	48356.2	65940.6	58532.7	0.309623	0.509166	12274.9	17148.1	0.482333	0.350646	0.455131	12274.9	32029	1.38366	0.00584493	2.23322	12274.9	62237.6	2.34207
1528	186.088	21.2304	21909.6	27748.5	21943.6	19776.2	17600.6	49926.8	36630.3	37240.8	0.330518	0.480805	24830.1	20860.9	-0.251286	0.640993	0.193147	24830.1	33764.7	0.443428	0.0540643	1.26709	24830.1	36936.5	0.572961
1529	568.193	54.2658	524053	209964	230995	236200	269757	289018	110041	208146	0.48512	0.31415	367009	233599	-0.651783	0.633602	0.198183	367009	279388	-0.393547	0.333684	0.476664	367009	159094	-1.20593
1530	226.555	37.4769	0	0	4253.82	4215.6	15180	17393.2	17613	28538.9	2.03685e-05	4.69104	1	4235.71	12.0484	0.00458502	2.33866	1	16287.6	13.9915	0.0517347	1.28622	1	23077	14.4942
1531	338.14	34.0011	84896.1	71134.5	67989.8	46776.8	65426.4	235322	70887.5	87763.2	0.244288	0.612099	78016.3	57384.3	-0.44312	0.485283	0.314004	78016.3	150375	0.946719	0.915224	0.0384725	78016.3	79326.3	0.0240246
1532	1162.61	48.5507	5336.54	9229.2	13518.5	9931.85	171349	59168.7	82450.9	88701	0.23525	0.62847	7283.87	11726.2	0.686958	0.194267	0.711601	7283.87	115260	3.98404	0.00220389	2.65681	7283.87	85576.9	3.55444
1533	159.116	33.3612	437782	238795	88975.8	66333	228765	68506.8	101605	111989	0.121325	0.91605	338289	77655.4	-2.1231	0.275942	0.559182	338289	148637	-1.18647	0.145783	0.836293	338289	106798	-1.66337
1534	599.402	27.0434	177206	111921	77919	0	0	49246.9	49758.7	51261	0.173327	0.761134	144564	38960.5	-1.89163	0.0992216	1.00339	144564	24624.4	-2.55355	0.102348	0.989919	144564	50510.9	-1.51705
1535	1017.93	47.6883	50964.7	14377.8	22834.6	24359.7	11691.5	29370.4	23309.4	32611.3	0.669278	0.174394	32672.3	23598.1	-0.469393	0.610791	0.214107	32672.3	20531.9	-0.670197	0.826206	0.0829116	32672.3	27961.3	-0.224633
1536	816.368	36.662	199092	116569	0	220.951	46129.6	20484.7	5024.45	0	0.0621308	1.20669	157832	111.476	-10.4674	0.102262	0.990285	157832	33308.1	-2.24444	0.0640996	1.19314	157832	2513.22	-5.9727
1537	543.243	34.1642	198716	287568	5.62335e+06	3.34022e+06	2.934e+06	1.71767e+06	7.75157e+06	6.18732e+06	0.0655791	1.18323	243143	4.48179e+06	4.2042	0.076071	1.11878	243143	2.32584e+06	3.25787	0.0132945	1.87633	243143	6.96944e+06	4.84117
1538	848.367	35.5131	26805	70030.1	10788.5	954.31	82333.1	85736.3	159254	123312	0.194909	0.710168	48418.5	5872.43	-3.04353	0.242116	0.615976	48418.5	84035.7	0.795443	0.08068	1.09323	48418.5	141284	1.54496
1539	815.365	36.6702	881601	510113	296.199	226.972	197160	89897.7	15630.7	1183.97	0.064484	1.19055	695858	262.585	-11.3718	0.103794	0.983828	695858	143530	-2.27744	0.0659626	1.1807	695858	8408.34	-6.37083
1540	310.913	62.7746	31586.9	30672.2	47441.4	50764.8	51005	28193.8	61512.1	39072	0.00907004	2.04239	31130.5	49104.1	0.657513	0.535387	0.271332	31130.5	39600.4	0.347185	0.230041	0.638194	31130.5	50293	0.692029
1541	334.093	28.3004	5.01463e+06	3.03234e+06	1.09025e+06	713338	1.97366e+06	988796	1.1868e+06	1.24738e+06	0.090497	1.04337	4.02349e+06	901796	-2.15757	0.148444	0.828437	4.02349e+06	1.48123e+06	-1.44165	0.105463	0.976899	4.02349e+06	1.21709e+06	-1.72501
1542	148.039	13.4427	23322.5	13741	68232.6	50345.6	25276.9	25694.7	190408	127406	0.0567442	1.24608	18532.7	59290.1	1.67772	0.284073	0.546571	18532.7	25486.8	0.459673	0.047854	1.32008	18532.7	158908	3.10004
1543	861.324	37.7153	241636	165419	6784.57	2570.01	154276	118491	61450.8	11473	0.034921	1.45691	203529	4678.29	-5.44311	0.251784	0.598972	203529	136384	-0.577555	0.0670113	1.17385	203529	36462.9	-2.48073
1544	939.46	47.6907	4.03117e+07	3.82003e+07	2.35894e+07	1.83902e+07	3.61981e+07	2.64928e+07	2.85651e+07	2.90888e+07	0.0227912	1.64223	3.9256e+07	2.09898e+07	-0.903224	0.252201	0.598253	3.9256e+07	3.13455e+07	-0.324655	0.010703	1.97049	3.9256e+07	2.88269e+07	-0.445495
1545	908.466	50.9548	107356	82526.4	151151	82555	71245.9	112574	88776.4	138247	0.609034	0.215359	94942.1	116854	0.299585	0.911431	0.0402761	94942.1	91910.7	-0.0468146	0.571333	0.24311	94942.1	113513	0.257735
1546	334.272	47.3237	14821.3	63936	10434.3	9251.49	8832.42	7897.1	12810.9	16469.8	0.352259	0.453138	39379.6	9843.91	-2.00015	0.333985	0.476273	39379.6	8365.76	-2.23488	0.420889	0.375832	39379.6	14641.4	-1.4274
1547	154.076	6.69369	32975.9	23225.2	83616.5	93741.2	19318.2	35920.6	84570.7	93633.3	0.0131947	1.8796	28101.6	88679.8	1.65795	0.964679	0.0156171	28101.6	27620.4	-0.0249171	0.0116969	1.93193	28101.6	89103	1.66482
1548	517.202	49.5872	265472	1.20622e+06	67456.3	54543.6	95507	71105.2	533125	66402.1	0.28786	0.540818	735849	61001	-3.59251	0.299845	0.523104	735849	83307.1	-3.1429	0.493607	0.306619	735849	299765	-1.29558
1549	305.269	53.1217	128106	48896.1	68327.9	86720.8	70857	99612.5	70823.6	89058.5	0.812488	0.0901833	88502	77525.3	-0.191042	0.945267	0.0244454	88502	85235.8	-0.0542509	0.852691	0.0692083	88502	79942.1	-0.146755
1550	881.355	28.4843	888565	552845	110245	61482.4	291133	106071	411444	270242	0.0645532	1.19008	720706	85864.6	-3.06928	0.112487	0.948897	720706	198603	-1.85953	0.17229	0.763739	720706	340844	-1.0803
1551	454.304	49.2446	171988	142770	294834	293692	189205	168892	250746	251923	0.0112159	1.95017	157380	294264	0.902859	0.34745	0.459107	157380	179049	0.186103	0.0233698	1.63135	157380	251336	0.675363
1552	608.347	41.4111	3873.43	31372.5	19333.1	11990.3	10743.3	28802.1	29504	22025	0.903011	0.044307	17624	15662.7	-0.170205	0.907981	0.0419233	17624	19773.7	0.166045	0.625394	0.203846	17624	25765.5	0.547903
1553	414.156	28.3038	1.01639e+06	646934	220662	139981	424624	203320	244447	249648	0.074925	1.12537	831665	180323	-2.20542	0.138069	0.859903	831665	313973	-1.40536	0.0870276	1.06034	831665	247048	-1.75121
1554	506.286	37.7647	192217	120940	216907	147431	114206	31647.8	110759	139607	0.658294	0.18158	156580	182170	0.218389	0.264792	0.577095	156580	72928.1	-1.10235	0.499953	0.301071	156580	125184	-0.322846
1555	401.198	45.8403	1.57431e+06	945355	265817	220930	1.11823e+06	310260	350711	418344	0.0842293	1.07454	1.25983e+06	243374	-2.37198	0.398182	0.399918	1.25983e+06	714245	-0.818741	0.109534	0.960453	1.25983e+06	384528	-1.71207
1556	467.236	51.0178	184503	128420	261800	178105	120907	186079	174385	231206	0.334656	0.475402	156462	219954	0.491387	0.95124	0.0217099	156462	153494	-0.0276303	0.365569	0.437031	156462	202796	0.374219
1557	408.369	54.43	335149	296424	297458	360293	264468	268625	276463	193013	0.756738	0.121055	315787	328877	0.058593	0.127233	0.895402	315787	266548	-0.24456	0.22013	0.65732	315787	234739	-0.427896
1558	312.218	22.2412	536554	249427	73075.9	45979	152812	59462.2	50848.3	49943.1	0.146888	0.833015	392992	59528.4	-2.72285	0.197791	0.703793	392992	106138	-1.88855	0.139721	0.854738	392992	50396.7	-2.9631
1559	1110.31	62.9885	90176.1	82547.1	57419.8	48444.8	54724.1	18767.7	32160.4	18890.6	0.0296656	1.52775	86362.6	52933.3	-0.706231	0.114182	0.942404	86362.6	36746.9	-1.23278	0.0154597	1.8108	86362.6	25526.5	-1.75841
1560	260.171	43.4975	1.55976e+06	1.368e+06	815303	747867	1.44235e+06	1.14008e+06	955880	1.06192e+06	0.0214768	1.66803	1.46388e+06	781586	-0.90532	0.436474	0.360042	1.46388e+06	1.29122e+06	-0.181066	0.0533879	1.27256	1.46388e+06	1.0089e+06	-0.537009
1561	831.323	37.3302	961263	609063	0	0	128334	69935.7	0	0	0.0468004	1.32975	785164	1	-19.5826	0.0615219	1.21097	785164	99135.7	-2.98552	0.0468004	1.32975	785164	1	-19.5826
1562	770.85	62.5042	159658	133272	172169	171536	164405	138212	187032	154626	0.19429	0.71155	146466	171854	0.230613	0.818818	0.0868124	146466	151309	0.0469356	0.363844	0.439085	146466	170830	0.221994
1563	337.252	54.1709	377453	323029	376422	392588	331274	363915	291946	299987	0.350806	0.454933	350242	384506	0.134656	0.941129	0.0263507	350242	347595	-0.0109422	0.187219	0.72765	350242	295967	-0.242913
1564	498.901	62.5076	445041	358633	410343	406153	381822	324752	376173	360369	0.895773	0.0478021	401838	408249	0.022834	0.447393	0.349311	401838	353288	-0.18577	0.524575	0.280193	401838	368272	-0.125843
1565	91.0543	45.8517	130214	80727.4	23353.4	19871.2	81189.9	29687.6	31909.1	35425.3	0.0774624	1.11091	105472	21613.3	-2.28687	0.296224	0.528379	105472	55439.8	-0.927864	0.1015	0.993533	105472	33668.2	-1.6474
1566	682.521	29.189	395150	231980	217309	0	0	175570	174065	165398	0.270555	0.567744	313566	108655	-1.52901	0.200252	0.698422	313566	87785.9	-1.83671	0.220388	0.656812	313566	169733	-0.885506
1567	549.291	41.5064	785318	461091	582072	550364	376393	468588	415336	450378	0.759856	0.119269	623205	566219	-0.138348	0.355871	0.448707	623205	422491	-0.560786	0.363411	0.439602	623205	432858	-0.525814
1568	453.399	54.4162	168663	134005	137216	150127	108811	115706	81185.6	86300.7	0.718835	0.143371	151335	143672	-0.0749584	0.157527	0.802646	151335	112260	-0.430902	0.0610754	1.21413	151335	83744.1	-0.853681
1569	642.166	34.1626	910.496	1615.58	13774.6	19891.5	15118.1	23568.1	50906.2	41065	0.0369447	1.43245	1264.04	16834.1	3.73527	0.0508315	1.29387	1264.04	19344.1	3.93578	0.0119501	1.92263	1264.04	45986.6	5.1851
1570	249.185	48.4971	27498.5	24572.6	122149	112991	31304.1	67305.1	340472	350704	0.00274691	2.56116	26036.5	117571	2.17492	0.326529	0.486079	26036.5	49305.6	0.921214	0.000277116	3.55734	26036.5	345589	3.73045
1571	518.201	49.5945	79209.6	350767	23180.3	16986.2	27938.5	22879	163381	22347.6	0.287732	0.541012	214989	20084.2	-3.42013	0.297492	0.526525	214989	25409.8	-3.08081	0.508471	0.293734	214989	92865.1	-1.21106
1572	373.2	45.8963	54296	47109.3	51529.6	48048.2	129571	64105.4	78846.4	93817.3	0.840254	0.0755896	50703.7	49789.9	-0.0262369	0.296209	0.528401	50703.7	96839.3	0.933503	0.0502517	1.29885	50703.7	86332.9	0.767819
1573	874.328	35.3232	759.62	576.371	2292.85	4254.68	68486.4	26293.8	421723	299172	0.118141	0.927599	668.996	3274.77	2.29132	0.157179	0.803605	668.996	47391.1	6.14647	0.0278027	1.55591	668.996	360449	9.07358
1574	601.357	50.0724	79757.1	52323.1	30739	22043.4	106618	34917.9	57263.7	48765.7	0.110339	0.95727	66041.1	26392.2	-1.32325	0.913235	0.0394176	66041.1	70768.9	0.0997515	0.460118	0.337131	66041.1	53015.7	-0.316945
1575	544.245	34.1635	48968.8	67078.5	1.1353e+06	686251	614573	367905	1.55275e+06	1.22452e+06	0.0629506	1.201	58024.6	910775	3.97236	0.0727121	1.13839	58024.6	491240	3.08169	0.0149177	1.8263	58024.6	1.38863e+06	4.58086
1576	874.434	45.1158	4830.02	8588.1	104022	41780.7	33265.8	6105.16	134682	123687	0.167736	0.775373	6710.06	72902.4	3.44157	0.443794	0.352819	6710.06	19686.5	1.55281	0.00224262	2.64924	6710.06	129186	4.26698
1577	288.087	28.3022	1.28498e+06	830274	284429	186262	552509	270094	340366	355474	0.0715303	1.14551	1.05763e+06	235346	-2.16797	0.137076	0.863039	1.05763e+06	411302	-1.36256	0.0892019	1.04963	1.05763e+06	347921	-1.604
1578	875.441	45.0855	6195.19	9599.64	69022.3	31495.8	21468.3	6805.91	81030.4	78246.3	0.153516	0.813847	7898.42	50260.1	2.66978	0.494263	0.306042	7898.42	14138.1	0.839955	0.00093818	3.02771	7898.42	79639.3	3.33385
1579	982.317	37.7085	68204.3	49332.7	4295.08	2697.78	68370.9	69523.5	23081.6	19756.5	0.0281203	1.55098	58769.5	3497.43	-4.0707	0.394232	0.404248	58769.5	68948.2	0.230444	0.0599494	1.22221	58769.5	21420	-1.45611
1580	911.395	39.2414	260540	202996	81719.2	564.471	340617	141219	237680	236843	0.0618427	1.20871	231769	41142.9	-2.49397	0.937768	0.0279047	231769	240919	0.0558622	0.866212	0.0623759	231769	237263	0.033798
1581	242.118	30.8895	283930	243105	33206.1	29066.9	55827.4	33805.7	224930	104562	0.00770537	2.11321	263518	31137.5	-3.08118	0.0110601	1.95624	263518	44817.6	-2.55577	0.260372	0.584406	263518	164747	-0.677648
1582	396.193	29.2945	4.13883e+06	3.36198e+06	383426	420226	798065	843767	4.10156e+06	2.00649e+06	0.0132188	1.87881	3.75041e+06	401827	-3.2224	0.017188	1.76478	3.75041e+06	820917	-2.19174	0.596687	0.224253	3.75041e+06	3.05402e+06	-0.296336
1583	319.091	28.2982	793347	499524	173261	114119	325125	166280	196011	208503	0.078528	1.10498	646437	143691	-2.16954	0.138495	0.858565	646437	245704	-1.39559	0.0943402	1.0253	646437	202258	-1.67631
1584	624.443	53.9811	157624	115401	155910	146634	130886	153140	64794	118685	0.565188	0.247807	136513	151273	0.148114	0.839138	0.0761667	136513	142014	0.0569908	0.321011	0.49348	136513	91740.5	-0.573408
1585	1044.5	47.3833	52752.8	95967.7	571.96	451.982	39830.7	9736.16	480.569	278.228	0.0759821	1.11929	74361.3	512.971	-7.17953	0.200422	0.698054	74361.3	24784.4	-1.58512	0.0757411	1.12067	74361.3	380.398	-7.6109
1586	1055.54	48.5984	23421.4	31162	975.545	210.772	82552.7	30141.4	2829.68	919.354	0.0205672	1.68682	27292.7	594.158	-5.52152	0.387139	0.412133	27292.7	56348	1.04585	0.0237269	1.62476	27292.7	1875.52	-3.86315
1587	519.331	53.8982	342983	275088	319440	333731	57659.4	78539.3	373215	139695	0.663194	0.17836	309037	326586	0.0796852	0.0210463	1.67682	309037	68100.4	-2.18204	0.707591	0.150218	309037	256456	-0.26907
1588	280.119	25.8209	1.94619e+06	2.32724e+06	419349	230134	474770	469963	1.4729e+06	1.19215e+06	0.0135038	1.86955	2.13672e+06	324743	-2.71803	0.0128544	1.89095	2.13672e+06	472367	-2.17742	0.0767588	1.11487	2.13672e+06	1.33253e+06	-0.681233
1589	391.163	36.2284	46784.5	28560.6	56588.9	51588.1	30096.9	79122.5	56596.7	48389.6	0.224457	0.648867	37673.6	54089.5	0.521797	0.583626	0.233865	37673.6	54610.7	0.535631	0.276299	0.55862	37673.6	52494.1	0.478604
1590	149.096	37.89	257855	165828	87981.3	65604.4	129733	74972.7	70201.2	68414.5	0.104103	0.982539	211843	76793.9	-1.46393	0.177534	0.750719	211843	102354	-1.04942	0.0903479	1.04408	211843	69308.9	-1.61188
1591	542.24	34.1642	586543	849619	1.83002e+07	1.09522e+07	9.6366e+06	5.49155e+06	2.45973e+07	2.00925e+07	0.0633088	1.19854	718082	1.46262e+07	4.34826	0.0809958	1.09154	718082	7.56407e+06	3.39694	0.0107094	1.97023	718082	2.23449e+07	4.95965
1592	453.349	44.6863	30280	609970	10937.9	252159	294589	13397.9	51849.4	72370.9	0.609058	0.215342	320126	131549	-1.28303	0.65741	0.182164	320126	153995	-1.05576	0.467532	0.330188	320126	62111.1	-2.36571
1593	915.358	35.5131	162734	189152	76637.3	29897.6	277246	140340	199040	141017	0.0446987	1.34971	175944	53268.4	-1.72376	0.683892	0.165012	175944	208794	0.246967	0.86992	0.0605205	175944	170029	-0.0493307
1594	332.149	31.9061	266497	220926	84286.2	54253.6	47586.6	51190.1	105875	95060.7	0.0236081	1.62694	243713	69270.9	-1.81486	0.013554	1.86793	243713	49389.4	-2.30291	0.0257012	1.59005	243713	100469	-1.27843
1595	543.431	53.1674	431454	119521	152442	152231	140254	174093	104668	119412	0.512506	0.290301	275488	152337	-0.854722	0.529454	0.276172	275488	157174	-0.809625	0.405054	0.392487	275488	112041	-1.29797
1596	499.232	43.7257	969226	699654	258651	212625	402330	209096	245466	270022	0.0483901	1.31524	834441	235639	-1.82423	0.0858933	1.06604	834441	305714	-1.44863	0.0509093	1.2932	834441	257745	-1.69487
1597	359.234	54.1709	165054	159502	216337	245476	239628	301784	202437	350443	0.043668	1.35984	162279	230907	0.508837	0.0737624	1.13217	162279	270707	0.738256	0.263109	0.579864	162279	276441	0.768494
1598	236.192	43.4804	2.09139e+06	1.45029e+06	925223	670608	1.05243e+06	1.11494e+06	688832	763188	0.106052	0.974481	1.77084e+06	797917	-1.15012	0.166478	0.778642	1.77084e+06	1.08368e+06	-0.70849	0.0836001	1.07779	1.77084e+06	726011	-1.28637
1599	292.276	41.6362	88841.5	62148.6	57056	8645.92	12777.4	53737.5	39174.1	32634.5	0.262842	0.580305	75496	32852	-1.20042	0.226155	0.645594	75496	33258.5	-1.18268	0.10231	0.990082	75496	35905.3	-1.0722
1600	951.331	28.0643	24987.6	36821.3	426.738	538.148	4783.43	14299.2	18217.7	1545.75	0.0358107	1.44599	30905.4	483.443	-5.99837	0.10651	0.972609	30905.4	9542.33	-1.69545	0.176024	0.754429	30905.4	9882.75	-1.64488
1601	510.25	46.4207	125442	115206	1.02324e+06	953933	169926	305094	1.31918e+06	1.11341e+06	0.00162383	2.78946	120325	988589	3.03844	0.225954	0.645981	120325	237511	0.98106	0.00871854	2.05956	120325	1.2163e+06	3.33749
1602	404.112	37.4598	33736.2	7783.89	11582	10493.5	17470.1	16462.8	14432.3	17117.3	0.532168	0.273952	20761	11038.7	-0.911308	0.797705	0.0981577	20761	16967.5	-0.291106	0.739137	0.131275	20761	15775.8	-0.396168
1603	105.034	28.3022	4.51707e+06	2.84365e+06	965903	627438	1.82257e+06	913673	1.10092e+06	1.17827e+06	0.0775727	1.11029	3.68036e+06	796672	-2.20779	0.135856	0.866923	3.68036e+06	1.36812e+06	-1.42765	0.0936609	1.02844	3.68036e+06	1.1396e+06	-1.69132
1604	299.075	28.3017	797317	500595	176661	113490	335287	168990	208341	217173	0.0799106	1.0974	648957	145076	-2.16131	0.144825	0.839157	648957	252140	-1.3639	0.098906	1.00478	648957	212758	-1.60891
1605	106.037	28.2984	332395	210628	77705.9	48668.8	135926	74332.9	83558.8	92287.7	0.0796343	1.0989	271513	63188.4	-2.10329	0.134943	0.869849	271513	105131	-1.36884	0.0950448	1.02207	271513	87924.2	-1.62669
1606	401.143	28.2909	518497	328592	110769	71376.2	218321	101426	131233	135724	0.0755583	1.12172	423546	91073.4	-2.21742	0.141763	0.848439	423546	159874	-1.40558	0.0925697	1.03353	423546	133479	-1.6659
1607	245.186	11.0323	26753.4	70468.3	19387	17205.7	27381.3	53537.6	23282	27594	0.300262	0.5225	48611.8	18297.4	-1.40967	0.779291	0.1083	48611.8	40460.5	-0.264794	0.402034	0.395737	48611.8	25439	-0.934263
1608	165.573	34.1658	0	3131.92	1761.45	2604.42	29661.3	12374.4	19209.5	20642.7	0.740216	0.130641	1566.96	2183.93	0.478962	0.157208	0.803526	1566.96	21018.8	3.74564	0.00868338	2.06131	1566.96	19927.1	3.66869
1609	426.343	50.0369	452576	122280	178417	151734	126055	156493	136936	140089	0.537133	0.269918	287429	165076	-0.800072	0.471137	0.326853	287429	141275	-1.0247	0.462397	0.334985	287429	138513	-1.05318
1610	329.198	19.7539	698850	348912	171068	105115	146382	139741	129341	106716	0.162586	0.788918	523882	138092	-1.92361	0.161511	0.791797	523882	143063	-1.87259	0.146661	0.833686	523882	118029	-2.1501
1611	529.415	51.8964	516916	173182	214300	227099	158686	188210	184317	128499	0.544788	0.263773	345050	220700	-0.644716	0.424659	0.37196	345050	173449	-0.992297	0.391859	0.406871	345050	156409	-1.14148
1612	382.13	28.3017	5.11726e+06	3.17698e+06	1.0864e+06	711404	2.06e+06	1.02175e+06	1.21658e+06	1.30087e+06	0.0813965	1.08939	4.14712e+06	898906	-2.20587	0.141392	0.849575	4.14712e+06	1.54088e+06	-1.42836	0.0968789	1.01377	4.14712e+06	1.25873e+06	-1.72015
1613	873.43	45.1148	6383.99	12622.8	186054	73075	55355.7	11938.1	237837	214188	0.167851	0.775077	9504.42	129565	3.76894	0.385746	0.413698	9504.42	33647.9	1.82385	0.00317508	2.49825	9504.42	226014	4.57167
1614	645.427	52.7646	9160.57	50012.6	5462.75	6182.01	17328.7	8022.93	4190.91	7211.98	0.364748	0.438007	29587.6	5823.38	-2.34506	0.504276	0.297332	29587.6	12676.8	-1.2228	0.363799	0.439138	29587.6	5702.45	-2.37534
1615	397.196	29.2969	1.03852e+06	854151	100101	145566	229403	221502	1.00889e+06	525697	0.0130337	1.88493	946337	122834	-2.94564	0.0159907	1.79613	946337	225453	-2.06952	0.560287	0.25159	946337	767297	-0.302569
1616	659.168	19.7475	7367.27	43472.7	0	0	64144.1	46433.1	45925	17531.3	0.294427	0.531022	25421	1	-14.6337	0.275745	0.559492	25421	55289.6	1.12099	0.809341	0.0918682	25421	31729.2	0.319789
1617	464.374	55.1466	22885.1	28894.9	23231.3	28010.1	107307	117731	20290.4	108698	0.950457	0.0220677	25891	25621.7	-0.0150854	0.00478806	2.31984	25891	112520	2.11966	0.475454	0.322891	25891	64495.3	1.31674
1618	928.489	48.1893	8834.18	6827.06	35940.5	21384.2	20602.3	148459	26948.5	36271.5	0.105133	0.978259	7831.62	28663.3	1.87182	0.353119	0.452079	7831.62	84531.6	3.43211	0.0379361	1.42095	7831.62	31611	2.01305
1619	200.152	37.8104	114510	73527	12904.5	9800.64	39794.4	1681.13	17420.2	11331.7	0.0566024	1.24717	94019.5	11353.6	-3.04981	0.120107	0.92043	94019.5	20738.8	-2.18063	0.0614864	1.21122	94019.5	14377	-2.7092
1620	831.401	35.5515	0	19978	0	0	48445.8	46131.7	137342	78823.7	0.42265	0.374019	9990.02	1	-13.2863	0.0656093	1.18303	9990.02	47289.7	2.24297	0.0866255	1.06235	9990.02	108084	3.43552
1621	402.201	45.84	406936	254783	69479.5	59211.9	292771	79905.6	95355.3	112763	0.0730025	1.13666	330861	64346.7	-2.36229	0.384417	0.415198	330861	186339	-0.828291	0.0975873	1.01061	330861	104060	-1.66881
1622	739.212	57.3386	90651.3	43829	14390.8	25425.3	0	0	24523	32309.3	0.187947	0.725965	67241.2	19909	-1.75592	0.102858	0.98776	67241.2	1	-16.0371	0.243497	0.613507	67241.2	28417.2	-1.24258
1623	808.436	49.0472	2890.85	3399.55	52049.4	43606.4	4425.26	13077.1	44181.2	59854.4	0.00883983	2.05356	3146.2	47828.9	3.9262	0.325039	0.488065	3146.2	8752.18	1.47603	0.0247855	1.6058	3146.2	52018.8	4.04735
1624	318.088	28.3071	6.87927e+06	4.21312e+06	1.39547e+06	903607	2.7262e+06	1.30208e+06	1.5925e+06	1.63645e+06	0.0833476	1.07911	5.5462e+06	1.14954e+06	-2.27045	0.144448	0.840289	5.5462e+06	2.01414e+06	-1.46134	0.0983231	1.00734	5.5462e+06	1.61447e+06	-1.78043
1625	576.318	47.6869	104263	69360.5	52345.4	48034.2	64307	60858.7	57544.2	64867.4	0.1727	0.762707	86812.7	50190.8	-0.790484	0.301177	0.521178	86812.7	62583.8	-0.472116	0.287506	0.541353	86812.7	61206.8	-0.504214
1626	548.288	41.5052	2.19937e+06	1.24828e+06	1.68017e+06	1.54288e+06	1.06334e+06	1.277e+06	1.22509e+06	1.26665e+06	0.836943	0.0773043	1.72383e+06	1.61153e+06	-0.0971868	0.37377	0.427396	1.72383e+06	1.17017e+06	-0.558899	0.421074	0.375642	1.72383e+06	1.24587e+06	-0.468459
1627	206.162	29.1847	295903	202359	64954.4	32605.7	99959.3	31256.6	39482.8	34811.9	0.055945	1.25224	249132	48781.1	-2.35252	0.0871192	1.05989	249132	65609	-1.92494	0.0454982	1.34201	249132	37148.3	-2.74554
1628	717.231	54.9474	193602	85302	79125.8	84443.5	73637.6	72559.8	28852.9	44902.7	0.39891	0.399125	139453	81785.6	-0.769859	0.345176	0.461959	139453	73099.7	-0.931841	0.201816	0.695044	139453	36878.8	-1.91892
1629	867.323	37.7077	329342	257121	27225	13069.1	257904	206401	80896.6	44493.9	0.017677	1.75259	293233	20148	-3.86334	0.302346	0.519496	293233	232154	-0.336966	0.0294175	1.53139	293233	62696.2	-2.2256
1630	383.133	28.2994	1.16355e+06	734244	256632	172408	489551	244132	288104	301089	0.078429	1.10552	948900	214521	-2.14514	0.14279	0.845301	948900	366843	-1.3711	0.092951	1.03175	948900	294597	-1.68751
1631	370.127	32.84	519124	278652	62587.1	37696.8	113851	114454	51048	60294.7	0.102073	0.99109	398889	50143	-2.99187	0.141443	0.84942	398889	114154	-1.80501	0.104071	0.982672	398889	55672.3	-2.84095
1632	659.413	47.3244	88080.5	81114.9	5465.12	2805.51	6156.98	18912.1	5719.92	3962.92	0.00213985	2.66962	84598.7	4136.31	-4.35422	0.0100155	1.99933	84598.7	12535.6	-2.75461	0.00202209	2.6942	84598.7	4842.42	-4.12684
1633	483.287	51.6272	3.53369e+06	1.19386e+06	512940	367576	689198	414792	590564	458130	0.242491	0.615304	2.36377e+06	440259	-2.42467	0.263869	0.578612	2.36377e+06	551996	-2.09836	0.257042	0.589997	2.36377e+06	524348	-2.1725
1634	640.336	36.2978	26452	3566.18	11562.6	2163.04	24741.6	118444	4562.85	14432.6	0.577872	0.238169	15010.1	6863.8	-1.12885	0.361508	0.441882	15010.1	71593.8	2.2539	0.701526	0.153956	15010.1	9498.72	-0.660126
1635	399.215	49.0294	15534.8	14777.7	147123	185601	104344	180598	163048	207113	0.0158128	1.80099	15157.2	166363	3.45626	0.0791834	1.10137	15157.2	142472	3.2326	0.0164043	1.78504	15157.2	185081	3.61008
1636	361.203	47.3036	148611	111649	21614.6	41825.3	60080.8	40132.6	41522.7	41406.4	0.0428866	1.36768	130131	31721	-2.03645	0.0624857	1.20422	130131	50107.7	-1.37686	0.0408053	1.38928	130131	41465.6	-1.64998
1637	349.112	29.6222	1.58953e+06	1.11242e+06	174698	97923.1	280889	99619	374101	355330	0.0373666	1.42752	1.35098e+06	136311	-3.30903	0.045093	1.34589	1.35098e+06	190255	-2.828	0.0539024	1.26839	1.35098e+06	364717	-1.88916
1638	348.109	29.623	8.99352e+06	6.06271e+06	881562	466648	1.46391e+06	513341	1.98466e+06	1.9005e+06	0.0436008	1.36051	7.52812e+06	674106	-3.48124	0.0512664	1.29017	7.52812e+06	988629	-2.92879	0.0624993	1.20413	7.52812e+06	1.94258e+06	-1.95431
1639	350.114	29.6222	270432	194150	29439.6	16565	47093	16187.4	67150.5	62757.7	0.0325013	1.4881	232292	23003.3	-3.33603	0.0395828	1.40249	232292	31641.2	-2.87606	0.0483726	1.3154	232292	64955.1	-1.83842
1640	292.191	21.4469	628533	370210	12176.7	12304.4	221642	37927.8	82832.5	64354.4	0.0636633	1.19611	499373	12241.5	-5.35026	0.144959	0.838755	499373	129786	-1.94398	0.0813655	1.08956	499373	73594.4	-2.76245
1641	495.216	49.5985	345224	2.57383e+06	92810.2	80297.3	161833	123037	1.05708e+06	108535	0.343103	0.464575	1.45953e+06	86554.8	-4.07574	0.35876	0.445196	1.45953e+06	142436	-3.35712	0.544329	0.264138	1.45953e+06	582809	-1.32441
1642	221.187	43.6201	224759	153881	191168	137393	110550	117971	115910	124350	0.630197	0.200524	189321	164282	-0.204664	0.169752	0.770185	189321	114261	-0.728498	0.192111	0.716449	189321	120131	-0.656225
1643	580.417	53.9944	184550	141763	181412	185098	155591	179722	82009.2	144268	0.44808	0.348645	163158	183256	0.167594	0.871522	0.0597218	163158	167658	0.0392511	0.316501	0.499625	163158	113140	-0.528162
1644	432.216	48.5938	88628.5	196494	2.10005e+06	2.20198e+06	320455	698493	2.54172e+06	2.46382e+06	0.00136225	2.86574	142562	2.15102e+06	3.91536	0.202926	0.692662	142562	509475	1.83742	0.000793544	3.10043	142562	2.50277e+06	4.13386
1645	521.289	51.5191	298329	330655	235222	167919	339743	300219	196507	268288	0.0941203	1.02632	314493	201571	-0.641738	0.849691	0.0707389	314493	319982	0.024964	0.172333	0.763632	314493	232398	-0.436429
1646	449.192	29.6237	1.14022e+06	719294	90803.7	50101.2	159147	53135.5	203068	200453	0.0555508	1.25531	929758	70453.5	-3.72211	0.062954	1.20098	929758	106142	-3.13086	0.0743768	1.12856	929758	201761	-2.20421
1647	189.164	50.9502	29063.6	30771	50372.8	38193	28189	41933.6	34748.4	42542.3	0.144544	0.839999	29918.3	44283.9	0.565756	0.534994	0.271651	29918.3	35062.3	0.228894	0.160178	0.795398	29918.3	38646.3	0.369305
1648	817.378	35.5467	89473.1	103198	26014	847.569	92266.9	100747	291983	172068	0.0286122	1.54345	96336.5	13431.8	-2.84243	0.984963	0.00658027	96336.5	96508.1	0.00256703	0.153519	0.813839	96336.5	232027	1.26814
1649	496.219	49.5945	109282	731168	44447.5	28881.4	48425.5	37509.5	309041	33307.7	0.34279	0.464972	420226	36665.5	-3.51867	0.348931	0.457261	420226	42968.5	-3.28981	0.540222	0.267428	420226	171175	-1.29569
1650	818.38	35.548	29280.1	42147.7	0	200.133	54610.2	50425.2	154899	89676.2	0.0311276	1.50685	35714.9	101.066	-8.46508	0.130993	0.88275	35714.9	52518.7	0.556305	0.121195	0.916515	35714.9	122289	1.77569
1651	779.356	38.3046	214210	150525	0	0	81248.7	52732.2	32619.9	316.986	0.0291602	1.53521	182369	1	-17.4765	0.0805467	1.09395	182369	66991.5	-1.44481	0.0433305	1.36321	182369	16469.4	-3.46899
1652	202.048	9.73291	15899.2	14497.3	1.27783e+06	1.71592e+06	572195	2.21802e+06	917026	1.19523e+06	0.021164	1.6744	15199.3	1.49688e+06	6.62181	0.235566	0.627888	15199.3	1.39511e+06	6.52023	0.0173935	1.75961	15199.3	1.05613e+06	6.11864
1653	498.389	53.1571	1.389e+06	403511	509628	487538	406072	518566	362612	385654	0.504448	0.297183	896258	498584	-0.846076	0.47386	0.32435	896258	462320	-0.955023	0.400481	0.397418	896258	374134	-1.26036
1654	194.045	28.3063	5.06524e+06	3.21875e+06	1.09781e+06	719387	2.07982e+06	1.04354e+06	1.23469e+06	1.32764e+06	0.0754636	1.12226	4.142e+06	908601	-2.18861	0.135063	0.869462	4.142e+06	1.56168e+06	-1.40723	0.0904668	1.04351	4.142e+06	1.28117e+06	-1.69287
1655	298.072	28.3046	4.51934e+06	2.85308e+06	961717	614043	1.86065e+06	918069	1.12734e+06	1.17529e+06	0.0764669	1.11653	3.68621e+06	787881	-2.22609	0.138491	0.858579	3.68621e+06	1.38936e+06	-1.40772	0.0932369	1.03041	3.68621e+06	1.15132e+06	-1.67885
1656	139.075	51.3009	53456.5	39331	61651.1	61023	116604	77660.7	72779	72306.2	0.168875	0.772436	46394.8	61338	0.40282	0.133964	0.873011	46394.8	97133.2	1.066	0.065898	1.18113	46394.8	72543.6	0.644887
1657	824.384	44.5646	4593	6906.57	138251	102018	49249	35040.8	103558	155385	0.0242742	1.61486	5750.78	120136	4.38476	0.0369561	1.43231	5750.78	42145.9	2.87356	0.041255	1.38452	5750.78	129473	4.49274
1658	301.286	41.994	141353	72669.5	80287.2	113211	47425.3	71448.7	104810	58270.3	0.812825	0.0900027	107012	96750.1	-0.145442	0.3211	0.493359	107012	59438	-0.848321	0.601743	0.220589	107012	81541.2	-0.392178
1659	156.037	28.3017	335638	209741	74454.9	50015.7	138182	71228.8	88554.4	89369.6	0.0816307	1.08815	272690	62236.3	-2.13144	0.142593	0.845902	272690	104706	-1.38091	0.100079	0.999655	272690	88963	-1.61599
1660	865.328	27.1015	149143	129405	337.087	0	20846.9	6449.66	4132.52	1206.71	0.00499723	2.30127	139275	169.543	-9.68207	0.0093231	2.03044	139275	13649.3	-3.35104	0.00529185	2.27639	139275	2670.62	-5.70462
1661	948.279	28.2971	9956.63	2444.75	0	0	41159.8	22534.4	42623.2	55652	0.240551	0.618793	6201.69	1	-12.5984	0.125162	0.902527	6201.69	31848.1	2.36047	0.0293285	1.53271	6201.69	49138.6	2.98612
1662	438.38	54.0732	1.35791e+06	851842	1.02522e+06	1.02916e+06	847346	977697	522209	775038	0.787861	0.10355	1.10488e+06	1.02719e+06	-0.105176	0.538267	0.269002	1.10488e+06	912523	-0.275951	0.248073	0.60542	1.10488e+06	648625	-0.768428
1663	259.168	43.4975	9.99156e+06	8.77362e+06	5.13043e+06	4.66652e+06	9.24808e+06	7.11242e+06	6.00745e+06	6.70218e+06	0.0204728	1.68882	9.38259e+06	4.89847e+06	-0.937654	0.431176	0.365346	9.38259e+06	8.18025e+06	-0.197841	0.0496549	1.30404	9.38259e+06	6.35482e+06	-0.562136
1664	538.323	50.6937	129372	110891	47946	46478	129290	121830	165491	174976	0.0157773	1.80197	120132	47213	-1.34737	0.640517	0.193469	120132	125561	0.0637649	0.0403869	1.39376	120132	170234	0.502897
1665	729.387	36.2639	33142.9	5118.28	36291.4	12946.5	7166.31	84828.4	72462.6	48794	0.79186	0.101351	19131.6	24620	0.36387	0.581949	0.235115	19131.6	45998.3	1.26562	0.152022	0.818095	19131.6	60629.3	1.66406
1666	174.945	2.1597	34600.8	52747	18107.7	30700.9	19134.1	36248.2	21172.2	17668.5	0.223135	0.651432	43674.9	24405.3	-0.839609	0.328513	0.483447	43674.9	27692.1	-0.657328	0.119661	0.922047	43674.9	19421.4	-1.16916
1667	531.259	42.3861	892717	644561	835896	1.11294e+06	830238	1.4177e+06	1.25536e+06	1.27401e+06	0.383776	0.415922	768640	974420	0.342235	0.38108	0.418984	768640	1.12397e+06	0.548224	0.0575441	1.24	768640	1.26468e+06	0.718396
1668	674.705	28.2978	0	0	0	0	28352.7	0	2733.66	10700.9	#DIV/0!	#DIV/0!	1	1	0	0.42265	0.374019	1	14177.4	13.7913	0.2338	0.631156	1	6718.29	12.7139
1669	174.035	2.75141	12723.5	10942.7	14614.9	15048.7	27656.4	26611.9	30081.1	33119.2	0.0820605	1.08587	11834.1	14832.8	0.325844	0.00452026	2.34484	11834.1	27135.2	1.19722	0.00784118	2.10562	11834.1	31601.2	1.41703
1670	103.006	63.4017	5341.86	4108.53	4878.24	6243.38	7612.38	10121.5	10743.6	10322.9	0.459553	0.337664	4726.19	5561.81	0.234876	0.0975366	1.01083	4726.19	8867.92	0.907916	0.0123522	1.90826	4726.19	10534.2	1.15634
1671	333.205	44.8942	841626	597527	174909	176680	441061	70598.1	304114	333920	0.0468656	1.32915	719577	175796	-2.03325	0.171715	0.765191	719577	255831	-1.49196	0.0827044	1.08247	719577	319018	-1.17351
1672	921.27	28.2978	253215	125600	0	0	97453.4	28655.5	54185.6	48566	0.0972193	1.01225	189409	1	-17.5311	0.223444	0.650831	189409	63055.5	-1.58681	0.163233	0.787191	189409	51376.8	-1.88231
1673	276.166	31.1855	264228	219190	102164	78217.1	288251	98755	214958	230126	0.0271823	1.56571	241710	90191.4	-1.42222	0.669638	0.17416	241710	193504	-0.320914	0.504546	0.297099	241710	222543	-0.119194
1674	419.18	35.5619	61655.8	45489.1	4813.09	4432.44	2435.97	9077.27	78172.3	60166.9	0.0262166	1.58142	53573.5	4623.77	-3.53438	0.0318157	1.49736	53573.5	5757.62	-3.21797	0.326337	0.486334	53573.5	69170.6	0.36864
1675	499.232	42.4271	252939	211791	35687.5	33051.1	250617	45261	28688	37888.6	0.0106691	1.97187	232366	34370.3	-2.75716	0.504746	0.296927	232366	147940	-0.651385	0.0110298	1.95743	232366	33289.3	-2.80327
1676	814.363	36.6712	3.26436e+06	1.77952e+06	2126.42	0	687460	291543	55021.4	5397.76	0.0768675	1.11426	2.52194e+06	1064.21	-11.2105	0.118125	0.927657	2.52194e+06	489503	-2.36515	0.0785464	1.10487	2.52194e+06	30210.6	-6.38334
1677	195.048	28.3022	505363	320274	112705	76256	210284	106040	123276	140879	0.0776972	1.10959	412819	94481.5	-2.12741	0.138673	0.858009	412819	158163	-1.3841	0.0943815	1.02511	412819	132078	-1.64412
1678	761.322	36.2258	222064	199713	43711.2	26961.5	312716	109193	509920	611225	0.00626908	2.2028	210889	35337.4	-2.57722	0.999542	0.000199149	210889	210956	0.000453991	0.0213027	1.67157	210889	560574	1.41042
1679	777.234	54.5366	182658	67943.3	64829.2	60980.1	55947.3	58752.8	24316.2	35931.2	0.390508	0.40837	125301	62905.6	-0.994142	0.357954	0.446173	125301	57351	-1.12751	0.240546	0.618802	125301	30124.7	-2.05639
1680	234.067	63.4543	112479	110385	118222	140952	156474	196783	185707	225746	0.252658	0.597466	111433	129588	0.217755	0.0839319	1.07607	111433	176630	0.66455	0.0423465	1.37318	111433	205728	0.884559
1681	778.232	54.5266	152663	56166.6	50263	46393.6	44863.2	40435.2	9953.21	30133.1	0.365309	0.437339	104416	48329.3	-1.11137	0.329291	0.482421	104416	42650.2	-1.29171	0.229087	0.639999	104416	20044.2	-2.38108
1682	433.219	48.5942	26551.5	64542.4	583640	606687	93330.4	204356	697385	665329	0.00163007	2.78779	45548	595165	3.70783	0.220381	0.656827	45548	148844	1.70835	0.00152454	2.81686	45548	681358	3.90295
1683	438.286	47.7134	98506.9	67537.1	43188.6	39240.9	234978	56082.9	50956.7	61035.3	0.115713	0.936619	83023	41215.8	-1.01031	0.562231	0.250085	83023	145531	0.809747	0.238857	0.621863	83023	55997	-0.568162
1684	240.082	62.5075	40081.4	28160.9	47554.9	40139.4	35244.9	27148.8	31174.4	43652.6	0.300159	0.522648	34122.2	43848.2	0.361807	0.724137	0.140179	34122.2	31197.8	-0.129263	0.739508	0.131057	34122.2	37414.5	0.132887
1685	868.46	47.6581	16950.8	12727.6	21003	39713.6	13765.2	28415.9	29671.8	20028.5	0.247041	0.607232	14840.2	30359.3	1.03262	0.498396	0.302426	14840.2	21091.6	0.507154	0.197539	0.704346	14840.2	24851.2	0.743801
1686	1095.57	41.5114	156730	114604	141106	146622	106506	117465	108952	118843	0.736764	0.132671	135668	143865	0.0846369	0.390194	0.408719	135668	111986	-0.276762	0.420271	0.376471	135668	113898	-0.252336
1687	802.352	41.3613	47716.6	47072.1	2687.95	712.845	50326.9	13171	7150.1	5997.14	0.000516426	3.28699	47395.4	1701.4	-4.79995	0.488414	0.311212	47395.4	31750	-0.577991	0.00026165	3.58228	47395.4	6574.62	-2.84977
1688	349.112	28.3004	3.68406e+06	2.22138e+06	728513	465263	1.4486e+06	663068	811064	833258	0.0867437	1.06176	2.95272e+06	596889	-2.30651	0.149679	0.824838	2.95272e+06	1.05583e+06	-1.48366	0.100417	0.998193	2.95272e+06	822162	-1.84455
1689	374.185	36.2612	7.1474e+06	7.4373e+06	9.05268e+06	6.64762e+06	4.51147e+06	1.26379e+07	8.19299e+06	6.61847e+06	0.690366	0.160921	7.29235e+06	7.85015e+06	0.106336	0.782329	0.10661	7.29235e+06	8.57468e+06	0.2337	0.900345	0.0455912	7.29235e+06	7.40573e+06	0.0222583
1690	358.202	40.6749	874614	464870	100506	67525.8	248937	104252	157977	144300	0.104235	0.981986	669743	84017.1	-2.99485	0.151266	0.820259	669743	176595	-1.92316	0.127118	0.895792	669743	151140	-2.14773
1691	419.092	20.9528	14766.1	32677	26878.6	29120.4	59462.4	40144.1	46641.9	51953.5	0.68221	0.166082	23722.5	28000.5	0.239195	0.18624	0.729928	23722.5	49804.2	1.07001	0.111514	0.952669	23722.5	49298.7	1.05529
1692	619.419	57.0446	120089	116830	144353	153420	143165	168633	151988	181390	0.0241634	1.61684	118461	148888	0.329817	0.100214	0.999073	118461	155900	0.396214	0.0825712	1.08317	118461	166690	0.492763
1693	841.441	49.0649	1896.04	2513.71	415515	165563	4451.73	9873.34	267964	340385	0.147429	0.831418	2205.88	290540	7.04124	0.21084	0.676046	2205.88	7163.53	1.69932	0.0140777	1.85147	2205.88	304175	7.10741
1694	946.49	50.0979	23729.6	39633.5	22870.3	14186.2	16651.4	14994.5	40656.8	37419.1	0.283688	0.547158	31682.5	18529.2	-0.773885	0.185759	0.73105	31682.5	15824	-1.00158	0.460348	0.336913	31682.5	39038.9	0.301226
1695	833.333	37.4514	194347	141578	5018.83	2231.74	43675.1	37531.5	5912.13	1398.14	0.024888	1.60401	167963	3626.29	-5.53351	0.0408531	1.38877	167963	40604.3	-2.04844	0.0250049	1.60197	167963	3656.13	-5.52168
1696	786.327	38.2799	157988	138727	114523	72358.5	226629	424545	220310	225469	0.141325	0.849781	148358	93441.9	-0.666946	0.216604	0.664333	148358	325588	1.13396	0.0174267	1.75878	148358	222890	0.587247
1697	860.332	37.4264	0	0	41092.7	26017.9	117365	28638.8	68532.8	67015.7	0.046933	1.32852	1	33556.3	15.0343	0.241594	0.616913	1	73002.7	16.1557	0.000125252	3.90221	1	67775.2	16.0485
1698	348.109	28.303	2.06597e+07	1.23561e+07	3.93824e+06	2.48069e+06	7.96131e+06	3.56816e+06	4.29392e+06	4.49747e+06	0.0874901	1.05804	1.65079e+07	3.20946e+06	-2.36275	0.149457	0.825483	1.65079e+07	5.76474e+06	-1.51783	0.100208	0.999098	1.65079e+07	4.3957e+06	-1.90899
1699	514.106	37.4517	604884	391820	88841.4	41155.8	137081	98184.5	36545.8	47102.7	0.0579947	1.23661	498353	64999.6	-2.93867	0.0722487	1.14117	498353	117634	-2.08287	0.0504888	1.29681	498353	41825.2	-3.57472
1700	244.097	28.3017	712038	453847	170564	111620	304132	156950	196085	201345	0.0792785	1.10084	582944	141093	-2.04671	0.141121	0.85041	582944	230542	-1.33833	0.0968116	1.01407	582944	198716	-1.55265
1701	311.254	53.8782	242218	98277.5	123987	131362	176700	197792	85849.8	181555	0.614547	0.211445	170249	127676	-0.41516	0.836967	0.0772918	170249	187247	0.137299	0.713535	0.146584	170249	133704	-0.348604
1702	348.109	22.9243	2.65528e+06	2.00914e+06	332543	195103	601750	297440	122587	252703	0.0245643	1.6097	2.33221e+06	263824	-3.14405	0.0341482	1.46663	2.33221e+06	449596	-2.375	0.0228092	1.64189	2.33221e+06	187646	-3.63561
1703	656.367	36.2076	294143	400457	107317	87002.4	156092	121553	106884	70471.8	0.0437593	1.35893	347301	97160.6	-1.83774	0.064951	1.18741	347301	138824	-1.32293	0.0441032	1.35553	347301	88679.1	-1.96952
1704	452.256	35.5313	591533	273899	260839	172417	97300.9	147634	107753	91518	0.320226	0.494544	432717	216629	-0.998199	0.193456	0.713417	432717	122468	-1.82102	0.171227	0.766428	432717	99636.7	-2.11867
1705	499.403	53.1494	417803	119573	148378	142069	118023	149452	109803	117792	0.494836	0.305539	268689	145224	-0.887655	0.463094	0.334331	268689	133739	-1.00652	0.408165	0.389165	268689	113798	-1.23946
1706	191.179	49.0792	3987.79	2533.77	49266.2	30766.9	2412.84	6928.96	40404.7	50015.2	0.0582111	1.23499	3261.78	40017.5	3.6169	0.61251	0.212886	3261.78	4671.9	0.51835	0.0131577	1.88082	3261.78	45210.9	3.79294
1707	308.186	36.8139	648520	279147	26737	28861.6	9181.88	9618.66	27963.7	30144.2	0.142134	0.847301	463835	27800.3	-4.06044	0.133001	0.876145	463835	9401.27	-5.62461	0.142788	0.845307	463835	29054.9	-3.99675
1708	343.146	40.8283	6663.75	76661.7	5189.25	16466.7	12775.3	20917.5	110001	15454.7	0.476114	0.322289	41663.7	10829	-1.94389	0.554203	0.256331	41663.7	16847.4	-1.30627	0.75451	0.122335	41663.7	62728.9	0.590338
1709	865.392	43.2071	44000.1	106381	89811.3	68283.5	99568	72708.4	94914.8	131089	0.917626	0.0373344	75191.5	79048.4	0.0721667	0.777742	0.109165	75191.5	86139.2	0.196101	0.404355	0.393238	75191.5	113003	0.587716
1710	331.268	48.3322	426268	292786	148081	134584	123047	117076	74485.6	156917	0.0829293	1.08129	359528	141333	-1.347	0.0697837	1.15625	359528	120062	-1.58232	0.0897782	1.04683	359528	115702	-1.63569
1711	365.273	53.6824	113031	43606.5	48398.8	50415	82533.3	98466.2	33933.6	93682.3	0.492682	0.307433	78319.5	49407.9	-0.66463	0.764925	0.116381	78319.5	90500.7	0.208558	0.781378	0.107139	78319.5	63809	-0.295613
1712	496.16	31.633	1.84262e+06	1.07035e+06	135678	125714	177573	61825.2	88119.8	109322	0.075374	1.12278	1.45649e+06	130697	-3.4782	0.0757456	1.12064	1.45649e+06	119700	-3.605	0.0722745	1.14102	1.45649e+06	98721.7	-3.88298
1713	508.338	54.1784	3.18238e+06	2.71553e+06	257598	289389	294733	371276	243491	400816	0.00756074	2.12144	2.94896e+06	273495	-3.43062	0.00807745	2.09273	2.94896e+06	333006	-3.14659	0.00867915	2.06152	2.94896e+06	322154	-3.19438
1714	215.935	63.5334	24110.8	19505.3	26560.7	28651.4	30831.6	34456.2	33049.4	40941.1	0.148896	0.827117	21809	27607	0.340109	0.065978	1.1806	21809	32644.9	0.581931	0.0798101	1.09794	21809	36996.3	0.762453
1715	307.189	36.8128	37764.3	22959.2	134563	139653	26752.9	30654.5	141163	139443	0.0053345	2.27291	30362.8	137109	2.17494	0.848614	0.0712897	30362.8	28704.7	-0.0810148	0.00456335	2.34072	30362.8	140304	2.20818
1716	397.148	36.2193	1.43086e+06	887162	78115.5	52732.7	362669	65301.4	339524	372616	0.0567119	1.24633	1.15901e+06	65425.1	-4.14691	0.0927841	1.03253	1.15901e+06	213986	-2.43731	0.0983681	1.00715	1.15901e+06	356071	-1.70266
1717	440.359	51.8115	1.62962e+06	756970	990121	977590	370501	453597	1.01687e+06	613380	0.678623	0.168372	1.19329e+06	983856	-0.27843	0.216618	0.664305	1.19329e+06	412050	-1.53406	0.513875	0.289143	1.19329e+06	815125	-0.549857
1718	415.213	45.8385	611147	391938	163484	87843.1	447487	127653	149024	171320	0.0834183	1.07874	501544	125664	-1.9968	0.384764	0.414806	501544	287571	-0.802457	0.0902723	1.04445	501544	160173	-1.64675
1719	400.14	28.2988	2.16939e+06	1.35464e+06	447178	289210	871811	419856	492804	520728	0.0783578	1.10592	1.76202e+06	368195	-2.25868	0.138822	0.857542	1.76202e+06	645835	-1.44799	0.0912453	1.03979	1.76202e+06	506767	-1.79783
1720	1218.59	48.938	204994	97271.6	213.202	0	65168.4	24959.7	33367.7	35684.9	0.107135	0.970067	151134	107.601	-10.4559	0.20634	0.685416	151134	45065	-1.74575	0.162854	0.788202	151134	34527.3	-2.13002
1721	945.303	33.1074	339527	352880	3867.71	1255.74	255189	117483	260584	263393	0.000391686	3.40706	346205	2562.73	-7.0778	0.147033	0.832586	346205	186337	-0.89371	0.00649951	2.18712	346205	261989	-0.402118
1722	373.23	51.2961	41834.9	33422.6	42747.4	40175.2	70811.8	52984.9	40114.5	47600	0.475432	0.322912	37629.8	41462.3	0.139927	0.132838	0.876677	37629.8	61899.4	0.718051	0.383872	0.415814	37629.8	43858.2	0.220974
1723	528.412	51.8932	1.67499e+06	576624	717476	737394	503417	610326	600719	423063	0.543667	0.264667	1.12581e+06	727436	-0.630068	0.410867	0.386299	1.12581e+06	556873	-1.01554	0.384815	0.414748	1.12581e+06	511892	-1.13705
1724	200.032	17.9415	55949	32292.4	6620.51	4914.89	35657.9	15855.8	7814.84	4593.6	0.0837699	1.07691	44121.7	5768.7	-2.93517	0.355995	0.448556	44121.7	25757.9	-0.776477	0.0864597	1.06319	44121.7	6205.22	-2.82994
1725	358.203	46.5397	227162	118427	36390.4	26856.7	91915.8	35756.3	53287.3	47672.3	0.122576	0.911596	172795	31624.5	-2.44995	0.216928	0.663684	172795	63837.1	-1.4366	0.153696	0.813339	172795	50480.8	-1.77526
1726	258.076	28.2992	296644	197245	69329.7	45944.5	132541	68705.9	80074.2	94281.2	0.0656557	1.18273	246946	57638.1	-2.0991	0.131552	0.880904	246946	100625	-1.29521	0.0861719	1.06463	246946	87178.7	-1.50215
1727	452.125	36.2512	63374.3	74548.3	70885.6	74851.4	99557	177648	125283	118484	0.577589	0.238381	68962.3	72869.5	0.0795079	0.219503	0.658559	68962.3	138603	1.00708	0.0149303	1.82593	68962.3	121884	0.821631
1728	364.022	63.4654	15479.2	7917.21	10235.8	13793.2	17788.3	21831	22665.8	26292.8	0.946556	0.0238535	11699.2	12015.5	0.0384825	0.199042	0.701056	11699.2	19810.6	0.759862	0.0928914	1.03202	11699.2	24480.3	1.06521
1729	277.178	39.5697	3.73285e+06	2.88615e+06	1.10857e+06	878298	2.47191e+06	1.17804e+06	1.20298e+06	1.30806e+06	0.0340599	1.46776	3.3095e+06	993433	-1.73612	0.194822	0.710362	3.3095e+06	1.82498e+06	-0.858735	0.0405318	1.3922	3.3095e+06	1.25552e+06	-1.39833
1730	733.371	28.4977	57407.9	52968.8	0	638.289	2249.26	8721.06	43140.9	8470.04	0.001666	2.77833	55189.3	320.145	-7.42952	0.0061751	2.20936	55189.3	5486.16	-3.33052	0.234739	0.629415	55189.3	25806.5	-1.09666
1731	545.248	34.1635	4192.04	8610.04	205927	127403	118692	69943.9	274226	226119	0.055263	1.25757	6402.04	166666	4.70228	0.06951	1.15795	6402.04	94318.9	3.88094	0.00967616	2.0143	6402.04	250174	5.28825
1732	537.285	48.5454	119407	145914	71296.5	62197.8	102052	79175.4	55723.2	62113.1	0.0423446	1.3732	132661	66748.2	-0.990946	0.138292	0.859202	132661	90614.8	-0.549927	0.0325206	1.48784	132661	58919.1	-1.17094
1733	954.275	42.001	3385.98	5644.27	5336.67	4739.47	66162.7	54855.2	43279.2	51994.9	0.698163	0.156043	4516.12	5039.07	0.158073	0.0104361	1.98146	4516.12	60509.9	3.74402	0.0107235	1.96967	4516.12	47638	3.39896
1734	257.07	28.3021	297564	195782	75601.1	46416.1	131351	70011	88877.9	89106.9	0.0725691	1.13925	246674	61009.6	-2.0155	0.133312	0.875132	246674	100682	-1.2928	0.0902816	1.0444	246674	88993.4	-1.47083
1735	695.281	50.6914	181745	126666	9255.12	10354.6	35618.9	17942.8	23106	24419.7	0.0345147	1.462	154207	9805.86	-3.97508	0.0478528	1.32009	154207	26781.8	-2.52554	0.0418211	1.3786	154207	23763.9	-2.69803
1736	483.25	45.0334	1.37644e+06	948781	549418	315292	283484	431029	226499	296327	0.0957077	1.01905	1.16261e+06	432356	-1.42708	0.0706308	1.15101	1.16261e+06	357257	-1.70233	0.0532266	1.27387	1.16261e+06	261414	-2.15296
1737	736.187	19.7475	0	30541.8	0	0	61655.5	46519.1	42497.9	12286.3	0.42265	0.374019	15271.9	1	-13.8986	0.150459	0.822581	15271.9	54088.3	1.82443	0.629393	0.201078	15271.9	27393.1	0.842929
1738	152.036	63.4035	239605	190551	209775	223959	223307	233814	230332	256116	0.950512	0.0220422	215079	216868	0.0119509	0.644725	0.190626	215079	228561	0.0877146	0.416622	0.380258	215079	243225	0.177425
1739	745.388	45.4663	72152.1	97398.2	12133.5	3012.54	44638.9	11182.3	16671	21467.3	0.0289192	1.53881	84776.1	7574.03	-3.48453	0.113215	0.946097	84776.1	27911.6	-1.60279	0.0361775	1.44156	84776.1	19070.1	-2.15234
1740	877.461	44.9856	5018.65	6776.83	22794.6	12493.6	5800.96	2320.9	23069.4	22444.9	0.153551	0.813749	5898.74	17645.1	1.58079	0.445548	0.351105	5898.74	4061.93	-0.538241	0.00304782	2.51601	5898.74	22758.2	1.94791
1741	690.318	37.5002	84932.9	54241.9	76719.4	25414.9	30241	33463.4	43212.2	40804.3	0.598716	0.222779	69588.4	51068.1	-0.446423	0.134319	0.871861	69588.4	31853.2	-1.12741	0.215055	0.66745	69588.4	42009.3	-0.72814
1742	218.042	7.40597	40577	39740.6	1576.51	1165.31	94222.6	146762	5722.16	5842.37	0.000144324	3.84066	40159.8	1371.91	-4.8715	0.0923788	1.03443	40159.8	120493	1.58513	0.000151033	3.82093	40159.8	5783.26	-2.7958
1743	480.122	38.2833	2450.97	0	44485.4	49655.4	111927	122482	88439	73269.1	0.00387132	2.41214	1226.48	47071.4	5.26225	0.00217514	2.66251	1226.48	117205	6.57837	0.00918219	2.03705	1226.48	80855.1	6.04274
1744	434.222	48.5893	3768.33	14152.7	100697	108639	19457.6	37834.1	123477	113103	0.00463238	2.3342	8961.53	104669	3.54595	0.203146	0.692193	8961.53	28646.9	1.67656	0.00447599	2.34911	8961.53	118291	3.72245
1745	315.125	44.2698	7092.49	36392.7	94935.7	77947.1	43761.1	15346.8	42936.9	62754.5	0.0621878	1.20629	21743.6	86442.4	1.99115	0.738744	0.131506	21743.6	29554.9	0.442808	0.220722	0.656154	21743.6	52846.7	1.28122
1746	381.106	9.73867	13659.7	17695.7	151264	215266	51984.6	299868	103621	144229	0.0347122	1.45952	15678.7	183266	3.54707	0.325296	0.487721	15678.7	175927	3.4881	0.0337414	1.47184	15678.7	123926	2.9826
1747	519.23	42.7694	117522	88827.1	8855.94	5221.27	79438	33217	8531.19	5501.63	0.0218899	1.65976	103175	7039.6	-3.87346	0.227175	0.643639	103175	56328.5	-0.873163	0.021778	1.66198	103175	7017.41	-3.87802
1748	614.312	45.6548	8282.41	7268.26	17937.9	25962.6	19603.1	29737.8	39845.2	46076	0.0726438	1.1388	7776.34	21951.2	1.49714	0.0800942	1.0964	7776.34	24671.4	1.66568	0.00795159	2.09955	7776.34	42961.6	2.46589
1749	488.872	62.4999	156969	90564	94155.1	83391.1	83898.1	48144.1	76466.1	48240.3	0.407426	0.389951	123768	88774.1	-0.479423	0.26536	0.576165	123768	66022.1	-0.906612	0.230816	0.636734	123768	62354.2	-0.989075
1750	658.171	19.7467	5188.23	29491	0	0	48164.3	33807.5	35458.4	2125.22	0.289727	0.538012	17340.6	1	-14.0819	0.235831	0.627398	17340.6	40986.9	1.24101	0.950277	0.0221496	17340.6	18792.8	0.116025
1751	408.143	33.6957	108563	92961.9	50849.9	36449.7	114740	140336	128279	129840	0.0328545	1.48341	100763	43650.8	-1.20689	0.215938	0.665672	100763	127539	0.339962	0.0689127	1.1617	100763	129061	0.357076
1752	107.049	6.69956	14899.7	8823.95	207462	228294	23830.1	82824.8	225082	249898	0.00276238	2.55872	11862.8	217879	4.19901	0.296894	0.527399	11862.8	53328.5	2.16846	0.00319024	2.49618	11862.8	237491	4.32336
1753	255.066	28.3021	215478	135604	39392.5	22571.1	88674	41960.4	54463.1	59611.7	0.0712909	1.14697	175542	30982.8	-2.50228	0.140092	0.853587	175542	65318.2	-1.42626	0.0976329	1.0104	175542	57038.4	-1.62181
1754	826.34	33.0512	71751	62024.3	3497.38	1135.43	26507.3	8553.25	5145.3	1085.44	0.00595363	2.22522	66888.7	2317.4	-4.85118	0.0402243	1.39551	66888.7	17531.3	-1.93183	0.00675979	2.17007	66888.7	3116.37	-4.42382
1755	813.36	36.672	6.68822e+06	3.54536e+06	6008.45	1042.38	1.35372e+06	559783	106846	36724.7	0.082876	1.08157	5.11679e+06	3526.42	-10.5028	0.124151	0.90605	5.11679e+06	956751	-2.41902	0.0848914	1.07114	5.11679e+06	71786.2	-6.15539
1756	325.228	27.5775	22851.1	118279	343151	164345	717469	546419	179444	229361	0.212398	0.672849	70566.2	253749	1.84635	0.0291117	1.53593	70566.2	631945	3.16275	0.130845	0.883242	70566.2	204403	1.53437
1757	900.331	19.6493	0	56446.3	0	0	29510	0	0	0	0.42265	0.374019	28224.1	1	-14.7846	0.713502	0.146605	28224.1	14756	-0.93563	0.42265	0.374019	28224.1	1	-14.7846
1758	309.234	24.732	96134.3	35361.9	281100	85985.2	622247	568123	107816	131840	0.368165	0.433957	65749.1	183544	1.48108	0.00585489	2.23248	65749.1	595186	3.1783	0.239733	0.620272	65749.1	119829	0.86593
1759	1177.51	41.5186	3065.98	10505.8	18679.1	13592.1	16869.3	23509.1	20768	22828.2	0.173697	0.760207	6786.9	16136.6	1.24951	0.114996	0.939319	6786.9	20190.2	1.57283	0.0602016	1.22039	6786.9	21799.1	1.68344
1760	548.228	39.1104	0	1568.11	80516.6	55828.7	26530.7	25493.5	75858.8	69957.7	0.0320766	1.49381	785.054	68173.6	6.44028	0.00138554	2.85838	785.054	26013.1	5.0503	0.00178699	2.74788	785.054	72909.2	6.53717
1761	375.188	36.2612	1.82113e+06	1.81127e+06	2.04364e+06	1.5113e+06	1.06093e+06	2.83999e+06	1.89318e+06	1.5206e+06	0.897661	0.0468876	1.8162e+06	1.77747e+06	-0.0310997	0.89388	0.0487209	1.8162e+06	1.95046e+06	0.10289	0.616871	0.209806	1.8162e+06	1.70689e+06	-0.0895564
1762	887.312	28.3039	1.96255e+07	1.40837e+07	6.17885e+06	4.26591e+06	1.20583e+07	6.81941e+06	7.54264e+06	8.6765e+06	0.0580311	1.23634	1.68546e+07	5.22238e+06	-1.69036	0.191221	0.718466	1.68546e+07	9.43884e+06	-0.83646	0.0906068	1.04284	1.68546e+07	8.10957e+06	-1.05545
1763	886.313	28.3039	5.0737e+07	4.27388e+07	2.1538e+07	1.51352e+07	3.85433e+07	2.37343e+07	2.62375e+07	2.93725e+07	0.0310265	1.50827	4.67379e+07	1.83366e+07	-1.34987	0.204967	0.688315	4.67379e+07	3.11388e+07	-0.585877	0.04781	1.32048	4.67379e+07	2.7805e+07	-0.749247
1764	378.9	62.7223	0	5789.39	16714.2	20934.5	26911.9	14548.5	27789	23949.2	0.0470302	1.32762	2895.7	18825.3	2.70069	0.12055	0.918834	2895.7	20731.2	2.83982	0.0221034	1.65554	2895.7	25870.1	3.1593
1765	329.257	46.7426	109197	166356	82712.2	96936.6	40330.3	60370.4	67309.6	58166.8	0.245023	0.610793	137778	89825.4	-0.617147	0.101971	0.991523	137778	50351.3	-1.45224	0.122109	0.913252	137778	62739.2	-1.1349
1766	660.5	54.0996	258829	180193	193712	184563	108529	117105	138252	110564	0.523094	0.281421	219512	189138	-0.214857	0.114328	0.941848	219512	112818	-0.960304	0.150045	0.823779	219512	124409	-0.819208
1767	1042.8	62.5122	43947.6	29920.9	48338	50054.1	41610.5	35017	57704.9	36486.6	0.224801	0.648201	36935.2	49197.1	0.413574	0.875112	0.0579362	36935.2	38314.8	0.0529018	0.508099	0.294051	36935.2	47096.8	0.35063
1768	415.262	47.2116	58035.8	57561.5	129353	64995.1	45501.7	95028.6	162863	146465	0.345695	0.461307	57799.6	97175.3	0.749529	0.664653	0.177405	57799.6	70266.2	0.28177	0.00709399	2.14911	57799.6	154665	1.42002
1769	273.077	28.2886	7.07375e+06	4.49507e+06	1.46828e+06	984209	3.00363e+06	1.43176e+06	1.73408e+06	1.87215e+06	0.0737816	1.13205	5.78441e+06	1.22625e+06	-2.23792	0.142023	0.847643	5.78441e+06	2.2177e+06	-1.38311	0.0910439	1.04075	5.78441e+06	1.80312e+06	-1.68168
1770	349.295	53.106	217371	77498	88937.3	92361	72945.2	86423.5	67237.4	74905.8	0.502202	0.299121	147435	90650.2	-0.701702	0.436649	0.359867	147435	79685.3	-0.887697	0.389447	0.409552	147435	71072.6	-1.05272
1771	440.266	35.532	567355	243121	211719	158570	106696	150662	120625	107055	0.312266	0.505475	405239	185145	-1.13011	0.233008	0.632628	405239	128680	-1.65498	0.214354	0.668868	405239	113841	-1.83175
1772	754.226	54.3099	66782.1	26160.1	20479	25279.6	19297.4	18892.7	7722.1	7183.28	0.36794	0.434223	46472.1	22880.3	-1.02226	0.310102	0.508496	46472.1	19096	-1.28309	0.19471	0.710611	46472.1	7453.69	-2.64034
1773	634.308	36.5317	0	418.058	15564.5	19070.7	60295.3	17954.4	11029.1	23768.7	0.0104821	1.97955	210.029	17318.6	6.36559	0.207432	0.683123	210.029	39125.8	7.54139	0.114356	0.941739	210.029	17399.9	6.37234
1774	923.528	51.4071	71273.2	81607	84048.6	66767.9	128720	104505	69637.5	82650.1	0.927714	0.0325859	76441.1	75409.3	-0.0196074	0.0926882	1.03298	76441.1	116614	0.609317	0.974789	0.0110894	76441.1	76144.8	-0.00560337
1775	424.213	43.1165	177597	94295.3	590937	266999	110000	80203.6	286184	284582	0.22185	0.65394	135947	428969	1.65783	0.453304	0.34361	135947	95102.9	-0.515484	0.0696868	1.15685	135947	285384	1.06986
1776	372.144	29.6397	197655	117786	13950.2	10574.5	28664.1	14720	30552.2	25217.2	0.0679068	1.16809	157722	12263.3	-3.68496	0.0784976	1.10514	157722	21693	-2.86208	0.0833209	1.07925	157722	27885.7	-2.49978
1777	605.142	37.2843	2293.29	8921.48	78685.6	90688	69621.4	74477.6	84287.5	86679.3	0.00743174	2.12891	5608.39	84687.8	3.9165	0.00380169	2.42002	5608.39	72050.5	3.68335	0.00193995	2.71221	5608.39	85484.4	3.93
1778	448.184	40.5954	103647	60475.3	19906.5	11131.4	112470	65987.4	20886	21743.3	0.0943296	1.02535	82062.1	15519.9	-2.40259	0.842214	0.0745774	82062.1	89229.8	0.12081	0.106515	0.97259	82062.1	21315.7	-1.9448
1779	668.469	53.9679	115841	81944.2	105468	109952	86277	96324.3	45249.7	76279	0.657371	0.182189	98893.5	107711	0.123218	0.709422	0.149095	98893.5	91301.7	-0.115234	0.238905	0.621775	98893.5	60765.4	-0.702626
1780	1273.5	37.7153	213517	144678	3679.94	0	158807	111803	21716.4	2854.96	0.0357957	1.44617	179098	1840.97	-6.60414	0.403614	0.394033	179098	135306	-0.404525	0.0428516	1.36803	179098	12286.7	-3.86559
1781	906.824	62.4955	99871.4	75741.8	105534	104751	100723	113737	122889	89183.7	0.28747	0.541407	87807.6	105144	0.259944	0.292199	0.534321	87807.6	107231	0.288307	0.47187	0.326177	87807.6	106037	0.272155
1782	366.322	53.109	633301	215123	263002	268782	196694	242544	191830	210953	0.528018	0.277351	424213	265893	-0.673944	0.433314	0.363198	424213	219620	-0.949781	0.39859	0.399473	424213	201392	-1.07478
1783	242.082	28.2966	160567	106362	20137.3	6907.5	56497.3	17111.2	97682.2	52131.2	0.0500725	1.3004	133465	13523.4	-3.30294	0.102065	0.991122	133465	36805.2	-1.85848	0.239931	0.619914	133465	74907.7	-0.833278
1784	398.254	22.2451	343007	269447	72687.3	46533.4	165171	59057.7	59303.8	52915.5	0.02415	1.61708	306228	59611.3	-2.36095	0.0950954	1.02184	306228	112115	-1.44962	0.0210999	1.67572	306228	56110.6	-2.44826
1785	475.245	53.041	67610.8	57734.4	59906.6	72492.3	47936	62984.9	62439.2	52166.8	0.702361	0.15344	62673.6	66200.4	0.0789837	0.507016	0.294978	62673.6	55461.5	-0.176371	0.52972	0.275954	62673.6	57304	-0.129221
1786	753.226	54.3088	87835.1	45709.8	33470.2	37947.6	36736.6	28706.5	11187	14658.5	0.280164	0.552587	66773.4	35709.9	-0.90295	0.253201	0.596535	66773.4	32722.5	-1.02899	0.125647	0.900848	66773.4	12923.8	-2.36925
1787	566.888	62.5074	358288	284192	322747	330039	307067	274151	320964	295361	0.90259	0.0445095	321241	326394	0.022958	0.528766	0.276737	321241	290610	-0.14457	0.770394	0.113287	321241	308164	-0.0599592
1788	964.459	46.4586	22927.9	26147.7	4025.94	523.648	23550.9	11969.9	5333.54	2917.53	0.0112243	1.94984	24538.8	2275.8	-3.43062	0.376557	0.424169	24538.8	17761.4	-0.466319	0.00958317	2.01849	24538.8	4126.54	-2.57206
1789	274.081	28.2909	1.1372e+06	728521	249029	165394	485096	245910	294638	321831	0.0736112	1.13306	932862	207213	-2.17055	0.138793	0.857632	932862	365504	-1.35178	0.0927771	1.03256	932862	308236	-1.59763
1790	569.571	53.599	207562	51204.1	57914	31221.7	64775.3	70915.4	50786.8	100810	0.396845	0.401379	129384	44568.9	-1.53755	0.513952	0.289078	129384	67846.3	-0.931317	0.580888	0.235908	129384	75799.3	-0.771403
1791	537.32	50.6937	359027	295573	122175	122583	370223	339390	482765	514675	0.0231432	1.63558	327301	122380	-1.41926	0.51715	0.286384	327301	354807	0.116417	0.0403405	1.39426	327301	498721	0.607614
1792	1042.48	44.3947	298.915	1841.34	47708.8	42235.6	27425.5	13879.7	22959.7	25810.9	0.00416798	2.38007	1071.13	44973.2	5.39187	0.102823	0.987909	1071.13	20653.6	4.26919	0.00479811	2.31893	1071.13	24386.3	4.50887
1793	505.353	37.7435	553987	351251	58557.5	62785.9	328051	32559.2	67688.1	46476.6	0.0608708	1.21559	452620	60672.7	-2.89918	0.267919	0.571997	452620	180306	-1.32785	0.060441	1.21867	452620	57083.3	-2.98716
1794	392.223	49.0809	28825.7	26071.1	448646	260448	35101.1	68545.7	331753	403167	0.0737378	1.13231	27449.4	354548	3.69113	0.283462	0.547505	27449.4	51824.4	0.916857	0.0108653	1.96396	27449.4	367461	3.74275
1795	149.023	49.874	1.3771e+06	492720	577200	548527	374945	472909	546951	478969	0.488904	0.310777	934911	562865	-0.732041	0.369573	0.4323	934911	423928	-1.14101	0.441807	0.354768	934911	512961	-0.86598
1796	328.256	53.1054	119816	64797.8	76268	66520.5	60788.1	66167.4	53336.3	64322.2	0.532185	0.273937	92308	71395.3	-0.370628	0.406446	0.390997	92308	63478.7	-0.540182	0.355077	0.449678	92308	58830.2	-0.649898
1797	431.22	50.4566	6990.73	10197.4	148100	99183.7	42530.8	35648.1	289378	192384	0.0425153	1.37145	8595.07	123643	3.84652	0.0151474	1.81966	8595.07	39090.5	2.18523	0.0409733	1.3875	8595.07	240882	4.80867
1798	337.213	23.176	1.02938e+06	562303	55335.6	39084.7	171620	36353.4	39064.2	37046.9	0.0851689	1.06972	795840	47211.1	-4.07528	0.104496	0.980901	795840	103988	-2.93607	0.0832849	1.07943	795840	38056.5	-4.38626
1799	417.228	49.8199	126626	90925.6	180353	147565	203009	124023	115369	157151	0.150521	0.822402	108777	163960	0.591974	0.333877	0.476413	108777	163517	0.588071	0.42256	0.374112	108777	136261	0.325006
1800	522.292	51.5193	105101	120383	85875.5	60686.6	111899	105852	67570	95459.2	0.115672	0.936771	112743	73282	-0.621505	0.684312	0.164746	112743	108877	-0.0503435	0.188507	0.724672	112743	81515.6	-0.467889
1801	751.354	36.1474	24967.9	13729.3	592.758	501.544	33240.4	5315.56	6294.46	5609.94	0.0789043	1.1029	19349.6	548.151	-5.14159	0.99668	0.00144418	19349.6	19279	-0.00527821	0.140357	0.852767	19349.6	5953.2	-1.70057
1802	967.28	37.3792	71244.5	51888.6	0	580.49	14123.3	2715.04	65687.4	69302.3	0.0240695	1.61853	61567.5	291.245	-7.72379	0.0418907	1.37788	61567.5	8420.17	-2.87025	0.608249	0.215919	61567.5	67495.8	0.132629
1803	167.106	30.6173	256247	190954	54113.4	39633.7	111974	60752	64811.4	60389.5	0.0339881	1.46867	223601	46874.5	-2.25405	0.0805276	1.09406	223601	86364.1	-1.37242	0.0389108	1.40993	223601	62601.5	-1.83666
1804	842.444	49.0691	4477.87	3698.24	233295	95197.1	3666.48	8018.53	84782.3	193098	0.14619	0.835082	4089.05	164247	5.32796	0.510613	0.291908	4089.05	5843.51	0.515067	0.130466	0.884503	4089.05	138941	5.08656
1805	776.233	54.5439	241501	98057.3	87807.9	91932.9	81296.1	85477.7	33549.8	55317.6	0.381314	0.418718	169780	89871.4	-0.917732	0.351742	0.453776	169780	83387.9	-1.02576	0.226151	0.645601	169780	44434.7	-1.93391
1806	820.307	35.2423	41906.4	73121	0	0	18504.7	1326.33	2281.64	1488.8	0.0663904	1.17789	57514.7	1	-15.8116	0.116171	0.934901	57514.7	9916.5	-2.53603	0.0705345	1.1516	57514.7	1886.22	-4.93036
1807	325.119	36.8875	300944	125598	51452	51159.5	43810.1	122982	200164	29552.2	0.205955	0.686228	213272	51306.8	-2.05547	0.309474	0.509376	213272	83397	-1.35463	0.505532	0.296252	213272	114859	-0.892833
1808	1272.49	37.71	268949	180376	4401.89	504.027	201288	142445	26413.6	3185.67	0.037569	1.42517	224663	2453.96	-6.51651	0.425355	0.371248	224663	171867	-0.38647	0.0444453	1.35217	224663	14800.6	-3.92403
1809	245.082	28.3022	618143	416334	151582	98103.8	291421	138686	173415	184669	0.0640459	1.19351	517240	124844	-2.05071	0.139571	0.855206	517240	215055	-1.26613	0.0788758	1.10306	517240	179043	-1.53053
1810	105.07	43.5005	168798	125627	55645.2	40634.2	88524.1	62084.5	52464.1	55534.3	0.0493066	1.3071	147214	48140.7	-1.61258	0.104789	0.979682	147214	75305.3	-0.967088	0.0498968	1.30193	147214	54000.2	-1.44687
1811	907.463	50.9539	172194	133567	240187	136939	108722	189438	137616	228187	0.583773	0.233756	152881	188564	0.302639	0.940043	0.0268523	152881	149081	-0.036318	0.604054	0.218924	152881	182903	0.258662
1812	191.179	39.5588	149236	90084.1	29160.9	22090.7	63342.1	24561.9	23156	23332.5	0.0873856	1.05856	119661	25626.8	-2.22323	0.165628	0.780866	119661	43953	-1.44492	0.0826061	1.08299	119661	23245.3	-2.36394
1813	838.837	62.4986	126548	103903	134325	140485	128742	110213	156595	135117	0.1993	0.700493	115227	137406	0.253972	0.798717	0.0976069	115227	119478	0.0522717	0.18866	0.724319	115227	145857	0.340078
1814	279.16	49.874	4.12157e+06	1.38029e+06	1.66279e+06	1.62682e+06	1.06009e+06	1.3449e+06	1.50891e+06	1.32088e+06	0.504407	0.297219	2.75093e+06	1.64481e+06	-0.742002	0.377908	0.422614	2.75093e+06	1.20249e+06	-1.19389	0.433394	0.363117	2.75093e+06	1.4149e+06	-0.959223
1815	275.082	28.3001	160973	95741.6	24445.9	3063.44	55420.6	17097.1	21284.1	35245.5	0.0791903	1.10133	128358	13755.7	-3.22208	0.135294	0.868723	128358	36259.8	-1.82373	0.0954173	1.02037	128358	28265.8	-2.18305
1816	814.378	34.1635	17067.3	38159.8	234624	128100	230639	91754.9	272614	252882	0.105369	0.977286	27614.6	181363	2.71538	0.19754	0.704345	27614.6	161198	2.54533	0.00375117	2.42583	27614.6	262749	3.25018
1817	390.16	36.2418	186158	151615	232354	196839	111362	318400	223844	194766	0.206291	0.68552	168888	214598	0.34557	0.703997	0.152429	168888	214882	0.34748	0.215288	0.66698	168888	209306	0.30955
1818	405.288	54.1709	537016	495065	387632	436260	336662	337544	176071	263941	0.0834253	1.0787	516042	411947	-0.32503	0.0134699	1.87064	516042	337104	-0.614294	0.0259963	1.58509	516042	220007	-1.22994
1819	716.23	54.9428	278870	122563	116763	128272	107726	115630	51771.6	79132.2	0.423465	0.373183	200718	122519	-0.712167	0.373137	0.428131	200718	111679	-0.845812	0.23034	0.63763	200718	65452.9	-1.61664
1820	1098.39	29.1877	233273	210186	265581	279.807	279.039	382399	386183	392648	0.573475	0.241486	221731	132931	-0.738128	0.888431	0.0513762	221731	191340	-0.212669	0.00507209	2.29481	221731	389417	0.812508
1821	793.318	36.2696	0	2429.5	19950	1181.09	37398.3	62773.2	46720.8	43297.8	0.42723	0.369338	1215.75	10566.6	3.11959	0.06178	1.20915	1215.75	50086.8	5.36451	0.00228874	2.6404	1215.75	45010.3	5.21034
1822	803.321	36.2077	0	0	0	0	27381.5	22036	51302.6	57734	#DIV/0!	#DIV/0!	1	1	0	0.0114991	1.93934	1	24709.7	14.5928	0.00346102	2.4608	1	54519.3	15.7345
1823	791.249	55.3709	119668	40425.2	31286.3	30596.4	32511.4	34722.2	5837.53	19306.4	0.34093	0.467335	80047.8	30942.4	-1.37128	0.36211	0.44116	80047.8	33617.8	-1.25164	0.235178	0.628603	80047.8	12573	-2.67054
1824	222.112	39.9906	196873	94849.6	38376.9	30226.5	42803	39714.7	56833.6	73313	0.161067	0.792993	145862	34302.7	-2.08822	0.176916	0.752234	145862	41259.9	-1.8218	0.258385	0.587733	145862	65074.3	-1.16445
1825	754.34	36.8652	53323.1	57586.7	481.991	534.299	10682.2	5335.06	41778.3	2016.19	0.0015021	2.8233	55455.9	509.145	-6.76712	0.00515389	2.28786	55455.9	8009.61	-2.79154	0.235292	0.628392	55455.9	21898.2	-1.34053
1826	888.314	28.3039	4.27004e+06	3.16061e+06	1.4174e+06	1.01182e+06	2.72809e+06	1.58651e+06	1.73989e+06	2.00305e+06	0.0515094	1.28811	3.71533e+06	1.21461e+06	-1.613	0.189413	0.72259	3.71533e+06	2.1573e+06	-0.784262	0.0837634	1.07695	3.71533e+06	1.87147e+06	-0.989317
1827	879.808	63.4225	28067.9	20064.8	7861.37	17406.4	21186.5	203575	2806.67	7126.22	0.207833	0.682285	24067.3	12634.9	-0.929665	0.435368	0.361144	24067.3	112382	2.22326	0.052275	1.28171	24067.3	4967.45	-2.2765
1828	323.13	42.0025	168307	21479.5	17678.1	15122.5	26228.3	38024.4	32549.2	34694.6	0.396985	0.401226	94894.3	16401.3	-2.53251	0.483857	0.315283	94894.3	32127.3	-1.56252	0.491793	0.308217	94894.3	33622.9	-1.49688
1829	328.176	22.848	252819	152668	19074.9	11223	50133.4	14477.4	58480.2	37765.6	0.0648015	1.18842	202745	15150	-3.74228	0.0850396	1.07038	202745	32306.4	-2.64977	0.0941769	1.02606	202745	48123.9	-2.07484
1830	83.0496	39.3704	221159	132837	41165.5	29623.3	97180.8	32436.4	42721.4	46172.5	0.0863063	1.06396	176999	35395.4	-2.32211	0.177006	0.752012	176999	64809.6	-1.44946	0.0955071	1.01996	176999	44448	-1.99355
1831	280.163	49.874	690113	247028	297895	297429	192025	241052	258548	227187	0.521119	0.283063	468572	297663	-0.65459	0.375522	0.425364	468572	216539	-1.11364	0.41645	0.380437	468572	242869	-0.948094
1832	312.218	20.9122	624209	294549	70615	39857.2	184667	43860.9	65020.8	57647.3	0.134704	0.870619	459380	55237.1	-3.05598	0.194034	0.712121	459380	114265	-2.0073	0.137139	0.862841	459380	61335	-2.9049
1833	753.319	39.5381	42590.6	41767.5	7815.78	12389.1	81328.3	37794.3	16075.9	22374.9	0.00520551	2.28354	42180.1	10103.4	-2.06172	0.508372	0.293818	42180.1	59562.3	0.497839	0.0186155	1.73012	42180.1	19226.4	-1.13347
1834	718.229	54.94	151022	62744.7	61945.7	64825.2	51046.7	57047.4	17513.5	29518.2	0.428482	0.368067	106884	63386.5	-0.753803	0.354796	0.450021	106884	54048	-0.983735	0.202165	0.694293	106884	23516.8	-2.18428
1835	401.329	54.0524	83929.9	92396.5	101961	92112.5	88800.8	91331.6	38403.8	52884.8	0.305134	0.515509	88164.2	97037.8	0.138355	0.708649	0.149569	88164.2	90067.2	0.0308101	0.0367779	1.43441	88164.2	45645.3	-0.949726
1836	407.195	39.1446	293607	189720	34280.8	37295.4	93672.2	97727.9	67296.7	73277.4	0.0582052	1.23504	241664	35789.1	-2.75541	0.106883	0.971091	241664	95701	-1.3364	0.0811155	1.0909	241664	70288	-1.78165
1837	191.179	43.502	188985	135366	56355.5	39125.5	99562.2	59821.1	52698	51267.3	0.0555547	1.25528	162177	47741.5	-1.76425	0.132025	0.879344	162177	79692.6	-1.02505	0.0544423	1.26406	162177	51983.7	-1.64144
1838	581.346	41.3862	5296.69	16555.6	25728.2	23230.7	49369.4	69058	41698	48288.7	0.143143	0.844229	10927.1	24480.5	1.16371	0.0509731	1.29266	10927.1	59214.7	2.43804	0.0347627	1.45889	10927.1	44994.3	2.04183
1839	196.061	7.40079	182829	171929	14737.9	14914.3	64719.8	80228	16336.5	14993.5	0.00112244	2.94984	177380	14827.1	-3.58053	0.00806375	2.09346	177380	72474.9	-1.29129	0.00115099	2.93893	177380	15666	-3.50113
1840	483.141	35.527	809043	350751	0	2463.7	24465	51457.3	60402.9	53657.7	0.127503	0.894481	579898	1232.85	-8.87766	0.142131	0.847311	579898	37962.2	-3.93317	0.150038	0.823798	579898	57031.3	-3.34597
1841	497.216	40.923	910198	556843	111162	171008	379846	176883	203752	258677	0.0805841	1.09375	733521	141086	-2.37826	0.155079	0.809447	733521	278365	-1.39786	0.106791	0.971467	733521	231216	-1.6656
1842	961.434	47.6788	660283	423565	540899	499102	317179	519137	451277	500989	0.872078	0.0594447	541925	520001	-0.0595777	0.509733	0.292657	541925	418159	-0.374042	0.640984	0.193153	541925	476134	-0.186725
1843	518.227	42.7795	354562	250311	13896.8	7551.08	237685	98900.6	18140.4	8770.29	0.0305854	1.51449	302437	10724.9	-4.81759	0.262226	0.581324	302437	168294	-0.845654	0.0312688	1.50489	302437	13456.4	-4.49028
1844	159.116	37.8612	462705	291944	127225	98439.3	212643	107214	104061	115208	0.0925329	1.0337	377326	112833	-1.74162	0.162611	0.78885	377326	159929	-1.23838	0.088771	1.05173	377326	109635	-1.7831
1845	969.269	34.5026	2577.85	7217.78	51110.8	39559.8	82808.9	63181.1	101863	101420	0.0228808	1.64053	4898.82	45336.3	3.21016	0.0212341	1.67297	4898.82	72996	3.89731	0.000579804	3.23672	4898.82	101643	4.37493
1846	210.022	63.3839	196827	137772	132346	129029	128680	134938	140668	138182	0.341337	0.466817	167301	130689	-0.356307	0.354498	0.450386	167301	131810	-0.34398	0.445148	0.351496	167301	139426	-0.262943
1847	448.379	53.6494	52691.5	22395.8	33610.8	37710.7	65782.9	103857	18272.1	77891.6	0.913228	0.0394207	37544.6	35661.7	-0.0742299	0.191449	0.717947	37544.6	84821.1	1.17582	0.782484	0.106525	37544.6	48082.9	0.356916
1848	783.577	55.1593	192140	104903	134683	151924	469816	626934	132189	551729	0.917298	0.0374893	148523	143304	-0.0515986	0.046971	1.32817	148523	548376	1.88448	0.461904	0.335448	148523	341960	1.20315
1849	243.098	6.43652	100095	100446	28882.6	20113.8	60129.6	39270.1	65814.2	59250	0.00333667	2.47669	100271	24499.2	-2.0331	0.0400112	1.39782	100271	49700.9	-1.01257	0.00750002	2.12494	100271	62533.1	-0.681217
1850	240.968	63.4618	19300.1	16269.6	19337.4	20376.4	16744.3	19285.2	18173.6	21099.6	0.325084	0.488005	17785.9	19857.9	0.15898	0.918078	0.0371204	17785.9	18015.7	0.0185259	0.472047	0.326015	17785.9	19637.6	0.142887
1851	484.254	45.0382	422525	292839	205521	116528	93020.1	135104	83083.6	102988	0.129555	0.887544	357683	161026	-1.15139	0.0701629	1.15389	357683	114063	-1.64885	0.0563085	1.24943	357683	93037.1	-1.9428
1852	202.05	48.5942	7288.27	9195.56	75280.1	50506.9	9299.05	15033.4	73064.6	66670.4	0.0479845	1.3189	8242.92	62894.5	2.93171	0.3236	0.489992	8242.92	12167.2	0.561771	0.00291814	2.53489	8242.92	69868.5	3.08341
1853	565.314	41.503	258495	137051	175843	166234	117512	127188	107960	124954	0.703591	0.152679	197774	171039	-0.209524	0.34127	0.466902	197774	122351	-0.692825	0.315943	0.500391	197774	116458	-0.764049
1854	411.218	50.9592	345357	334690	670156	503593	359112	534133	418340	558637	0.0978097	1.00962	340025	586876	0.787415	0.34807	0.458333	340025	446624	0.39342	0.169282	0.771388	340025	488489	0.522687
1855	837.423	29.1877	124618	116030	146828	0	500961	167119	173955	183808	0.588834	0.230007	120325	73414.9	-0.712792	0.328973	0.482839	120325	334041	1.47309	0.012227	1.91268	120325	178882	0.572075
1856	951.454	50.0884	66571.3	103729	7178.64	2849.04	29429.2	38504.9	8346.81	3836.22	0.0503966	1.2976	85151.1	5014.84	-4.08575	0.115854	0.936089	85151.1	33968.1	-1.32585	0.051729	1.28627	85151.1	6092.51	-3.80492
1857	159.116	39.5009	355399	172305	215792	144048	130501	114268	96766.2	105492	0.483239	0.315838	263853	179921	-0.55237	0.263617	0.579027	263853	122386	-1.1083	0.217811	0.661919	263853	101130	-1.38352
1858	570.22	48.938	101582	99928.6	29288.5	15170.7	155702	181609	36174.9	11212.3	0.00809219	2.09193	100756	22230.6	-2.18025	0.0346543	1.46024	100756	168657	0.74322	0.02535	1.59602	100756	23694.6	-2.08824
1859	823.381	44.5407	6285.24	7973.07	257953	188376	87266.8	59233	188501	282696	0.0249782	1.60244	7130.15	223166	4.96804	0.0422639	1.37403	7130.15	73250.9	3.36084	0.0399768	1.39819	7130.15	235600	5.04626
1860	330.146	28.2911	563587	6.50563e+06	13722	451.608	34943.8	0	1.36218e+07	4916.08	0.357009	0.447321	3.53461e+06	7087.82	-8.96199	0.358127	0.445963	3.53461e+06	17472.9	-7.66029	0.702073	0.153618	3.53461e+06	6.81334e+06	0.94681
1861	1097.38	29.1889	447531	426322	536777	0	222.885	773050	763539	790170	0.594438	0.225893	436927	268390	-0.703064	0.908395	0.0417252	436927	386638	-0.176412	0.00249828	2.60236	436927	776856	0.830253
1862	825.334	33.0508	135355	112454	514.833	779.254	50870.1	19471.5	4526.18	1596	0.00852093	2.06951	123905	648.044	-7.57893	0.0447595	1.34911	123905	35171.8	-1.81675	0.00900213	2.04565	123905	3062.09	-5.33858
1863	454.375	53.1343	1.21568e+06	354059	434443	429690	315122	384779	296521	319307	0.498891	0.301995	784870	432068	-0.861196	0.420251	0.376492	784870	349952	-1.1653	0.383709	0.415998	784870	307915	-1.34992
1864	1099.39	29.189	78565.4	69330.5	87790.9	0	0	128571	126311	129814	0.566203	0.247028	73948.9	43896.4	-0.752425	0.894582	0.04838	73948.9	64286.5	-0.202014	0.00822564	2.08483	73948.9	128064	0.792262
1865	445.255	51.0061	201775	168654	373574	301320	187577	285575	228931	310063	0.0618921	1.20836	185216	337448	0.865461	0.425344	0.371259	185216	236577	0.353102	0.194315	0.711494	185216	269498	0.54107
1866	716.353	37.8536	842556	536722	139244	76481.6	1.00557e+06	1.05423e+06	405808	198740	0.0650505	1.18675	689640	107864	-2.67663	0.159088	0.798364	689640	1.0299e+06	0.578592	0.170845	0.767398	689640	302275	-1.18998
1867	515.374	54.0245	209855	191130	208450	205523	119175	281284	139736	121021	0.563945	0.248763	200494	206987	0.0459847	0.997719	0.000991586	200494	200231	-0.00189487	0.0338435	1.47053	200494	130380	-0.620837
1868	407.145	27.5251	389616	255022	17346.9	11698.7	31251.4	14971	66392.5	33898.6	0.0447019	1.34967	322320	14523.8	-4.472	0.0476866	1.3216	322320	23112.2	-3.80177	0.0590293	1.22893	322320	50146.6	-2.68427
1869	981.313	37.71	149665	112252	21391.4	20148.8	142602	135668	48446.6	52895.7	0.0276612	1.55813	130960	20771.1	-2.65648	0.709243	0.149205	130960	139136	0.0873714	0.0508876	1.29339	130960	50672.2	-1.36986
1870	420.143	40.5693	115502	90073.3	187521	161489	220684	309372	349733	413730	0.0587526	1.23097	102789	174506	0.763592	0.072201	1.14146	102789	265029	1.36646	0.0148972	1.8269	102789	381732	1.89288
1871	220.178	43.5005	1.55994e+06	1.08589e+06	416981	320058	796369	466966	412634	424720	0.0586602	1.23166	1.32292e+06	368521	-1.84391	0.138922	0.85723	1.32292e+06	631669	-1.06648	0.0623905	1.20488	1.32292e+06	418678	-1.65981
1872	570.09	22.9339	287216	142611	22393.9	19159.2	45115.5	27167.8	23461.1	30892.3	0.115268	0.938293	214915	20777.5	-3.37067	0.1336	0.874194	214915	36142.7	-2.57199	0.122072	0.913383	214915	27177.7	-2.98327
1873	266.103	20.7759	932924	497331	17754.5	13612.5	9951.47	15236.5	30261	32657.2	0.0848147	1.07153	715129	15684.5	-5.51079	0.0841658	1.07486	715129	12595	-5.82728	0.0882603	1.05423	715129	31460.1	-4.50661
1874	946.306	33.1074	183004	187266	1727.88	440.083	138731	64722.6	149881	150620	0.000146296	3.83477	185136	1084.98	-7.41477	0.15332	0.8144	185136	101728	-0.863871	0.00382287	2.41761	185136	150252	-0.301203
1875	156.567	34.1762	0	11354.7	0	3761.56	47659	16850.3	16917	26970.1	0.590494	0.228784	5678.34	1881.78	-1.59337	0.246896	0.607487	5678.34	32255.6	2.50601	0.165106	0.782236	5678.34	21944.5	1.95032
1876	801.393	35.5486	62198.6	97105.9	56846.8	32916.3	120405	198188	467926	312692	0.242071	0.616058	79653.2	44882.6	-0.827578	0.202664	0.693223	79653.2	159298	0.999919	0.0597618	1.22358	79653.2	390310	2.29282
1877	481.807	53.6708	32587.4	44906.4	68561.4	84094.9	621.435	0	59226	17665.7	0.0630637	1.20022	38747.9	76329.1	0.978116	0.024793	1.60567	38747.9	311.718	-6.95773	0.990178	0.00428684	38747.9	38446.8	-0.0112539
1878	95.0857	43.495	116214	80932.1	38842.5	27775.1	61359.6	43058.2	38004.1	36970.3	0.0717252	1.14433	98574.2	33309.8	-1.56526	0.144846	0.839094	98574.2	52209.9	-0.916887	0.0742899	1.12907	98574.2	37488.2	-1.39477
1879	784.58	55.1578	99062.2	52806.4	69909.7	79590.9	238335	320014	66583.4	275125	0.96459	0.015657	75935.3	74751.3	-0.0226721	0.0494087	1.3062	75935.3	279175	1.87833	0.467919	0.329829	75935.3	170855	1.16993
1880	432.166	28.2992	1.36985e+06	800356	297330	191168	526083	242404	274287	298687	0.101003	0.995665	1.0851e+06	244250	-2.1514	0.158459	0.800084	1.0851e+06	384245	-1.49774	0.107258	0.96957	1.0851e+06	286488	-1.92129
1881	674.377	35.7922	47069	48490.3	6031.56	4133.73	120967	72170.1	444637	552678	0.00077003	3.11349	47780.6	5083.65	-3.23249	0.183665	0.735974	47780.6	96569.8	1.01515	0.0140554	1.85216	47780.6	498658	3.38355
1882	119.085	43.4964	211090	156768	77791.1	55825.5	113085	84841.2	70956.7	76166.9	0.0572535	1.2422	183930	66809.3	-1.46103	0.108998	0.962583	183930	98964	-0.89418	0.0560336	1.25155	183930	73562.8	-1.32211
1883	372.226	51.297	165605	128575	219998	198293	449280	306071	214178	252750	0.101689	0.992724	147091	209146	0.5078	0.0893117	1.04909	147091	377676	1.36044	0.0839239	1.07611	147091	233465	0.666493
1884	702.863	62.501	220513	172200	220479	221460	201640	173997	229117	196885	0.415529	0.381399	196358	220970	0.170368	0.788005	0.103471	196358	187820	-0.0641353	0.624386	0.204547	196358	213002	0.117382
1885	203.173	43.499	235956	169296	270443	181727	123487	178880	74496.2	76776.2	0.713562	0.146568	202627	226086	0.158045	0.357086	0.447227	202627	151184	-0.422517	0.0625642	1.20367	202627	75637.2	-1.42166
1886	628.381	48.556	26517.7	18878.9	17460.1	16466.2	49525.7	30862.3	40985.4	40295.8	0.27491	0.56081	22699.3	16964.1	-0.420158	0.224849	0.648109	22699.3	40195	0.824369	0.0427734	1.36883	22699.3	40641.6	0.840309
1887	302.27	42.4485	267964	102548	165758	96176.4	93351.6	141711	111322	88027.6	0.606656	0.217058	185257	130968	-0.500313	0.51423	0.288842	185257	117533	-0.65647	0.413285	0.38375	185257	99675.9	-0.894214
1888	231.251	41.2974	254854	94686.2	171261	71682.8	89132.5	153717	124129	90785.1	0.628883	0.20143	174771	121473	-0.524832	0.59969	0.222073	174771	121426	-0.525391	0.497072	0.303581	174771	107458	-0.701695
1889	252.168	34.1519	1.66248e+06	1.12826e+06	275699	164528	733424	233504	370997	344170	0.0498941	1.30195	1.39537e+06	220114	-2.66432	0.130227	0.885298	1.39537e+06	483465	-1.52917	0.0604548	1.21857	1.39537e+06	357584	-1.96429
1890	470.167	38.2758	38185.6	36782.9	92630	81950.6	105933	144406	107043	103884	0.0114911	1.93964	37485.3	87291.3	1.21951	0.0449659	1.34712	37485.3	125170	1.7395	0.000645921	3.18982	37485.3	105464	1.49236
1891	385.139	37.5	476100	286203	76452.8	45515.6	204270	88170	84611.8	87142.5	0.0796454	1.09884	381153	60985.2	-2.64384	0.169199	0.771602	381153	146221	-1.38222	0.0897197	1.04711	381153	85878.2	-2.15001
1892	152.071	6.69213	102631	80447.8	9.99435e+06	1.13869e+07	928351	3.90705e+06	1.06951e+07	1.18207e+07	0.00428892	2.36765	91540.3	1.06906e+07	6.86773	0.258733	0.587148	91540.3	2.4177e+06	4.72309	0.00253182	2.59657	91540.3	1.12579e+07	6.94231
1893	476.133	31.8427	166727	115800	47295.8	27901.6	41666.8	35648.7	42587.2	31684.1	0.0626627	1.20299	141264	37599.7	-1.9096	0.0571474	1.243	141264	38658.8	-1.86953	0.0572258	1.24241	141264	37136.7	-1.92748
1894	845.349	37.7092	3.07304e+07	2.02089e+07	478385	157104	1.83933e+07	1.35605e+07	3.50494e+06	737755	0.0411073	1.38608	2.54696e+07	317746	-6.32476	0.242737	0.614864	2.54696e+07	1.59769e+07	-0.672789	0.050225	1.29908	2.54696e+07	2.12135e+06	-3.58572
1895	202.167	39.9482	952617	629840	249922	187996	426079	264730	232831	252578	0.0734859	1.1338	791230	218960	-1.85343	0.1321	0.879099	791230	345406	-1.1958	0.0769904	1.11356	791230	242705	-1.70489
1896	93.07	43.495	110666	76991.3	33940.5	21807.9	52298.7	38791.8	30964.1	32649.1	0.0663841	1.17794	93829.7	27875.2	-1.75106	0.116923	0.932099	93829.7	45546.3	-1.04271	0.0665882	1.1766	93829.7	31807.6	-1.56067
1897	225.125	54.1703	121728	90663.5	110160	112460	94264	100864	52505.4	83012.1	0.773809	0.111366	106197	111311	0.0678613	0.64122	0.192993	106197	97565.1	-0.122299	0.2195	0.658565	106197	67759.8	-0.648236
1898	966.914	47.6955	5084.32	0	12257.8	17521	43091.3	37493.2	41192.9	40886.4	0.0777166	1.10949	2543.16	14890.4	2.54969	0.00988407	2.00506	2543.16	40293.2	3.98584	0.00434786	2.36172	2543.16	41040.7	4.01236
1899	717.356	37.8536	377040	231636	63317.7	40656.5	441762	464679	184218	90872.4	0.0755128	1.12198	304339	51988.1	-2.54943	0.180425	0.743704	304339	453222	0.574538	0.193283	0.713806	304339	137546	-1.14576
1900	176.071	21.4227	141767	125907	59922	45549.2	165079	115093	36070.7	42739	0.0169698	1.77032	133838	52736.6	-1.34361	0.833819	0.0789281	133838	140087	0.0658379	0.00819609	2.08639	133838	39405.9	-1.764
1901	348.109	27.0744	2.97911e+06	2.28807e+06	295247	155933	451366	149038	748634	716860	0.0207604	1.68276	2.63359e+06	225591	-3.54525	0.025142	1.5996	2.63359e+06	300203	-3.13302	0.0315515	1.50098	2.63359e+06	732748	-1.84564
1902	453.847	33.4893	626713	264742	264346	1979.25	905.536	188717	194705	198767	0.296899	0.527392	445729	133164	-1.74297	0.227383	0.643243	445729	94812.1	-2.23302	0.302729	0.518946	445729	196737	-1.1799
1903	227.071	28.3013	215015	151411	50110.9	36961.6	103595	53782.3	65195.9	67083.1	0.0500337	1.30074	183214	43537.2	-2.07321	0.122504	0.91185	183214	78689.7	-1.21928	0.0665654	1.17675	183214	66140.5	-1.46993
1904	149.096	32.5374	717603	434849	125759	83441	316312	102157	164520	159457	0.0808825	1.09215	576227	104601	-2.46174	0.174391	0.758477	576227	209235	-1.46151	0.0994422	1.00243	576227	161989	-1.83074
1905	568.568	53.5972	525058	115195	149184	79100.6	150496	164731	123670	243732	0.426224	0.370362	320128	114143	-1.4878	0.511126	0.291472	320128	157614	-1.02225	0.588312	0.230392	320128	183702	-0.801278
1906	908.248	37.4956	324928	218574	53040.5	17558.7	147167	71969.4	50298	57533.2	0.0518734	1.28506	271752	35300.6	-2.94453	0.130438	0.884597	271752	109569	-1.31045	0.054978	1.25981	271752	53916.6	-2.33349
1907	1448.43	28.2865	51614	53098.7	0	0	57193.6	7901.41	20044.4	22274.6	0.000200974	3.69686	52357.3	1	-15.6761	0.506068	0.295791	52357.3	32548.5	-0.685799	0.00183884	2.73546	52357.3	21160.5	-1.30702
1908	355.138	37.4844	179411	116186	30485.8	16061.2	80712.6	28069.4	29275.6	31886.4	0.0616041	1.21039	147799	23274.5	-2.66682	0.151169	0.820537	147799	54392	-1.44217	0.0657539	1.18208	147799	30582	-2.27289
1909	276.166	37.7771	418412	346281	106554	71048.4	186779	43483.1	110707	123052	0.0182413	1.73894	382347	88802.2	-2.10622	0.0795107	1.09957	382347	115132	-1.73159	0.0184733	1.73345	382347	116881	-1.70985
1910	201.164	39.9514	5.81295e+06	3.77404e+06	1.49684e+06	1.09071e+06	2.55121e+06	1.57156e+06	1.3755e+06	1.48155e+06	0.0780339	1.10772	4.79349e+06	1.29378e+06	-1.88949	0.137017	0.863226	4.79349e+06	2.06138e+06	-1.21746	0.0810081	1.09147	4.79349e+06	1.42853e+06	-1.74655
1911	400.141	37.4871	1.05296e+06	619243	160387	86465.5	446608	178219	177061	176153	0.0835182	1.07822	836103	123427	-2.76002	0.176413	0.753469	836103	312415	-1.42022	0.0932497	1.03035	836103	176608	-2.24313
1912	670.949	53.9571	23581	14544.6	20957.5	22699.3	22425.3	30793.7	12235.3	34216.1	0.608859	0.215483	19063.8	21829.4	0.195436	0.345114	0.462037	19063.8	26610.5	0.481158	0.759547	0.119445	19063.8	23226.7	0.28495
1913	284.296	54.2333	226765	207234	224376	244117	209287	218090	119575	179595	0.340068	0.468434	217000	234248	0.110337	0.78647	0.104318	217000	213689	-0.0221816	0.166173	0.779441	217000	149586	-0.536721
1914	153.074	6.68781	29174.3	17263.8	890941	1.00702e+06	91421.5	345941	918954	1.02931e+06	0.00394861	2.40356	23220	948984	5.35294	0.264714	0.577222	23220	218682	3.2354	0.00338906	2.46992	23220	974133	5.39068
1915	491.239	28.3017	127609	101375	58599.9	44494	88219.1	51416.2	59262.1	74063.7	0.0516788	1.28669	114493	51547.9	-1.15127	0.186679	0.728903	114493	69818.6	-0.713578	0.086484	1.06306	114493	66663.9	-0.780283
[truncated: 3,166 more rows]
