# Supplementary material for: Fungal secondary metabolism is governed by an RNA-binding protein CsdA/RsdA complex
Source: Nat Commun. 2023 Nov 14;14:7351. doi: 10.1038/s41467-023-43205-2 (PMC10645843; doi:10.1038/s41467-023-43205-2)
Supplement: Supplementary file 9 — Supplementary Data 6 [file 41467_2023_43205_MOESM9_ESM.xlsx]

## Sheet: Strains
Supplementary Data 6 - Strains used in this study.
Strain name	Genotype	References
Pestalotiopsis fici CGMCC3.15140	Wild type	Wang, X. et al. Genomic and transcriptomic analysis of the endophytic fungus Pestalotiopsis fici reveals its lifestyle and high potential for synthesis of natural products. BMC. Genom. 16, 28-40, doi:10.1186/s12864-014-1190-9 (2015).
TYPZ36.2	PgpdA⸬Cas9⸬hph, control	Xu, X., Huang, R. & Yin, W. B. An optimized and efficient CRISPR/Cas9 system for the endophytic fungus Pestalotiopsis fici. J. Fungi. 7, 809-819, doi:10.3390/jof7100809 (2021).
TYZS59	PgpdA⸬Cas9⸬hph, ΔPFICI_00335⸬neo	This study
TYZS60	PgpdA⸬Cas9⸬hph, ΔPFICI_04808⸬neo	This study
TYZS61	PgpdA⸬Cas9⸬hph, ΔPFICI_05786⸬neo	This study
TYZS62	PgpdA⸬Cas9⸬hph, ΔPFICI_08909⸬neo	This study
TYZS63	PgpdA⸬Cas9⸬hph, ΔcsdA⸬neo	This study
TYZS64	PgpdA⸬Cas9⸬hph, ΔPFICI_15038⸬neo	This study
TYZS65	PgpdA⸬Cas9⸬hph, ΔPFICI_08314⸬neo	This study
TYZS66	PgpdA⸬Cas9⸬hph, ΔPFICI_13986⸬neo	This study
TYSZL6	PgpdA⸬Cas9⸬hph, ΔPFICI_13471⸬neo	This study
TYSZL7	PgpdA⸬Cas9⸬hph, ΔPFICI_02808⸬neo	This study
TYSZL8	PgpdA⸬Cas9⸬hph, ΔrsdA⸬neo	This study
TYZS41	PgpdA⸬Cas9⸬hph, rsdA⸬sfGFP⸬neo	This study
TYSZL24	PgpdA⸬Cas9⸬hph, csdA⸬mCherry⸬neo	This study
TYSZL35	PgpdA⸬csdA⸬nyfp⸬hph, PgpdA⸬rsdA⸬cyfp⸬neo	This study
TYSZL39	PgpdA⸬:csdA⸬nyfp⸬hph, cyfp⸬neo	This study
TYSZL40	nyfp::hph, PgpdA⸬rsdA⸬cyfp⸬neo	This study
TYHJ102	PgpdA⸬Cas9⸬hph, csdADN⸬bar	This study
TYHJ103	PgpdA⸬Cas9⸬hph, rsdADC⸬neo	This study
TYHJ104	PgpdA⸬Cas9⸬hph, csdAH26A-Y29A⸬bar	This study
TYHJ105	PgpdA⸬Cas9⸬hph, csdAR368A-F373A⸬bar	This study
TYHJ108	PgpdA⸬Cas9⸬hph, ΔrsdA⸬neo, ΔcsdA⸬bar	This study
Aspergillus fumigatus CEA17.1	ΔnkuB, control	W.-B. Yin, J. A. Baccile, J. W. Bok, Y. Chen, N. P. Keller, F. C. Schroeder, A nonribosomal peptide synthetase-derived iron(III) complex from the pathogenic fungus Aspergillus fumigatus. J. Am. Chem. Soc. 135, 2064–2067 (2013).
A. fumigatus CEA17.2	ΔnkuB, AfpyrG-, control	W.-B. Yin, J. A. Baccile, J. W. Bok, Y. Chen, N. P. Keller, F. C. Schroeder, A nonribosomal peptide synthetase-derived iron(III) complex from the pathogenic fungus Aspergillus fumigatus. J. Am. Chem. Soc. 135, 2064–2067 (2013).
TYYJ14	ΔAfrsdA⸬AfpyrG	This study
TYSZL12	ΔAfcsdA⸬AfpyrG	This study
TYSZL14	ΔAfrsdA⸬AfpyrG, ΔAfcsdA⸬hph	This study
TYHJ106	ΔAfrsdA⸬AfpyrG, AfcsdA::mCherry⸬hph	This study
Escherichia coli DH5α	—	Novagen
E. coli BL21	—	BioDynamics Inc.
Saccharomyces cerevisiae BJ5464-NpgA	—	Harvey, C. J. B. et al. HEx: A heterologous expression platform for the discovery of fungal natural products. Sci. Adv. 4, eaar5459 (2018).
TXX = original transformant
