# Supplementary material for: Fungal secondary metabolism is governed by an RNA-binding protein CsdA/RsdA complex
Source: Nat Commun. 2023 Nov 14;14:7351. doi: 10.1038/s41467-023-43205-2 (PMC10645843; doi:10.1038/s41467-023-43205-2)
Supplement: Supplementary file 10 — Supplementary Data 7 [file 41467_2023_43205_MOESM10_ESM.xlsx]

## Sheet: Plasmids
Supplementary Data 7 - Plasmids used in this study.
Plasmid	Genotype	References
pXW55	2μ, URA3, ADH2p-ACPC-ADH2t, Amp	Zhang, P. et al. Two transcription factors cooperatively regulate DHN melanin biosynthesis and development in Pestalotiopsis fici. Mol. Microbiol. 112, 649-666, doi:10.1111/mmi.14281 (2019).
pUCH2-8	Hygromycin (hph) resistance vector	Zhang, P. et al. Two transcription factors cooperatively regulate DHN melanin biosynthesis and development in Pestalotiopsis fici. Mol. Microbiol. 112, 649-666, doi:10.1111/mmi.14281 (2019).
pAG1-H3-G418	G418 in pAG1-H3	Zhou, S. et al. A new regulator RsdA mediating fungal secondary metabolism has a detrimental impact on asexual development in Pestalotiopsis fici. Environ. Microbiol. 21, 416-426, doi:10.1111/1462-2920.14473 (2019).
pYZS33	rsdA⸬sfGFP⸬neo⸬TrsdA in pXW55	This study
pYSZL8	csdA⸬mcherry⸬neo⸬TcsdA in pXW55	This study
pET28a	T7 promoter, lacI, Kanr	Novagen
pYZS42	rsdA expression cassette	This study
pYSZL42	rsdAΔC expression cassette	This study
pGEX-4T	Tac promoter, GST-tag, Amp	ZOMANBIO
pYSZL6	csdA expression cassette in pGEX-4T	This study
pYSZL43	csdAΔN expression cassette in pGEX-4T	This study
pYSZL44	csdAΔRRM expression cassette in pGEX-4T	This study
pYSZL45	csdAΔZnF expression cassette in pGEX-4T	This study
pCX62-CYFP	cyfp	Wang, M. et al. The RNA binding protein FgRbp1 regulates specific pre-mRNA splicing via interacting with U2AF23 in Fusarium. Nat. Commun. 12, 2661-2675, doi:10.1038/s41467-021-22917-3 (2021).
pKNT-NYFP	nyfp	Wang, M. et al. The RNA binding protein FgRbp1 regulates specific pre-mRNA splicing via interacting with U2AF23 in Fusarium. Nat. Commun. 12, 2661-2675, doi:10.1038/s41467-021-22917-3 (2021).
pYSZL30	hph in pKNT-NYFP	This study
pYSZL31	G418 in pCX62-CYFP	This study
pYSZL34	PgpdA⸬csdA in pYSZL31	This study
pYSZL37	PgpdA⸬rsdA in pYSZL30	This study
pXX = plasmid
