# Supplementary material for: Fungal secondary metabolism is governed by an RNA-binding protein CsdA/RsdA complex
Source: Nat Commun. 2023 Nov 14;14:7351. doi: 10.1038/s41467-023-43205-2 (PMC10645843; doi:10.1038/s41467-023-43205-2)
Supplement: Supplementary file 11 — Supplementary Data 8 [file 41467_2023_43205_MOESM11_ESM.xlsx]

## Sheet: primers
Supplementary Data 8 - Primers used in this study.
Primers	Oligonucleotide sequences (5’- 3’)	Description
Pestalotiopsis fici
G418-F	tctagattaacgcttacaatttccattcgc	G418 amplification
G418-R	tctagagaataggaacttcggaataggaac
00335-1st-5F-F	ctccttattacctgccattgcc	PFICI_00335 5’ flanks amplification
00335-1st-5F-R	gaatggcgaatggaaattgtaagcgttaatctagagttggtataattgagtttgtgagg
00335-1st-3F-F	cgctttgaagttcctattccgaagttcctattctctagagcgggtgagctcctctattc	PFICI_00335 3’ flanks amplification
00335-1st-3F-R	ccttggacaaaccaatcactcg
00335-3rd-F	ccgccgtcttccataatacttg	PFICI_00335 deletion cassette amplification
00335-3rd-R	gctccagtcgtatgaggttg
00335-RT-F	cttccttcttccgccctcag	ΔPFICI_00335 transformant screening
00335-RT-R	ctttagttgatggcaatgcgg
02808-1st-5F-F	cactcgctaacgactagtcaac	PFICI_02808 5’ flanks amplification
02808-1st-5F-R	ctgaatggcgaatggaaattgtaagcgttaatctagagattgagcagcggtgaataatc
02808-1st-3F-F	cgctttgaagttcctattccgaagttcctattctctagaggcccagaacgtgatgaag	PFICI_02808 3’ flanks amplification
02808-1st-3F-R	ctatccggctggttgtctag
02808-3rd-F	cactccaccgtcagcaatag	PFICI_02808 deletion cassette amplification
02808-3rd-R	gcaagcaagcaagtagccac
02808-RT-F	gttggtctgtcttgccaagtac	ΔPFICI_02808 transformant screening
02808-RT-R	cttcgaagatgtgacggacc
04808-1st-5F-F	ctgaagtagttccacgacgg	PFICI_04808 5’ flanks amplification
04808-1st-5F-R	gaatggcgaatggaaattgtaagcgttaatctagagatgacagaaagtgtatgttgtg
04808-1st-3F-F	ctttgaagttcctattccgaagttcctattctctagagccatggggatagtttgcaaag	PFICI_04808 3’ flanks amplification
04808-1st-3F-R	gttgtcacgttgtacgaagtg
04808-3rd-F	gtcaatggagagccgtcatg	PFICI_04808 deletion cassette amplification
04808-3rd-R	ggccataattagagccgagc
04808-RT-F	ggacggtgatccattagagg	ΔPFICI_04808 transformant screening
04808-RT-R	gtcttccagtcgaacgtcgtc
05786-1st-5F-F	cacgtggaccttaatcgacg	PFICI_05786 5’ flanks amplification
05786-1st-5F-R	ctgaatggcgaatggaaattgtaagcgttaatctagagaataggtaggtataggaatgg
05786-1st-3F-F	gaagttcctattccgaagttcctattctctagaggagccttggagtattatgattg	PFICI_05786 3’ flanks amplification
05786-1st-3F-R	gagactctcctcgtacggtac
05786-3rd-F	gaatcataatcaccacgacggac	PFICI_05786 deletion cassette amplification
05786-3rd-R	ctgcggcaagagagtatactc
05786-RT-F	gcggacgtaagtccacattc	ΔPFICI_05786 transformant screening
05786-RT-R	caactcgctgagtcctacag
08314-1st-5F-F	gcgagtacagtaagtataggcc	PFICI_08314 5’ flanks amplification
08314-1st-5F-R	gcctgaatggcgaatggaaattgtaagcgttaatctagaggtcaaaggaagttgggtgc
08314-1st-3F-F	cgctttgaagttcctattccgaagttcctattctctagaacggacaaagtgcgggttg	PFICI_08314 3’ flanks amplification
08314-1st-3F-R	cgttggcgagatcgttcttg
08314-3rd-F	gtacgataacggtcgaatagtcc	PFICI_08314 deletion cassette amplification
08314-3rd-R	catggtatggcgtgtcgtag
08314-RT-F	gaagatcgagaactggagagc	ΔPFICI_08314 transformant screening
08314-RT-R	gcatagtagtggccagcattg
08909-1st-5F-F	ccgagatttgatcaagacgg	PFICI_08909 5’ flanks amplification
08909-1st-5F-R	ggcgaatggaaattgtaagcgttaatctagaggtggtgtgtgattatatataaattg
08909-1st-3F-F	ctttgaagttcctattccgaagttcctattctctagagagagaaaaattatacgggcg	PFICI_08909 3’ flanks amplification
08909-1st-3F-R	cactgttgcataatccttcgc
08909-3rd-F	gtagtgcgtgatgtcggtattc	PFICI_08909 deletion cassette amplification
08909-3rd-R	gctagacgtactaacgtctgg
08909-RT-F	cgcatactcactcgcacgac	ΔPFICI_08909 transformant screening
08909-RT-R	cttacaacagcgtctcgagac
10709-1st-5F-F	gacaagccagtgctaccttc	PFICI_10709 5’ flanks amplification
10709-1st-5F-R	ctgaatggcgaatggaaattgtaagcgttaatctagagatgggcagcttcaatgtatac
10709-1st-3F-F	cgctttgaagttcctattccgaagttcctattctctagaggacctctgaggaccgctc	PFICI_10709 3’ flanks amplification
10709-1st-3F-R	cgtggcaacctaagcagatag
10709-3rd-F	gaagttggaggagcagtgatc	PFICI_10709 deletion cassette amplification
10709-3rd-R	gtgacattgcttgcagtgac
10709-RT-F	ctcggagaatcgcgtcattg	ΔPFICI_10709 transformant screening
10709-RT-R	ggaacaacaccacttccacc
13471-1st-5F-F	ccagtcaccggttattgcag	PFICI_13471 5’ flanks amplification
13471-1st-5F-R	ggcgaatggaaattgtaagcgttaatctagatttcggaacttgatgatagtggtag
13471-1st-3F-F	gaagttcctattccgaagttcctattctctagagtagaaacctatagcaattcttgg	PFICI_13471 3’ flanks amplification
13471-1st-3F-R	gttggaggacctgtgtgaag
13471-3rd-F	cgcttacacctggtactactcc	PFICI_13471 deletion cassette amplification
13471-3rd-R	ctacgatgcgttcagtggac
13471-RT-F	gacgacgggagtctttcatc	ΔPFICI_13471 transformant screening
13471-RT-R	ccaaacatcgcacctcgatg
13986-1st-5F-F	ctctggtctagaatcatggctc	PFICI_13986 5’ flanks amplification
13986-1st-5F-R	ggcgaatggaaattgtaagcgttaatctagatttgaagactgggtaaattatatgtc
13986-1st-3F-F	gaagttcctattccgaagttcctattctctagaataaaatcggaccatgaggagtc	PFICI_13986 3’ flanks amplification
13986-1st-3F-R	gaggctggttgatcttgaagttc
13986-3rd-F	cagcataccccgcatagtaag	PFICI_13986 deletion cassette amplification
13986-3rd-R	ctctgaattcggagggaagg
13986-RT-F	cttcgaagaccgaggactatg	ΔPFICI_13986 transformant screening
13986-RT-R	cttgaagttgacgctgttctg
15038-1st-5F-F	gcgtacctccgtagacagaac	PFICI_15038 5’ flanks amplification
15038-1st-5F-R	gcctgaatggcgaatggaaattgtaagcgttaatctagaggtggtaattgacggtggc
15038-1st-3F-F	gaagttcctattccgaagttcctattctctagaaaccacatctccaattgtggtg	PFICI_15038 3’ flanks amplification
15038-1st-3F-R	gcatcgcatggtcatgatg
15038-3rd-F	caagtgagcgctgcaatcag	PFICI_15038 deletion cassette amplification
15038-3rd-R	cacctctcttgcagaacagg
15038-RT-F	ctcaattcactcgttgcgaacc	ΔPFICI_15038 transformant screening
15038-RT-R	ctcgtcattgtcttgcagactg
RsdA-1st-5F-F	gctccgcttcttagtctcgg	rsdA 5’ flanks amplification
RsdA-1st-5F-R	cctgaatggcgaatggaaattgtaagcgttaatctagactgggatataagaccagggcc
RsdA-1st-3F-F	tttgaagttcctattccgaagttcctattctctagacgccagcaagtacaggattgatc	rsdA 3’ flanks amplification
RsdA-1st-3F-R	caccaggttcctcctgcatac
RsdA-3rd-F	ccgcactcaattggtctcctc	rsdA deletion cassette amplification
RsdA-3rd-R	catcagggtctctccctccc
RsdA-RT-F	cgatcgcgtcaagatggagtac	ΔrsdA transformant screening
RsdA-RT-R	cgaacccatgttgctcatgc
G418-scr-R	ggtgcttgactggcactg	Transformants screening
G418-scr-F	gaggagtggcagcatatagaacag
00335-gRNA	taatacgactcactatagtagtgctgagggcggaagagttttagagctagaaatagcaa	Guiding Cas9 protein to target gene
02808-gRNA	taatacgactcactatagattgtagtagaccaggaatgttttagagctagaaatagcaa
04808-gRNA	taatacgactcactatagcttagggtgtgagatgatggttttagagctagaaatagcaa
05786-gRNA	taatacgactcactatagtataggaatgggtataaacgttttagagctagaaatagcaa
08314-gRNA	taatacgactcactatagtacaaaccattgcgcatgcgttttagagctagaaatagcaa
08909-gRNA	taatacgactcactatagtgcgagtgagtatgcgccagttttagagctagaaatagcaa
10709-gRNA	taatacgactcactatagatgatataacgtcgaagtggttttagagctagaaatagcaa
13471-gRNA	taatacgactcactatagtaaggatagaagtgagctggttttagagctagaaatagcaa
13986-gRNA	taatacgactcactatagctgccagcagcgttggagcgttttagagctagaaatagcaa
15038-gRNA	taatacgactcactatagccatggtggtaattgacgggttttagagctagaaatagcaa
RsdA-gRNA	taatacgactcactataaccattctggaggcgcgaccgttttagagctagaaatagcaa
sgRNA-F	gttttagagctagaaatagcaagttaaaataaggctagtc
sgRNA-R	aaaagcaccgactcggtgccactttttcaagttgataacggactagccttattttaact
pYZS42-1-F	gcaaatgggtcgcggatccgaattcgagctcatggtcgtcgcctctatgc	QC rsdA cDNA to pET28a
pYZS42-1-R	ctcgagtgcggccgcaagcttgtcgacctcgtcatcgcgcttgtcg
pYZS42-2-F	gaagaagtcggggatggagag	PCR validation of pYZS42
pYZS42-2-R	ctagttattgctcagcggtgg
pYSZL6-1-F	ccatcctccaaaatcggatctggttccgcgtggatccatgtctactgtaccgcctcaac	QC csdA cDNA to pGEX-4T
pYSZL6-1-R	cgcgcgaggcagatcgtcagtcagtcacgatgcggccgcggcagcaggagacttgctc
pYSZL6-2-F	ccagcaagtatatagcatggcct	PCR validation of pYSZL6
pYSZL6-2-R	gcgacttgcgaatgagaccg
pfmaD qPCR_F	gtccgttggacaggacgtgg	Genes expression in pfma cluster
pfmaD qPCR_R	gcaggacagcgccatagac
pfmaE qPCR_F	gttcaggactctgcaacagc
pfmaE qPCR_R	agaccagtgcagagaccg
pfmaF qPCR_F	gatgatcagcctcgtcgcg
pfmaF qPCR_R	gaccatgtgagagtcctgcc
pfmaG qPCR_F	cggaagaggcatcgcattg
pfmaG qPCR_R	gcttggagatgtccgcctg
pfmaH qPCR_F	tggcatgttgacggcacag
pfmaH qPCR_R	gagctcactgacgtcgagc
pfmaJ qPCR_F	gatacacggacgagacgcgg
pfmaJ qPCR_R	gccgcggtatcctcggta
pfmaI qPCR_F	gccaacagctccgagtcgg
pfmaI qPCR_R	ggccaaaggagacgacgc
actin qPCR_F	gccgtcctgtctctgtacgc	housekeeping gene
actin qPCR_R	ccacgctcggccagaatc
iacC qPCR_F	gtcaaggtcaccatggccg	Genes expression in iac cluster
iacC qPCR_R	gggcgaccaggttgaggag
iacE qPCR_F	ggttacgaagcagtctggcacag
iacE qPCR_R	gcgatccaaacgcggctg
iacF qPCR_F	gcgttgtatgagccactatcgaag
iacF qPCR_R	cacccagtacaccctgctcg
iacG qPCR_F	gactatccggttcagcggctg
iacG qPCR_R	ccggcgtttcagcacgtg
iacH qPCR_F	ccagcagccgagtctgacatc
iacH qPCR_R	cagcaccatatgttccggcc
iacI qPCR_F	cttccagtgcagttcggacc
iacI qPCR_R	ccaacgctctggaacgcc
pYZS33-1-F	ggctagcgattataaggatgatgatgataagactagtcaccaccaaggtcactctgac	Amplification of rsdA 3' -terminal gene
pYZS33-1-R	taggcacgacaccggtgaacagctcctcgcccttgcgcatctcgtcatcgcgcttgtcg
pYZS33-2-F	gcgaacgcatgcgccagagcaccgacaagcgcgatgacgagatgcgcaagggcgaggag	Amplification of sfGFP
pYZS33-2-R	ctgaatggcgaatggaaattgtaagcgttaatctagatcacttgtagagctcgtccatg
pYZS33-3-F	gtatcacccatggcatggacgagctctacaagtgatctagattaacgcttacaatttcc	Amplification of G418
pYZS33-3-R	aagcatgaccaggcgaggtgcgttttccttcttccatctagagaataggaacttcggaa
pYZS33-4-F	ctttgaagttcctattccgaagttcctattctctagatggaagaaggaaaacgcacctc	rsdA 3’ flanks amplification
pYZS33-4-R	gtcatttaaattagtgatggtgatggtgatgcacgtgccaaactgtgtgcaacctgg
pYZS33-5-F	caaggaggttcggttgaacg	PCR validation of pYZS33
pYZS33-5-R	gagcatcatattcctgccgc
pYZS33-6-F	gaaactcccagggaggtgaagaag	Amplification of rsdA-sfGFP integration cassette
pYZS33-6-R	gtcataataccccacccccgac
TYZS41-1-F	caccaccaaggtcactctgac	TYZS41 transformant screening
TYZS41-1-R	gagcatcatattcctgccgc
TYZS41-2-F	cgtgaacagtgagctgtatgtgc
TYZS41-2-R	ccaaactgtgtgcaacctgg
pYSZL8-1-F	ctagcgattataaggatgatgatgataagactagtcgcagcaaggttttgcacatgtc	Amplification of csdA 3' -terminal gene
pYSZL8-1-R	gatggccatgttatcctcctcgcccttgctcaccatggggcagcaggagacttgctctg
pYSZL8-2-F	ccatggtgagcaagggcga	Amplification of mCherry
pYSZL8-2-R	cttgtacagctcgtccatgcc
pYSZL8-3-F	actccaccggcggcatggacgagctgtacaagagctttaatgcggtagtttatcacag	Amplification of hph
pYSZL8-3-R	accatccaactcgagcggtcctcagaggtccggcgcctcggaacaaaagctgggtaccg
pYSZL8-4-F	gaggcgccggacctctgag	csdA 3’ flanks amplification
pYSZL8-4-R	atttaaattagtgatggtgatggtgatgcacgtgggtatcggtcccaatggagacatg
pYSZL8-5-F	ccgctccttacccatcagcc	PCR validation of pYSZL8
pYSZL8-5-R	caagtagcgaagcgagcaggac
pYSZL8-6-F	gagctcgagagctggtttacg	Amplification of csdA-mCherry integration cassette
pYSZL8-6-R	gctttgcagaatggaagcattg
TYSZL24-1-F	cgcagcaaggttttgcacatgtc	TYSZL24 transformant screening
TYSZL24-1-R	caagtagcgaagcgagcaggac
TYSZL24-2-F	gccggtcaacatgatgtcagg
TYSZL24-2-R	ggtatcggtcccaatggagacatg
pYSZL30-1-F	ctaaagggaacaaaagctgggtaccatcgatgatcaggcctcgac	Integration of hph to pKNT-NYFP
pYSZL30-1-R	ccatcgtggcgatggagcgaagcttgtgcattctgggtaaacgactc
pYSZL31-1-F	ctaaagggaacaaaagctgggtacctctagattaacgcttacaatttccattcgcc	Integration of G418 to pCX62-CYFP
pYSZL31-1-R	gggatcttgcaggccgggcgaagctttctagagaataggaacttcggaataggaac
pYSZL36-1-F	ctaaagggaacaaaagctgggtaccccgatagctctgcaaagggc	Integration of gpdA to pYSZL30
pYSZL36-1-R	ggtgatgtctgctcaagcg
pYSZL36-2-F	ccgcttgagcagacatcaccatgtctactgtaccgcctcaac	Integration of csdA to pYSZL30
pYSZL36-2-R	ccatcgtggcgatggagcgaagcttggcagcaggagacttgctc
pYSZL35-1-F	ccgcttgagcagacatcaccatggtcgtcgcctctatgc	Integration of rsdA to pYSZL31
pYSZL35-1-R	gggatcttgcaggccgggcgaagcttctcgtcatcgcgcttgtcg
TYSZL39-1-F	cgtatgttgtgtggaattgtgagc	TYSZL39 transformant screening
TYSZL39-1-R	gcgacttgcgaatgagaccg
TYSZL39-2-F	gccgaggctgctttccag
TYSZL39-2-R	ggtgcttgactggcactg
TYSZL40-1-F	cgtatgttgtgtggaattgtgagc	TYSZL40 transformant screening
TYSZL40-1-R	caacgcgtcgcaactgcttc
TYSZL40-2-F	cgccatgtgctttcagtgac
TYSZL40-2-R	ggccatgatatagacgttgtgg
PfrsdA_un1_F	gcgttgagggaacggaatttg	Splicing rate of introns in rsdA
PfrsdA_s1_F	cagccgcagacacctccg
PfrsdA_s1_R	ggcctgttgaggcatcgaag
PfrsdA_un2_F	cactgctatccttgaatcatctgg
PfrsdA_s2_F	gaagaagtcggggatggagag
PfrsdA_s2_R	gatgagtgtggcatgccag
PfrsdA_un3_F	caatccgctgctgcttcac
PfrsdA_s3_F	cagagagcccttgactgctac
PfrsdA_s3_R	ttactcgtcatcgcgcttgtc
KOpfcsdA_N_5F_scr_F	ctgctgcaggacggttctac	TYHJ102 transformant screening
bar-scr-R	gtcaccaatgccctccctc
csdAN_RT_F	atgtctactgtaccgcctcaac
csdAN_RT_R	gcgaagcacacgcgccag
bar-scr-F	gattgaatcctgttgccggtc
KOPfcsdA_N_scr_R	ccagcatccctcaaagatga
RsdA gfp scr 5F_F	gcatgagcaacatgggttcg	TYHJ103 transformant screening
G418_scr_R*	ggtgcttgactggcactg
rsdAC_RT_F	gattctttccgcaagagttcctc
rsdAC_RT_R	ttactcgtcatcgcgcttgt
G418_scr_F*	gtgagctgtatgtgcgcag
KOpfrsdA_C_3F_scr_R	ctaggtaagcaattaggcaatgc
KOpfcsdA_N_5F_scr_F	ctgctgcaggacggttctac	TYHJ108 transformant screening
bar-scr-R	gtcaccaatgccctccctc
csdAN_RT_F	atgtctactgtaccgcctcaac
csdAN_RT_R	gcgaagcacacgcgccag
bar-scr-F	gattgaatcctgttgccggtc
KOPfcsdA_N_scr_R	ccagcatccctcaaagatga
A.fumigatus
AfrsdA-1st-5F-F	gcatggttcagaccgaactag	AfrsdA 5’ flanks amplification
AfrsdA-1st-5F-R	tcctctcgggccatctgttcgtataagctgatatcaggaaggcctagcag
AfrsdA-1st-3F-F	gcttatcgatgataagctgtcaaacatgaggctaactctatctccttgccttc	AfrsdA 3’ flanks amplification
AfrsdA-1st-3F-R	acgttgagtcaaactcgacc
para pyrG-F	agcttatacgaacagatggcc	para pyrG amplification
para pyrG-R	ctcatgtttgacagcttatcatcg
AfrsdA-3rd-F	gatacaaggacgagcctgtcg	AfrsdA deletion cassette amplification
AfrsdA-3rd-R	ccggcaacctcaatggattac
AfrsdA-RT-F	tgtgtctatcctcgtgcttgc	ΔAfrsdA transformant screening
AfrsdA-RT-R	ccagccagtggtatccatacg
scr-AfrsdA-5FF	cctcttagactccagcagcaac
scr-AfrsdA-5FR	gcactattatccatcgagtccg
scr-AfrsdA-3FF	cgataagtccaaccttatcggc
scr-AfrsdA-3FR	gttgctgatcaaggtccatgc
AfcsdA-1st-5F-F	ctgggcaagaagcatggctc	AfcsdA 5’ flanks amplification
AfcsdA-1st-5F-R	cacaacatatttcgtcagacacagaataactctccgctcagattgttgtcttcttttcc
AfcsdA-1st-3F-F	gcttggcatcacgcatcagtgcctcctctcagacagaatgagcgggaacacctctttgg	AfcsdA 3’ flanks amplification
AfcsdA-1st-3F-R	gcagttgcctcagagctctcag
pyrG-F	gagagttattctgtgtctgacga	pyrG amplification
pyrG-R	attctgtctgagaggaggca
AfcsdA-3rd-F	caggaagtgatggacgtggaatc	AfcsdA deletion cassette amplification
AfcsdA-3rd-R	ccatggcaggtatatgacagtcc
AfcsdA-RT-F	cctgcgaggaggtgggttc	ΔAfcsdA transformant screening
AfcsdA-RT-R	cagctgcactcggagatccc
scr-pyrG-3FF	caggacaagtcgacctgtgc
scr-pyrG-5FR	ctgtattcctccgcctccgac
ΔΔAfcsdA-1st-5F-R	tttggttacgccgttagttctgttaccgagccggcgctcagattgttgtcttcttttcc	ΔΔAfcsdA 5’ flanks amplification
ΔΔAfcsdA-1st-3F-F	atcaacggtcgtcaagagctctgaacgatatgctccaacgagcgggaacacctctttgg	ΔΔAfcsdA 3’ flanks amplification
Afhph-F	ccggctcggtaacagaactaac	Afhph amplification
Afhph-R	gttggagcatatcgttcagagc
scr-Afhph-5FR	cgccgttagttctgttaccgagc	ΔAfrsdA::ΔAfcsdA transformant screening
scr-Afhph-3FF	ggtcgtcaagagctctgaacg
