# Supplementary material for: Fungal secondary metabolism is governed by an RNA-binding protein CsdA/RsdA complex
Source: Nat Commun. 2023 Nov 14;14:7351. doi: 10.1038/s41467-023-43205-2 (PMC10645843; doi:10.1038/s41467-023-43205-2)
Supplement: Supplementary file 13 — Source Data [file 41467_2023_43205_MOESM13_ESM.xlsx]

## Sheet: Fig 1c
Figure 1c
Gene ID	Log2foldchange (rsdA RNA-seq)	RsdA pulldown Prot_score
PFICI_00335	0.913583	2696
PFICI_05786	-0.52967	2482
PFICI_08909	0.591573	2466
PFICI_09647	0.752995	1642
PFICI_08653	0.928186	1348
PFICI_15038	-0.35799	1029
PFICI_11217	-0.9799	779
PFICI_12342	1.30211	770
PFICI_08314	0.38361	766
PFICI_09702	0.266478	742
PFICI_10709	-0.69581	703
PFICI_04411	0.231632	607
PFICI_02951	0.513873	602
PFICI_02808	-0.49277	585
PFICI_07546	0.607628	569
PFICI_09596	0.091707	554
PFICI_03703	-0.44309	540
PFICI_03026	-0.69981	531
PFICI_10044	-0.90307	479
PFICI_01344	-0.91105	476
PFICI_08621	0.062987	454
PFICI_14162	-0.34466	444
PFICI_06890	-0.20525	428
PFICI_01756	0.776836	401
PFICI_08608	0.141023	393
PFICI_12814	-0.0219	377
PFICI_03493	-0.87066	358
PFICI_12089	0.974708	355
PFICI_07482	-1.13803	333
PFICI_03957	0.633013	332
PFICI_12985	0.071455	330
PFICI_11243	0.11221	302
PFICI_05047	1.26953	284
PFICI_04574	-3.62317	281
PFICI_13912	1.18236	262
PFICI_07322	-0.3021	260
PFICI_14915	0.406664	253
PFICI_07709	-0.1309	250
PFICI_14226	0.772253	243
PFICI_08035	0.767511	239
PFICI_13161	-0.1062	234
PFICI_06782	0.491919	224
PFICI_02994	0.500313	221
PFICI_07750	1.18874	220
PFICI_10870	0.499989	220
PFICI_10064	0.527735	216
PFICI_13471	-6.21301	205
PFICI_12752	-0.5256	195
PFICI_02326	-1.81428	177
PFICI_00385	0.322487	176
PFICI_02825	0.233658	172
PFICI_04808	-6.04351	169
PFICI_13986	5.65508	161
PFICI_06244	-0.27649	160
PFICI_05804	0.290205	154
PFICI_09166	0.51011	148
PFICI_09098	1.11198	147
PFICI_07649	-0.02269	146
PFICI_12833	2.34036	145
PFICI_06611	-0.68494	143
PFICI_00973	0.311518	140
PFICI_07158	-0.15278	137
PFICI_14813	0.727051	135
PFICI_10957	3.98694	134
PFICI_01460	-0.49555	126
PFICI_03795	0.695239	123
PFICI_14295	-0.14322	120
PFICI_00503	0.610764	119
PFICI_09524	-0.77343	118
PFICI_12497	-1.55109	117
PFICI_02792	0.513681	117
PFICI_07862	0.688684	110
PFICI_14340	2.60148	105
PFICI_10997	0.490993	103
PFICI_11435	2.7455	103
PFICI_02596	0.250922	100
PFICI_10152	0.345689	100
PFICI_14964	0.94416	99
PFICI_13031	0.405792	94
PFICI_10100	0.766455	94
PFICI_03089	0.465607	92
PFICI_02215	0.62561	87
PFICI_13884	-0.35002	86
PFICI_10139	1.48745	82
PFICI_06598	-0.80186	82
PFICI_14708	0.269975	79
PFICI_14553	0.374181	76
PFICI_05498	-0.54224	76
PFICI_01505	0.884365	76
PFICI_08404	1.17309	75
PFICI_04678	1.12994	73
PFICI_05303	-0.3161	72
PFICI_05635	0.225381	71
PFICI_02180	1.05026	70
PFICI_14097	-1.5752	70
PFICI_06302	-7.95019	70
PFICI_12942	-1.21135	68
PFICI_00517	-0.88442	67
PFICI_04662	2.52009	65
PFICI_08027	0.382208	64
PFICI_00720	0.671212	63
PFICI_15192	-0.9622	61
PFICI_07897	-0.16787	61
PFICI_00122	0.375447	61
PFICI_12030	0.138154	59
PFICI_06928	-0.85674	57
PFICI_14460	-0.9532	57
PFICI_08046	0.75123	52
PFICI_05897	0.47066	51
PFICI_10894	0.908253	49
PFICI_14179	0.155056	47
PFICI_05320	0.266666	46
PFICI_08648	0.493047	43
PFICI_13843	-0.13003	43
PFICI_05158	0.504658	42
PFICI_08024	0.743907	42
PFICI_03492	-2.00889	41
PFICI_06903	0.067386	41
PFICI_00149	-0.59059	41
PFICI_11124	-0.34232	41
PFICI_08591	-3.52423	37
PFICI_08783	0.716165	36
PFICI_10711	-0.73347	34
PFICI_14040	-1.82227	34
PFICI_15324	1.43756	33
PFICI_06006	-0.16482	32
PFICI_06877	-0.61992	31
PFICI_12181	1.68861	31
PFICI_08356	-0.984	31
PFICI_02729	-5.22971	30
PFICI_14292	0.074099	30
PFICI_05615	-0.1195	30
PFICI_02189	0.630544	29
PFICI_00217	0.881394	29
PFICI_01063	4.88368	28
PFICI_15174	0.064076	28
PFICI_08331	0.279205	27
PFICI_01581	-0.48359	27
PFICI_07200	0.101708	26
PFICI_06730	-0.68479	25
PFICI_04755	0.737996	24
PFICI_10438	-1.55177	24
PFICI_06517	0.128684	24
PFICI_12259	1.28061	24
PFICI_04270	1.39384	23
PFICI_00656	0.922907	23
PFICI_10130	5.54657	23
PFICI_14358	0.49125	22
PFICI_02439	0.067739	22
PFICI_04443	0.44622	22
PFICI_03916	2.48492	22
PFICI_00152	2.48296	22
PFICI_02735	1.2519	22
PFICI_06849	0.086152	22
PFICI_06386	0.202531	21
PFICI_09706	1.00228	21
PFICI_02074	0.593347	21
PFICI_01289	-1.31682	21
PFICI_06041	-1.01784	21
PFICI_04750	-0.4023	21
PFICI_09562	3.91185	21
PFICI_12223	-0.90562	21
PFICI_09198	-3.31687	20
PFICI_05430	0.101426	20
PFICI_05221	-0.35927	20
PFICI_07944	-3.36981	20
PFICI_01427	-0.43022	20
PFICI_03076	0.786401	19
PFICI_01672	0.686135	19
PFICI_07472	1.14356	19
PFICI_05718	0.611221	19
PFICI_01766	-3.07869	18
PFICI_06323	-1.11945	18
PFICI_05329	1.00026	18
PFICI_03659	0.518389	18
PFICI_03330	2.37134	18
PFICI_00489	0.982951	18
PFICI_02176	-0.15416	18
PFICI_07505	0.016708	18
PFICI_08987	0.79645	17
PFICI_14447	0.071892	17
PFICI_06847	0.535003	17
PFICI_14380	0.584838	16
PFICI_07947	0.21691	16
PFICI_06832	0.626861	16
PFICI_04166	-0.86171	16
PFICI_06339	0.11716	15
PFICI_08148	1.12542	15
PFICI_03105	-0.07831	15
PFICI_02295	-0.34052	15
PFICI_00228	-0.75828	15
PFICI_09341	-2.69633	15
PFICI_04350	-0.77304	15
PFICI_02208	-0.17423	14
PFICI_12136	2.38708	14
PFICI_05538	-0.22431	14
PFICI_02474	1.48941	14
PFICI_01561	0.381771	14
PFICI_09444	-1.15746	14
PFICI_08770	1.38952	14
PFICI_09259	0.309186	13

## Sheet: Fig 2b, 2d
Figure 2b
Time	P. fici (cm)					ΔrsdA (cm)					ΔcsdA (cm)
1 d	0.7	0.7	0.6	0.7	0.6	0.4	0.4	0.4	0.5	0.6	0.4	0.5	0.4	0.4	0.4
2 d	2.4	2.4	2.3	2.3	2.3	1	0.8	0.9	0.5	0.5	1.5	1.5	1.4	1.5	1.6
3 d	4.2	4.2	4.1	4.1	4.1	2	2	2	1.8	1.7	2.7	2.7	2.7	2.6	2.6
4 d	6.3	6.4	6.3	6.2	6.2	2.4	2.7	2.8	3	3	3.7	3.8	3.7	3.8	3.7
5 d	7.9	8	7.9	8	7.9	4	4.5	4	4.3	4.2	4.1	5	4.9	4.9	5
Two-way ANOVA
Adjusted P Value	ΔrsdA	ΔcsdA
1 d	0.0863	0.0341
2 d	<0.0001	<0.0001
3 d	<0.0001	<0.0001
4 d	<0.0001	<0.0001
5 d	<0.0001	<0.0001
Figure 2d
	P. fici					ΔrsdA					ΔcsdA
Conidia numer /ml	100000	150000	100000	150000	120000	10000	9000	7000	11000	10000	7700000	7400000	7700000	7400000	7500000
One-way ANOVA
	ΔrsdA vs. P. fici	ΔcsdA vs. P. fici
Adjusted P Value	<0.0001	<0.0001

## Sheet: Fig 3a, 3b, 3c,3e
Figure 3a
Figure 3b
Figure 3c
Figure 3e

## Sheet: Fig 4a, 4d
Figure 4a
Time\diameter	P. fici (cm)					CsdAΔN-terminal (cm)					RsdAΔC-terminal (cm)					CsdAH26A-Y29A (cm)					CsdAR368A-F373A (cm)
1 d	1	1	1	1	0.9	1	1	1	1.1	1.1	0.6	0.8	0.7	0.7	0.8	1	0.8	1	1	0.8	1	0.8	0.8	1	0.8
2 d	2.6	2.5	2.6	2.6	2.5	1.6	1.4	1.5	1.4	1.3	1.8	1.9	1.8	1.8	2	1.8	1.9	1.7	1.8	1.8	1.8	1.7	1.8	1.7	1.8
3 d	4.2	4.1	4.1	4.1	4.1	2.9	2.8	3.1	3.1	3.2	3.5	3.5	3.5	3.4	3.6	3.1	3	3.2	3.2	3.3	2.7	2.8	2.6	2.6	2.7
4 d	5.8	6	5.9	5.9	6	4.8	4.7	4.4	4.5	4.7	5.2	5	5	5	5.2	4.6	4.7	4.8	4.6	4.5	4.6	4.7	4.6	4.7	4.9
5 d	8.2	8.4	8.3	8.4	8.2	5.7	5.6	5.7	5.7	5.6	6.4	6.4	6.5	6.6	6.4	5.8	5.9	5.7	5.9	5.9	5.9	5.9	5.7	5.8	5.7
Two-way ANOVA
Adjusted P Value	CsdAΔN-terminal	RsdAΔC-terminal	CsdAH26A-Y29A	CsdAR368A-F373A
1 d	0.7264	0.0002	0.7264	0.3008
2 d	<0.0001	<0.0001	<0.0001	<0.0001
3 d	<0.0001	<0.0001	<0.0001	<0.0001
4 d	<0.0001	<0.0001	<0.0001	<0.0001
5 d	<0.0001	<0.0001	<0.0001	<0.0001
Figure 4d
SMs	P. fici			CsdAΔN-terminal			RsdAΔC-terminal			CsdAH26A-Y29A			CsdAR368A-F373A
Melanin	0	0	0	0.967402	1.09776	1.03405	1.74074	1.92764	1.78011	0.906546	1.10328	1.10659	1.07755	0.996563	0.897686
Asperpentyn	0	0	0	-5.31028	-5.27438	-6.50133	-3.83568	-3.77268	-4.26487	-3.80187	-4.18965	-4.54507	-4.25273	-4.19093	-4.36006
Pestheic acid	0	0	0	1.01552	1.10526	1.12795	-1.51927	-0.86986	-0.87972	0.771473	1.1007	1.24432	1.41063	1.11033	0.929327

## Sheet: Fig 5a, 5d, 5f
Figure 5a
	P. fici CK			ΔcsdA			ΔrsdA
rsdA	0.886729	1.01826	1.10752	0.47	0.459142	0.57	0	0	0
csdA	0.804435	1.23342	1.02211	0.932332	0.966579	0.924535	0	0	0
One-way ANOVA
Adjusted P Value	ΔcsdA	ΔrsdA
rsdA	0.0003	<0.0001
csdA	0.0001	0.6738
Figure 5d
	P. fici CK			ΔcsdA					P. fici CK			CsdAR368A-F373A
Intron1	0.99	0.96	1.06	0.81112	0.866605	0.952303		Intron1	1.09729	1.09062	0.835618	0.896117	1.07623	0.9163
Intron2	1.08	0.99	0.94	1.76344	1.9416	1.3579		Intron2	1.01001	0.95313	1.03878	1.47447	1.77984	1.59566
Intron3	1	0.94	1.1	0.882017	0.836584	0.997634		Intron3	0.993222	1.00127	1.00554	1.03598	0.95121	1.0839
Two-way ANOVA								Two-way ANOVA
Adjusted P Value	ΔcsdA							Adjusted P Value	ΔcsdA
Intron1	0.6356							Intron1	0.9351
Intron2	0.0002							Intron2	<0.0001
Intron3	0.7377							Intron3	0.9894
Figure 5f

## Sheet: Fig 6a, 6c
Figure 6a
Gene expression									Melanin
	ΔcsdA			ΔrsdA					P. fici CK	ΔcsdA	ΔrsdA
pfmaD	1.19438	1.09828	1.20773	5.20078	5.86977	5.63881			0	0.982736	2.63441
pfmaE	1.01254	0.754732	1.30452	9.07766	9.40897	9.50555			0	1.10332	2.60553
pfmaF	1	0.7	1.3	6.99692	6.83272	6.60456			0	1.00059	2.58792
pfmaG	1.83065	1.42811	1.26285	8.62757	9.261	9.79683			Two-way ANOVA
pfmaH	1.03457	0.9	1.1	8.23659	8.66316	8.69739			Adjusted P Value	<0.0001	<0.0001
pfmaJ	1.27505	1.53508	1.93286	7.4832	8.00944	8.28334
pfmaI	1.28256	1.42711	1.03579	10.036	10.5383	10.3578
Two-way ANOVA
Adjusted P Value	ΔcsdA vs. ΔrsdA
pfmaD	<0.0001
pfmaE	<0.0001
pfmaF	<0.0001
pfmaG	<0.0001
pfmaH	<0.0001
pfmaJ	<0.0001
pfmaI	<0.0001
Figure 6c
Gene expression									iso-A82557C
	ΔcsdA			ΔrsdA					P. fici CK	ΔcsdA	ΔrsdA
iacC	-0.92693	-0.4695	-0.84219	-1.65956	-2.19541	-2.59662			0	-3.99025	-4.61909
iacE	-1.49406	-0.94774	-1.66566	-1.52914	-2.53001	-2.64938			0	-3.24894	-4.77648
iacF	-0.84004	-0.96619	-1.83448	-4.89567	-4.55544	-4.9449			Two-way ANOVA
iacG	-0.41587	-0.10979	-0.69348	-2.19071	-2.67415	-2.57854			Adjusted P Value	0.0135	0.008
iacH	-0.74011	-0.08828	-0.24695	-0.77122	-1.32878	-1.08263
iacI	-0.32809	-0.28287	-0.26243	-1.03102	-1.9141	-2.8199
Two-way ANOVA
Adjusted P Value	ΔcsdA vs. ΔrsdA
iacC	0.0036
iacE	0.1288
iacF	<0.0001
iacG	<0.0001
iacH	0.311
iacI	0.0007

## Sheet: Fig 7b
Figure 7b
	Total ions produced		Significant differentially expressed metabolites
ΔAfcsdA	4995	4970	1323	1323
ΔAfrsdA	4855	4813	2086	2086
ΔAfcsdAΔAfrsdA	5010	4938	2040	2040

## Sheet: Fig S1f
Supplementary Fig. 1f
Time	P. fici (cm)			ΔPFICI_00335 (cm)			ΔPFICI_04808 (cm)			ΔPFICI_05786 (cm)			ΔPFICI_08909 (cm)			ΔPFICI_10709 (cm)			ΔPFICI_15038 (cm)			ΔPFICI_08314 (cm)			ΔPFICI_13986 (cm)			ΔPFICI_13471 (cm)			ΔPFICI_02808 (cm)			ΔrsdA (cm)
1 d	1.7	1.7	1.6	1.8	1.7	1.7	1.7	1.6	1.6	1.8	1.7	1.6	1.8	1.7	1.6	1.1	1	1	1.5	1.7	1.6	1.8	1.7	1.5	1.8	1.7	1.7	1.8	1.7	1.7	1.8	1.7	1.7	1	0.8	0.9
2 d	3.8	3.7	3.6	3.8	3.7	3.7	3.8	3.8	3.7	3.6	3.5	3.6	3.6	3.5	3.6	2.7	2.8	3	3.6	3.7	3.7	3.8	3.7	3.8	3.8	3.8	3.7	3.7	3.8	3.7	3.7	3.8	3.7	2	1.9	1.8
3 d	5.6	5.5	5.8	5.6	5.7	5.6	5.5	5.6	5.7	5.5	5.6	5.6	5.5	5.6	5.6	4.4	4.3	4.4	5.6	5.7	5.6	5.6	5.7	5.7	5.6	5.7	5.7	5.7	5.6	5.7	5.7	5.6	5.7	3.2	3.2	3.1
4 d	7.1	6.9	7.2	7	7	6.9	6.9	7	7.1	7	6.9	7	7	6.9	7	6	5.9	5.9	7	7.1	7.1	6.9	6.9	7.2	7.2	7.1	6.9	6.9	6.9	7.1	6.9	6.9	7.1	4	4.2	4.1
5 d	8.6	8.5	8.7	8.6	8.7	8.6	8.6	8.7	8.7	8.6	8.7	8.8	8.6	8.7	8.8	7.7	7.8	7.8	8.7	8.8	8.9	8.7	8.8	8.7	8.6	8.7	8.6	8.7	8.6	8.8	8.7	8.6	8.8	5	5.2	5.1
Two-way ANOVA
Adjusted P Value	ΔPFICI_00335	ΔPFICI_04808	ΔPFICI_05786	ΔPFICI_08909	ΔPFICI_10709	ΔPFICI_15038	ΔPFICI_08314	ΔPFICI_13986	ΔPFICI_13471	ΔPFICI_02808	ΔrsdA
1 d	0.9587	0.9993	0.9993	0.9993	<0.0001	0.9587	>0.9999	0.9587	0.9587	0.9587	<0.0001
2 d	0.9993	0.9587	0.3628	0.9587	<0.0001	0.9993	0.9587	0.9587	0.9993	0.9993	<0.0001
3 d	>0.9999	0.9993	0.9587	0.3628	<0.0001	>0.9999	0.9993	0.9993	0.9993	0.9993	<0.0001
4 d	0.6987	0.9587	0.6987	0.3628	<0.0001	>0.9999	0.9587	>0.9999	0.6987	0.6987	<0.0001
5 d	0.9993	0.9587	0.6987	0.1462	<0.0001	0.0473	0.3628	0.9993	0.6987	0.6987	<0.0001

## Sheet: Fig S2
Supplementary Fig. 2a						Supplementary Fig. 2b
source	target	Per. Ident %				source	target	Per. Ident %
Pestalotiopsis fici W106-1	Pestalotiopsis fici W106-1	100				Pestalotiopsis fici W106-1	Pestalotiopsis fici W106-1	100
Pestalotiopsis fici W106-1	Neopestalotiopsis sp. 37M	95.09				Pestalotiopsis fici W106-1	Neopestalotiopsis sp. 37M	97.02
Pestalotiopsis fici W106-1	Neopestalotiopsis clavispora	95.09				Pestalotiopsis fici W106-1	Neopestalotiopsis clavispora	96.86
Pestalotiopsis fici W106-1	Pestalotiopsis sp. NC0098	92.78				Pestalotiopsis fici W106-1	Pestalotiopsis sp. NC0098	95.92
Pestalotiopsis fici W106-1	Truncatella angustata	87.69				Pestalotiopsis fici W106-1	Truncatella angustata	92.77
Pestalotiopsis fici W106-1	Truncatella angustata	86.5				Pestalotiopsis fici W106-1	Pestalotiopsis sp. 9143b	91.99
Pestalotiopsis fici W106-1	Pseudomassariella vexata	74.5				Pestalotiopsis fici W106-1	Xylariales sp. AK1849	91.98
Pestalotiopsis fici W106-1	Daldinia sp. EC12	74.4				Pestalotiopsis fici W106-1	Truncatella angustata	91.05
Pestalotiopsis fici W106-1	Jackrogersella minutella	74.23				Pestalotiopsis fici W106-1	Xylariales sp. PMI_506	89.05
Pestalotiopsis fici W106-1	Hypoxylon trugodes	74.16				Pestalotiopsis fici W106-1	Viridothelium virens	73.47
Pestalotiopsis fici W106-1	Annulohypoxylon bovei var. microspora	73.83				Pestalotiopsis fici W106-1	Neoarthrinium moseri	89.54
Pestalotiopsis fici W106-1	Daldinia grandis	73.73				Pestalotiopsis fici W106-1	Neoarthrinium moseri	88.75
Pestalotiopsis fici W106-1	Daldinia sp. FL1419	73.46				Pestalotiopsis fici W106-1	Jackrogersella minutella	87.2
Pestalotiopsis fici W106-1	Daldinia childiae	73.32				Pestalotiopsis fici W106-1	Hypoxylon sp. EC38	86.91
Pestalotiopsis fici W106-1	Annulohypoxylon truncatum	72.93				Pestalotiopsis fici W106-1	Xylariomycetidae sp. FL0641	86.75
Pestalotiopsis fici W106-1	Hypoxylon cercidicola	72.8				Pestalotiopsis fici W106-1	Daldinia sp. FL1419	86.28
Pestalotiopsis fici W106-1	Daldinia decipiens	72.79				Pestalotiopsis fici W106-1	Hypomontagnella submonticulosa	86.12
Pestalotiopsis fici W106-1	Hypoxylon sp. CO27-5	72.56				Pestalotiopsis fici W106-1	Hypomontagnella monticulosa	86.12
Pestalotiopsis fici W106-1	Hypoxylon sp. NC0597	72.52				Pestalotiopsis fici W106-1	Hypoxylon sp. NC0597	86.12
Pestalotiopsis fici W106-1	Durotheca rogersii	72.48				Pestalotiopsis fici W106-1	Daldinia eschscholtzii	85.96
Pestalotiopsis fici W106-1	Daldinia loculata	72.25				Pestalotiopsis fici W106-1	Daldinia childiae	85.96
Pestalotiopsis fici W106-1	Camillea tinctor	72.21				Pestalotiopsis fici W106-1	Hypoxylon sp. CI-4A	85.96
Pestalotiopsis fici W106-1	Xylariaceae sp. FL0016	71.63				Pestalotiopsis fici W106-1	Daldinia bambusicola	85.8
Pestalotiopsis fici W106-1	Annulohypoxylon moriforme	71.62				Pestalotiopsis fici W106-1	Daldinia caldariorum	85.8
Pestalotiopsis fici W106-1	Xylariomycetidae sp. FL2044	71.22				Pestalotiopsis fici W106-1	Lomentospora prolificans	85.8
Pestalotiopsis fici W106-1	Biscogniauxia marginata	70.43				Pestalotiopsis fici W106-1	Biscogniauxia marginata	85.65
Pestalotiopsis fici W106-1	Hypoxylon sp. NC1633	68.22				Pestalotiopsis fici W106-1	Biscogniauxia mediterranea	85.65
Pestalotiopsis fici W106-1	Hypoxylon sp. CI-4A	68.09				Pestalotiopsis fici W106-1	Biscogniauxia mediterranea	85.65
Pestalotiopsis fici W106-1	Hypomontagnella monticulosa	68				Pestalotiopsis fici W106-1	Xylariaceae sp. FL0662B	85.65
Pestalotiopsis fici W106-1	Hypoxylon sp. FL0543	66.67				Pestalotiopsis fici W106-1	Hypoxylon sp. NC1633	85.65
Pestalotiopsis fici W106-1	Hypoxylon sp. FL1284	66.58				Pestalotiopsis fici W106-1	Biscogniauxia sp. FL1348	85.49
Pestalotiopsis fici W106-1	Hypoxylon sp. FL1857	66.49				Pestalotiopsis fici W106-1	Durotheca rogersii	85.4
Pestalotiopsis fici W106-1	Hypoxylon crocopeplum	66.22				Pestalotiopsis fici W106-1	Diaporthe ilicicola	85.33
Pestalotiopsis fici W106-1	Neurospora tetrasperma FGSC 2508	62.34				Pestalotiopsis fici W106-1	Diaporthe eres	85.33
Pestalotiopsis fici W106-1	Microdochium bolleyi	62.18				Pestalotiopsis fici W106-1	Sodiomyces alkalinus F11	85.26
Pestalotiopsis fici W106-1	Thermothielavioides terrestris NRRL 8126	61.97				Pestalotiopsis fici W106-1	Monosporascus sp. 5C6A	85.17
Pestalotiopsis fici W106-1	Thyridium curvatum	60.41				Pestalotiopsis fici W106-1	Monosporascus cannonballus	85.17
Pestalotiopsis fici W106-1	Neoarthrinium moseri	85.85				Pestalotiopsis fici W106-1	Monosporascus sp. GIB2	85.17
Pestalotiopsis fici W106-1	Neoarthrinium moseri	85.71				Pestalotiopsis fici W106-1	Hypoxylon rubiginosum	85.17
Pestalotiopsis fici W106-1	Xylariales sp. PMI_506	77.67				Pestalotiopsis fici W106-1	Diaporthe helianthi	85.17
Pestalotiopsis fici W106-1	Daldinia eschscholtzii	74.49				Pestalotiopsis fici W106-1	Scedosporium apiospermum	85.15
Pestalotiopsis fici W106-1	Whalleya microplaca	74.43				Pestalotiopsis fici W106-1	Xylariaceae sp. FL0016	85.13
Pestalotiopsis fici W106-1	Hypomontagnella submonticulosa	73.18				Pestalotiopsis fici W106-1	Monosporascus sp. CRB-9-2	85.02
Pestalotiopsis fici W106-1	Daldinia loculata	73.14				Pestalotiopsis fici W106-1	Monosporascus sp. CRB-8-3	85.02
Pestalotiopsis fici W106-1	Annulohypoxylon stygium	71.85				Pestalotiopsis fici W106-1	Monosporascus ibericus	85.02
Pestalotiopsis fici W106-1	Annulohypoxylon nitens	71.77				Pestalotiopsis fici W106-1	Hypoxylon sp. FL1150	85.02
Pestalotiopsis fici W106-1	Rosellinia necatrix	69.74				Pestalotiopsis fici W106-1	Hypoxylon rubiginosum	85.02
Pestalotiopsis fici W106-1	Xylariaceae sp. FL1019	69.35				Pestalotiopsis fici W106-1	Diaporthe citri	85.02
Pestalotiopsis fici W106-1	Xylariaceae sp. FL1272	68.82				Pestalotiopsis fici W106-1	Hypoxylon sp. CO27-5	85
Pestalotiopsis fici W106-1	Hypoxylon fuscum	68.05				Pestalotiopsis fici W106-1	Hypoxylon fuscum	84.98
Pestalotiopsis fici W106-1	Xylariomycetidae sp. FL0641	68.01				Pestalotiopsis fici W106-1	Monilinia vaccinii-corymbosi	84.88
Pestalotiopsis fici W106-1	Xylariaceae sp. FL0255	66.26				Pestalotiopsis fici W106-1	Monilinia fructicola	84.57
Pestalotiopsis fici W106-1	Xylaria arbuscula	66.08				Pestalotiopsis fici W106-1	Hypoxylon crocopeplum	84.54
Pestalotiopsis fici W106-1	Cytospora leucostoma	63.56				Pestalotiopsis fici W106-1	Phaeoacremonium minimum UCRPA7	84.54
Pestalotiopsis fici W106-1	Valsa mali var. pyri	63.35				Pestalotiopsis fici W106-1	Eutypa lata UCREL1	84.54
Pestalotiopsis fici W106-1	Valsa mali	63.07				Pestalotiopsis fici W106-1	Hypoxylon trugodes	84.38
Pestalotiopsis fici W106-1	Xylaria longipes	62.82				Pestalotiopsis fici W106-1	Diaporthe batatas	84.38
Pestalotiopsis fici W106-1	Xylaria longipes	62.82				Pestalotiopsis fici W106-1	Botrytis cinerea B05.10	84.28
Pestalotiopsis fici W106-1	Astrocystis sublimbata	62.52				Pestalotiopsis fici W106-1	Botrytis aclada	84.28
Pestalotiopsis fici W106-1	Neurospora tetrasperma FGSC 2509	62.2				Pestalotiopsis fici W106-1	Botryotinia globosa	84.28
Pestalotiopsis fici W106-1	Sordaria macrospora k-hell	62.16				Pestalotiopsis fici W106-1	Botrytis fragariae	84.12
Pestalotiopsis fici W106-1	Pyricularia grisea	59.26				Pestalotiopsis fici W106-1	Botrytis byssoidea	84.12
Pestalotiopsis fici W106-1	Pyricularia oryzae	59.21				Pestalotiopsis fici W106-1	Botrytis sinoallii	84.12
Pestalotiopsis fici W106-1	Pyricularia oryzae	59.21				Pestalotiopsis fici W106-1	Staphylotrichum longicolle	84.07
Pestalotiopsis fici W106-1	Pyricularia oryzae	59.21				Pestalotiopsis fici W106-1	Botrytis tulipae	84.07
Pestalotiopsis fici W106-1	Pyricularia grisea	59.06				Pestalotiopsis fici W106-1	Botrytis deweyae	83.96
Pestalotiopsis fici W106-1	Pyricularia oryzae	58.95				Pestalotiopsis fici W106-1	Botryotinia convoluta	83.96
Pestalotiopsis fici W106-1	Ophiocordyceps australis	58.82				Pestalotiopsis fici W106-1	Botrytis porri	83.96
Pestalotiopsis fici W106-1	Hymenoscyphus varicosporioides	58.21				Pestalotiopsis fici W106-1	Amylocarpus encephaloides	83.94
Pestalotiopsis fici W106-1	Chaetomium sp. MPI-CAGE-AT-0009	58.07				Pestalotiopsis fici W106-1	Hymenoscyphus varicosporioides	83.91
Pestalotiopsis fici W106-1	Chaetomium sp. MPI-SDFR-AT-0129	57.96				Pestalotiopsis fici W106-1	Hyaloscypha sp. PMI_1271	83.75
Pestalotiopsis fici W106-1	Chaetomium globosum	57.84				Pestalotiopsis fici W106-1	Halenospora varia	83.75
Pestalotiopsis fici W106-1	Chaetomium globosum CBS 148.51	57.65				Pestalotiopsis fici W106-1	Scytalidium lignicola	83.41
Pestalotiopsis fici W106-1	Purpureocillium lilacinum	57.45				Pestalotiopsis fici W106-1	Xylariaceae sp. FL1272	83.39
Pestalotiopsis fici W106-1	Leptodontidium sp. MPI-SDFR-AT-0119	57.18				Pestalotiopsis fici W106-1	Xylaria longipes	83.33
Pestalotiopsis fici W106-1	Pyricularia pennisetigena	56.75				Pestalotiopsis fici W106-1	Coniochaeta ligniaria NRRL 30616	83.31
Pestalotiopsis fici W106-1	Cadophora sp. M221	56.64				Pestalotiopsis fici W106-1	Sordaria macrospora k-hell	83.28
Pestalotiopsis fici W106-1	Lachnellula occidentalis	56.56				Pestalotiopsis fici W106-1	Neurospora tetrasperma FGSC 2508	83.28
Pestalotiopsis fici W106-1	Amorphotheca resinae ATCC 22711	56.52				Pestalotiopsis fici W106-1	Sclerotinia sclerotiorum 1980 UF-70	83.15
Pestalotiopsis fici W106-1	Rutstroemia sp. NJR-2017a BBW	56.52				Pestalotiopsis fici W106-1	Whalleya microplaca	83.13
Pestalotiopsis fici W106-1	Leptodontidium sp. 2 PMI_412	56.51				Pestalotiopsis fici W106-1	Valsa sordida	83.12
Pestalotiopsis fici W106-1	Amylocarpus encephaloides	55.86				Pestalotiopsis fici W106-1	Coniochaeta sp. PMI_546	83.12
Pestalotiopsis fici W106-1	Venustampulla echinocandica	55.83				Pestalotiopsis fici W106-1	Valsa mali var. pyri	83.12
Pestalotiopsis fici W106-1	Cadophora sp. DSE1049	55.46				Pestalotiopsis fici W106-1	Cytospora leucostoma	83.12
Pestalotiopsis fici W106-1	Cadophora malorum	55.26				Pestalotiopsis fici W106-1	Pseudomassariella vexata	83.11
Pestalotiopsis fici W106-1	Stromatinia cepivora	54.95				Pestalotiopsis fici W106-1	Xylariaceae sp. FL1651	83.1
Pestalotiopsis fici W106-1	Sclerotinia borealis F-4128	54.95				Pestalotiopsis fici W106-1	Xylariaceae sp. FL1019	83.07
Pestalotiopsis fici W106-1	Monilinia fructicola	54.68				Pestalotiopsis fici W106-1	Chaetomium sp. MPI-CAGE-AT-0009	83
Pestalotiopsis fici W106-1	Botrytis aclada	54.43				Pestalotiopsis fici W106-1	Xylaria flabelliformis	82.97
Pestalotiopsis fici W106-1	Botrytis cinerea B05.10	54.14				Pestalotiopsis fici W106-1	Ilyonectria destructans	82.97
Pestalotiopsis fici W106-1	Botrytis cinerea B05.10	53.97				Pestalotiopsis fici W106-1	Dactylonectria macrodidyma	82.97
Pestalotiopsis fici W106-1	Botrytis cinerea B05.10	53.67				Pestalotiopsis fici W106-1	Xylariaceae sp. FL0804	82.83
Pestalotiopsis fici W106-1	Botryotinia calthae	53.51				Pestalotiopsis fici W106-1	Drepanopeziza brunnea f. sp. 'monogermtubi'	82.83
Pestalotiopsis fici W106-1	Rhynchosporium agropyri	50.25				Pestalotiopsis fici W106-1	Xylaria acuta	82.81
Pestalotiopsis fici W106-1	Venturia effusa	47.97				Pestalotiopsis fici W106-1	Xylaria curta	82.81
Pestalotiopsis fici W106-1	Thelotrema lepadinum	43				Pestalotiopsis fici W106-1	Xylaria cubensis	82.81
Pestalotiopsis fici W106-1	Xylariales sp. AK1849	78.84				Pestalotiopsis fici W106-1	Ilyonectria robusta	82.81
Pestalotiopsis fici W106-1	Rostrohypoxylon terebratum	72.3				Pestalotiopsis fici W106-1	Coniochaeta sp. 2T2.1	82.81
Pestalotiopsis fici W106-1	Hyaloscypha sp. PMI_1271	59.2				Pestalotiopsis fici W106-1	Xylaria flabelliformis	82.66
Pestalotiopsis fici W106-1	Hyaloscypha bicolor E	58.61				Pestalotiopsis fici W106-1	Coniochaeta sp. 2T2.1	82.65
Pestalotiopsis fici W106-1	Thermothelomyces thermophilus ATCC 42464	57.24				Pestalotiopsis fici W106-1	Chaetomium globosum CBS 148.51	82.58
Pestalotiopsis fici W106-1	Lachnellula subtilissima	56.69				Pestalotiopsis fici W106-1	Xylogone sp. PMI_703	82.52
Pestalotiopsis fici W106-1	Erysiphe necator	51.46				Pestalotiopsis fici W106-1	Xylaria telfairii	82.5
Pestalotiopsis fici W106-1	Golovinomyces cichoracearum	50.33				Pestalotiopsis fici W106-1	Dactylonectria estremocensis	82.5
Pestalotiopsis fici W106-1	Macrophomina phaseolina	49.93				Pestalotiopsis fici W106-1	Valsa mali	82.49
Pestalotiopsis fici W106-1	Aplosporella prunicola CBS 121167	49.87				Pestalotiopsis fici W106-1	Xylaria palmicola	82.45
Pestalotiopsis fici W106-1	Macrophomina phaseolina MS6	49.8				Pestalotiopsis fici W106-1	Thermothelomyces thermophilus ATCC 42464	82.36
Pestalotiopsis fici W106-1	Viridothelium virens	48.44				Pestalotiopsis fici W106-1	Xylaria polymorpha	82.34
Pestalotiopsis fici W106-1	Aspergillus calidoustus	45.97				Pestalotiopsis fici W106-1	Xylariaceae sp. FL0594	82.32
Pestalotiopsis fici W106-1	Aspergillus oryzae RIB40	45.7				Pestalotiopsis fici W106-1	Nemania sp. FL0031	82.26
Pestalotiopsis fici W106-1	Aspergillus flavus	45.7				Pestalotiopsis fici W106-1	Xylaria sp. FL0064	82.19
Pestalotiopsis fici W106-1	Aspergillus minisclerotigenes	45.68				Pestalotiopsis fici W106-1	Xylaria sp. FL0043	82.19
Pestalotiopsis fici W106-1	Aspergillus flavus NRRL3357	45.56				Pestalotiopsis fici W106-1	Hyaloscypha hepaticicola	82.18
Pestalotiopsis fici W106-1	Aspergillus pseudonomiae	45.43				Pestalotiopsis fici W106-1	Xylariaceae sp. FL0255	82.03
Pestalotiopsis fici W106-1	Aspergillus pseudonomiae	45.43				Pestalotiopsis fici W106-1	Nemania abortiva	82.03
Pestalotiopsis fici W106-1	Aspergillus bertholletiae	44.46				Pestalotiopsis fici W106-1	Chalara longipes BDJ	82.02
Pestalotiopsis fici W106-1	Aspergillus nomiae NRRL 13137	43.88				Pestalotiopsis fici W106-1	Xylaria arbuscula	82
Pestalotiopsis fici W106-1	Fusarium longipes	63.92				Pestalotiopsis fici W106-1	Thermochaetoides thermophila DSM 1495	81.92
Pestalotiopsis fici W106-1	Fusarium graminearum	63.55				Pestalotiopsis fici W106-1	Nemania serpens	81.72
Pestalotiopsis fici W106-1	Fusarium sarcochroum	63.51				Pestalotiopsis fici W106-1	Nemania sp. NC0429	81.72
Pestalotiopsis fici W106-1	Fusarium poae	63.51				Pestalotiopsis fici W106-1	Xylaria sp. FL1042	81.72
Pestalotiopsis fici W106-1	Fusarium graminearum	63.41				Pestalotiopsis fici W106-1	Thozetella sp. PMI_491	81.7
Pestalotiopsis fici W106-1	Fusarium equiseti	63.37				Pestalotiopsis fici W106-1	Epichloe festucae Fl1	81.66
Pestalotiopsis fici W106-1	Fusarium pseudograminearum CS3096	63.27				Pestalotiopsis fici W106-1	Drepanopeziza brunnea f. sp. 'multigermtubi' MB_m1	81.6
Pestalotiopsis fici W106-1	Fusarium coffeatum	63.24				Pestalotiopsis fici W106-1	Astrocystis sublimbata	81.6
Pestalotiopsis fici W106-1	Fusarium sp. FIESC RH6	63.24				Pestalotiopsis fici W106-1	Chaetomium sp. MPI-SDFR-AT-0129	81.59
Pestalotiopsis fici W106-1	Fusarium sporotrichioides	63.24				Pestalotiopsis fici W106-1	Nemania serpens	81.56
Pestalotiopsis fici W106-1	Fusarium venenatum	63.24				Pestalotiopsis fici W106-1	Nemania serpens	81.41
Pestalotiopsis fici W106-1	Fusarium flagelliforme	63.2				Pestalotiopsis fici W106-1	Xylaria cf. heliscus	81.41
Pestalotiopsis fici W106-1	Nemania sp. FL0031	63.06				Pestalotiopsis fici W106-1	Neonectria ditissima	81.28
Pestalotiopsis fici W106-1	Fusarium avenaceum	63.05				Pestalotiopsis fici W106-1	Podospora anserina S mat+	81.26
Pestalotiopsis fici W106-1	Fusarium sp. NRRL 66182	63.01				Pestalotiopsis fici W106-1	Diplocarpon rosae	81.2
Pestalotiopsis fici W106-1	Fusarium graminum	62.91				Pestalotiopsis fici W106-1	Coleophoma crateriformis	81.07
Pestalotiopsis fici W106-1	Fusarium heterosporum	62.91				Pestalotiopsis fici W106-1	Marssonina coronariae	81.04
Pestalotiopsis fici W106-1	Fusarium avenaceum	62.91				Pestalotiopsis fici W106-1	Nemania sp. FL0916	80.94
Pestalotiopsis fici W106-1	Fusarium denticulatum	62.85				Pestalotiopsis fici W106-1	Ophiostoma piceae UAMH 11346	80.88
Pestalotiopsis fici W106-1	Fusarium sp. NRRL 25303	62.85				Pestalotiopsis fici W106-1	Rosellinia necatrix	80.5
Pestalotiopsis fici W106-1	Fusarium langsethiae	62.83				Pestalotiopsis fici W106-1	Grosmannia clavigera kw1407	80.47
Pestalotiopsis fici W106-1	Fusarium proliferatum	62.71				Pestalotiopsis fici W106-1	Ophiocordyceps australis	80.44
Pestalotiopsis fici W106-1	Fusarium proliferatum	62.71				Pestalotiopsis fici W106-1	Phialocephala subalpina	80.25
Pestalotiopsis fici W106-1	Fusarium oxysporum f. sp. rapae	62.71				Pestalotiopsis fici W106-1	Clonostachys rhizophaga	80.16
Pestalotiopsis fici W106-1	Fusarium napiforme	62.71				Pestalotiopsis fici W106-1	Acephala macrosclerotiorum	80.09
Pestalotiopsis fici W106-1	Fusarium mundagurra	62.71				Pestalotiopsis fici W106-1	Hypoxylon argillaceum	80
Pestalotiopsis fici W106-1	Fusarium proliferatum	62.71				Pestalotiopsis fici W106-1	Clonostachys solani	80
Pestalotiopsis fici W106-1	Fusarium chuoi	62.71				Pestalotiopsis fici W106-1	Clonostachys rosea	79.84
Pestalotiopsis fici W106-1	Fusarium phyllophilum	62.71				Pestalotiopsis fici W106-1	Clonostachys byssicola	79.84
Pestalotiopsis fici W106-1	Fusarium odoratissimum NRRL 54006	62.71				Pestalotiopsis fici W106-1	Calycina marina	79.81
Pestalotiopsis fici W106-1	Fusarium mangiferae	62.71				Pestalotiopsis fici W106-1	Ophiocordyceps australis	79.65
Pestalotiopsis fici W106-1	Fusarium odoratissimum NRRL 54006	62.71				Pestalotiopsis fici W106-1	Trichoderma harzianum	79.59
Pestalotiopsis fici W106-1	Fusarium oxysporum f. sp. matthiolae	62.71				Pestalotiopsis fici W106-1	Trichoderma harzianum CBS 226.95	79.28
Pestalotiopsis fici W106-1	Fusarium austroafricanum	62.67				Pestalotiopsis fici W106-1	Cylindrodendrum hubeiense	79.21
Pestalotiopsis fici W106-1	Fusarium acutatum	62.66				Pestalotiopsis fici W106-1	Clonostachys rosea f. rosea IK726	79.19
Pestalotiopsis fici W106-1	Fusarium oxysporum f. sp. cepae	62.62				Pestalotiopsis fici W106-1	Xylaria longipes	79.15
Pestalotiopsis fici W106-1	Fusarium avenaceum	62.62				Pestalotiopsis fici W106-1	Claviceps citrina	78.95
Pestalotiopsis fici W106-1	Fusarium oxysporum f. sp. cepae	62.62				Pestalotiopsis fici W106-1	Diaporthaceae sp. PMI_573	78.89
Pestalotiopsis fici W106-1	Fusarium oxysporum Fo47	62.62				Pestalotiopsis fici W106-1	Claviceps maximensis	78.83
Pestalotiopsis fici W106-1	Fusarium oxysporum Fo47	62.62				Pestalotiopsis fici W106-1	Xylariaceae sp. AK1471	78.67
Pestalotiopsis fici W106-1	Fusarium proliferatum	62.57				Pestalotiopsis fici W106-1	Claviceps lovelessii	78.52
Pestalotiopsis fici W106-1	Fusarium coicis	62.57				Pestalotiopsis fici W106-1	Claviceps sorghi	78.24
Pestalotiopsis fici W106-1	Fusarium oxysporum NRRL 32931	62.57				Pestalotiopsis fici W106-1	Claviceps purpurea	78.11
Pestalotiopsis fici W106-1	Fusarium oxysporum f. sp. conglutinans Fo5176	62.57				Pestalotiopsis fici W106-1	Claviceps purpurea	78.11
Pestalotiopsis fici W106-1	Fusarium oxysporum f. sp. pisi HDV247	62.57				Pestalotiopsis fici W106-1	Claviceps purpurea 20.1	78.11
Pestalotiopsis fici W106-1	Fusarium tjaetaba	62.57				Pestalotiopsis fici W106-1	Claviceps aff. humidiphila group G2b	78.11
Pestalotiopsis fici W106-1	Fusarium redolens	62.57				Pestalotiopsis fici W106-1	Claviceps pazoutovae	78.11
Pestalotiopsis fici W106-1	Fusarium oxysporum f. sp. cubense	62.57				Pestalotiopsis fici W106-1	Claviceps capensis	78.11
Pestalotiopsis fici W106-1	Fusarium oxysporum f. sp. melonis 26406	62.57				Pestalotiopsis fici W106-1	Pseudogymnoascus destructans 20631-21	78.1
Pestalotiopsis fici W106-1	Fusarium oxysporum f. sp. melonis 26406	62.57				Pestalotiopsis fici W106-1	Claviceps spartinae	77.95
Pestalotiopsis fici W106-1	Fusarium oxysporum f. sp. conglutinans	62.57				Pestalotiopsis fici W106-1	Claviceps arundinis	77.95
Pestalotiopsis fici W106-1	Fusarium pseudoanthophilum	62.57				Pestalotiopsis fici W106-1	Claviceps sp. LM458 group G5	77.83
Pestalotiopsis fici W106-1	Fusarium pseudocircinatum	62.57				Pestalotiopsis fici W106-1	Diplocarpon mali	77.83
Pestalotiopsis fici W106-1	Fusarium globosum	62.57				Pestalotiopsis fici W106-1	Claviceps monticola	77.8
Pestalotiopsis fici W106-1	Fusarium oxysporum f. sp. conglutinans	62.57				Pestalotiopsis fici W106-1	Claviceps cyperi	77.8
Pestalotiopsis fici W106-1	Fusarium oxysporum f. sp. vasinfectum 25433	62.43				Pestalotiopsis fici W106-1	Pseudogymnoascus sp. VKM F-4518 (FW-2643)	77.74
Pestalotiopsis fici W106-1	Fusarium oxysporum f. sp. vasinfectum 25433	62.43				Pestalotiopsis fici W106-1	Claviceps sp. LM78 group G4	77.71
Pestalotiopsis fici W106-1	Fusarium proliferatum ET1	62.43				Pestalotiopsis fici W106-1	Claviceps sp. LM77 group G4	77.71
Pestalotiopsis fici W106-1	Fusarium anthophilum	62.43				Pestalotiopsis fici W106-1	Pseudogymnoascus sp. VKM F-103	77.66
Pestalotiopsis fici W106-1	Fusarium agapanthi	62.43				Pestalotiopsis fici W106-1	Claviceps purpurea	77.64
Pestalotiopsis fici W106-1	Fusarium avenaceum	61.94				Pestalotiopsis fici W106-1	Pseudogymnoascus sp. VKM F-4519 (FW-2642)	77.54
Pestalotiopsis fici W106-1	Ilyonectria destructans	61.37				Pestalotiopsis fici W106-1	Helotiales sp. DMI_Dod_QoI	77.4
Pestalotiopsis fici W106-1	Podospora comata	60.83				Pestalotiopsis fici W106-1	Pseudogymnoascus sp. VKM F-4520 (FW-2644)	77.38
Pestalotiopsis fici W106-1	Cylindrodendrum hubeiense	60.25				Pestalotiopsis fici W106-1	Pseudogymnoascus sp. VKM F-4516 (FW-969)	77.17
Pestalotiopsis fici W106-1	Paramyrothecium foliicola	59.53				Pestalotiopsis fici W106-1	Claviceps africana	77.13
Pestalotiopsis fici W106-1	Pyricularia oryzae	59.35				Pestalotiopsis fici W106-1	Pseudogymnoascus sp. VKM F-4515 (FW-2607)	76.34
Pestalotiopsis fici W106-1	Pyricularia oryzae	59.35				Pestalotiopsis fici W106-1	Trapelia coarctata	76.29
Pestalotiopsis fici W106-1	Pyricularia oryzae	59.35				Pestalotiopsis fici W106-1	Cudoniella acicularis	76.24
Pestalotiopsis fici W106-1	Pyricularia oryzae Y34	59.35				Pestalotiopsis fici W106-1	Coleophoma cylindrospora	76.15
Pestalotiopsis fici W106-1	Pyricularia oryzae 70-15	59.35				Pestalotiopsis fici W106-1	Lignoscripta atroalba	75.7
Pestalotiopsis fici W106-1	Trichoderma harzianum	59.27				Pestalotiopsis fici W106-1	Umbilicaria vellea	75.7
Pestalotiopsis fici W106-1	Fusarium oxysporum f. sp. lycopersici 4287	58.95				Pestalotiopsis fici W106-1	Rutstroemia sp. NJR-2017a WRK4	75.57
Pestalotiopsis fici W106-1	Stachybotrys elegans	58.64				Pestalotiopsis fici W106-1	Cryomyces minteri	75.55
Pestalotiopsis fici W106-1	Lachnellula suecica	56.99				Pestalotiopsis fici W106-1	Cryomyces minteri	75.55
Pestalotiopsis fici W106-1	Hymenoscyphus fraxineus	56.52				Pestalotiopsis fici W106-1	Caloplaca ligustica	75.47
Pestalotiopsis fici W106-1	Sarocladium implicatum	56.46				Pestalotiopsis fici W106-1	Mytilinidion resinicola	75.43
Pestalotiopsis fici W106-1	Coniochaeta sp. PMI_546	54.57				Pestalotiopsis fici W106-1	Acarospora aff. strigata	75.43
Pestalotiopsis fici W106-1	Calycina marina	52.93				Pestalotiopsis fici W106-1	Pyrenochaeta sp. MPI-SDFR-AT-0127	75.16
Pestalotiopsis fici W106-1	Podosphaera aphanis	52.37				Pestalotiopsis fici W106-1	Xylona heveae TC161	75.12
Pestalotiopsis fici W106-1	Golovinomyces cichoracearum	50.46				Pestalotiopsis fici W106-1	Toensbergia leucococca	75.08
Pestalotiopsis fici W106-1	Aspergillus sergii	45.86				Pestalotiopsis fici W106-1	Lophium mytilinum	74.96
Pestalotiopsis fici W106-1	Aspergillus pseudotamarii	45.82				Pestalotiopsis fici W106-1	Lasallia pustulata	74.96
Pestalotiopsis fici W106-1	Aspergillus pseudocaelatus	45.6				Pestalotiopsis fici W106-1	Neofusicoccum parvum UCRNP2	74.92
Pestalotiopsis fici W106-1	Aspergillus arachidicola	45.45				Pestalotiopsis fici W106-1	Macrophomina phaseolina	74.92
Pestalotiopsis fici W106-1	Aspergillus tamarii	45.39				Pestalotiopsis fici W106-1	Diplodia seriata	74.92
Pestalotiopsis fici W106-1	Aspergillus caelatus	45.33				Pestalotiopsis fici W106-1	Diplodia corticola	74.92
Pestalotiopsis fici W106-1	Aspergillus parasiticus	45.32				Pestalotiopsis fici W106-1	Aplosporella prunicola CBS 121167	74.92
Pestalotiopsis fici W106-1	Aspergillus leporis	45.21				Pestalotiopsis fici W106-1	Rutstroemia sp. NJR-2017a BBW	74.89
Pestalotiopsis fici W106-1	Aspergillus novoparasiticus	44.93				Pestalotiopsis fici W106-1	Lepidopterella palustris CBS 459.81	74.8
Pestalotiopsis fici W106-1	Aspergillus avenaceus	44.62				Pestalotiopsis fici W106-1	Lasallia pustulata	74.8
Pestalotiopsis fici W106-1	Fusarium beomiforme	62.8				Pestalotiopsis fici W106-1	Botryosphaeria dothidea	74.76
Pestalotiopsis fici W106-1	Stachybotrys chartarum IBT 40293	61.56				Pestalotiopsis fici W106-1	Polytolypa hystricis UAMH7299	74.76
Pestalotiopsis fici W106-1	Stachybotrys chartarum IBT 40288	61.56				Pestalotiopsis fici W106-1	Xylographa carneopallida	74.61
Pestalotiopsis fici W106-1	Stachybotrys chlorohalonata IBT 40285	61.28				Pestalotiopsis fici W106-1	Byssothecium circinans	74.52
Pestalotiopsis fici W106-1	Stachybotrys chartarum IBT 7711	59.2				Pestalotiopsis fici W106-1	Plenodomus tracheiphilus IPT5	74.52
Pestalotiopsis fici W106-1	Paecilomyces variotii	47.72				Pestalotiopsis fici W106-1	Bimuria novae-zelandiae CBS 107.79	74.41
Pestalotiopsis fici W106-1	Aspergillus saccharolyticus JOP 1030-1	45.9				Pestalotiopsis fici W106-1	Didymella exigua CBS 183.55	74.36
Pestalotiopsis fici W106-1	Aspergillus homomorphus CBS 101889	45.53				Pestalotiopsis fici W106-1	Didymella heteroderae	74.36
Pestalotiopsis fici W106-1	Poronia punctata	61.04				Pestalotiopsis fici W106-1	Xylographa soralifera	74.34
Pestalotiopsis fici W106-1	Biscogniauxia mediterranea	77.48				Pestalotiopsis fici W106-1	Cucurbitaria berberidis CBS 394.84	74.21
Pestalotiopsis fici W106-1	Biscogniauxia sp. FL1348	77.11				Pestalotiopsis fici W106-1	Ascochyta lentis	74.2
Pestalotiopsis fici W106-1	Biscogniauxia mediterranea	74.5				Pestalotiopsis fici W106-1	Dendryphion nanum	74.2
Pestalotiopsis fici W106-1	Clonostachys rosea	66.34				Pestalotiopsis fici W106-1	Leptosphaeria maculans	74.2
Pestalotiopsis fici W106-1	Clonostachys byssicola	65.84				Pestalotiopsis fici W106-1	Didymella keratinophila	74.2
Pestalotiopsis fici W106-1	Clonostachys rosea f. rosea IK726	65.84				Pestalotiopsis fici W106-1	Xylographa pallens	74.18
Pestalotiopsis fici W106-1	Clonostachys rhizophaga	65.84				Pestalotiopsis fici W106-1	Saccharata proteae CBS 121410	74.17
Pestalotiopsis fici W106-1	Clonostachys solani	65.84				Pestalotiopsis fici W106-1	Macroventuria anomochaeta	74.04
Pestalotiopsis fici W106-1	Neurospora crassa OR74A	65.76				Pestalotiopsis fici W106-1	Leptosphaeria biglobosa	74.04
Pestalotiopsis fici W106-1	Colletotrichum tanaceti	65.62				Pestalotiopsis fici W106-1	Leptosphaeria maculans JN3	74.04
Pestalotiopsis fici W106-1	Fusarium zealandicum	64.33				Pestalotiopsis fici W106-1	Delitschia confertaspora ATCC 74209	74.02
Pestalotiopsis fici W106-1	Fusarium fujikuroi IMI 58289	63.89				Pestalotiopsis fici W106-1	Mycoblastus sanguinarius	73.95
Pestalotiopsis fici W106-1	Xylogone sp. PMI_703	63.55				Pestalotiopsis fici W106-1	Lizonia empirigonia	73.89
Pestalotiopsis fici W106-1	Thermothielavioides terrestris	62.73				Pestalotiopsis fici W106-1	Boeremia exigua	73.89
Pestalotiopsis fici W106-1	Glarea lozoyensis ATCC 20868	62.14				Pestalotiopsis fici W106-1	Setomelanomma holmii	73.73
Pestalotiopsis fici W106-1	Cudoniella acicularis	62.07				Pestalotiopsis fici W106-1	Ampelomyces quisqualis	73.73
Pestalotiopsis fici W106-1	Rhexocercosporidium sp. MPI-PUGE-AT-0058	61.14				Pestalotiopsis fici W106-1	Teloschistes peruensis	73.63
Pestalotiopsis fici W106-1	Ophiocordyceps sinensis CO18	60.32				Pestalotiopsis fici W106-1	Corynespora cassiicola Philippines	73.62
Pestalotiopsis fici W106-1	Botrytis porri	57.75				Pestalotiopsis fici W106-1	Gyalolechia ehrenbergii	73.59
Pestalotiopsis fici W106-1	Botrytis galanthina	57.75				Pestalotiopsis fici W106-1	Parastagonospora nodorum	73.58
Pestalotiopsis fici W106-1	Botrytis fragariae	57.75				Pestalotiopsis fici W106-1	Ascochyta rabiei	73.57
Pestalotiopsis fici W106-1	Botrytis sinoallii	57.75				Pestalotiopsis fici W106-1	Bipolaris sorokiniana ND90Pr	73.57
Pestalotiopsis fici W106-1	Botrytis paeoniae	57.75				Pestalotiopsis fici W106-1	Paraphoma chrysanthemicola	73.57
Pestalotiopsis fici W106-1	Botrytis hyacinthi	57.75				Pestalotiopsis fici W106-1	Paraphoma chrysanthemicola	73.57
Pestalotiopsis fici W106-1	Botrytis deweyae	57.75				Pestalotiopsis fici W106-1	Curvularia clavata	73.57
Pestalotiopsis fici W106-1	Botrytis porri	57.57				Pestalotiopsis fici W106-1	Plenodomus lindquistii	73.49
Pestalotiopsis fici W106-1	Botrytis byssoidea	57.57				Pestalotiopsis fici W106-1	Penicillium vulpinum	73.48
Pestalotiopsis fici W106-1	Botryotinia narcissicola	57.57				Pestalotiopsis fici W106-1	Lophiotrema nucula	73.46
Pestalotiopsis fici W106-1	Botrytis tulipae	57.57				Pestalotiopsis fici W106-1	Stagonospora sp. SRC1lsM3a	73.46
Pestalotiopsis fici W106-1	Botryotinia convoluta	57.55				Pestalotiopsis fici W106-1	Letrouitia leprolyta	73.44
Pestalotiopsis fici W106-1	Botryotinia globosa	56.79				Pestalotiopsis fici W106-1	Pyrenochaeta sp. DS3sAY3a	73.42
Pestalotiopsis fici W106-1	Monilinia vaccinii-corymbosi	56.33				Pestalotiopsis fici W106-1	Bipolaris maydis	73.41
Pestalotiopsis fici W106-1	Monilinia fructicola	56.33				Pestalotiopsis fici W106-1	Bipolaris maydis ATCC 48331	73.41
Pestalotiopsis fici W106-1	Sclerotinia trifoliorum	55.19				Pestalotiopsis fici W106-1	Penicillium expansum	73.32
Pestalotiopsis fici W106-1	Sclerotinia sclerotiorum 1980 UF-70	55.02				Pestalotiopsis fici W106-1	Coniosporium apollinis CBS 100218	73.28
Pestalotiopsis fici W106-1	Sclerotinia sclerotiorum 1980 UF-70	55.02				Pestalotiopsis fici W106-1	Clathrospora elynae	73.26
Pestalotiopsis fici W106-1	Coniochaeta sp. 2T2.1	53.8				Pestalotiopsis fici W106-1	Exserohilum turcica Et28A	73.25
Pestalotiopsis fici W106-1	Chlorociboria aeruginascens	53.22				Pestalotiopsis fici W106-1	Stemphylium lycopersici	73.25
Pestalotiopsis fici W106-1	Xylaria hypoxylon	78.95				Pestalotiopsis fici W106-1	Alternaria rosae	73.25
Pestalotiopsis fici W106-1	Xylaria grammica	78.7				Pestalotiopsis fici W106-1	Decorospora gaudefroyi	73.25
Pestalotiopsis fici W106-1	Eutypa lata	78.55				Pestalotiopsis fici W106-1	Polyplosphaeria fusca	73.24
Pestalotiopsis fici W106-1	Ustulina deusta	78.39				Pestalotiopsis fici W106-1	Helicocarpus griseus UAMH5409	73.23
Pestalotiopsis fici W106-1	Xylaria sp. FL1042	78.39				Pestalotiopsis fici W106-1	Penicillium roqueforti	73.17
Pestalotiopsis fici W106-1	Xylaria arbuscula	78.14				Pestalotiopsis fici W106-1	Penicillium italicum	73.17
Pestalotiopsis fici W106-1	Xylaria sp. FL0933	77.64				Pestalotiopsis fici W106-1	Penicillium flavigenum	73.17
Pestalotiopsis fici W106-1	Xylaria sp. FL0043	77.39				Pestalotiopsis fici W106-1	Talaromyces islandicus	73.16
Pestalotiopsis fici W106-1	Monosporascus sp. GIB2	77.23				Pestalotiopsis fici W106-1	Talaromyces rugulosus	73.16
Pestalotiopsis fici W106-1	Xylaria sp. FL0064	77.14				Pestalotiopsis fici W106-1	Dothidotthia symphoricarpi CBS 119687	73.12
Pestalotiopsis fici W106-1	Daldinia bambusicola	76.92				Pestalotiopsis fici W106-1	Phaeosphaeriaceae sp. PMI808	73.09
Pestalotiopsis fici W106-1	Hypoxylon sp. FL1150	76.85				Pestalotiopsis fici W106-1	Penicillium griseofulvum	73.01
Pestalotiopsis fici W106-1	Xylaria multiplex	76.69				Pestalotiopsis fici W106-1	Penicillium nordicum	73.01
Pestalotiopsis fici W106-1	Hypoxylon sp. FL0890	76.62				Pestalotiopsis fici W106-1	Lindgomyces ingoldianus	72.99
Pestalotiopsis fici W106-1	Xylaria digitata	76.44				Pestalotiopsis fici W106-1	Aspergillus pseudotamarii	72.96
Pestalotiopsis fici W106-1	Hypoxylon fragiforme	76.35				Pestalotiopsis fici W106-1	Melanomma pulvis-pyrius CBS 109.77	72.94
Pestalotiopsis fici W106-1	Xylaria venustula	76.1				Pestalotiopsis fici W106-1	Hypocenomyce scalaris	72.94
Pestalotiopsis fici W106-1	Xylariaceae sp. FL0662B	75.86				Pestalotiopsis fici W106-1	Pyrenophora tritici-repentis Pt-1C-BFP	72.93
Pestalotiopsis fici W106-1	Xylaria sp. FL1777	75.31				Pestalotiopsis fici W106-1	Pyrenophora tritici-repentis	72.93
Pestalotiopsis fici W106-1	Monosporascus sp. 5C6A	74.75				Pestalotiopsis fici W106-1	Alternaria burnsii	72.93
Pestalotiopsis fici W106-1	Monosporascus sp. CRB-8-3	74.75				Pestalotiopsis fici W106-1	Alternaria alternata	72.93
Pestalotiopsis fici W106-1	Hypoxylon rubiginosum	74.69				Pestalotiopsis fici W106-1	Alternaria rosae	72.93
Pestalotiopsis fici W106-1	Monosporascus cannonballus	74.5				Pestalotiopsis fici W106-1	Penicillium digitatum Pd1	72.85
Pestalotiopsis fici W106-1	Nemania serpens	74.19				Pestalotiopsis fici W106-1	Parastagonospora nodorum SN15	72.78
Pestalotiopsis fici W106-1	Monosporascus ibericus	73.51				Pestalotiopsis fici W106-1	Pyrenophora teres f. teres 0-1	72.77
Pestalotiopsis fici W106-1	Nemania sp. NC0429	73.18				Pestalotiopsis fici W106-1	Alternaria arborescens	72.77
Pestalotiopsis fici W106-1	Nemania serpens	72.89				Pestalotiopsis fici W106-1	Alternaria metachromatica	72.77
Pestalotiopsis fici W106-1	Xylaria bambusicola	72.04				Pestalotiopsis fici W106-1	Alternaria ventricosa	72.77
Pestalotiopsis fici W106-1	Xylaria grammica	71.18				Pestalotiopsis fici W106-1	Penicillium camemberti	72.7
Pestalotiopsis fici W106-1	Nemania serpens	69.35				Pestalotiopsis fici W106-1	Penicillium solitum	72.7
Pestalotiopsis fici W106-1	Fusarium albosuccineum	64.26				Pestalotiopsis fici W106-1	Penicillium digitatum	72.7
Pestalotiopsis fici W106-1	Fusarium solani-melongenae	64.21				Pestalotiopsis fici W106-1	Penicillium nalgiovense	72.7
Pestalotiopsis fici W106-1	Fusarium sp. AF-6	64.21				Pestalotiopsis fici W106-1	Clohesyomyces aquaticus	72.67
Pestalotiopsis fici W106-1	Fusarium duplospermum	64.12				Pestalotiopsis fici W106-1	Paracoccidioides brasiliensis	72.66
Pestalotiopsis fici W106-1	Fusarium kuroshium	64.06				Pestalotiopsis fici W106-1	Paracoccidioides brasiliensis Pb18	72.66
Pestalotiopsis fici W106-1	Fusarium solani	64.06				Pestalotiopsis fici W106-1	Alternaria gaisen	72.61
Pestalotiopsis fici W106-1	Fusarium vanettenii	64.06				Pestalotiopsis fici W106-1	Alternaria panax	72.61
Pestalotiopsis fici W106-1	Fusarium keratoplasticum	63.92				Pestalotiopsis fici W106-1	Alternaria arbusti	72.61
Pestalotiopsis fici W106-1	Fusarium vanettenii 77-13-4	63.92				Pestalotiopsis fici W106-1	Alternaria novae-zelandiae	72.61
Pestalotiopsis fici W106-1	Fusarium keratoplasticum	63.92				Pestalotiopsis fici W106-1	Massariosphaeria phaeospora	72.56
Pestalotiopsis fici W106-1	Fusarium sp. Ph1	63.92				Pestalotiopsis fici W106-1	Penicillium crustosum	72.54
Pestalotiopsis fici W106-1	Fusarium sp. LHS14.1	63.77				Pestalotiopsis fici W106-1	Paracoccidioides lutzii Pb01	72.5
Pestalotiopsis fici W106-1	Drechmeria coniospora	63.36				Pestalotiopsis fici W106-1	Aspergillus caelatus	72.48
Pestalotiopsis fici W106-1	Neonectria ditissima	61.79				Pestalotiopsis fici W106-1	Pleomassaria siparia CBS 279.74	72.45
Pestalotiopsis fici W106-1	Fusarium oxysporum Fo47	61				Pestalotiopsis fici W106-1	Penicillium polonicum	72.43
Pestalotiopsis fici W106-1	Fusarium oxysporum f. sp. lycopersici MN25	61				Pestalotiopsis fici W106-1	Penicillium egyptiacum	72.39
Pestalotiopsis fici W106-1	Fusarium oxysporum f. sp. melonis 26406	60.94				Pestalotiopsis fici W106-1	Curvularia kusanoi	72.31
Pestalotiopsis fici W106-1	Fusarium oxysporum NRRL 32931	60.94				Pestalotiopsis fici W106-1	Aaosphaeria arxii CBS 175.79	72.3
Pestalotiopsis fici W106-1	Fusarium oxysporum f. sp. melonis 26406	60.94				Pestalotiopsis fici W106-1	Penicillium freii	72.27
Pestalotiopsis fici W106-1	Fusarium oxysporum f. sp. vasinfectum 25433	60.79				Pestalotiopsis fici W106-1	Histoplasma ohiense (nom. inval.)	72.23
Pestalotiopsis fici W106-1	Fusarium oxysporum f. sp. vasinfectum 25433	60.79				Pestalotiopsis fici W106-1	Lentithecium fluviatile CBS 122367	72.2
Pestalotiopsis fici W106-1	Purpureocillium lilacinum	60.56				Pestalotiopsis fici W106-1	Paraphaeosphaeria sporulosa	72.2
Pestalotiopsis fici W106-1	Diplocarpon mali	58.06				Pestalotiopsis fici W106-1	Phaeosphaeria sp. MPI-PUGE-AT-0046c	72.17
Pestalotiopsis fici W106-1	Phialocephala subalpina	57.08				Pestalotiopsis fici W106-1	Penicillium olsonii	72.07
Pestalotiopsis fici W106-1	Leotiomycetes sp. MPI-SDFR-AT-0126	56.36				Pestalotiopsis fici W106-1	Penicillium antarcticum	72.03
Pestalotiopsis fici W106-1	Lasiodiplodia theobromae	54.4				Pestalotiopsis fici W106-1	Penicillium brasilianum	72
Pestalotiopsis fici W106-1	Lasiodiplodia theobromae	54.32				Pestalotiopsis fici W106-1	Bachmanniomyces sp. S44760	71.99
Pestalotiopsis fici W106-1	Coniochaeta sp. 2T2.1	54.31				Pestalotiopsis fici W106-1	Lophiostoma macrostomum CBS 122681	71.97
Pestalotiopsis fici W106-1	Diplodia corticola	53.81				Pestalotiopsis fici W106-1	Histoplasma capsulatum G186AR	71.92
Pestalotiopsis fici W106-1	Rasamsonia emersonii CBS 393.64	49.57				Pestalotiopsis fici W106-1	Penicillium salamii	71.92
Pestalotiopsis fici W106-1	Tothia fuscella	48.5				Pestalotiopsis fici W106-1	Penicillium olsonii	71.92
Pestalotiopsis fici W106-1	Xylariaceae sp. FL1651	79.75				Pestalotiopsis fici W106-1	Penicillium arizonense	71.88
Pestalotiopsis fici W106-1	Ustulina deusta	78.37				Pestalotiopsis fici W106-1	Aspergillus mulundensis	71.79
Pestalotiopsis fici W106-1	Daldinia vernicosa	76.88				Pestalotiopsis fici W106-1	Penicillium salamii	71.76
Pestalotiopsis fici W106-1	Daldinia caldariorum	75.83				Pestalotiopsis fici W106-1	Penicillium salamii	71.76
Pestalotiopsis fici W106-1	Hypoxylon rubiginosum	75.19				Pestalotiopsis fici W106-1	Penicillium salamii	71.76
Pestalotiopsis fici W106-1	Hypoxylon sp. EC38	73.45				Pestalotiopsis fici W106-1	Penicillium salamii	71.72
Pestalotiopsis fici W106-1	Xylaria acuta	73.18				Pestalotiopsis fici W106-1	Penicillium salamii	71.61
Pestalotiopsis fici W106-1	Xylaria castorea	72.68				Pestalotiopsis fici W106-1	Penicillium olsonii	71.61
Pestalotiopsis fici W106-1	Xylaria cf. heliscus	72.61				Pestalotiopsis fici W106-1	Alternaria atra	71.5
Pestalotiopsis fici W106-1	Nemania sp. FL0916	72.54				Pestalotiopsis fici W106-1	Cladophialophora immunda	71.47
Pestalotiopsis fici W106-1	Xylaria scruposa	72.36				Pestalotiopsis fici W106-1	Teloschistes flavicans	71.47
Pestalotiopsis fici W106-1	Xylaria polymorpha	72.22				Pestalotiopsis fici W106-1	Agyrium rufum	71.38
Pestalotiopsis fici W106-1	Xylaria curta	72.18				Pestalotiopsis fici W106-1	Paraphaeosphaeria minitans	71.27
Pestalotiopsis fici W106-1	Xylaria telfairii	72.18				Pestalotiopsis fici W106-1	Xanthoria mediterranea	71.23
Pestalotiopsis fici W106-1	Xylaria flabelliformis	71.93				Pestalotiopsis fici W106-1	Seirophora lacunosa	71.23
Pestalotiopsis fici W106-1	Xylaria cubensis	71.93				Pestalotiopsis fici W106-1	Fonsecaea erecta	71.23
Pestalotiopsis fici W106-1	Xylaria flabelliformis	71.68				Pestalotiopsis fici W106-1	Fonsecaea multimorphosa CBS 102226	71.23
Pestalotiopsis fici W106-1	Colletotrichum gloeosporioides	69.7				Pestalotiopsis fici W106-1	Trichophyton tonsurans CBS 112818	71.09
Pestalotiopsis fici W106-1	Colletotrichum asianum	69.46				Pestalotiopsis fici W106-1	Seirophora villosa	70.92
Pestalotiopsis fici W106-1	Colletotrichum sp. SAR 10_98	69.46				Pestalotiopsis fici W106-1	Cladophialophora bantiana CBS 173.52	70.91
Pestalotiopsis fici W106-1	Colletotrichum sp. SAR11_57	69.46				Pestalotiopsis fici W106-1	Physcia stellaris	70.81
Pestalotiopsis fici W106-1	Cordyceps fumosorosea ARSEF 2679	68.72				Pestalotiopsis fici W106-1	Cladophialophora psammophila CBS 110553	70.69
Pestalotiopsis fici W106-1	Colletotrichum camelliae	68.7				Pestalotiopsis fici W106-1	Bisporella sp. PMI_857	70.69
Pestalotiopsis fici W106-1	Colletotrichum sp. SAR 10_70	68.06				Pestalotiopsis fici W106-1	Phialophora americana	70.66
Pestalotiopsis fici W106-1	Trichoderma harzianum	67.78				Pestalotiopsis fici W106-1	Penicillium nalgiovense	70.51
Pestalotiopsis fici W106-1	Fusarium xylarioides	67.62				Pestalotiopsis fici W106-1	Cladophialophora immunda	70.49
Pestalotiopsis fici W106-1	Dactylonectria estremocensis	67.53				Pestalotiopsis fici W106-1	Fonsecaea monophora	70.44
Pestalotiopsis fici W106-1	Hirsutella minnesotensis 3608	67.26				Pestalotiopsis fici W106-1	Fonsecaea pedrosoi CBS 271.37	70.44
Pestalotiopsis fici W106-1	Trichoderma atroviride IMI 206040	66.93				Pestalotiopsis fici W106-1	Fonsecaea nubica	70.44
Pestalotiopsis fici W106-1	Trichoderma harzianum	66.49				Pestalotiopsis fici W106-1	Pyrenophora tritici-repentis	70.31
Pestalotiopsis fici W106-1	Trichoderma harzianum CBS 226.95	66.49				Pestalotiopsis fici W106-1	Aspergillus novoparasiticus	70.22
Pestalotiopsis fici W106-1	Trichoderma simmonsii	66.49				Pestalotiopsis fici W106-1	Exophiala aquamarina CBS 119918	70.22
Pestalotiopsis fici W106-1	Thermochaetoides thermophila DSM 1495	66.41				Pestalotiopsis fici W106-1	Rhinocladiella mackenziei CBS 650.93	70.19
Pestalotiopsis fici W106-1	Trichoderma asperellum	66.41				Pestalotiopsis fici W106-1	Exophiala dermatitidis NIH/UT8656	69.54
Pestalotiopsis fici W106-1	Trichoderma asperelloides	66.41				Pestalotiopsis fici W106-1	Usnochroma carphineum	69.5
Pestalotiopsis fici W106-1	Trichoderma asperellum CBS 433.97	66.41				Pestalotiopsis fici W106-1	Aureobasidium melanogenum	69.39
Pestalotiopsis fici W106-1	Trichoderma asperellum	66.41				Pestalotiopsis fici W106-1	Pseudogymnoascus sp. 23342-1-I1	67.28
Pestalotiopsis fici W106-1	Colletotrichum tofieldiae	66.11				Pestalotiopsis fici W106-1	Pseudogymnoascus verrucosus	67.19
Pestalotiopsis fici W106-1	Colletotrichum incanum	66.02				Pestalotiopsis fici W106-1	Pseudogymnoascus sp. WSF 3629	67.19
Pestalotiopsis fici W106-1	Stylonectria norvegica	65.91				Pestalotiopsis fici W106-1	Pseudogymnoascus sp. 05NY08	66.9
Pestalotiopsis fici W106-1	Colletotrichum sublineola	65.38				Pestalotiopsis fici W106-1	Variospora aurantia	66.86
Pestalotiopsis fici W106-1	Trichoderma lentiforme	64.82				Pestalotiopsis fici W106-1	Caloplaca aegaea	66.72
Pestalotiopsis fici W106-1	Fusarium fujikuroi	64.64				Pestalotiopsis fici W106-1	Pseudogymnoascus sp. 03VT05	66.67
Pestalotiopsis fici W106-1	Trichoderma arundinaceum	63.57				Pestalotiopsis fici W106-1	Phialophora attinorum	66.67
Pestalotiopsis fici W106-1	Drechmeria coniospora	63.32				Pestalotiopsis fici W106-1	Verruconis gallopava	65.94
Pestalotiopsis fici W106-1	Pyricularia sp. CBS 133598	63.21				Pestalotiopsis fici W106-1	Sporormia fimetaria CBS 119925	65.93
Pestalotiopsis fici W106-1	Colletotrichum shisoi	61.32				Pestalotiopsis fici W106-1	Microthyrium microscopicum	55.96
Pestalotiopsis fici W106-1	Fusarium oxysporum f. sp. pisi HDV247	61.24				Pestalotiopsis fici W106-1	Hyphodiscus hymeniophilus	94.06
Pestalotiopsis fici W106-1	Fusarium oxysporum f. sp. conglutinans race 2 54008	61.24				Pestalotiopsis fici W106-1	Mollisia scopiformis	93.05
Pestalotiopsis fici W106-1	Fusarium odoratissimum NRRL 54006	61.24				Pestalotiopsis fici W106-1	Annulohypoxylon bovei var. microspora	87.54
Pestalotiopsis fici W106-1	Fusarium odoratissimum NRRL 54006	61.24				Pestalotiopsis fici W106-1	Annulohypoxylon truncatum	86.42
Pestalotiopsis fici W106-1	Mariannaea sp. PMI_226	61.03				Pestalotiopsis fici W106-1	Annulohypoxylon maeteangense	86.26
Pestalotiopsis fici W106-1	Helotiales sp. DMI_Dod_QoI	60.93				Pestalotiopsis fici W106-1	Hypoxylon sp. FL1284	86.19
Pestalotiopsis fici W106-1	Drepanopeziza brunnea f. sp. 'monogermtubi'	60.9				Pestalotiopsis fici W106-1	Xylariomycetidae sp. FL2044	86.12
Pestalotiopsis fici W106-1	Drepanopeziza brunnea f. sp. 'multigermtubi' MB_m1	60.48				Pestalotiopsis fici W106-1	Verticillium longisporum	85.99
Pestalotiopsis fici W106-1	Ustilaginoidea virens	59.85				Pestalotiopsis fici W106-1	Stromatinia cepivora	85.92
Pestalotiopsis fici W106-1	Trichoderma reesei QM6a	59.67				Pestalotiopsis fici W106-1	Verticillium nonalfalfae	85.83
Pestalotiopsis fici W106-1	Trichoderma gracile	59.61				Pestalotiopsis fici W106-1	Verticillium dahliae VdLs.17	85.67
Pestalotiopsis fici W106-1	Halenospora varia	59.57				Pestalotiopsis fici W106-1	Colletotrichum graminicola M1.001	85.49
Pestalotiopsis fici W106-1	Trichoderma reesei RUT C-30	59.55				Pestalotiopsis fici W106-1	Colletotrichum orbiculare MAFF 240422	85.46
Pestalotiopsis fici W106-1	Trichoderma gracile	59.33				Pestalotiopsis fici W106-1	Colletotrichum gloeosporioides Cg-14	85.46
Pestalotiopsis fici W106-1	Parastagonospora nodorum	57.41				Pestalotiopsis fici W106-1	Colletotrichum siamense	85.46
Pestalotiopsis fici W106-1	Rhynchosporium commune	57.21				Pestalotiopsis fici W106-1	Colletotrichum trifolii	85.46
Pestalotiopsis fici W106-1	Trichoderma cornu-damae	56.37				Pestalotiopsis fici W106-1	Colletotrichum spaethianum	85.33
Pestalotiopsis fici W106-1	Golovinomyces cichoracearum	55.18				Pestalotiopsis fici W106-1	Colletotrichum incanum	85.33
Pestalotiopsis fici W106-1	Rhynchosporium secalis	55.02				Pestalotiopsis fici W106-1	Colletotrichum incanum	85.33
Pestalotiopsis fici W106-1	Lasallia pustulata	52.27				Pestalotiopsis fici W106-1	Colletotrichum tofieldiae	85.33
Pestalotiopsis fici W106-1	Karstenula rhodostoma CBS 690.94	51.99				Pestalotiopsis fici W106-1	Sclerotinia borealis F-4128	85.33
Pestalotiopsis fici W106-1	Botryosphaeria dothidea	51.22				Pestalotiopsis fici W106-1	Colletotrichum karsti	85.3
Pestalotiopsis fici W106-1	Macroventuria anomochaeta	50.73				Pestalotiopsis fici W106-1	Colletotrichum fructicola	85.3
Pestalotiopsis fici W106-1	Ascochyta lentis	50.72				Pestalotiopsis fici W106-1	Colletotrichum aenigma	85.3
Pestalotiopsis fici W106-1	Curvularia kusanoi	50.51				Pestalotiopsis fici W106-1	Plectosphaerella cucumerina	85.21
Pestalotiopsis fici W106-1	Didymella heteroderae	50.29				Pestalotiopsis fici W106-1	Colletotrichum fioriniae PJ7	85.17
Pestalotiopsis fici W106-1	Boeremia exigua	50.29				Pestalotiopsis fici W106-1	Camillea tinctor	85.17
Pestalotiopsis fici W106-1	Lizonia empirigonia	50.07				Pestalotiopsis fici W106-1	Cadophora sp. DSE1049	84.96
Pestalotiopsis fici W106-1	Ascochyta rabiei	49.86				Pestalotiopsis fici W106-1	Colletotrichum chlorophyti	84.82
Pestalotiopsis fici W106-1	Ascochyta rabiei	49.86				Pestalotiopsis fici W106-1	Cadophora sp. M221	84.8
Pestalotiopsis fici W106-1	Didymella keratinophila	49.78				Pestalotiopsis fici W106-1	Colletotrichum sublineola	84.79
Pestalotiopsis fici W106-1	Verruconis gallopava	49.64				Pestalotiopsis fici W106-1	Colletotrichum orchidophilum	84.69
Pestalotiopsis fici W106-1	Paecilomyces variotii No. 5	48.91				Pestalotiopsis fici W106-1	Colletotrichum plurivorum	84.66
Pestalotiopsis fici W106-1	Lophiotrema nucula	48.85				Pestalotiopsis fici W106-1	Plectosphaerella plurivora	84.42
Pestalotiopsis fici W106-1	Aspergillus wentii DTO 134E9	48.1				Pestalotiopsis fici W106-1	Colletotrichum scovillei	84.24
Pestalotiopsis fici W106-1	Aspergillus puulaauensis	45.86				Pestalotiopsis fici W106-1	Colletotrichum salicis	83.92
Pestalotiopsis fici W106-1	Talaromyces atroroseus	43.72				Pestalotiopsis fici W106-1	Thermothielavioides terrestris NRRL 8126	83.81
Pestalotiopsis fici W106-1	Annulohypoxylon maeteangense	80				Pestalotiopsis fici W106-1	Venustampulla echinocandica	83.6
Pestalotiopsis fici W106-1	Nemania abortiva	77.78				Pestalotiopsis fici W106-1	Stylonectria norvegica	83.6
Pestalotiopsis fici W106-1	Xylaria intraflava	69.9				Pestalotiopsis fici W106-1	Xylaria sp. CBS 124048	83.52
Pestalotiopsis fici W106-1	Colletotrichum fructicola	69.83				Pestalotiopsis fici W106-1	Poronia punctata	83.49
Pestalotiopsis fici W106-1	Colletotrichum tropicale	69.83				Pestalotiopsis fici W106-1	Cryphonectria parasitica EP155	83.49
Pestalotiopsis fici W106-1	Colletotrichum fructicola	69.67				Pestalotiopsis fici W106-1	Xylaria hypoxylon	83.36
Pestalotiopsis fici W106-1	Colletotrichum fructicola	69.67				Pestalotiopsis fici W106-1	Sporothrix insectorum RCEF 264	83.33
Pestalotiopsis fici W106-1	Diaporthe eres	69.53				Pestalotiopsis fici W106-1	Amorphotheca resinae ATCC 22711	83.23
Pestalotiopsis fici W106-1	Diaporthe helianthi	69.12				Pestalotiopsis fici W106-1	Fusarium zealandicum	83.23
Pestalotiopsis fici W106-1	Fusarium culmorum	68.67				Pestalotiopsis fici W106-1	Lachnellula hyalina	83.17
Pestalotiopsis fici W106-1	Colletotrichum karsti	68.5				Pestalotiopsis fici W106-1	Colletotrichum higginsianum IMI 349063	83.12
Pestalotiopsis fici W106-1	Colletotrichum siamense	68.41				Pestalotiopsis fici W106-1	Colletotrichum shisoi	83.12
Pestalotiopsis fici W106-1	Fusarium venenatum	68.31				Pestalotiopsis fici W106-1	Colletotrichum higginsianum	83.12
Pestalotiopsis fici W106-1	Hypoxylon argillaceum	67.6				Pestalotiopsis fici W106-1	Fusarium coffeatum	83.1
Pestalotiopsis fici W106-1	Ilyonectria robusta	67.01				Pestalotiopsis fici W106-1	Fusarium flagelliforme	83.1
Pestalotiopsis fici W106-1	Ilyonectria sp. MPI-CAGE-AT-0026	67.01				Pestalotiopsis fici W106-1	Colletotrichum tanaceti	83.09
Pestalotiopsis fici W106-1	Xylaria sp. CBS 124048	66.92				Pestalotiopsis fici W106-1	Madurella mycetomatis	83.09
Pestalotiopsis fici W106-1	Colletotrichum sidae	65.71				Pestalotiopsis fici W106-1	Fusarium longipes	82.94
Pestalotiopsis fici W106-1	Colletotrichum trifolii	65.71				Pestalotiopsis fici W106-1	Xylaria nigripes	82.88
Pestalotiopsis fici W106-1	Colletotrichum orbiculare MAFF 240422	65.55				Pestalotiopsis fici W106-1	Ustulina deusta	82.88
Pestalotiopsis fici W106-1	Colletotrichum graminicola M1.001	65.53				Pestalotiopsis fici W106-1	Fusarium albosuccineum	82.86
Pestalotiopsis fici W106-1	Colletotrichum spinosum	65.48				Pestalotiopsis fici W106-1	Coniella lustricola	82.85
Pestalotiopsis fici W106-1	Colletotrichum higginsianum	65.46				Pestalotiopsis fici W106-1	Fusarium poae	82.81
Pestalotiopsis fici W106-1	Oidiodendron maius Zn	64.18				Pestalotiopsis fici W106-1	Fusarium venenatum	82.81
Pestalotiopsis fici W106-1	Hirsutella rhossiliensis	62.69				Pestalotiopsis fici W106-1	Fusarium langsethiae	82.78
Pestalotiopsis fici W106-1	Metarhizium robertsii	62.3				Pestalotiopsis fici W106-1	Fusarium phyllophilum	82.78
Pestalotiopsis fici W106-1	Metarhizium brunneum	62.3				Pestalotiopsis fici W106-1	Fusarium sp. DS 682	82.78
Pestalotiopsis fici W106-1	Metarhizium robertsii ARSEF 23	62.16				Pestalotiopsis fici W106-1	Fusarium nygamai	82.78
Pestalotiopsis fici W106-1	Metarhizium anisopliae BRIP 53284	62.15				Pestalotiopsis fici W106-1	Fusarium sp. NRRL 52700	82.75
Pestalotiopsis fici W106-1	Epichloe festucae Fl1	62.13				Pestalotiopsis fici W106-1	Xylaria sp. FL1777	82.73
Pestalotiopsis fici W106-1	Metarhizium humberi	62.01				Pestalotiopsis fici W106-1	Xylaria digitata	82.73
Pestalotiopsis fici W106-1	Metarhizium rileyi RCEF 4871	61.87				Pestalotiopsis fici W106-1	Xylaria multiplex	82.73
Pestalotiopsis fici W106-1	Metarhizium album ARSEF 1941	60.86				Pestalotiopsis fici W106-1	fungal sp. No.14919	82.73
Pestalotiopsis fici W106-1	Blumeria graminis f. sp. triticale	60.55				Pestalotiopsis fici W106-1	Rhexocercosporidium sp. MPI-PUGE-AT-0058	82.72
Pestalotiopsis fici W106-1	Blumeria graminis f. sp. tritici 96224	60.55				Pestalotiopsis fici W106-1	Fusarium graminearum	82.62
Pestalotiopsis fici W106-1	Blumeria hordei DH14	60.05				Pestalotiopsis fici W106-1	Fusarium mundagurra	82.62
Pestalotiopsis fici W106-1	Metarhizium brunneum ARSEF 3297	59.68				Pestalotiopsis fici W106-1	Fusarium sp. MPI-SDFR-AT-0072	82.62
Pestalotiopsis fici W106-1	Metarhizium anisopliae ARSEF 549	59.54				Pestalotiopsis fici W106-1	Fusarium oxysporum f. sp. radicis-cucumerinum	82.62
Pestalotiopsis fici W106-1	Metarhizium guizhouense ARSEF 977	58.88				Pestalotiopsis fici W106-1	Fusarium oxysporum f. sp. lycopersici 4287	82.62
Pestalotiopsis fici W106-1	Ophiocordyceps camponoti-leonardi (nom. inval.)	54.95				Pestalotiopsis fici W106-1	Colletotrichum tofieldiae	82.62
Pestalotiopsis fici W106-1	Dendryphion nanum	49.28				Pestalotiopsis fici W106-1	Fusarium sarcochroum	82.59
Pestalotiopsis fici W106-1	Elaphomyces granulatus	48.9				Pestalotiopsis fici W106-1	Lachnellula cervina	82.59
Pestalotiopsis fici W106-1	Wilcoxina mikolae CBS 423.85	47.64				Pestalotiopsis fici W106-1	Fusarium chuoi	82.59
Pestalotiopsis fici W106-1	Talaromyces islandicus	43.18				Pestalotiopsis fici W106-1	Fusarium graminearum	82.59
Pestalotiopsis fici W106-1	Diaporthe ilicicola	69.78				Pestalotiopsis fici W106-1	Fusarium sp. NRRL 25303	82.59
Pestalotiopsis fici W106-1	Diaporthaceae sp. PMI_573	69.29				Pestalotiopsis fici W106-1	Fusarium subglutinans	82.59
Pestalotiopsis fici W106-1	Thozetella sp. PMI_491	67.82				Pestalotiopsis fici W106-1	Glarea lozoyensis ATCC 20868	82.57
Pestalotiopsis fici W106-1	Monascus purpureus	45.43				Pestalotiopsis fici W106-1	Lachnellula suecica	82.54
Pestalotiopsis fici W106-1	Talaromyces marneffei	44.03				Pestalotiopsis fici W106-1	Xylaria venustula	82.46
Pestalotiopsis fici W106-1	Talaromyces stipitatus ATCC 10500	43.94				Pestalotiopsis fici W106-1	Fusarium graminearum	82.46
Pestalotiopsis fici W106-1	Talaromyces marneffei PM1	43.89				Pestalotiopsis fici W106-1	Fusarium graminearum	82.46
Pestalotiopsis fici W106-1	Xylariaceae sp. FL0804	73.8				Pestalotiopsis fici W106-1	Fusarium napiforme	82.46
Pestalotiopsis fici W106-1	Diaporthe batatas	69.33				Pestalotiopsis fici W106-1	Fusarium pseudocircinatum	82.46
Pestalotiopsis fici W106-1	Cordyceps militaris CM01	68.05				Pestalotiopsis fici W106-1	Fusarium oxysporum f. sp. cepae	82.46
Pestalotiopsis fici W106-1	Verticillium dahliae VdLs.17	62.38				Pestalotiopsis fici W106-1	Fusarium oxysporum f. sp. narcissi	82.46
Pestalotiopsis fici W106-1	Rutstroemia sp. NJR-2017a WRK4	61.12				Pestalotiopsis fici W106-1	Fusarium oxysporum NRRL 32931	82.46
Pestalotiopsis fici W106-1	Lachnellula arida	56.74				Pestalotiopsis fici W106-1	Fusarium verticillioides	82.46
Pestalotiopsis fici W106-1	Aspergillus ellipticus CBS 707.79	53.42				Pestalotiopsis fici W106-1	Fusarium xylarioides	82.46
Pestalotiopsis fici W106-1	Aspergillus melleus	46.72				Pestalotiopsis fici W106-1	Fusarium xylarioides	82.46
Pestalotiopsis fici W106-1	Xylaria palmicola	68.93				Pestalotiopsis fici W106-1	Fusarium proliferatum ET1	82.44
Pestalotiopsis fici W106-1	Cordyceps militaris	68.05				Pestalotiopsis fici W106-1	Fusarium chuoi	82.44
Pestalotiopsis fici W106-1	Beauveria bassiana	67.71				Pestalotiopsis fici W106-1	Fusarium fujikuroi IMI 58289	82.44
Pestalotiopsis fici W106-1	Beauveria bassiana ARSEF 2860	67.45				Pestalotiopsis fici W106-1	Fusarium mangiferae	82.44
Pestalotiopsis fici W106-1	Beauveria bassiana	67.45				Pestalotiopsis fici W106-1	Xylaria arbuscula	82.41
Pestalotiopsis fici W106-1	Valsa malicola	66.36				Pestalotiopsis fici W106-1	Xylaria grammica	82.41
Pestalotiopsis fici W106-1	Valsa sordida	66.31				Pestalotiopsis fici W106-1	Fusarium beomiforme	82.33
Pestalotiopsis fici W106-1	Fusarium graminearum	64.14				Pestalotiopsis fici W106-1	Fusarium coicis	82.31
Pestalotiopsis fici W106-1	Fusarium odoratissimum NRRL 54006	64.13				Pestalotiopsis fici W106-1	Fusarium musae	82.31
Pestalotiopsis fici W106-1	Fusarium verticillioides 7600	64.13				Pestalotiopsis fici W106-1	Fusarium austroafricanum	82.29
Pestalotiopsis fici W106-1	Fusarium graminearum	63.99				Pestalotiopsis fici W106-1	Fusarium fujikuroi	82.28
Pestalotiopsis fici W106-1	Fusarium oxysporum Fo47	63.98				Pestalotiopsis fici W106-1	Fusarium proliferatum	82.12
Pestalotiopsis fici W106-1	Fusarium oxysporum f. sp. vasinfectum 25433	63.82				Pestalotiopsis fici W106-1	Colletotrichum sojae	82.11
Pestalotiopsis fici W106-1	Gaeumannomyces tritici R3-111a-1	62.41				Pestalotiopsis fici W106-1	Ceratocystis platani	82.09
Pestalotiopsis fici W106-1	Pochonia chlamydosporia 170	60.64				Pestalotiopsis fici W106-1	Fusarium austroamericanum	81.99
Pestalotiopsis fici W106-1	Scedosporium apiospermum	60.46				Pestalotiopsis fici W106-1	Fusarium pseudograminearum CS3096	81.99
Pestalotiopsis fici W106-1	Pyricularia oryzae	60.23				Pestalotiopsis fici W106-1	Fusarium graminearum	81.99
Pestalotiopsis fici W106-1	Schaereria dolodes	57				Pestalotiopsis fici W106-1	Fusarium graminearum	81.99
Pestalotiopsis fici W106-1	Glutinoglossum americanum	56.95				Pestalotiopsis fici W106-1	Xylaria bambusicola	81.96
Pestalotiopsis fici W106-1	Lepidopterella palustris CBS 459.81	56.09				Pestalotiopsis fici W106-1	Tolypocladium capitatum	81.88
Pestalotiopsis fici W106-1	Stromatinia cepivora	55.22				Pestalotiopsis fici W106-1	Xylaria intraflava	81.8
Pestalotiopsis fici W106-1	Xylona heveae TC161	55.11				Pestalotiopsis fici W106-1	Ceratocystis fimbriata CBS 114723	81.77
Pestalotiopsis fici W106-1	Lasiodiplodia theobromae	54.94				Pestalotiopsis fici W106-1	Fusarium sp. NRRL 66182	81.67
Pestalotiopsis fici W106-1	Botrytis aclada	54.93				Pestalotiopsis fici W106-1	Fusarium vanettenii 77-13-4	81.65
Pestalotiopsis fici W106-1	Aspergillus sclerotioniger CBS 115572	53.67				Pestalotiopsis fici W106-1	Fusarium sp. Ph1	81.65
Pestalotiopsis fici W106-1	Bisporella sp. PMI_857	53.21				Pestalotiopsis fici W106-1	Fusarium solani-melongenae	81.65
Pestalotiopsis fici W106-1	Aspergillus vadensis CBS 113365	52.26				Pestalotiopsis fici W106-1	Fusarium solani	81.65
Pestalotiopsis fici W106-1	Cenococcum geophilum 1.58	52.23				Pestalotiopsis fici W106-1	Cadophora malorum	81.37
Pestalotiopsis fici W106-1	Aspergillus neoniger CBS 115656	52				Pestalotiopsis fici W106-1	Stachybotrys elegans	81.21
Pestalotiopsis fici W106-1	Aspergillus heteromorphus CBS 117.55	51.91				Pestalotiopsis fici W106-1	Oidiodendron maius Zn	80.98
Pestalotiopsis fici W106-1	Aspergillus aculeatus ATCC 16872	51.4				Pestalotiopsis fici W106-1	Thelonectria olida	80.91
Pestalotiopsis fici W106-1	Aspergillus eucalypticola CBS 122712	51.38				Pestalotiopsis fici W106-1	Fusarium verticillioides 7600	80.9
Pestalotiopsis fici W106-1	Aspergillus luchuensis CBS 106.47	51.13				Pestalotiopsis fici W106-1	Mariannaea sp. PMI_226	80.88
Pestalotiopsis fici W106-1	Aspergillus luchuensis	51.13				Pestalotiopsis fici W106-1	Blumeria graminis f. sp. tritici 96224	80.73
Pestalotiopsis fici W106-1	Aspergillus piperis CBS 112811	51.13				Pestalotiopsis fici W106-1	Fusarium avenaceum	80.69
Pestalotiopsis fici W106-1	Aulographum hederae CBS 113979	50.23				Pestalotiopsis fici W106-1	Fusarium avenaceum	80.69
Pestalotiopsis fici W106-1	Didymella exigua CBS 183.55	49.92				Pestalotiopsis fici W106-1	Fusarium heterosporum	80.63
Pestalotiopsis fici W106-1	Paraphaeosphaeria minitans	49.62				Pestalotiopsis fici W106-1	Colletotrichum higginsianum	80.57
Pestalotiopsis fici W106-1	Delitschia confertaspora ATCC 74209	49.38				Pestalotiopsis fici W106-1	Geosmithia morbida	80.53
Pestalotiopsis fici W106-1	Aspergillus flavus	46.99				Pestalotiopsis fici W106-1	Fusarium poae	80.52
Pestalotiopsis fici W106-1	Aspergillus flavus NRRL3357	46.84				Pestalotiopsis fici W106-1	Fusarium tricinctum	80.41
Pestalotiopsis fici W106-1	Aspergillus oryzae	46.84				Pestalotiopsis fici W106-1	Blumeria hordei DH14	80.41
Pestalotiopsis fici W106-1	Aspergillus flavus AF70	46.84				Pestalotiopsis fici W106-1	Hirsutella minnesotensis 3608	80.13
Pestalotiopsis fici W106-1	Aspergillus flavus	46.84				Pestalotiopsis fici W106-1	Trichoderma virens Gv29-8	80.1
Pestalotiopsis fici W106-1	Aspergillus flavus	46.84				Pestalotiopsis fici W106-1	Paramyrothecium foliicola	80.06
Pestalotiopsis fici W106-1	Aspergillus japonicus CBS 114.51	46.77				Pestalotiopsis fici W106-1	Ophiocordyceps sinensis	79.94
Pestalotiopsis fici W106-1	Aspergillus violaceofuscus CBS 115571	46.77				Pestalotiopsis fici W106-1	Rhynchosporium agropyri	79.87
Pestalotiopsis fici W106-1	Aspergillus arachidicola	46.68				Pestalotiopsis fici W106-1	Ustilaginoidea virens	79.78
Pestalotiopsis fici W106-1	Aspergillus uvarum CBS 121591	46.32				Pestalotiopsis fici W106-1	Acremonium chrysogenum ATCC 11550	79.72
Pestalotiopsis fici W106-1	Aspergillus flavus	45.6				Pestalotiopsis fici W106-1	Fusarium avenaceum	79.66
Pestalotiopsis fici W106-1	Aspergillus bombycis	45.54				Pestalotiopsis fici W106-1	Fusarium graminum	79.66
Pestalotiopsis fici W106-1	Bacidia gigantensis	36.58				Pestalotiopsis fici W106-1	Chlorociboria aeruginascens	79.49
Pestalotiopsis fici W106-1	Claviceps digitariae	71.47				Pestalotiopsis fici W106-1	Cordyceps javanica	79.46
Pestalotiopsis fici W106-1	Dactylonectria macrodidyma	71.14				Pestalotiopsis fici W106-1	Moelleriella libera RCEF 2490	79.43
Pestalotiopsis fici W106-1	Fusarium fujikuroi	71.05				Pestalotiopsis fici W106-1	Pochonia chlamydosporia 170	79.33
Pestalotiopsis fici W106-1	Tolypocladium ophioglossoides CBS 100239	70.21				Pestalotiopsis fici W106-1	Stachybotrys chlorohalonata IBT 40285	79.27
Pestalotiopsis fici W106-1	Xylaria nigripes	69.84				Pestalotiopsis fici W106-1	Stachybotrys chartarum IBT 7711	79.11
Pestalotiopsis fici W106-1	Emericellopsis atlantica	65.01				Pestalotiopsis fici W106-1	Xylaria grammica	78.92
Pestalotiopsis fici W106-1	Fusarium sp. DS 682	64.35				Pestalotiopsis fici W106-1	Lachnellula arida	78.78
Pestalotiopsis fici W106-1	Purpureocillium takamizusanense	60.62				Pestalotiopsis fici W106-1	Lachnellula occidentalis	78.54
Pestalotiopsis fici W106-1	Chalara longipes BDJ	60.25				Pestalotiopsis fici W106-1	Claviceps digitariae	78.35
Pestalotiopsis fici W106-1	Diplodia seriata	53.45				Pestalotiopsis fici W106-1	Podosphaera aphanis	78.34
Pestalotiopsis fici W106-1	Erysiphe neolycopersici	53.42				Pestalotiopsis fici W106-1	Blumeria graminis f. sp. triticale	78.31
Pestalotiopsis fici W106-1	Botryosphaeria dothidea	53.39				Pestalotiopsis fici W106-1	Pyricularia pennisetigena	78.03
Pestalotiopsis fici W106-1	Mytilinidion resinicola	52.66				Pestalotiopsis fici W106-1	Blumeria hordei	78
Pestalotiopsis fici W106-1	Aspergillus niger ATCC 1015	51.34				Pestalotiopsis fici W106-1	Fusarium redolens	77.71
Pestalotiopsis fici W106-1	Epicoccum nigrum	49.23				Pestalotiopsis fici W106-1	Fusarium avenaceum	77.61
Pestalotiopsis fici W106-1	Physcia stellaris	48.91				Pestalotiopsis fici W106-1	Akanthomyces lecanii RCEF 1005	77.58
Pestalotiopsis fici W106-1	Coccidioides immitis RMSCC 3703	47				Pestalotiopsis fici W106-1	Cordyceps militaris	77.22
Pestalotiopsis fici W106-1	Letharia lupina	46.77				Pestalotiopsis fici W106-1	Sarocladium implicatum	77.1
Pestalotiopsis fici W106-1	Talaromyces amestolkiae	45.79				Pestalotiopsis fici W106-1	Beauveria bassiana	76.43
Pestalotiopsis fici W106-1	Talaromyces marneffei ATCC 18224	43.95				Pestalotiopsis fici W106-1	Xylographa trunciseda	76.22
Pestalotiopsis fici W106-1	Cordyceps sp. RAO-2017	72.35				Pestalotiopsis fici W106-1	Ustilaginoidea virens	75.99
Pestalotiopsis fici W106-1	Claviceps lovelessii	71.98				Pestalotiopsis fici W106-1	Ptychographa xylographoides	75.67
Pestalotiopsis fici W106-1	Claviceps maximensis	68.21				Pestalotiopsis fici W106-1	Leotiomycetes sp. MPI-SDFR-AT-0126	75.56
Pestalotiopsis fici W106-1	Moelleriella libera RCEF 2490	67.45				Pestalotiopsis fici W106-1	Icmadophila ericetorum	75.44
Pestalotiopsis fici W106-1	Coleophoma cylindrospora	66.67				Pestalotiopsis fici W106-1	Leptodontidium sp. MPI-SDFR-AT-0119	75.41
Pestalotiopsis fici W106-1	Coleophoma crateriformis	66.38				Pestalotiopsis fici W106-1	Erysiphe pulchra	75.16
Pestalotiopsis fici W106-1	Geosmithia morbida	63.76				Pestalotiopsis fici W106-1	Xylographa vitiligo	75.12
Pestalotiopsis fici W106-1	Metarhizium anisopliae BRIP 53293	61.99				Pestalotiopsis fici W106-1	Xylographa parallela	74.96
Pestalotiopsis fici W106-1	Metarhizium anisopliae	59.3				Pestalotiopsis fici W106-1	Aulographum hederae CBS 113979	74.8
Pestalotiopsis fici W106-1	Ophiocordyceps polyrhachis-furcata BCC 54312	55.78				Pestalotiopsis fici W106-1	Cordyceps fumosorosea ARSEF 2679	74.8
Pestalotiopsis fici W106-1	Staphylotrichum longicolle	55.27				Pestalotiopsis fici W106-1	Fusarium fujikuroi	74.68
Pestalotiopsis fici W106-1	Septoria linicola	54.29				Pestalotiopsis fici W106-1	Xylographa opegraphella	74.65
Pestalotiopsis fici W106-1	Aspergillus ibericus CBS 121593	52.91				Pestalotiopsis fici W106-1	Colletotrichum tofieldiae	74.64
Pestalotiopsis fici W106-1	Aspergillus tubingensis CBS 134.48	52.5				Pestalotiopsis fici W106-1	Patellaria atrata CBS 101060	74.48
Pestalotiopsis fici W106-1	Aspergillus niger	51.34				Pestalotiopsis fici W106-1	Beauveria bassiana ARSEF 2860	74.36
Pestalotiopsis fici W106-1	Aspergillus niger CBS 513.88	51.34				Pestalotiopsis fici W106-1	Xylographa bjoerkii	74.33
Pestalotiopsis fici W106-1	Aspergillus welwitschiae	51.34				Pestalotiopsis fici W106-1	Xanthoria sp. 2 TBL-2021	74.24
Pestalotiopsis fici W106-1	Aspergillus niger	51.22				Pestalotiopsis fici W106-1	Periconia macrospinosa	74.24
Pestalotiopsis fici W106-1	Aspergillus niger	51.22				Pestalotiopsis fici W106-1	Flavoplaca oasis	74.09
Pestalotiopsis fici W106-1	Aspergillus niger	51.22				Pestalotiopsis fici W106-1	Beauveria brongniartii RCEF 3172	73.89
Pestalotiopsis fici W106-1	Aspergillus awamori	51.22				Pestalotiopsis fici W106-1	Beauveria bassiana	73.89
Pestalotiopsis fici W106-1	Aspergillus brasiliensis CBS 101740	51.22				Pestalotiopsis fici W106-1	Beauveria bassiana	73.89
Pestalotiopsis fici W106-1	Friedmanniomyces simplex	50.55				Pestalotiopsis fici W106-1	Verticillium longisporum	73.89
Pestalotiopsis fici W106-1	Imshaugia aleurites	47.54				Pestalotiopsis fici W106-1	Lambiella insularis	73.86
Pestalotiopsis fici W106-1	Friedmanniomyces endolithicus	44.99				Pestalotiopsis fici W106-1	Xanthoria sp. 1 TBL-2021	73.85
Pestalotiopsis fici W106-1	Trichoderma citrinoviride	70.85				Pestalotiopsis fici W106-1	Didymosphaeria enalia	73.76
Pestalotiopsis fici W106-1	Claviceps africana	68.04				Pestalotiopsis fici W106-1	Peltigera leucophlebia	73.74
Pestalotiopsis fici W106-1	Acremonium chrysogenum ATCC 11550	67.68				Pestalotiopsis fici W106-1	Ophidiomyces ophidiicola	73.64
Pestalotiopsis fici W106-1	Emericellopsis cladophorae	67.43				Pestalotiopsis fici W106-1	Puttea exsequens	73.58
Pestalotiopsis fici W106-1	Coniochaeta ligniaria NRRL 30616	66.29				Pestalotiopsis fici W106-1	Trematosphaeria pertusa	73.52
Pestalotiopsis fici W106-1	Acephala macrosclerotiorum	66.27				Pestalotiopsis fici W106-1	Ophidiomyces ophidiicola	73.48
Pestalotiopsis fici W106-1	Erysiphe pulchra	59.06				Pestalotiopsis fici W106-1	Ophidiomyces ophidiicola	73.48
Pestalotiopsis fici W106-1	Ascochyta rabiei	58.94				Pestalotiopsis fici W106-1	Ophidiomyces ophidiicola	73.32
Pestalotiopsis fici W106-1	Paraphoma chrysanthemicola	58.7				Pestalotiopsis fici W106-1	Letharia lupina	73.26
Pestalotiopsis fici W106-1	Penicillium oxalicum	56.84				Pestalotiopsis fici W106-1	Varicellaria rhodocarpa	73.26
Pestalotiopsis fici W106-1	Penicillium oxalicum 114-2	56.84				Pestalotiopsis fici W106-1	Xanthomendoza cf. fulva	73.13
Pestalotiopsis fici W106-1	Hortaea werneckii	48.82				Pestalotiopsis fici W106-1	Alectoria fallacina	73.03
Pestalotiopsis fici W106-1	Colletotrichum sp. SAR11_59	72.51				Pestalotiopsis fici W106-1	Imshaugia aleurites	72.78
Pestalotiopsis fici W106-1	Colletotrichum sp. SAR11_240	72.51				Pestalotiopsis fici W106-1	Hirsutella rhossiliensis	72.29
Pestalotiopsis fici W106-1	Colletotrichum sp. SAR 10_96	70.85				Pestalotiopsis fici W106-1	Letrouitia transgressa	72.24
Pestalotiopsis fici W106-1	Colletotrichum sp. SAR 10_71	70.85				Pestalotiopsis fici W106-1	Schaereria dolodes	71.92
Pestalotiopsis fici W106-1	Colletotrichum filicis	70.52				Pestalotiopsis fici W106-1	Baudoinia panamericana UAMH 10762	71.84
Pestalotiopsis fici W106-1	Colletotrichum scovillei	70.52				Pestalotiopsis fici W106-1	Myriangium duriaei CBS 260.36	71.7
Pestalotiopsis fici W106-1	Colletotrichum nymphaeae SA-01	70.52				Pestalotiopsis fici W106-1	Morchella importuna	71.68
Pestalotiopsis fici W106-1	Colletotrichum abscissum	70.43				Pestalotiopsis fici W106-1	Bacidia gigantensis	71.43
Pestalotiopsis fici W106-1	Colletotrichum scovillei	70.43				Pestalotiopsis fici W106-1	Pyronema omphalodes	71.31
Pestalotiopsis fici W106-1	Xylariaceae sp. FL0594	68.88				Pestalotiopsis fici W106-1	Rhizodiscina lignyota	71.16
Pestalotiopsis fici W106-1	Clohesyomyces aquaticus	59.82				Pestalotiopsis fici W106-1	Heterodermia speciosa	70.87
Pestalotiopsis fici W106-1	Orbilia oligospora	57.66				Pestalotiopsis fici W106-1	Exophiala oligosperma	70.79
Pestalotiopsis fici W106-1	Penicillium vulpinum	56.07				Pestalotiopsis fici W106-1	Hymenoscyphus fraxineus	70.72
Pestalotiopsis fici W106-1	Venturia inaequalis	55.79				Pestalotiopsis fici W106-1	Trichodelitschia bisporula	70.68
Pestalotiopsis fici W106-1	Aspergillus aculeatinus CBS 121060	55.56				Pestalotiopsis fici W106-1	Capronia coronata CBS 617.96	70.22
Pestalotiopsis fici W106-1	Sphaerosporella brunnea	54.57				Pestalotiopsis fici W106-1	Capronia epimyces CBS 606.96	70.18
Pestalotiopsis fici W106-1	Histoplasma capsulatum G186AR	54.14				Pestalotiopsis fici W106-1	Hymenoscyphus albidus	70.13
Pestalotiopsis fici W106-1	Penicillium salamii	53.59				Pestalotiopsis fici W106-1	Peziza echinospora	69.87
Pestalotiopsis fici W106-1	Cercospora zeina	53.2				Pestalotiopsis fici W106-1	Xanthoria aureola	69.61
Pestalotiopsis fici W106-1	Pseudocercospora fuligena	51.32				Pestalotiopsis fici W106-1	Xanthoria steineri	69.61
Pestalotiopsis fici W106-1	Colletotrichum salicis	72.27				Pestalotiopsis fici W106-1	Venturia inaequalis	69.51
Pestalotiopsis fici W106-1	Colletotrichum orchidophilum	72.11				Pestalotiopsis fici W106-1	Morchella snyderi	69.33
Pestalotiopsis fici W106-1	Colletotrichum fioriniae PJ7	71.6				Pestalotiopsis fici W106-1	Morchella sextelata	69.33
Pestalotiopsis fici W106-1	Thelonectria olida	68.79				Pestalotiopsis fici W106-1	Venturia effusa	68.93
Pestalotiopsis fici W106-1	Fusarium verticillioides	67.8				Pestalotiopsis fici W106-1	Tirmania nivea	68.75
Pestalotiopsis fici W106-1	Lomentospora prolificans	63.83				Pestalotiopsis fici W106-1	Terfezia boudieri ATCC MYA-4762	68.43
Pestalotiopsis fici W106-1	Fusarium oxysporum NRRL 32931	62.23				Pestalotiopsis fici W106-1	Terfezia claveryi	68.27
Pestalotiopsis fici W106-1	Fusarium oxysporum f. sp. vasinfectum 25433	62.06				Pestalotiopsis fici W106-1	Zymoseptoria brevis	60.15
Pestalotiopsis fici W106-1	Bipolaris oryzae ATCC 44560	61.75				Pestalotiopsis fici W106-1	Zymoseptoria tritici ST99CH_1E4	60
Pestalotiopsis fici W106-1	Zasmidium cellare ATCC 36951	56.13				Pestalotiopsis fici W106-1	Zymoseptoria tritici ST99CH_3D7	60
Pestalotiopsis fici W106-1	Penicillium chrysogenum	55.2				Pestalotiopsis fici W106-1	Pseudocercospora musae	59.73
Pestalotiopsis fici W106-1	Penicillium rubens	55.2				Pestalotiopsis fici W106-1	Pseudocercospora fijiensis CIRAD86	59.3
Pestalotiopsis fici W106-1	Penicillium rubens Wisconsin 54-1255	55.2				Pestalotiopsis fici W106-1	Ramularia collo-cygni	59.25
Pestalotiopsis fici W106-1	Aspergillus lentulus	54.74				Pestalotiopsis fici W106-1	Pseudocercospora fuligena	59.13
Pestalotiopsis fici W106-1	Aspergillus lentulus	54.74				Pestalotiopsis fici W106-1	Sphaerulina musiva SO2202	59.01
Pestalotiopsis fici W106-1	Aspergillus lentulus	54.74				Pestalotiopsis fici W106-1	Quercus suber	58.68
Pestalotiopsis fici W106-1	Histoplasma capsulatum H88	54.62				Pestalotiopsis fici W106-1	Teratosphaeria destructans	57.32
Pestalotiopsis fici W106-1	Histoplasma ohiense (nom. inval.)	54.14				Pestalotiopsis fici W106-1	Quercus suber	55.13
Pestalotiopsis fici W106-1	Pseudocercospora fijiensis CIRAD86	53.82				Pestalotiopsis fici W106-1	Quercus suber	54.17
Pestalotiopsis fici W106-1	Acidomyces sp. 'richmondensis'	53.52				Pestalotiopsis fici W106-1	Monilinia laxa	84.65
Pestalotiopsis fici W106-1	Hortaea werneckii EXF-2000	53.18				Pestalotiopsis fici W106-1	Drechmeria coniospora	79.43
Pestalotiopsis fici W106-1	Hortaea werneckii	52.89				Pestalotiopsis fici W106-1	Gomphillus americanus	71.29
Pestalotiopsis fici W106-1	Hortaea werneckii EXF-2000	52.6				Pestalotiopsis fici W106-1	Lineolata rhizophorae	71.15
Pestalotiopsis fici W106-1	Hortaea werneckii	52.6				Pestalotiopsis fici W106-1	Dothistroma septosporum NZE10	60.98
Pestalotiopsis fici W106-1	Gyalolechia ehrenbergii	45.06				Pestalotiopsis fici W106-1	Fulvia fulva	60.82
Pestalotiopsis fici W106-1	Diaporthe citri	75.22				Pestalotiopsis fici W106-1	Cercospora zeae-maydis SCOH1-5	60.51
Pestalotiopsis fici W106-1	Claviceps pusilla	73.2				Pestalotiopsis fici W106-1	Cercospora zeina	60.21
Pestalotiopsis fici W106-1	Akanthomyces lecanii RCEF 1005	72.73				Pestalotiopsis fici W106-1	Cercospora kikuchii	60
Pestalotiopsis fici W106-1	Metarhizium rileyi	72.22				Pestalotiopsis fici W106-1	Cercospora beticola	60
Pestalotiopsis fici W106-1	Claviceps arundinis	66.96				Pestalotiopsis fici W106-1	Cercospora berteroae	59.85
Pestalotiopsis fici W106-1	Claviceps sp. LM454 group G7	66.57				Pestalotiopsis fici W106-1	Septoria linicola	59.49
Pestalotiopsis fici W106-1	Claviceps cyperi	66.57				Pestalotiopsis fici W106-1	Septoria linicola	59.34
Pestalotiopsis fici W106-1	Verticillium dahliae	65.73				Pestalotiopsis fici W106-1	Peltaster fructicola	57.65
Pestalotiopsis fici W106-1	Ophiocordyceps unilateralis	65.49				Pestalotiopsis fici W106-1	Dissoconium aciculare CBS 342.82	57.02
Pestalotiopsis fici W106-1	Fusarium odoratissimum NRRL 54006	62.58				Pestalotiopsis fici W106-1	Piedraia hortae CBS 480.64	55.12
Pestalotiopsis fici W106-1	Metarhizium acridum CQMa 102	60.54				Pestalotiopsis fici W106-1	Hortaea werneckii	60.71
Pestalotiopsis fici W106-1	Ascodesmis nigricans	57.93				Pestalotiopsis fici W106-1	Hortaea werneckii	60.71
Pestalotiopsis fici W106-1	Aspergillus versicolor CBS 583.65	55.65				Pestalotiopsis fici W106-1	Rachicladosporium antarcticum	58.6
Pestalotiopsis fici W106-1	Penicillium freii	55.59				Pestalotiopsis fici W106-1	Massarina eburnea CBS 473.64	74.3
Pestalotiopsis fici W106-1	Toensbergia leucococca	54.37				Pestalotiopsis fici W106-1	Lasiodiplodia theobromae	91.49
Pestalotiopsis fici W106-1	Tuber magnatum	54.21				Pestalotiopsis fici W106-1	Hypoxylon fragiforme	96.09
Pestalotiopsis fici W106-1	Aspergillus niger	51.34				Pestalotiopsis fici W106-1	Microdochium trichocladiopsis	95.82
Pestalotiopsis fici W106-1	Hortaea werneckii	43.06				Pestalotiopsis fici W106-1	Microdochium bolleyi	95.3
Pestalotiopsis fici W106-1	Monilinia fructigena	40.74				Pestalotiopsis fici W106-1	Trichoderma lentiforme	93.51
Pestalotiopsis fici W106-1	Monilinia fructigena	40.74				Pestalotiopsis fici W106-1	Rasamsonia emersonii CBS 393.64	92.15
Pestalotiopsis fici W106-1	Monosporascus sp. CRB-9-2	79.48				Pestalotiopsis fici W106-1	Coniochaeta pulveracea	92.15
Pestalotiopsis fici W106-1	Monosporascus sp. MG133	79.48				Pestalotiopsis fici W106-1	Aspergillus pseudoviridinutans	92.15
Pestalotiopsis fici W106-1	Monosporascus sp. mg162	79.48				Pestalotiopsis fici W106-1	Aspergillus felis	92.15
Pestalotiopsis fici W106-1	Akanthomyces lecanii	72.06				Pestalotiopsis fici W106-1	Aspergillus thermomutatus	92.15
Pestalotiopsis fici W106-1	Cordyceps javanica	71.62				Pestalotiopsis fici W106-1	Aspergillus udagawae	91.88
Pestalotiopsis fici W106-1	Hyphodiscus hymeniophilus	70.13				Pestalotiopsis fici W106-1	Aspergillus fumigatiaffinis	91.88
Pestalotiopsis fici W106-1	Claviceps purpurea	66.86				Pestalotiopsis fici W106-1	Aspergillus novofumigatus IBT 16806	91.88
Pestalotiopsis fici W106-1	Claviceps purpurea	66.86				Pestalotiopsis fici W106-1	Aspergillus viridinutans	91.88
Pestalotiopsis fici W106-1	Claviceps purpurea	66.86				Pestalotiopsis fici W106-1	Aspergillus lentulus	91.88
Pestalotiopsis fici W106-1	Pyricularia oryzae	66.36				Pestalotiopsis fici W106-1	Aspergillus clavatus NRRL 1	91.88
Pestalotiopsis fici W106-1	Verticillium dahliae VDG2	65.73				Pestalotiopsis fici W106-1	Aspergillus turcosus	91.88
Pestalotiopsis fici W106-1	Verticillium dahliae	65.73				Pestalotiopsis fici W106-1	Aspergillus hiratsukae	91.88
Pestalotiopsis fici W106-1	Verticillium nonalfalfae	65.73				Pestalotiopsis fici W106-1	Aspergillus fischeri NRRL 181	91.88
Pestalotiopsis fici W106-1	Verticillium longisporum	65.73				Pestalotiopsis fici W106-1	Aspergillus fumigatus Af293	91.88
Pestalotiopsis fici W106-1	Colletotrichum aenigma	65.61				Pestalotiopsis fici W106-1	Aspergillus fumigatus	91.88
Pestalotiopsis fici W106-1	Trichoderma semiorbis	63.1				Pestalotiopsis fici W106-1	Paecilomyces variotii	91.62
Pestalotiopsis fici W106-1	Trichoderma semiorbis	63.1				Pestalotiopsis fici W106-1	Talaromyces atroroseus	91.62
Pestalotiopsis fici W106-1	Mycoblastus sanguinarius	62.87				Pestalotiopsis fici W106-1	Aspergillus udagawae	91.62
Pestalotiopsis fici W106-1	Lineolata rhizophorae	61.68				Pestalotiopsis fici W106-1	Aspergillus udagawae	91.62
Pestalotiopsis fici W106-1	Claviceps purpurea	60.9				Pestalotiopsis fici W106-1	Aspergillus leporis	91.62
Pestalotiopsis fici W106-1	Kalaharituber pfeilii	59.13				Pestalotiopsis fici W106-1	Aspergillus hancockii	91.62
Pestalotiopsis fici W106-1	Aspergillus nidulans FGSC A4	58.33				Pestalotiopsis fici W106-1	Aspergillus alliaceus	91.62
Pestalotiopsis fici W106-1	Penicillium solitum	56.88				Pestalotiopsis fici W106-1	Talaromyces proteolyticus	91.62
Pestalotiopsis fici W106-1	Penicillium flavigenum	56.67				Pestalotiopsis fici W106-1	Aspergillus fumigatus var. RP-2014	91.36
Pestalotiopsis fici W106-1	Aspergillus fumigatus Z5	55.99				Pestalotiopsis fici W106-1	Aspergillus affinis	91.1
Pestalotiopsis fici W106-1	Aspergillus fumigatus	55.79				Pestalotiopsis fici W106-1	Aspergillus wentii DTO 134E9	91.1
Pestalotiopsis fici W106-1	Aspergillus fumigatus	55.79				Pestalotiopsis fici W106-1	Aspergillus tamarii	91.1
Pestalotiopsis fici W106-1	Aspergillus fumigatus	55.79				Pestalotiopsis fici W106-1	Aspergillus transmontanensis	91.1
Pestalotiopsis fici W106-1	Aspergillus fumigatus	55.79				Pestalotiopsis fici W106-1	Aspergillus flavus NRRL3357	91.1
Pestalotiopsis fici W106-1	Aspergillus fumigatus	55.79				Pestalotiopsis fici W106-1	Aspergillus oryzae RIB40	91.1
Pestalotiopsis fici W106-1	Aspergillus fumigatus	55.79				Pestalotiopsis fici W106-1	Aspergillus parasiticus	91.1
Pestalotiopsis fici W106-1	Aspergillus fumigatus	55.79				Pestalotiopsis fici W106-1	Aspergillus aculeatinus CBS 121060	91.1
Pestalotiopsis fici W106-1	Aspergillus fumigatus	55.79				Pestalotiopsis fici W106-1	Aspergillus homomorphus CBS 101889	91.1
Pestalotiopsis fici W106-1	Aspergillus fumigatus	55.79				Pestalotiopsis fici W106-1	Aspergillus sclerotialis	90.84
Pestalotiopsis fici W106-1	Dothistroma septosporum NZE10	53.28				Pestalotiopsis fici W106-1	Talaromyces pinophilus	90.84
Pestalotiopsis fici W106-1	Salinomyces thailandica	52.8				Pestalotiopsis fici W106-1	Aspergillus calidoustus	90.84
Pestalotiopsis fici W106-1	Zymoseptoria brevis	52.29				Pestalotiopsis fici W106-1	Penicillium occitanis (nom. inval.)	90.84
Pestalotiopsis fici W106-1	Aspergillus hancockii	45.98				Pestalotiopsis fici W106-1	Talaromyces verruculosus	90.84
Pestalotiopsis fici W106-1	Grosmannia clavigera kw1407	90.78				Pestalotiopsis fici W106-1	Talaromyces amestolkiae	90.84
Pestalotiopsis fici W106-1	Xylariaceae sp. AK1471	79.14				Pestalotiopsis fici W106-1	Aspergillus candidus	90.84
Pestalotiopsis fici W106-1	Verticillium longisporum	63.67				Pestalotiopsis fici W106-1	Talaromyces marneffei ATCC 18224	90.84
Pestalotiopsis fici W106-1	Dactylella cylindrospora	60.51				Pestalotiopsis fici W106-1	Aspergillus campestris IBT 28561	90.84
Pestalotiopsis fici W106-1	Bimuria novae-zelandiae CBS 107.79	60.39				Pestalotiopsis fici W106-1	Aspergillus taichungensis	90.84
Pestalotiopsis fici W106-1	Trichoderma virens FT-333	59.83				Pestalotiopsis fici W106-1	Aspergillus steynii IBT 23096	90.84
Pestalotiopsis fici W106-1	Trichophaea hybrida	58.8				Pestalotiopsis fici W106-1	Aspergillus brunneoviolaceus CBS 621.78	90.84
Pestalotiopsis fici W106-1	Pyronema domesticum	57.7				Pestalotiopsis fici W106-1	Aspergillus nomiae NRRL 13137	90.84
Pestalotiopsis fici W106-1	Polychaeton citri CBS 116435	57.65				Pestalotiopsis fici W106-1	Aspergillus japonicus CBS 114.51	90.84
Pestalotiopsis fici W106-1	Penicillium nalgiovense	56.74				Pestalotiopsis fici W106-1	Aspergillus pseudonomiae	90.84
Pestalotiopsis fici W106-1	Aspergillus indologenus CBS 114.80	55.37				Pestalotiopsis fici W106-1	Aspergillus uvarum CBS 121591	90.84
Pestalotiopsis fici W106-1	Aspergillus coremiiformis	54.78				Pestalotiopsis fici W106-1	Penicillium subrubescens	90.84
Pestalotiopsis fici W106-1	Lobaria immixta	52.7				Pestalotiopsis fici W106-1	Penicillium decumbens	90.84
Pestalotiopsis fici W106-1	Polytolypa hystricis UAMH7299	51.49				Pestalotiopsis fici W106-1	Aspergillus sp. HF37	90.6
Pestalotiopsis fici W106-1	Seirophora villosa	73.5				Pestalotiopsis fici W106-1	Aspergillus ochraceoroseus IBT 24754	90.58
Pestalotiopsis fici W106-1	Colletotrichum lupini	67.9				Pestalotiopsis fici W106-1	Pseudotulostoma volvatum	90.58
Pestalotiopsis fici W106-1	Orbilia oligospora	59.53				Pestalotiopsis fici W106-1	Talaromyces stipitatus ATCC 10500	90.58
Pestalotiopsis fici W106-1	Orbilia oligospora	59.53				Pestalotiopsis fici W106-1	Aspergillus melleus	90.58
Pestalotiopsis fici W106-1	Orbilia oligospora	59.53				Pestalotiopsis fici W106-1	Aspergillus aculeatus ATCC 16872	90.58
Pestalotiopsis fici W106-1	Orbilia oligospora	59.53				Pestalotiopsis fici W106-1	Aspergillus indologenus CBS 114.80	90.58
Pestalotiopsis fici W106-1	Orbilia oligospora ATCC 24927	59.53				Pestalotiopsis fici W106-1	Penicillium oxalicum	90.58
Pestalotiopsis fici W106-1	Pseudotulostoma volvatum	59.46				Pestalotiopsis fici W106-1	Penicillium rolfsii	90.58
Pestalotiopsis fici W106-1	Geopyxis carbonaria	59.02				Pestalotiopsis fici W106-1	Aspergillus tanneri	90.58
Pestalotiopsis fici W106-1	Aspergillus campestris IBT 28561	58.97				Pestalotiopsis fici W106-1	Penicillium ucsense	90.58
Pestalotiopsis fici W106-1	Arthrobotrys entomopaga	58.15				Pestalotiopsis fici W106-1	Aspergillus nanangensis	90.58
Pestalotiopsis fici W106-1	Diploschistes diacapsis	57.81				Pestalotiopsis fici W106-1	Emergomyces pasteurianus Ep9510	90.55
Pestalotiopsis fici W106-1	Aspergillus candidus	57.75				Pestalotiopsis fici W106-1	Paecilomyces variotii No. 5	90.46
Pestalotiopsis fici W106-1	Pseudogymnoascus verrucosus	56.67				Pestalotiopsis fici W106-1	Aureobasidium sp. EXF-8845	90.34
Pestalotiopsis fici W106-1	Aspergillus tanneri	56.6				Pestalotiopsis fici W106-1	Aureobasidium sp. EXF-12298	90.34
Pestalotiopsis fici W106-1	Aspergillus ochraceoroseus IBT 24754	56.16				Pestalotiopsis fici W106-1	Aureobasidium pullulans	90.34
Pestalotiopsis fici W106-1	Hortaea werneckii	55.05				Pestalotiopsis fici W106-1	Aureobasidium pullulans	90.34
Pestalotiopsis fici W106-1	Hortaea werneckii	54.4				Pestalotiopsis fici W106-1	Aureobasidium pullulans EXF-150	90.34
Pestalotiopsis fici W106-1	Penicillium digitatum	53.82				Pestalotiopsis fici W106-1	Aureobasidium pullulans	90.34
Pestalotiopsis fici W106-1	Aspergillus alliaceus	51.64				Pestalotiopsis fici W106-1	Aureobasidium pullulans	90.34
Pestalotiopsis fici W106-1	Venturia inaequalis	89.51				Pestalotiopsis fici W106-1	Aureobasidium melanogenum	90.34
Pestalotiopsis fici W106-1	Beauveria bassiana D1-5	71.95				Pestalotiopsis fici W106-1	Aureobasidium pullulans	90.34
Pestalotiopsis fici W106-1	Beauveria brongniartii RCEF 3172	71.85				Pestalotiopsis fici W106-1	Aureobasidium melanogenum CBS 110374	90.34
Pestalotiopsis fici W106-1	Penicillium salamii	64.52				Pestalotiopsis fici W106-1	Aureobasidium subglaciale	90.34
Pestalotiopsis fici W106-1	Penicillium salamii	64.52				Pestalotiopsis fici W106-1	Aureobasidium subglaciale EXF-2481	90.34
Pestalotiopsis fici W106-1	Penicillium salamii	64.52				Pestalotiopsis fici W106-1	Aureobasidium melanogenum	90.34
Pestalotiopsis fici W106-1	Penicillium salamii	64.52				Pestalotiopsis fici W106-1	Aureobasidium subglaciale	90.34
Pestalotiopsis fici W106-1	Xylographa trunciseda	61.61				Pestalotiopsis fici W106-1	Aureobasidium subglaciale	90.34
Pestalotiopsis fici W106-1	Ophiocordyceps camponoti-saundersi (nom. inval.)	61.3				Pestalotiopsis fici W106-1	Aureobasidium melanogenum	90.34
Pestalotiopsis fici W106-1	Dactylellina cionopaga	60.33				Pestalotiopsis fici W106-1	Aspergillus nidulans FGSC A4	90.31
Pestalotiopsis fici W106-1	Orbilia oligospora	59.79				Pestalotiopsis fici W106-1	Aspergillus versicolor CBS 583.65	90.31
Pestalotiopsis fici W106-1	Orbilia oligospora	59.79				Pestalotiopsis fici W106-1	Blastomyces percursus	90.31
Pestalotiopsis fici W106-1	Orbilia oligospora	59.79				Pestalotiopsis fici W106-1	Blastomyces silverae	90.29
Pestalotiopsis fici W106-1	Aspergillus mulundensis	59.73				Pestalotiopsis fici W106-1	Blastomyces gilchristii SLH14081	90.29
Pestalotiopsis fici W106-1	Alectoria fallacina	59.55				Pestalotiopsis fici W106-1	Blastomyces parvus	90.29
Pestalotiopsis fici W106-1	Aspergillus terreus	59.15				Pestalotiopsis fici W106-1	Aureobasidium sp. EXF-3399	90.08
Pestalotiopsis fici W106-1	Aspergillus terreus	58.82				Pestalotiopsis fici W106-1	Cladophialophora carrionii CBS 160.54	90.08
Pestalotiopsis fici W106-1	Coniosporium apollinis CBS 100218	58.2				Pestalotiopsis fici W106-1	Cladophialophora carrionii	90.08
Pestalotiopsis fici W106-1	Aspergillus terreus NIH2624	58.1				Pestalotiopsis fici W106-1	Aspergillus coremiiformis	90.05
Pestalotiopsis fici W106-1	Penicillium sp. str. #12	57.81				Pestalotiopsis fici W106-1	Aspergillus saccharolyticus JOP 1030-1	90.05
Pestalotiopsis fici W106-1	Aspergillus fischeri	57.62				Pestalotiopsis fici W106-1	Penicillium chrysogenum	90.05
Pestalotiopsis fici W106-1	Patellaria atrata CBS 101060	57.59				Pestalotiopsis fici W106-1	Penicillium rubens	90.05
Pestalotiopsis fici W106-1	Aspergillus fumigatus	57.43				Pestalotiopsis fici W106-1	Penicillium coprophilum	90.05
Pestalotiopsis fici W106-1	Aspergillus fumigatus	57.43				Pestalotiopsis fici W106-1	Emmonsia crescens	90.03
Pestalotiopsis fici W106-1	Aspergillus cristatus	56.82				Pestalotiopsis fici W106-1	Emmonsia crescens UAMH 3008	90.03
Pestalotiopsis fici W106-1	Lachnellula hyalina	56.39				Pestalotiopsis fici W106-1	Penicillium nalgiovense	89.82
Pestalotiopsis fici W106-1	Penicillium digitatum	55.41				Pestalotiopsis fici W106-1	Aureobasidium sp. EXF-10727	89.82
Pestalotiopsis fici W106-1	Loxospora ochrophaea	53.73				Pestalotiopsis fici W106-1	Cladophialophora yegresii CBS 114405	89.82
Pestalotiopsis fici W106-1	Pyrenophora tritici-repentis	93.57				Pestalotiopsis fici W106-1	Aspergillus sydowii CBS 593.65	89.79
Pestalotiopsis fici W106-1	Pyrenophora teres f. teres 0-1	93.57				Pestalotiopsis fici W106-1	Karstenula rhodostoma CBS 690.94	89.74
Pestalotiopsis fici W106-1	Pyrenochaeta sp. DS3sAY3a	92.86				Pestalotiopsis fici W106-1	Chaetothyriales sp. CBS 132003	89.53
Pestalotiopsis fici W106-1	Alternaria rosae	92.86				Pestalotiopsis fici W106-1	Aspergillus puulaauensis	89.27
Pestalotiopsis fici W106-1	Peltigera leucophlebia	89.93				Pestalotiopsis fici W106-1	Penicillium steckii	89.27
Pestalotiopsis fici W106-1	Venturia nashicola	89.51				Pestalotiopsis fici W106-1	Microsporum canis CBS 113480	89.03
Pestalotiopsis fici W106-1	Claviceps sp. LM77 group G4	67.44				Pestalotiopsis fici W106-1	Trichophyton equinum CBS 127.97	89.03
Pestalotiopsis fici W106-1	Claviceps sp. LM84 group G4	67.44				Pestalotiopsis fici W106-1	Nannizzia gypsea CBS 118893	89.03
Pestalotiopsis fici W106-1	Claviceps sp. LM78 group G4	67.44				Pestalotiopsis fici W106-1	Trichophyton rubrum CBS 118892	89.03
Pestalotiopsis fici W106-1	Acarospora aff. strigata	65.78				Pestalotiopsis fici W106-1	Trichophyton interdigitale MR816	89.03
Pestalotiopsis fici W106-1	Trapelia coarctata	60.67				Pestalotiopsis fici W106-1	Trichophyton benhamiae CBS 112371	89.03
Pestalotiopsis fici W106-1	Dactylellina haptotyla CBS 200.50	60.2				Pestalotiopsis fici W106-1	Chaetothyriales sp. CBS 134916	89.01
Pestalotiopsis fici W106-1	Penicillium subrubescens	60				Pestalotiopsis fici W106-1	Chaetothyriales sp. CBS 134920	89.01
Pestalotiopsis fici W106-1	Pseudovirgaria hyperparasitica	59.66				Pestalotiopsis fici W106-1	Chaetothyriales sp. CBS 135597	89.01
Pestalotiopsis fici W106-1	Fusarium culmorum	59.33				Pestalotiopsis fici W106-1	Arthroderma uncinatum	88.77
Pestalotiopsis fici W106-1	Aspergillus sclerotiicarbonarius CBS 121057	58.64				Pestalotiopsis fici W106-1	Trichophyton rubrum MR850	88.77
Pestalotiopsis fici W106-1	Monilinia laxa	57.64				Pestalotiopsis fici W106-1	Trichophyton violaceum	88.77
Pestalotiopsis fici W106-1	Botrytis cinerea B05.10	57.57				Pestalotiopsis fici W106-1	Trichophyton interdigitale	88.77
Pestalotiopsis fici W106-1	Didymosphaeria enalia	56.47				Pestalotiopsis fici W106-1	Exophiala mesophila	88.54
Pestalotiopsis fici W106-1	Penicillium italicum	56.38				Pestalotiopsis fici W106-1	Exophiala mesophila	88.28
Pestalotiopsis fici W106-1	Hortaea werneckii	56.27				Pestalotiopsis fici W106-1	Amniculicola lignicola CBS 123094	87.96
Pestalotiopsis fici W106-1	Hortaea werneckii	55.93				Pestalotiopsis fici W106-1	Aspergillus fumigatus	86.91
Pestalotiopsis fici W106-1	Hortaea werneckii	55.93				Pestalotiopsis fici W106-1	Thielaviopsis punctulata	86.64
Pestalotiopsis fici W106-1	Hortaea werneckii	55.93				Pestalotiopsis fici W106-1	Penicillium rubens Wisconsin 54-1255	86.39
Pestalotiopsis fici W106-1	Hortaea werneckii	55.93				Pestalotiopsis fici W106-1	Aureobasidium pullulans	85.38
Pestalotiopsis fici W106-1	Hortaea werneckii	55.59				Pestalotiopsis fici W106-1	Aureobasidium pullulans	85.27
Pestalotiopsis fici W106-1	Hortaea werneckii	55.59				Pestalotiopsis fici W106-1	Aureobasidium pullulans	85.27
Pestalotiopsis fici W106-1	Hortaea werneckii	55.59				Pestalotiopsis fici W106-1	Aureobasidium pullulans	85.01
Pestalotiopsis fici W106-1	Hortaea werneckii	55.59				Pestalotiopsis fici W106-1	Aspergillus fumigatus	84.37
Pestalotiopsis fici W106-1	Hortaea werneckii	55.59				Pestalotiopsis fici W106-1	Aureobasidium pullulans	84.07
Pestalotiopsis fici W106-1	Hortaea werneckii	55.59				Pestalotiopsis fici W106-1	Aureobasidium pullulans	84.07
Pestalotiopsis fici W106-1	Hortaea werneckii	55.59				Pestalotiopsis fici W106-1	Aspergillus lentulus	83.97
Pestalotiopsis fici W106-1	Hortaea werneckii	55.59				Pestalotiopsis fici W106-1	Aureobasidium subglaciale	83.8
Pestalotiopsis fici W106-1	Penicillium digitatum Pd1	55.52				Pestalotiopsis fici W106-1	Fusarium oligoseptatum	83.7
Pestalotiopsis fici W106-1	Zopfia rhizophila CBS 207.26	55.44				Pestalotiopsis fici W106-1	Aureobasidium pullulans	83.29
Pestalotiopsis fici W106-1	Hortaea werneckii	55.25				Pestalotiopsis fici W106-1	Aureobasidium pullulans	83.29
Pestalotiopsis fici W106-1	Hortaea werneckii	55.25				Pestalotiopsis fici W106-1	Aureobasidium pullulans	83.29
Pestalotiopsis fici W106-1	Hortaea werneckii	55.25				Pestalotiopsis fici W106-1	Aureobasidium pullulans	83.29
Pestalotiopsis fici W106-1	Hortaea werneckii	54.08				Pestalotiopsis fici W106-1	Aureobasidium pullulans	83.29
Pestalotiopsis fici W106-1	Scytalidium lignicola	53.51				Pestalotiopsis fici W106-1	Aureobasidium pullulans	83.29
Pestalotiopsis fici W106-1	Pseudocercospora musae	51.18				Pestalotiopsis fici W106-1	Aspergillus fumigatus	83.21
Pestalotiopsis fici W106-1	Alternaria gaisen	92.86				Pestalotiopsis fici W106-1	Aspergillus rambellii	82.2
Pestalotiopsis fici W106-1	Alternaria alternata	92.86				Pestalotiopsis fici W106-1	Aureobasidium vineae	80.85
Pestalotiopsis fici W106-1	Alternaria arborescens	92.86				Pestalotiopsis fici W106-1	Aureobasidium uvarum	79.11
Pestalotiopsis fici W106-1	Alternaria alternata	92.86				Pestalotiopsis fici W106-1	Trichophyton benhamiae CBS 112371	78.82
Pestalotiopsis fici W106-1	Alternaria alternata	92.86				Pestalotiopsis fici W106-1	Pseudocyphellaria aurata	74.16
Pestalotiopsis fici W106-1	Claviceps purpurea	68.3				Pestalotiopsis fici W106-1	Aspergillus flavus NRRL3357	72.77
Pestalotiopsis fici W106-1	Claviceps purpurea	68.3				Pestalotiopsis fici W106-1	Diaporthe ampelina	72.68
Pestalotiopsis fici W106-1	Claviceps purpurea	68.3				Pestalotiopsis fici W106-1	Histoplasma capsulatum H143	69.89
Pestalotiopsis fici W106-1	Ophiocordyceps sinensis	67.33				Pestalotiopsis fici W106-1	Xylaria castorea	95.5
Pestalotiopsis fici W106-1	Parascedosporium putredinis	64				Pestalotiopsis fici W106-1	Sporothrix schenckii ATCC 58251	95.45
Pestalotiopsis fici W106-1	Plectosphaerella cucumerina	63.45				Pestalotiopsis fici W106-1	Pseudogymnoascus destructans	93.92
Pestalotiopsis fici W106-1	Plectosphaerella plurivora	62.71				Pestalotiopsis fici W106-1	Coccidioides immitis RS	92.8
Pestalotiopsis fici W106-1	Pyronema omphalodes CBS 100304	58.92				Pestalotiopsis fici W106-1	Lobaria immixta	92.59
Pestalotiopsis fici W106-1	Aspergillus costaricaensis CBS 115574	58.25				Pestalotiopsis fici W106-1	Aspergillus terreus	92.51
Pestalotiopsis fici W106-1	Ampelomyces quisqualis	57.87				Pestalotiopsis fici W106-1	Aspergillus terreus NIH2624	92.51
Pestalotiopsis fici W106-1	Penicillium olsonii	56.23				Pestalotiopsis fici W106-1	Aspergillus cristatus	92.51
Pestalotiopsis fici W106-1	Penicillium olsonii	56.23				Pestalotiopsis fici W106-1	Aspergillus carbonarius ITEM 5010	92.51
Pestalotiopsis fici W106-1	Hypocenomyce scalaris	54.95				Pestalotiopsis fici W106-1	Aspergillus avenaceus	92.51
Pestalotiopsis fici W106-1	Umbilicaria vellea	54.24				Pestalotiopsis fici W106-1	Aspergillus heteromorphus CBS 117.55	92.51
Pestalotiopsis fici W106-1	Sphaerulina musiva SO2202	53.6				Pestalotiopsis fici W106-1	Aspergillus sclerotioniger CBS 115572	92.51
Pestalotiopsis fici W106-1	Tuber borchii	53.59				Pestalotiopsis fici W106-1	Aspergillus niger	92.51
Pestalotiopsis fici W106-1	Cercospora kikuchii	53.58				Pestalotiopsis fici W106-1	Aspergillus vadensis CBS 113365	92.51
Pestalotiopsis fici W106-1	Cercospora berteroae	53.3				Pestalotiopsis fici W106-1	Aspergillus eucalypticola CBS 122712	92.51
Pestalotiopsis fici W106-1	Cercospora zeae-maydis SCOH1-5	53.3				Pestalotiopsis fici W106-1	Aspergillus piperis CBS 112811	92.51
Pestalotiopsis fici W106-1	Cercospora beticola	52.74				Pestalotiopsis fici W106-1	Aspergillus sclerotiicarbonarius CBS 121057	92.51
Pestalotiopsis fici W106-1	Emergomyces africanus	52.22				Pestalotiopsis fici W106-1	Aspergillus niger CBS 513.88	92.51
Pestalotiopsis fici W106-1	Aspergillus chevalieri	51.1				Pestalotiopsis fici W106-1	Aspergillus ibericus CBS 121593	92.51
Pestalotiopsis fici W106-1	Aspergillus affinis	47.93				Pestalotiopsis fici W106-1	Aspergillus ellipticus CBS 707.79	92.25
Pestalotiopsis fici W106-1	Hortaea werneckii	44.25				Pestalotiopsis fici W106-1	Aspergillus luchuensis CBS 106.47	92.25
Pestalotiopsis fici W106-1	Puttea exsequens	43.65				Pestalotiopsis fici W106-1	Pyricularia grisea	92.06
Pestalotiopsis fici W106-1	Alternaria tenuissima	92.86				Pestalotiopsis fici W106-1	Pyricularia grisea	92.06
Pestalotiopsis fici W106-1	Alternaria tenuissima	92.14				Pestalotiopsis fici W106-1	Pyricularia oryzae	92.06
Pestalotiopsis fici W106-1	Xylographa parallela	89.36				Pestalotiopsis fici W106-1	Pyricularia oryzae 70-15	92.06
Pestalotiopsis fici W106-1	Claviceps sp. Clav32 group G5	66.86				Pestalotiopsis fici W106-1	Aspergillus ruber CBS 135680	91.98
Pestalotiopsis fici W106-1	Claviceps purpurea	66.67				Pestalotiopsis fici W106-1	Aspergillus glaucus CBS 516.65	91.98
Pestalotiopsis fici W106-1	Penicillium camemberti	64.06				Pestalotiopsis fici W106-1	Exophiala spinifera	90.69
Pestalotiopsis fici W106-1	Parastagonospora nodorum	57.41				Pestalotiopsis fici W106-1	Talaromyces pinophilus	90.6
Pestalotiopsis fici W106-1	Parastagonospora nodorum	57.41				Pestalotiopsis fici W106-1	Exophiala sideris	90.24
Pestalotiopsis fici W106-1	Parastagonospora nodorum	57.41				Pestalotiopsis fici W106-1	Exophiala sp. JF 03-4F	90.24
Pestalotiopsis fici W106-1	Parastagonospora nodorum	57.41				Pestalotiopsis fici W106-1	Epicoccum nigrum	90.19
Pestalotiopsis fici W106-1	Stagonospora sp. SRC1lsM3a	57.29				Pestalotiopsis fici W106-1	Exophiala xenobiotica	89.97
Pestalotiopsis fici W106-1	Phaeosphaeria sp. MPI-PUGE-AT-0046c	57.29				Pestalotiopsis fici W106-1	Pyrenophora seminiperda CCB06	89.33
Pestalotiopsis fici W106-1	Phaeosphaeriaceae sp. PMI808	56.79				Pestalotiopsis fici W106-1	Sporothrix brasiliensis 5110	88.78
Pestalotiopsis fici W106-1	Helicocarpus griseus UAMH5409	56.35				Pestalotiopsis fici W106-1	Sporothrix schenckii 1099-18	88.78
Pestalotiopsis fici W106-1	Byssothecium circinans	55.58				Pestalotiopsis fici W106-1	Aspergillus chevalieri	88.77
Pestalotiopsis fici W106-1	Paracoccidioides brasiliensis	54.1				Pestalotiopsis fici W106-1	Aspergillus niger	88.77
Pestalotiopsis fici W106-1	Blastomyces dermatitidis ER-3	54.08				Pestalotiopsis fici W106-1	Aspergillus luchuensis	88.77
Pestalotiopsis fici W106-1	Blastomyces dermatitidis ATCC 18188	54.08				Pestalotiopsis fici W106-1	Aspergillus tubingensis CBS 134.48	88.77
Pestalotiopsis fici W106-1	Blastomyces dermatitidis ATCC 26199	54.08				Pestalotiopsis fici W106-1	Ophiobolus disseminans	88.65
Pestalotiopsis fici W106-1	Emergomyces pasteurianus Ep9510	53.05				Pestalotiopsis fici W106-1	Thyridium curvatum	87.32
Pestalotiopsis fici W106-1	Blastomyces parvus	52.53				Pestalotiopsis fici W106-1	Carpinus fangiana	87.14
Pestalotiopsis fici W106-1	Zymoseptoria tritici ST99CH_1A5	52.29				Pestalotiopsis fici W106-1	Stictis urceolata	81.65
Pestalotiopsis fici W106-1	Zymoseptoria tritici ST99CH_3D7	52.29				Pestalotiopsis fici W106-1	Tuber brumale	76.44
Pestalotiopsis fici W106-1	Zymoseptoria tritici ST99CH_3D1	52.29				Pestalotiopsis fici W106-1	Thelotrema lepadinum	75.39
Pestalotiopsis fici W106-1	Zymoseptoria tritici ST99CH_1E4	52.29				Pestalotiopsis fici W106-1	Tuber aestivum	74.87
Pestalotiopsis fici W106-1	Zymoseptoria tritici IPO323	52.29				Pestalotiopsis fici W106-1	Sphaerosporella brunnea	74.74
Pestalotiopsis fici W106-1	Coccidioides posadasii str. Silveira	50.48				Pestalotiopsis fici W106-1	Purpureocillium lilacinum	95.15
Pestalotiopsis fici W106-1	Coccidioides posadasii C735 delta SOWgp	50.38				Pestalotiopsis fici W106-1	Purpureocillium takamizusanense	95.15
Pestalotiopsis fici W106-1	Lasallia pustulata	50.17				Pestalotiopsis fici W106-1	Tolypocladium ophioglossoides CBS 100239	94.88
Pestalotiopsis fici W106-1	Talaromyces pinophilus	49.5				Pestalotiopsis fici W106-1	Tolypocladium paradoxum	94.88
Pestalotiopsis fici W106-1	Talaromyces rugulosus	47.89				Pestalotiopsis fici W106-1	Trichoderma arundinaceum	94.88
Pestalotiopsis fici W106-1	Leptosphaeria maculans	93.57				Pestalotiopsis fici W106-1	Trichoderma cornu-damae	94.88
Pestalotiopsis fici W106-1	Seirophora lacunosa	68.24				Pestalotiopsis fici W106-1	Ophiocordyceps polyrhachis-furcata BCC 54312	94.88
Pestalotiopsis fici W106-1	Aspergillus taichungensis	59.74				Pestalotiopsis fici W106-1	Ophiocordyceps camponoti-saundersi (nom. inval.)	94.61
Pestalotiopsis fici W106-1	Amniculicola lignicola CBS 123094	57.35				Pestalotiopsis fici W106-1	Ophiocordyceps camponoti-rufipedis	94.61
Pestalotiopsis fici W106-1	Talaromyces proteolyticus	56.41				Pestalotiopsis fici W106-1	Trichoderma citrinoviride	94.61
Pestalotiopsis fici W106-1	Massarina eburnea CBS 473.64	56.3				Pestalotiopsis fici W106-1	Ophiocordyceps camponoti-floridani	94.61
Pestalotiopsis fici W106-1	Periconia macrospinosa	55.46				Pestalotiopsis fici W106-1	Ophiocordyceps camponoti-leonardi (nom. inval.)	94.61
Pestalotiopsis fici W106-1	Bachmanniomyces sp. S44760	55.26				Pestalotiopsis fici W106-1	Cordyceps sp. RAO-2017	94.12
Pestalotiopsis fici W106-1	Exophiala mesophila	49.79				Pestalotiopsis fici W106-1	Golovinomyces cichoracearum	93.82
Pestalotiopsis fici W106-1	Exophiala mesophila	49.79				Pestalotiopsis fici W106-1	Golovinomyces magnicellulatus	93.82
Pestalotiopsis fici W106-1	Exophiala mesophila	49.58				Pestalotiopsis fici W106-1	Golovinomyces cichoracearum	93.82
Pestalotiopsis fici W106-1	Fusarium oligoseptatum	64.08				Pestalotiopsis fici W106-1	Magnaporthiopsis poae ATCC 64411	93.82
Pestalotiopsis fici W106-1	Aspergillus rambellii	56.16				Pestalotiopsis fici W106-1	Golovinomyces cichoracearum	93.28
Pestalotiopsis fici W106-1	Aspergillus ochraceoroseus	56.16				Pestalotiopsis fici W106-1	Gaeumannomyces tritici R3-111a-1	93.28
Pestalotiopsis fici W106-1	Phialophora americana	50.31				Pestalotiopsis fici W106-1	Aureobasidium pullulans	92.43
Pestalotiopsis fici W106-1	Phialophora americana	50.31				Pestalotiopsis fici W106-1	Colletotrichum liriopes	92.43
Pestalotiopsis fici W106-1	Fonsecaea erecta	49.17				Pestalotiopsis fici W106-1	Tothia fuscella	92.18
Pestalotiopsis fici W106-1	Fonsecaea multimorphosa CBS 102226	48.96				Pestalotiopsis fici W106-1	Monascus purpureus	91.88
Pestalotiopsis fici W106-1	Cladophialophora immunda	48.54				Pestalotiopsis fici W106-1	Erysiphe necator	91.69
Pestalotiopsis fici W106-1	Aspergillus fijiensis CBS 313.89	83.69				Pestalotiopsis fici W106-1	Loxospora ochrophaea	91.62
Pestalotiopsis fici W106-1	Cordyceps javanica	71.62				Pestalotiopsis fici W106-1	Purpureocillium lilacinum	91.45
Pestalotiopsis fici W106-1	Pseudocyphellaria aurata	68.83				Pestalotiopsis fici W106-1	Erysiphe neolycopersici	91.42
Pestalotiopsis fici W106-1	Claviceps sp. LM218 group G6	67.97				Pestalotiopsis fici W106-1	Delphinella strobiligena	91.42
Pestalotiopsis fici W106-1	Penicillium salamii	64.52				Pestalotiopsis fici W106-1	Uncinocarpus reesii 1704	91.1
Pestalotiopsis fici W106-1	Penicillium rolfsii	61.51				Pestalotiopsis fici W106-1	Cyphellophora europaea CBS 101466	90.64
Pestalotiopsis fici W106-1	Letrouitia transgressa	60.26				Pestalotiopsis fici W106-1	Kalaharituber pfeilii	90.59
Pestalotiopsis fici W106-1	Aspergillus fumigatus Af293	57.43				Pestalotiopsis fici W106-1	Sphaceloma murrayae	90.3
Pestalotiopsis fici W106-1	Aspergillus fumigatus A1163	57.43				Pestalotiopsis fici W106-1	Elsinoe australis	90.03
Pestalotiopsis fici W106-1	Flavoplaca oasis	50.86				Pestalotiopsis fici W106-1	Endocarpon pusillum Z07020	89.84
Pestalotiopsis fici W106-1	Teloschistes peruensis	47.67				Pestalotiopsis fici W106-1	Elsinoe ampelina	89.22
Pestalotiopsis fici W106-1	Teratosphaeria nubilosa	77.14				Pestalotiopsis fici W106-1	Elsinoe batatas	89.22
Pestalotiopsis fici W106-1	Claviceps monticola	68.3				Pestalotiopsis fici W106-1	Elsinoe fawcettii	89.22
Pestalotiopsis fici W106-1	Xanthoria sp. 1 TBL-2021	66.2				Pestalotiopsis fici W106-1	Glutinoglossum americanum	86.65
Pestalotiopsis fici W106-1	Ceratocystis platani	60.19				Pestalotiopsis fici W106-1	Trichoderma virens FT-333	83.29
Pestalotiopsis fici W106-1	Penicillium olsonii	59.21				Pestalotiopsis fici W106-1	Cordyceps militaris CM01	83.06
Pestalotiopsis fici W106-1	Friedmanniomyces endolithicus	55.89				Pestalotiopsis fici W106-1	Teratosphaeria nubilosa	72.08
Pestalotiopsis fici W106-1	Histoplasma capsulatum H143	54.62				Pestalotiopsis fici W106-1	Pseudogymnoascus sp. 24MN13	71.43
Pestalotiopsis fici W106-1	Paracoccidioides lutzii Pb01	54.53				Pestalotiopsis fici W106-1	Diploschistes diacapsis	70.07
Pestalotiopsis fici W106-1	Paracoccidioides brasiliensis Pb18	54.32				Pestalotiopsis fici W106-1	Akanthomyces lecanii	95.36
Pestalotiopsis fici W106-1	Blastomyces dermatitidis ATCC 26199	54.08				Pestalotiopsis fici W106-1	Metarhizium rileyi RCEF 4871	95.08
Pestalotiopsis fici W106-1	Emmonsia crescens UAMH 3008	53.97				Pestalotiopsis fici W106-1	Metarhizium acridum CQMa 102	94.81
Pestalotiopsis fici W106-1	Blastomyces gilchristii SLH14081	53.88				Pestalotiopsis fici W106-1	Trichoderma asperellum CBS 433.97	94.34
Pestalotiopsis fici W106-1	Blastomyces silverae	53.47				Pestalotiopsis fici W106-1	Metarhizium robertsii ARSEF 23	94.29
Pestalotiopsis fici W106-1	Coccidioides posadasii RMSCC 3488	53.04				Pestalotiopsis fici W106-1	Metarhizium majus ARSEF 297	94.29
Pestalotiopsis fici W106-1	Coccidioides posadasii str. Silveira	50.48				Pestalotiopsis fici W106-1	Metarhizium guizhouense ARSEF 977	94.29
Pestalotiopsis fici W106-1	Exophiala mesophila	49.79				Pestalotiopsis fici W106-1	Metarhizium brunneum ARSEF 3297	94.29
Pestalotiopsis fici W106-1	Cladophialophora immunda	48.54				Pestalotiopsis fici W106-1	Metarhizium anisopliae BRIP 53284	94.04
Pestalotiopsis fici W106-1	Scytalidium sp. 3C	71.19				Pestalotiopsis fici W106-1	Metarhizium anisopliae BRIP 53293	94.04
Pestalotiopsis fici W106-1	Claviceps aff. purpurea	68.73				Pestalotiopsis fici W106-1	Metarhizium anisopliae	94.02
Pestalotiopsis fici W106-1	Claviceps sp. LM458 group G5	68.08				Pestalotiopsis fici W106-1	Coccidioides posadasii RMSCC 3488	92.8
Pestalotiopsis fici W106-1	Coniella lustricola	61.26				Pestalotiopsis fici W106-1	Metarhizium anisopliae	90.71
Pestalotiopsis fici W106-1	Fulvia fulva	56.61				Pestalotiopsis fici W106-1	Metarhizium album ARSEF 1941	90.49
Pestalotiopsis fici W106-1	Varicellaria rhodocarpa	52.36				Pestalotiopsis fici W106-1	Endocarpon pusillum	89.84
Pestalotiopsis fici W106-1	Exophiala aquamarina CBS 119918	49.06				Pestalotiopsis fici W106-1	Phaeomoniella chlamydospora	89.59
Pestalotiopsis fici W106-1	Cladophialophora psammophila CBS 110553	49.06				Pestalotiopsis fici W106-1	Aspergillus niger ATCC 1015	88.77
Pestalotiopsis fici W106-1	Cladophialophora bantiana CBS 173.52	48.64				Pestalotiopsis fici W106-1	Aspergillus brasiliensis CBS 101740	88.77
Pestalotiopsis fici W106-1	Massariosphaeria phaeospora	92.96				Pestalotiopsis fici W106-1	Rostrohypoxylon terebratum	86.52
Pestalotiopsis fici W106-1	Polyplosphaeria fusca	92.25				Pestalotiopsis fici W106-1	Hypoxylon cercidicola	86.3
Pestalotiopsis fici W106-1	Dothidotthia symphoricarpi CBS 119687	92.14				Pestalotiopsis fici W106-1	[Torrubiella] hemipterigena	85.95
Pestalotiopsis fici W106-1	Lindgomyces ingoldianus	88.73				Pestalotiopsis fici W106-1	Westerdykella ornata	84.04
Pestalotiopsis fici W106-1	Aspergillus turcosus	86.96				Pestalotiopsis fici W106-1	Hortaea werneckii	74.18
Pestalotiopsis fici W106-1	Exophiala mesophila	50				Pestalotiopsis fici W106-1	Hortaea werneckii	74.18
Pestalotiopsis fici W106-1	Fusarium sp. NRRL 66182	47.04				Pestalotiopsis fici W106-1	Hortaea werneckii	74.18
Pestalotiopsis fici W106-1	Hortaea werneckii	44.93				Pestalotiopsis fici W106-1	Hortaea werneckii	74.18
Pestalotiopsis fici W106-1	Leptosphaeria biglobosa	93.57				Pestalotiopsis fici W106-1	Hortaea werneckii	74.18
Pestalotiopsis fici W106-1	Exserohilum turcica Et28A	93.57				Pestalotiopsis fici W106-1	Hortaea werneckii	74.18
Pestalotiopsis fici W106-1	Plenodomus lindquistii	93.57				Pestalotiopsis fici W106-1	Hortaea werneckii	74.18
Pestalotiopsis fici W106-1	Stemphylium lycopersici	93.57				Pestalotiopsis fici W106-1	Hortaea werneckii EXF-2000	74.18
Pestalotiopsis fici W106-1	Plenodomus lindquistii	93.57				Pestalotiopsis fici W106-1	Hortaea werneckii	74.18
Pestalotiopsis fici W106-1	Bipolaris sorokiniana	93.57				Pestalotiopsis fici W106-1	Hortaea werneckii	73.92
Pestalotiopsis fici W106-1	Alternaria ventricosa	92.86				Pestalotiopsis fici W106-1	Hortaea werneckii	73.92
Pestalotiopsis fici W106-1	Alternaria conjuncta	92.86				Pestalotiopsis fici W106-1	Hortaea werneckii	73.79
Pestalotiopsis fici W106-1	Alternaria hordeiaustralica	92.86				Pestalotiopsis fici W106-1	Hortaea werneckii	73.79
Pestalotiopsis fici W106-1	Alternaria panax	92.86				Pestalotiopsis fici W106-1	Salinomyces thailandica	73.23
Pestalotiopsis fici W106-1	Paraphoma chrysanthemicola	92.86				Pestalotiopsis fici W106-1	Hortaea werneckii	72.52
Pestalotiopsis fici W106-1	Pyrenochaeta sp. MPI-SDFR-AT-0127	92.14				Pestalotiopsis fici W106-1	Polychaeton citri CBS 116435	72.52
Pestalotiopsis fici W106-1	Parastagonospora nodorum	92.14				Pestalotiopsis fici W106-1	Caloplaca aetnensis	72.36
Pestalotiopsis fici W106-1	Tuber aestivum	90.71				Pestalotiopsis fici W106-1	Niorma chrysophthalma	72.23
Pestalotiopsis fici W106-1	Arthrobotrys flagrans	90.07				Pestalotiopsis fici W106-1	Verticillium dahliae VDG1	96.52
Pestalotiopsis fici W106-1	Tuber melanosporum Mel28	90				Pestalotiopsis fici W106-1	Penicilliopsis zonata CBS 506.65	90.45
Pestalotiopsis fici W106-1	Tuber brumale	90				Pestalotiopsis fici W106-1	Aureobasidium melanogenum	90.34
Pestalotiopsis fici W106-1	Tuber indicum	90				Pestalotiopsis fici W106-1	Aureobasidium melanogenum	90.34
Pestalotiopsis fici W106-1	Aaosphaeria arxii CBS 175.79	89.36				Pestalotiopsis fici W106-1	Pseudovirgaria hyperparasitica	90.13
Pestalotiopsis fici W106-1	Aspergillus clavatus NRRL 1	85.11				Pestalotiopsis fici W106-1	Letrouitia transgressa	85.64
Pestalotiopsis fici W106-1	Pyrenophora tritici-repentis	93.57				Pestalotiopsis fici W106-1	Escovopsis weberi	79.55
Pestalotiopsis fici W106-1	Pyrenophora tritici-repentis Pt-1C-BFP	93.57				Pestalotiopsis fici W106-1	Monilinia fructigena	77.22
Pestalotiopsis fici W106-1	Pyrenophora tritici-repentis	93.57				Pestalotiopsis fici W106-1	Hortaea werneckii	74.17
Pestalotiopsis fici W106-1	Curvularia clavata	93.57				Pestalotiopsis fici W106-1	Trichoderma gamsii	87.81
Pestalotiopsis fici W106-1	Pyrenophora teres f. teres	93.57				Pestalotiopsis fici W106-1	Trichoderma gamsii	87.6
Pestalotiopsis fici W106-1	Pyrenophora teres f. teres	93.57				Pestalotiopsis fici W106-1	Scytalidium sp. 3C	81.17
Pestalotiopsis fici W106-1	Pyrenophora teres f. teres	93.57				Pestalotiopsis fici W106-1	Ophiocordyceps unilateralis	94.34
Pestalotiopsis fici W106-1	Bipolaris sorokiniana ND90Pr	93.57				Pestalotiopsis fici W106-1	Fusarium oxysporum f. sp. raphani	93.93
Pestalotiopsis fici W106-1	Pyrenophora teres f. maculata	93.57				Pestalotiopsis fici W106-1	Fusarium oxysporum f. sp. conglutinans	93.93
Pestalotiopsis fici W106-1	Bipolaris maydis ATCC 48331	93.57				Pestalotiopsis fici W106-1	Thelonectria olida	79.58
Pestalotiopsis fici W106-1	Bipolaris zeicola 26-R-13	93.57				Pestalotiopsis fici W106-1	Rachicladosporium sp. CCFEE 5018	71.35
Pestalotiopsis fici W106-1	Bipolaris victoriae FI3	93.57				Pestalotiopsis fici W106-1	Rachicladosporium antarcticum	71.35
Pestalotiopsis fici W106-1	Bipolaris maydis	93.57				Pestalotiopsis fici W106-1	Emericellopsis atlantica	92.63
Pestalotiopsis fici W106-1	Exophiala oligosperma	82.14				Pestalotiopsis fici W106-1	Ascodesmis nigricans	91.67
Pestalotiopsis fici W106-1	Phaeoacremonium minimum UCRPA7	59.38				Pestalotiopsis fici W106-1	Emericellopsis cladophorae	92.63
Pestalotiopsis fici W106-1	Melanomma pulvis-pyrius CBS 109.77	57.17				Pestalotiopsis fici W106-1	Aspergillus bertholletiae	90.58
Pestalotiopsis fici W106-1	Pleomassaria siparia CBS 279.74	57.17				Pestalotiopsis fici W106-1	Verticillium longisporum	90.48
Pestalotiopsis fici W106-1	Microthyrium microscopicum	53.08				Pestalotiopsis fici W106-1	Hortaea werneckii EXF-2000	72.78
Pestalotiopsis fici W106-1	Letrouitia leprolyta	50.68				Pestalotiopsis fici W106-1	Aspergillus fumigatus	94.19
Pestalotiopsis fici W106-1	Cladophialophora immunda	48.97				Pestalotiopsis fici W106-1	Trichoderma reesei QM6a	94.61
Pestalotiopsis fici W106-1	Cladophialophora immunda	48.97				Pestalotiopsis fici W106-1	Trichoderma gracile	94.61
Pestalotiopsis fici W106-1	Decorospora gaudefroyi	93.57				Pestalotiopsis fici W106-1	Trichoderma longibrachiatum ATCC 18648	92.86
Pestalotiopsis fici W106-1	Alternaria burnsii	92.86				Pestalotiopsis fici W106-1	Macrophomina phaseolina MS6	91.49
Pestalotiopsis fici W106-1	Alternaria atra	92.86				Pestalotiopsis fici W106-1	Hortaea werneckii	73.27
Pestalotiopsis fici W106-1	Alternaria alternata	92.86				Pestalotiopsis fici W106-1	Histoplasma capsulatum	56.85
Pestalotiopsis fici W106-1	Aspergillus udagawae	86.36				Pestalotiopsis fici W106-1	Trichoderma atroviride IMI 206040	94.61
Pestalotiopsis fici W106-1	Aspergillus udagawae	86.36				Pestalotiopsis fici W106-1	Aspergillus fumigatus	94.26
Pestalotiopsis fici W106-1	Penicillium decumbens	84.89				Pestalotiopsis fici W106-1	Ilyonectria robusta	84.55
Pestalotiopsis fici W106-1	Fonsecaea pedrosoi CBS 271.37	83.33				Pestalotiopsis fici W106-1	Histoplasma mississippiense (nom. inval.)	54.97
Pestalotiopsis fici W106-1	Fonsecaea nubica	83.33				Pestalotiopsis fici W106-1	Tricharina praecox	81.54
Pestalotiopsis fici W106-1	Fonsecaea monophora	83.33				Pestalotiopsis fici W106-1	Tuber indicum	81.54
Pestalotiopsis fici W106-1	Stictis urceolata	63.13				Pestalotiopsis fici W106-1	Tuber melanosporum Mel28	81.54
Pestalotiopsis fici W106-1	Cryphonectria parasitica EP155	63.07				Pestalotiopsis fici W106-1	Pyronema domesticum	81.33
Pestalotiopsis fici W106-1	Pseudogymnoascus destructans	59.01				Pestalotiopsis fici W106-1	Wilcoxina mikolae CBS 423.85	81.24
Pestalotiopsis fici W106-1	Glonium stellatum	58				Pestalotiopsis fici W106-1	Pyronema omphalodes CBS 100304	80.82
Pestalotiopsis fici W106-1	Trematosphaeria pertusa	57.92				Pestalotiopsis fici W106-1	Trichophaea hybrida	79.38
Pestalotiopsis fici W106-1	Trichodelitschia bisporula	55.99				Pestalotiopsis fici W106-1	Zymoseptoria tritici IPO323	68.97
Pestalotiopsis fici W106-1	Lentithecium fluviatile CBS 122367	54.85				Pestalotiopsis fici W106-1	Babjeviella inositovora NRRL Y-12698	59.67
Pestalotiopsis fici W106-1	Histoplasma mississippiense (nom. inval.)	53.55				Pestalotiopsis fici W106-1	Yarrowia sp. B02	52.03
Pestalotiopsis fici W106-1	Talaromyces pinophilus	50.32				Pestalotiopsis fici W106-1	Sporodiniella umbellata	35.96
Pestalotiopsis fici W106-1	Aspergillus glaucus CBS 516.65	49.9				Pestalotiopsis fici W106-1	Choanephora cucurbitarum	35.59
Pestalotiopsis fici W106-1	Coccidioides immitis H538.4	48.85				Pestalotiopsis fici W106-1	Aureobasidium melanogenum	92.98
Pestalotiopsis fici W106-1	Penicilliopsis zonata CBS 506.65	87.59				Pestalotiopsis fici W106-1	Trichophyton verrucosum HKI 0517	92.23
Pestalotiopsis fici W106-1	Xanthoria steineri	87.23				Pestalotiopsis fici W106-1	Orbilia oligospora ATCC 24927	82.08
Pestalotiopsis fici W106-1	Penicillium coprophilum	86.96				Pestalotiopsis fici W106-1	Orbilia oligospora	82.08
Pestalotiopsis fici W106-1	Penicillium nalgiovense	86.96				Pestalotiopsis fici W106-1	Orbilia oligospora	82.08
Pestalotiopsis fici W106-1	Penicillium nalgiovense	86.96				Pestalotiopsis fici W106-1	Arthrobotrys flagrans	82.08
Pestalotiopsis fici W106-1	Penicillium polonicum	86.96				Pestalotiopsis fici W106-1	Orbilia oligospora	82.08
Pestalotiopsis fici W106-1	Chaetothyriales sp. CBS 135597	85.51				Pestalotiopsis fici W106-1	Ascobolus immersus RN42	81.97
Pestalotiopsis fici W106-1	Xanthomendoza cf. fulva	84.4				Pestalotiopsis fici W106-1	Drechslerella stenobrocha 248	81.95
Pestalotiopsis fici W106-1	Cyphellophora europaea CBS 101466	81.88				Pestalotiopsis fici W106-1	Choiromyces venosus 120613-1	81.95
Pestalotiopsis fici W106-1	Phialophora attinorum	81.75				Pestalotiopsis fici W106-1	Orbilia oligospora	81.88
Pestalotiopsis fici W106-1	Fusarium ambrosium	58.99				Pestalotiopsis fici W106-1	Drechslerella brochopaga	81.74
Pestalotiopsis fici W106-1	Paracoccidioides brasiliensis	54.32				Pestalotiopsis fici W106-1	Tuber borchii	81.74
Pestalotiopsis fici W106-1	Delphinella strobiligena	49.79				Pestalotiopsis fici W106-1	Arthrobotrys entomopaga	81.74
Pestalotiopsis fici W106-1	Penicillium occitanis (nom. inval.)	49.7				Pestalotiopsis fici W106-1	Tuber magnatum	80.29
Pestalotiopsis fici W106-1	Penicillium griseofulvum	49.69				Pestalotiopsis fici W106-1	Geopyxis carbonaria	79.63
Pestalotiopsis fici W106-1	Talaromyces pinophilus	49.5				Pestalotiopsis fici W106-1	Ogataea haglerorum	45.1
Pestalotiopsis fici W106-1	Cladophialophora immunda	48.97				Pestalotiopsis fici W106-1	Ogataea haglerorum	45.1
Pestalotiopsis fici W106-1	Aureobasidium melanogenum	47.33				Pestalotiopsis fici W106-1	Ogataea haglerorum	45.1
Pestalotiopsis fici W106-1	Aureobasidium melanogenum	47.33				Pestalotiopsis fici W106-1	Ogataea haglerorum	45.1
Pestalotiopsis fici W106-1	Aureobasidium melanogenum	47.23				Pestalotiopsis fici W106-1	Ogataea haglerorum	45.1
Pestalotiopsis fici W106-1	Aureobasidium melanogenum	46.91				Pestalotiopsis fici W106-1	Ogataea haglerorum	45.1
Pestalotiopsis fici W106-1	Aureobasidium sp. EXF-12298	46.69				Pestalotiopsis fici W106-1	Ogataea haglerorum	45.1
Pestalotiopsis fici W106-1	Penicillium nalgiovense	39.93				Pestalotiopsis fici W106-1	Ogataea haglerorum	45.1
Pestalotiopsis fici W106-1	Plenodomus lindquistii	93.57				Pestalotiopsis fici W106-1	Ogataea haglerorum	45.1
Pestalotiopsis fici W106-1	Penicillium brasilianum	88.49				Pestalotiopsis fici W106-1	Ogataea haglerorum	44.9
Pestalotiopsis fici W106-1	Penicillium arizonense	87.05				Pestalotiopsis fici W106-1	Ogataea polymorpha	44.71
Pestalotiopsis fici W106-1	Pyronema omphalodes	86.52				Pestalotiopsis fici W106-1	Ogataea polymorpha	44.71
Pestalotiopsis fici W106-1	Exophiala spinifera	83.33				Pestalotiopsis fici W106-1	Ogataea polymorpha	44.71
Pestalotiopsis fici W106-1	Variospora aurantia	66.52				Pestalotiopsis fici W106-1	Ogataea polymorpha	44.51
Pestalotiopsis fici W106-1	Peltaster fructicola	47.46				Pestalotiopsis fici W106-1	Ogataea philodendri	42.83
Pestalotiopsis fici W106-1	Aureobasidium melanogenum	47				Pestalotiopsis fici W106-1	Lichtheimia corymbifera JMRC:FSU:9682	38.29
Pestalotiopsis fici W106-1	Morchella snyderi	90				Pestalotiopsis fici W106-1	Gigaspora margarita	36.24
Pestalotiopsis fici W106-1	Morchella conica CCBAS932	89.29				Pestalotiopsis fici W106-1	Hortaea werneckii	69.39
Pestalotiopsis fici W106-1	Morchella sextelata	89.29				Pestalotiopsis fici W106-1	Quercus suber	68.15
Pestalotiopsis fici W106-1	Morchella importuna	89.29				Pestalotiopsis fici W106-1	Friedmanniomyces simplex	66.06
Pestalotiopsis fici W106-1	Xanthoria mediterranea	87.23				Pestalotiopsis fici W106-1	Pneumocystis sp. 'macacae'	50.53
Pestalotiopsis fici W106-1	Penicillium antarcticum	86.43				Pestalotiopsis fici W106-1	Pneumocystis jirovecii RU7	50.32
Pestalotiopsis fici W106-1	Fonsecaea multimorphosa	82.73				Pestalotiopsis fici W106-1	Diversispora epigaea	44.35
Pestalotiopsis fici W106-1	Colletotrichum simmondsii	67.28				Pestalotiopsis fici W106-1	Diversispora eburnea	43.01
Pestalotiopsis fici W106-1	Aspergillus tubingensis	63.72				Pestalotiopsis fici W106-1	Rhizopus delemar	36.23
Pestalotiopsis fici W106-1	Aspergillus niger	63.72				Pestalotiopsis fici W106-1	Rhizopus delemar RA 99-880	36.23
Pestalotiopsis fici W106-1	Aspergillus niger	63.27				Pestalotiopsis fici W106-1	Rhizopus arrhizus	36.23
Pestalotiopsis fici W106-1	Aspergillus sp. HF37	52.64				Pestalotiopsis fici W106-1	Rhizopus arrhizus	36.23
Pestalotiopsis fici W106-1	Aspergillus steynii IBT 23096	87.41				Pestalotiopsis fici W106-1	Aureobasidium melanogenum	92.57
Pestalotiopsis fici W106-1	Xanthoria aureola	87.23				Pestalotiopsis fici W106-1	fungal sp. No.11243	81.16
Pestalotiopsis fici W106-1	Aspergillus udagawae	86.36				Pestalotiopsis fici W106-1	Fusarium oxysporum f. sp. lycopersici 4287	80.42
Pestalotiopsis fici W106-1	Caloplaca aegaea	68.06				Pestalotiopsis fici W106-1	Thelonectria olida	80.23
Pestalotiopsis fici W106-1	Aureobasidium melanogenum	45.41				Pestalotiopsis fici W106-1	Fusarium oxysporum NRRL 32931	80.21
Pestalotiopsis fici W106-1	Peziza echinospora	89.51				Pestalotiopsis fici W106-1	Claviceps pusilla	71.55
Pestalotiopsis fici W106-1	Tricharina praecox	89.21				Pestalotiopsis fici W106-1	Friedmanniomyces simplex	66.4
Pestalotiopsis fici W106-1	Cladophialophora carrionii	85.51				Pestalotiopsis fici W106-1	Trichomonascus ciferrii	54.94
Pestalotiopsis fici W106-1	Phialophora americana	84.78				Pestalotiopsis fici W106-1	Scheffersomyces stipitis CBS 6054	54.07
Pestalotiopsis fici W106-1	Exophiala sideris	84.29				Pestalotiopsis fici W106-1	Yarrowia sp. C11	53.05
Pestalotiopsis fici W106-1	Exophiala sp. JF 03-4F	84.29				Pestalotiopsis fici W106-1	Yarrowia lipolytica CLIB122	52.2
Pestalotiopsis fici W106-1	Rhinocladiella mackenziei CBS 650.93	84.06				Pestalotiopsis fici W106-1	Pachysolen tannophilus NRRL Y-2460	51.8
Pestalotiopsis fici W106-1	Exophiala xenobiotica	83.33				Pestalotiopsis fici W106-1	[Candida] arabinofermentans NRRL YB-2248	44.96
Pestalotiopsis fici W106-1	Exophiala xenobiotica	83.33				Pestalotiopsis fici W106-1	Ogataea parapolymorpha DL-1	44.47
Pestalotiopsis fici W106-1	Xylographa carneopallida	77.53				Pestalotiopsis fici W106-1	Ogataea parapolymorpha	44.47
Pestalotiopsis fici W106-1	Rachicladosporium antarcticum	76.22				Pestalotiopsis fici W106-1	Endogone sp. FLAS-F59071	40.34
Pestalotiopsis fici W106-1	Rachicladosporium sp. CCFEE 5018	76.22				Pestalotiopsis fici W106-1	Umbelopsis vinacea	36.72
Pestalotiopsis fici W106-1	Agyrium rufum	75.65				Pestalotiopsis fici W106-1	Umbelopsis sp. AD052	36.72
Pestalotiopsis fici W106-1	Kalaharituber pfeilii	42.36				Pestalotiopsis fici W106-1	Fennellomyces sp. T-0311	36.65
Pestalotiopsis fici W106-1	Lophiostoma macrostomum CBS 122681	91.55				Pestalotiopsis fici W106-1	Rhizopus delemar	35.39
Pestalotiopsis fici W106-1	Penicillium brasilianum	88.49				Pestalotiopsis fici W106-1	Parasitella parasitica	34.31
Pestalotiopsis fici W106-1	Niorma chrysophthalma	88.49				Pestalotiopsis fici W106-1	Parasitella parasitica	33.89
Pestalotiopsis fici W106-1	Chaetothyriales sp. CBS 134920	87.41				Pestalotiopsis fici W106-1	Mucor circinelloides 1006PhL	33.83
Pestalotiopsis fici W106-1	Aspergillus viridinutans	87.12				Pestalotiopsis fici W106-1	Mucor ambiguus	33.83
Pestalotiopsis fici W106-1	Exophiala sideris	86.13				Pestalotiopsis fici W106-1	Trichophyton interdigitale H6	94.32
Pestalotiopsis fici W106-1	Exophiala sp. JF 03-3F	86.13				Pestalotiopsis fici W106-1	Wickerhamomyces anomalus NRRL Y-366-8	66.1
Pestalotiopsis fici W106-1	Cladophialophora carrionii CBS 160.54	84.78				Pestalotiopsis fici W106-1	Suhomyces tanzawaensis NRRL Y-17324	52.06
Pestalotiopsis fici W106-1	Aspergillus brunneoviolaceus CBS 621.78	83.69				Pestalotiopsis fici W106-1	Candida metapsilosis	51.96
Pestalotiopsis fici W106-1	Exophiala dermatitidis NIH/UT8656	82.61				Pestalotiopsis fici W106-1	Candida orthopsilosis Co 90-125	50.98
Pestalotiopsis fici W106-1	Hortaea werneckii	55.93				Pestalotiopsis fici W106-1	Candida margitis	50.43
Pestalotiopsis fici W106-1	Aureobasidium sp. EXF-12344	47.2				Pestalotiopsis fici W106-1	Candida parapsilosis	50.11
Pestalotiopsis fici W106-1	Aureobasidium melanogenum	46.17				Pestalotiopsis fici W106-1	Pneumocystis carinii B80	50
Pestalotiopsis fici W106-1	Letharia columbiana	45.93				Pestalotiopsis fici W106-1	Metschnikowia bicuspidata var. bicuspidata NRRL YB-4993	48.52
Pestalotiopsis fici W106-1	Aureobasidium sp. EXF-12298	45.71				Pestalotiopsis fici W106-1	Komagataella pastoris	45.51
Pestalotiopsis fici W106-1	Plenodomus tracheiphilus IPT5	93.57				Pestalotiopsis fici W106-1	Komagataella phaffii GS115	45.51
Pestalotiopsis fici W106-1	Setomelanomma holmii	92.86				Pestalotiopsis fici W106-1	Komagataella kurtzmanii	45.1
Pestalotiopsis fici W106-1	Cucurbitaria berberidis CBS 394.84	92.86				Pestalotiopsis fici W106-1	Ogataea angusta	44.58
Pestalotiopsis fici W106-1	Paraphaeosphaeria sporulosa	92.25				Pestalotiopsis fici W106-1	Ogataea angusta	44.58
Pestalotiopsis fici W106-1	Ophiobolus disseminans	92.2				Pestalotiopsis fici W106-1	Ogataea angusta	44.58
Pestalotiopsis fici W106-1	Corynespora cassiicola Philippines	91.49				Pestalotiopsis fici W106-1	Ogataea angusta	44.58
Pestalotiopsis fici W106-1	Tirmania nivea	90.71				Pestalotiopsis fici W106-1	Ogataea angusta	44.58
Pestalotiopsis fici W106-1	Terfezia claveryi	90.71				Pestalotiopsis fici W106-1	Ogataea angusta	44.58
Pestalotiopsis fici W106-1	Venturia inaequalis	89.51				Pestalotiopsis fici W106-1	Ogataea angusta	44.38
Pestalotiopsis fici W106-1	Venturia inaequalis	89.51				Pestalotiopsis fici W106-1	Ogataea angusta	44.38
Pestalotiopsis fici W106-1	Westerdykella ornata	86.52				Pestalotiopsis fici W106-1	Ambispora gerdemannii	44.35
Pestalotiopsis fici W106-1	Histoplasma capsulatum	86.43				Pestalotiopsis fici W106-1	Rhizophagus irregularis DAOM 181602=DAOM 197198	39.49
Pestalotiopsis fici W106-1	Chaetothyriales sp. CBS 134916	85.51				Pestalotiopsis fici W106-1	Rhizophagus clarus	39.23
Pestalotiopsis fici W106-1	Ramularia collo-cygni	84.96				Pestalotiopsis fici W106-1	Rhizophagus sp. MUCL 43196	39.07
Pestalotiopsis fici W106-1	Ramularia collo-cygni	84.96				Pestalotiopsis fici W106-1	Lichtheimia ramosa	38.72
Pestalotiopsis fici W106-1	Phialophora americana	84.78				Pestalotiopsis fici W106-1	Rhizophagus clarus	38.49
Pestalotiopsis fici W106-1	Aspergillus novofumigatus IBT 16806	84.4				Pestalotiopsis fici W106-1	Rhizophagus irregularis	38.43
Pestalotiopsis fici W106-1	Exophiala xenobiotica	83.33				Pestalotiopsis fici W106-1	Blakeslea trispora	36.17
Pestalotiopsis fici W106-1	Penicillium steckii	82.27				Pestalotiopsis fici W106-1	Choanephora cucurbitarum	36.17
Pestalotiopsis fici W106-1	Dissoconium aciculare CBS 342.82	78.17				Pestalotiopsis fici W106-1	Haplosporangium sp. Z 27	35.88
Pestalotiopsis fici W106-1	Pyrenophora tritici-repentis	93.57				Pestalotiopsis fici W106-1	Entomortierella lignicola	35.62
Pestalotiopsis fici W106-1	Alternaria viburni	92.86				Pestalotiopsis fici W106-1	Mortierella sp. AD010	35.19
Pestalotiopsis fici W106-1	Alternaria metachromatica	92.86				Pestalotiopsis fici W106-1	Podila horticola	34.92
Pestalotiopsis fici W106-1	Alternaria incomplexa	92.86				Pestalotiopsis fici W106-1	Podila horticola	34.92
Pestalotiopsis fici W106-1	Alternaria arbusti	92.86				Pestalotiopsis fici W106-1	Entomortierella chlamydospora	34.92
Pestalotiopsis fici W106-1	Alternaria sp. BMP 0032	92.86				Pestalotiopsis fici W106-1	Podila epigama	34.84
Pestalotiopsis fici W106-1	Alternaria triticimaculans	92.86				Pestalotiopsis fici W106-1	Lobosporangium transversale	34.22
Pestalotiopsis fici W106-1	Alternaria rosae	92.86				Pestalotiopsis fici W106-1	Rhizopus arrhizus	33.83
Pestalotiopsis fici W106-1	Alternaria sp. BMP 2799	92.86				Pestalotiopsis fici W106-1	Mucor lusitanicus	33.83
Pestalotiopsis fici W106-1	Lophium mytilinum	91.55				Pestalotiopsis fici W106-1	Linnemannia zychae	33.78
Pestalotiopsis fici W106-1	Saccharata proteae CBS 121410	90.85				Pestalotiopsis fici W106-1	Mortierella claussenii	33.77
Pestalotiopsis fici W106-1	Drechslerella stenobrocha 248	90.07				Pestalotiopsis fici W106-1	Mucor plumbeus	33.19
Pestalotiopsis fici W106-1	Sporormia fimetaria CBS 119925	88.73				Pestalotiopsis fici W106-1	Mortierella sp. GBA43	31.91
Pestalotiopsis fici W106-1	Aspergillus turcosus	87.59				Pestalotiopsis fici W106-1	Aureobasidium melanogenum	92.68
Pestalotiopsis fici W106-1	Rhizodiscina lignyota	87.32				Pestalotiopsis fici W106-1	Aureobasidium melanogenum	92.68
Pestalotiopsis fici W106-1	Aspergillus lentulus	86.23				Pestalotiopsis fici W106-1	Paracoccidioides brasiliensis Pb03	67.83
Pestalotiopsis fici W106-1	Aspergillus hiratsukae	85.82				Pestalotiopsis fici W106-1	Protomyces lactucae-debilis	43.1
Pestalotiopsis fici W106-1	Xanthoria sp. 2 TBL-2021	85.82				Pestalotiopsis fici W106-1	Parascedosporium putredinis	79.54
Pestalotiopsis fici W106-1	Capronia coronata CBS 617.96	85.19				Pestalotiopsis fici W106-1	Metschnikowia aff. pulcherrima	51.67
Pestalotiopsis fici W106-1	Cladophialophora yegresii CBS 114405	84.78				Pestalotiopsis fici W106-1	Metschnikowia persimmonesis	50.13
Pestalotiopsis fici W106-1	Aspergillus fumigatiaffinis	84.4				Pestalotiopsis fici W106-1	Ascosphaera acerosa	79.79
Pestalotiopsis fici W106-1	Rachicladosporium antarcticum	83.45				Pestalotiopsis fici W106-1	Trichoderma atroviride	94.61
Pestalotiopsis fici W106-1	Capronia epimyces CBS 606.96	83.33				Pestalotiopsis fici W106-1	Alternaria alternata	66.74
Pestalotiopsis fici W106-1	Clathrospora elynae	93.57				Pestalotiopsis fici W106-1	Brettanomyces naardenensis	44.96
Pestalotiopsis fici W106-1	Alternaria arborescens	92.86				Pestalotiopsis fici W106-1	Jimgerdemannia flammicorona	42.4
Pestalotiopsis fici W106-1	Alternaria postmessia	92.86				Pestalotiopsis fici W106-1	Lachancea fermentati	40.5
Pestalotiopsis fici W106-1	Alternaria arborescens	92.86				Pestalotiopsis fici W106-1	Lachancea nothofagi CBS 11611	40.49
Pestalotiopsis fici W106-1	Eremomyces bilateralis CBS 781.70	88.57				Pestalotiopsis fici W106-1	Lachancea sp. CBS 6924	40.29
Pestalotiopsis fici W106-1	Teloschistes flavicans	88.24				Pestalotiopsis fici W106-1	Lachancea lanzarotensis	40.14
Pestalotiopsis fici W106-1	Baudoinia panamericana UAMH 10762	87.68				Pestalotiopsis fici W106-1	Lachancea mirantina	39.85
Pestalotiopsis fici W106-1	Quercus suber	87.5				Pestalotiopsis fici W106-1	Lachancea dasiensis	39.51
Pestalotiopsis fici W106-1	Aspergillus lentulus	86.67				Pestalotiopsis fici W106-1	Lachancea thermotolerans CBS 6340	38.44
Pestalotiopsis fici W106-1	Aspergillus felis	86.36				Pestalotiopsis fici W106-1	Zygosaccharomyces parabailii	38.27
Pestalotiopsis fici W106-1	Aspergillus felis	86.36				Pestalotiopsis fici W106-1	Lachancea quebecensis	38.17
Pestalotiopsis fici W106-1	Hortaea werneckii	86.03				Pestalotiopsis fici W106-1	Cunninghamella echinulata	36.78
Pestalotiopsis fici W106-1	Hortaea werneckii	83.57				Pestalotiopsis fici W106-1	Dactylellina cionopaga	92.41
Pestalotiopsis fici W106-1	Lachnellula willkommii	59.95				Pestalotiopsis fici W106-1	Dactylellina haptotyla CBS 200.50	92.41
Pestalotiopsis fici W106-1	Leptosphaeria maculans JN3	93.57				Pestalotiopsis fici W106-1	Dactylella cylindrospora	91.6
Pestalotiopsis fici W106-1	Alternaria ethzedia	92.86				Pestalotiopsis fici W106-1	Hortaea werneckii	74.18
Pestalotiopsis fici W106-1	Xylographa bjoerkii	90.65				Pestalotiopsis fici W106-1	Dissoconium aciculare CBS 342.82	64.48
Pestalotiopsis fici W106-1	Lignoscripta atroalba	90.65				Pestalotiopsis fici W106-1	[Candida] intermedia	54.52
Pestalotiopsis fici W106-1	Xylographa pallens	90.65				Pestalotiopsis fici W106-1	[Candida] intermedia	54.26
Pestalotiopsis fici W106-1	Xylographa vitiligo	90.07				Pestalotiopsis fici W106-1	Pneumocystis wakefieldiae	53.56
Pestalotiopsis fici W106-1	Xylographa soralifera	90.07				Pestalotiopsis fici W106-1	Candida maltosa Xu316	47.43
Pestalotiopsis fici W106-1	Diplocarpon rosae	89.51				Pestalotiopsis fici W106-1	Tortispora caseinolytica NRRL Y-17796	44.35
Pestalotiopsis fici W106-1	Ptychographa xylographoides	89.36				Pestalotiopsis fici W106-1	Schizosaccharomyces pombe	43.01
Pestalotiopsis fici W106-1	Xylographa opegraphella	89.21				Pestalotiopsis fici W106-1	Schizosaccharomyces japonicus yFS275	41.71
Pestalotiopsis fici W106-1	Aspergillus sclerotialis	89.05				Pestalotiopsis fici W106-1	Tetrapisispora phaffii CBS 4417	33.33
Pestalotiopsis fici W106-1	Penicillium expansum	86.96				Pestalotiopsis fici W106-1	Ascosphaera apis ARSEF 7405	88.77
Pestalotiopsis fici W106-1	Penicillium digitatum PHI26	86.96				Pestalotiopsis fici W106-1	Ascosphaera aggregata	88.5
Pestalotiopsis fici W106-1	Penicillium crustosum	86.96				Pestalotiopsis fici W106-1	Saitoella complicata NRRL Y-17804	79.73
Pestalotiopsis fici W106-1	Aspergillus carbonarius ITEM 5010	86.52				Pestalotiopsis fici W106-1	Wickerhamomyces ciferrii	66.67
Pestalotiopsis fici W106-1	Hortaea werneckii	85.29				Pestalotiopsis fici W106-1	Pneumocystis oryctolagi	55.7
Pestalotiopsis fici W106-1	Aspergillus fumigatus	85				Pestalotiopsis fici W106-1	Pneumocystis canis	55.38
Pestalotiopsis fici W106-1	Aspergillus fumigatus	85				Pestalotiopsis fici W106-1	Scheffersomyces stipitis	54.76
Pestalotiopsis fici W106-1	Aspergillus fumigatus	85				Pestalotiopsis fici W106-1	Kuraishia capsulata CBS 1993	51.66
Pestalotiopsis fici W106-1	Aspergillus fumigatus	85				Pestalotiopsis fici W106-1	[Candida] haemuloni	50.78
Pestalotiopsis fici W106-1	Aspergillus fumigatus	85				Pestalotiopsis fici W106-1	[Candida] haemuloni var. vulneris	50.78
Pestalotiopsis fici W106-1	Aspergillus fumigatus	84.4				Pestalotiopsis fici W106-1	Brettanomyces nanus	45.55
Pestalotiopsis fici W106-1	Aspergillus fumigatus	84.4				Pestalotiopsis fici W106-1	Acaulospora morrowiae	43.98
Pestalotiopsis fici W106-1	Aspergillus fumigatus	84.4				Pestalotiopsis fici W106-1	Schizosaccharomyces cryophilus OY26	42.22
Pestalotiopsis fici W106-1	Aspergillus fumigatus	84.4				Pestalotiopsis fici W106-1	Schizosaccharomyces octosporus yFS286	41.95
Pestalotiopsis fici W106-1	Aspergillus fumigatus	84.4				Pestalotiopsis fici W106-1	Lachancea meyersii CBS 8951	40.44
Pestalotiopsis fici W106-1	Aspergillus fischeri NRRL 181	84.4				Pestalotiopsis fici W106-1	Zygosaccharomyces rouxii	38.96
Pestalotiopsis fici W106-1	Aureobasidium melanogenum CBS 110374	81.62				Pestalotiopsis fici W106-1	Candida viswanathii	38.96
Pestalotiopsis fici W106-1	Penicillium egyptiacum	79.02				Pestalotiopsis fici W106-1	Zygosaccharomyces rouxii	38.71
Pestalotiopsis fici W106-1	Gomphillus americanus	75.94				Pestalotiopsis fici W106-1	Brettanomyces bruxellensis	37.85
Pestalotiopsis fici W106-1	Microdochium trichocladiopsis	74.56				Pestalotiopsis fici W106-1	[Candida] boidinii	36.96
Pestalotiopsis fici W106-1	Colletotrichum sojae	70.39				Pestalotiopsis fici W106-1	[Candida] boidinii	36.74
Pestalotiopsis fici W106-1	Colletotrichum musicola	70.32				Pestalotiopsis fici W106-1	Rhizopus stolonifer	34.98
Pestalotiopsis fici W106-1	Colletotrichum truncatum	69.53				Pestalotiopsis fici W106-1	Cyberlindnera fabianii	67.35
Pestalotiopsis fici W106-1	Colletotrichum gloeosporioides 23	69.46				Pestalotiopsis fici W106-1	Cyberlindnera jadinii NRRL Y-1542	66.58
Pestalotiopsis fici W106-1	Colletotrichum incanum	66.02				Pestalotiopsis fici W106-1	Cyberlindnera jadinii	66.32
Pestalotiopsis fici W106-1	Colletotrichum higginsianum	65.16				Pestalotiopsis fici W106-1	Candida jiufengensis	56.8
Pestalotiopsis fici W106-1	Colletotrichum higginsianum IMI 349063	65.16				Pestalotiopsis fici W106-1	Hyphopichia burtonii NRRL Y-1933	56.55
Pestalotiopsis fici W106-1	Aureobasidium melanogenum	45.81				Pestalotiopsis fici W106-1	Spathaspora sp. JA1	56.41
Pestalotiopsis fici W106-1	Usnochroma carphineum	87.77				Pestalotiopsis fici W106-1	[Candida] subhashii	56.13
Pestalotiopsis fici W106-1	Arthroderma uncinatum	87.59				Pestalotiopsis fici W106-1	Pneumocystis murina B123	55.23
Pestalotiopsis fici W106-1	Ophidiomyces ophidiicola	86.62				Pestalotiopsis fici W106-1	Clavispora lusitaniae ATCC 42720	54.95
Pestalotiopsis fici W106-1	Ophidiomyces ophidiicola	86.62				Pestalotiopsis fici W106-1	Spathaspora passalidarum NRRL Y-27907	54.84
Pestalotiopsis fici W106-1	Ophidiomyces ophidiicola	86.62				Pestalotiopsis fici W106-1	[Candida] railenensis	53.83
Pestalotiopsis fici W106-1	Ophidiomyces ophidiicola	86.62				Pestalotiopsis fici W106-1	Candida pseudojiufengensis	53.07
Pestalotiopsis fici W106-1	Ophidiomyces ophidiicola	86.62				Pestalotiopsis fici W106-1	Metschnikowia sp. JCM 33374	51.93
Pestalotiopsis fici W106-1	Ophidiomyces ophidiicola	86.62				Pestalotiopsis fici W106-1	[Candida] duobushaemulonis	51.56
Pestalotiopsis fici W106-1	Trichophyton interdigitale H6	86.52				Pestalotiopsis fici W106-1	[Candida] pseudohaemulonii	51.04
Pestalotiopsis fici W106-1	Trichophyton interdigitale	86.52				Pestalotiopsis fici W106-1	Metschnikowia bicuspidata	44.85
Pestalotiopsis fici W106-1	Trichophyton mentagrophytes	86.52				Pestalotiopsis fici W106-1	Gigaspora rosea	43.7
Pestalotiopsis fici W106-1	Hortaea werneckii	86.03				Pestalotiopsis fici W106-1	Lodderomyces elongisporus NRRL YB-4239	43.45
Pestalotiopsis fici W106-1	Hortaea werneckii	86.03				Pestalotiopsis fici W106-1	Racocetra fulgida	43.43
Pestalotiopsis fici W106-1	Aureobasidium melanogenum	81.62				Pestalotiopsis fici W106-1	Cetraspora pellucida	43.43
Pestalotiopsis fici W106-1	Aureobasidium melanogenum	81.62				Pestalotiopsis fici W106-1	Racocetra persica	43.16
Pestalotiopsis fici W106-1	Aureobasidium melanogenum	81.62				Pestalotiopsis fici W106-1	Zygosaccharomyces mellis	40.15
Pestalotiopsis fici W106-1	Colletotrichum chlorophyti	70.17				Pestalotiopsis fici W106-1	Brettanomyces bruxellensis	38.72
Pestalotiopsis fici W106-1	Colletotrichum spaethianum	66.75				Pestalotiopsis fici W106-1	Zygotorulaspora mrakii	38.55
Pestalotiopsis fici W106-1	Hyaloscypha hepaticicola	66.33				Pestalotiopsis fici W106-1	Zygosaccharomyces parabailii	38.46
Pestalotiopsis fici W106-1	Madurella mycetomatis	66.26				Pestalotiopsis fici W106-1	Zygosaccharomyces bailii CLIB 213	38.46
Pestalotiopsis fici W106-1	Neurospora crassa OR74A	65.6				Pestalotiopsis fici W106-1	Torulaspora delbrueckii	38.33
Pestalotiopsis fici W106-1	Hyaloscypha variabilis F	64.76				Pestalotiopsis fici W106-1	Zygosaccharomyces bailii	38.21
Pestalotiopsis fici W106-1	Mollisia scopiformis	64.69				Pestalotiopsis fici W106-1	Claroideoglomus candidum	37.44
Pestalotiopsis fici W106-1	Podospora anserina S mat+	64.22				Pestalotiopsis fici W106-1	Claroideoglomus candidum	37.44
Pestalotiopsis fici W106-1	Hymenoscyphus albidus	62.59				Pestalotiopsis fici W106-1	[Candida] boidinii	37.39
Pestalotiopsis fici W106-1	Ophiocordyceps australis	62.47				Pestalotiopsis fici W106-1	Brettanomyces bruxellensis	37.25
Pestalotiopsis fici W106-1	Pseudogymnoascus sp. VKM F-4281 (FW-2241)	60.59				Pestalotiopsis fici W106-1	[Candida] boidinii	37.14
Pestalotiopsis fici W106-1	Pseudogymnoascus sp. VKM F-4515 (FW-2607)	59.9				Pestalotiopsis fici W106-1	[Candida] boidinii	37.14
Pestalotiopsis fici W106-1	Pseudogymnoascus sp. VKM F-4517 (FW-2822)	59.75				Pestalotiopsis fici W106-1	Linnemannia schmuckeri	34.65
Pestalotiopsis fici W106-1	Monilinia laxa	59.71				Pestalotiopsis fici W106-1	Mortierella sp. NVP41	33.86
Pestalotiopsis fici W106-1	Pseudogymnoascus sp. VKM F-103	59.61				Pestalotiopsis fici W106-1	Mortierella sp. GBA35	33.86
Pestalotiopsis fici W106-1	Pseudogymnoascus sp. VKM F-4518 (FW-2643)	59.51				Pestalotiopsis fici W106-1	Mortierella sp. AD031	33.86
Pestalotiopsis fici W106-1	Monilinia fructicola	58.06				Pestalotiopsis fici W106-1	Metarhizium acridum	96.67
Pestalotiopsis fici W106-1	Pseudogymnoascus sp. VKM F-4519 (FW-2642)	58				Pestalotiopsis fici W106-1	Nadsonia fulvescens var. elongata DSM 6958	77.93
Pestalotiopsis fici W106-1	Pseudogymnoascus sp. WSF 3629	57.51				Pestalotiopsis fici W106-1	Wickerhamomyces mucosus	61.19
Pestalotiopsis fici W106-1	Pseudogymnoascus sp. 05NY08	57.51				Pestalotiopsis fici W106-1	Geotrichum candidum	59.14
Pestalotiopsis fici W106-1	Pseudogymnoascus verrucosus	56.67				Pestalotiopsis fici W106-1	Geotrichum candidum	58.87
Pestalotiopsis fici W106-1	Pseudogymnoascus sp. 03VT05	56.34				Pestalotiopsis fici W106-1	Diutina rugosa	58.66
Pestalotiopsis fici W106-1	Pseudogymnoascus sp. 23342-1-I1	56.34				Pestalotiopsis fici W106-1	Geotrichum candidum	53.91
Pestalotiopsis fici W106-1	Pseudogymnoascus destructans 20631-21	56.24				Pestalotiopsis fici W106-1	Geotrichum candidum	53.91
Pestalotiopsis fici W106-1	Pseudogymnoascus destructans 20631-21	56.1				Pestalotiopsis fici W106-1	Debaryomyces fabryi	52.93
Pestalotiopsis fici W106-1	Terfezia boudieri ATCC MYA-4762	90.71				Pestalotiopsis fici W106-1	Meyerozyma guilliermondii ATCC 6260	51.75
Pestalotiopsis fici W106-1	Kalaharituber pfeilii	90.65				Pestalotiopsis fici W106-1	Meyerozyma guilliermondii ATCC 6260	51.75
Pestalotiopsis fici W106-1	Aspergillus nanangensis	88.41				Pestalotiopsis fici W106-1	Yamadazyma tenuis ATCC 10573	51.03
Pestalotiopsis fici W106-1	Aspergillus thermomutatus	85.11				Pestalotiopsis fici W106-1	[Candida] jaroonii	50.93
Pestalotiopsis fici W106-1	Aureobasidium melanogenum	82.61				Pestalotiopsis fici W106-1	Candida tropicalis MYA-3404	49.5
Pestalotiopsis fici W106-1	Pyricularia grisea	63.68				Pestalotiopsis fici W106-1	[Candida] auris	49.47
Pestalotiopsis fici W106-1	Pyricularia oryzae	63.44				Pestalotiopsis fici W106-1	[Candida] auris	49.47
Pestalotiopsis fici W106-1	Diaporthe ampelina	62.24				Pestalotiopsis fici W106-1	[Candida] auris	49.47
Pestalotiopsis fici W106-1	Erysiphe necator	57.42				Pestalotiopsis fici W106-1	[Candida] auris	49.21
Pestalotiopsis fici W106-1	Pseudogymnoascus sp. 24MN13	54.73				Pestalotiopsis fici W106-1	Millerozyma farinosa CBS 7064	48.67
Pestalotiopsis fici W106-1	Penicillium ucsense	90.23				Pestalotiopsis fici W106-1	Candida albicans Ca6	48.54
Pestalotiopsis fici W106-1	Caloplaca ligustica	87.77				Pestalotiopsis fici W106-1	Candida albicans	48.54
Pestalotiopsis fici W106-1	Microsporum canis CBS 113480	86.43				Pestalotiopsis fici W106-1	Candida albicans SC5314	48.54
Pestalotiopsis fici W106-1	Neohortaea acidophila	78.72				Pestalotiopsis fici W106-1	Candida albicans P57072	48.54
Pestalotiopsis fici W106-1	Diplodia seriata	77.59				Pestalotiopsis fici W106-1	Candida albicans P75016	48.54
Pestalotiopsis fici W106-1	Teratosphaeria destructans	77.14				Pestalotiopsis fici W106-1	Candida albicans Ca529L	48.54
Pestalotiopsis fici W106-1	Colletotrichum gloeosporioides Cg-14	69.61				Pestalotiopsis fici W106-1	Candida albicans P57055	48.54
Pestalotiopsis fici W106-1	Fusarium poae	68.57				Pestalotiopsis fici W106-1	Candida albicans P34048	48.54
Pestalotiopsis fici W106-1	Fusarium oxysporum f. sp. radicis-cucumerinum	68.15				Pestalotiopsis fici W106-1	Candida albicans P78042	48.54
Pestalotiopsis fici W106-1	Fusarium oxysporum Fo47	68.15				Pestalotiopsis fici W106-1	Candida albicans P37005	48.54
Pestalotiopsis fici W106-1	Fusarium oxysporum Fo47	68.15				Pestalotiopsis fici W106-1	Candida albicans P60002	48.29
Pestalotiopsis fici W106-1	Fusarium gaditjirri	68.06				Pestalotiopsis fici W106-1	Candida albicans GC75	48.29
Pestalotiopsis fici W106-1	Fusarium oxysporum f. sp. vasinfectum 25433	68.06				Pestalotiopsis fici W106-1	Candida albicans P87	48.29
Pestalotiopsis fici W106-1	Fusarium oxysporum f. sp. vasinfectum 25433	68.06				Pestalotiopsis fici W106-1	Candida albicans P75010	48.29
Pestalotiopsis fici W106-1	Fusarium odoratissimum NRRL 54006	68.06				Pestalotiopsis fici W106-1	Candida dubliniensis CD36	47.3
Pestalotiopsis fici W106-1	Fusarium odoratissimum NRRL 54006	68.06				Pestalotiopsis fici W106-1	Geosiphon pyriformis	43.01
Pestalotiopsis fici W106-1	Fusarium oxysporum f. sp. melonis 26406	68.06				Pestalotiopsis fici W106-1	Torulaspora globosa	39.25
Pestalotiopsis fici W106-1	Fusarium oxysporum f. sp. melonis 26406	68.06				Pestalotiopsis fici W106-1	Vanderwaltozyma polyspora DSM 70294	34.03
Pestalotiopsis fici W106-1	Fusarium graminearum PH-1	67.89				Pestalotiopsis fici W106-1	Gamsiella multidivaricata	33.68
Pestalotiopsis fici W106-1	Fusarium annulatum	67.8				Pestalotiopsis fici W106-1	Gamsiella multidivaricata	33.68
Pestalotiopsis fici W106-1	Fusarium verticillioides	67.8				Pestalotiopsis fici W106-1	Cryomyces minteri	68.77
Pestalotiopsis fici W106-1	Fusarium nygamai	67.8				Pestalotiopsis fici W106-1	Wickerhamomyces pijperi	51.98
Pestalotiopsis fici W106-1	Fusarium proliferatum	67.54				Pestalotiopsis fici W106-1	Scheffersomyces spartinae	46.73
Pestalotiopsis fici W106-1	Trichoderma atroviride	66.93				Pestalotiopsis fici W106-1	Naumovozyma castellii CBS 4309	38.24
Pestalotiopsis fici W106-1	Podospora anserina S mat+	63.88				Pestalotiopsis fici W106-1	Naumovozyma dairenensis CBS 421	34.1
Pestalotiopsis fici W106-1	Fusarium sp. NRRL 52700	63.64				Pestalotiopsis fici W106-1	Saprochaete ingens	51.09
Pestalotiopsis fici W106-1	Fusarium bulbicola	63.24				Pestalotiopsis fici W106-1	Aureobasidium melanogenum	95.37
Pestalotiopsis fici W106-1	Fusarium circinatum	63.24				Pestalotiopsis fici W106-1	Kluyveromyces lactis	39.19
Pestalotiopsis fici W106-1	Fusarium mexicanum	63.24				Pestalotiopsis fici W106-1	Cokeromyces recurvatus	38.44
Pestalotiopsis fici W106-1	Fusarium subglutinans	63.24				Pestalotiopsis fici W106-1	Kluyveromyces lactis	37.11
Pestalotiopsis fici W106-1	Golovinomyces magnicellulatus	56.9				Pestalotiopsis fici W106-1	Aureobasidium melanogenum	96.02
Pestalotiopsis fici W106-1	Hortaea werneckii	43.82				Pestalotiopsis fici W106-1	Fusarium culmorum	94.46
Pestalotiopsis fici W106-1	Choiromyces venosus 120613-1	90.71				Pestalotiopsis fici W106-1	Lipomyces starkeyi NRRL Y-11557	83.48
Pestalotiopsis fici W106-1	Nannizzia gypsea CBS 118893	87.14				Pestalotiopsis fici W106-1	Cyberlindnera fabianii	67.35
Pestalotiopsis fici W106-1	Aureobasidium melanogenum	81.62				Pestalotiopsis fici W106-1	[Candida] auris	48.96
Pestalotiopsis fici W106-1	Alternaria alternata	92.86				Pestalotiopsis fici W106-1	Umbelopsis ramanniana AG	41.27
Pestalotiopsis fici W106-1	Penicillium roqueforti FM164	86.23				Pestalotiopsis fici W106-1	Backusella circina FSU 941	41.15
Pestalotiopsis fici W106-1	Aureobasidium sp. EXF-10728	81.62				Pestalotiopsis fici W106-1	Gilbertella persicaria	39.18
Pestalotiopsis fici W106-1	Hortaea werneckii	86.03				Pestalotiopsis fici W106-1	Claroideoglomus sp. SA101	37.44
Pestalotiopsis fici W106-1	Aureobasidium pullulans	81.62				Pestalotiopsis fici W106-1	Absidia glauca	36.81
Pestalotiopsis fici W106-1	Aureobasidium sp. EXF-10727	81.62				Pestalotiopsis fici W106-1	Gryganskiella cystojenkinii	36.41
Pestalotiopsis fici W106-1	Aureobasidium subglaciale	80.58				Pestalotiopsis fici W106-1	Entomortierella parvispora	35.16
Pestalotiopsis fici W106-1	Ascobolus immersus RN42	87.68				Pestalotiopsis fici W106-1	Syncephalis pseudoplumigaleata	32.4
Pestalotiopsis fici W106-1	Trichophyton equinum CBS 127.97	85.44				Pestalotiopsis fici W106-1	Verticillium dahliae	96.52
Pestalotiopsis fici W106-1	Diplocarpon rosae	50.63				Pestalotiopsis fici W106-1	Debaryomyces hansenii CBS767	61.46
Pestalotiopsis fici W106-1	Trichophyton rubrum CBS 100081	87.14				Pestalotiopsis fici W106-1	[Candida] auris	49.47
Pestalotiopsis fici W106-1	Trichophyton soudanense CBS 452.61	86.52				Pestalotiopsis fici W106-1	Funneliformis mosseae	45.84
Pestalotiopsis fici W106-1	Trichophyton rubrum CBS 202.88	86.52				Pestalotiopsis fici W106-1	Funneliformis geosporum	45.04
Pestalotiopsis fici W106-1	Trichophyton rubrum CBS 118892	86.52				Pestalotiopsis fici W106-1	Glomus cerebriforme	44.77
Pestalotiopsis fici W106-1	Trichophyton violaceum	86.52				Pestalotiopsis fici W106-1	Ambispora leptoticha	43.9
Pestalotiopsis fici W106-1	Trichophyton rubrum CBS 735.88	86.52				Pestalotiopsis fici W106-1	Syncephalastrum racemosum	39.37
Pestalotiopsis fici W106-1	Trichophyton benhamiae CBS 112371	86.52				Pestalotiopsis fici W106-1	Mortierella alpina	38.13
Pestalotiopsis fici W106-1	Piedraia hortae CBS 480.64	80.88				Pestalotiopsis fici W106-1	Mortierella alpina	38.03
Pestalotiopsis fici W106-1	Aureobasidium pullulans	79.86				Pestalotiopsis fici W106-1	Mortierella antarctica	37.87
Pestalotiopsis fici W106-1	Tolypocladium paradoxum	72.86				Pestalotiopsis fici W106-1	Mortierella alpina	37.23
Pestalotiopsis fici W106-1	Claviceps citrina	72.57				Pestalotiopsis fici W106-1	Mortierella alpina	36.97
Pestalotiopsis fici W106-1	Tolypocladium capitatum	72.35				Pestalotiopsis fici W106-1	Mortierella alpina	36.97
Pestalotiopsis fici W106-1	Metarhizium acridum	71.93				Pestalotiopsis fici W106-1	Mortierella alpina	36.7
Pestalotiopsis fici W106-1	Trichoderma gamsii	70.97				Pestalotiopsis fici W106-1	Lunasporangiospora selenospora	36.6
Pestalotiopsis fici W106-1	Claviceps sorghi	69.79				Pestalotiopsis fici W106-1	Piptocephalis tieghemiana	35.92
Pestalotiopsis fici W106-1	Claviceps capensis	67.15				Pestalotiopsis fici W106-1	Mortierella sp. AD032	35.54
Pestalotiopsis fici W106-1	Claviceps arundinis	66.96				Pestalotiopsis fici W106-1	Podila minutissima	35.36
Pestalotiopsis fici W106-1	Claviceps sp. Clav50 group G5	66.86				Pestalotiopsis fici W106-1	Podila minutissima	35.36
Pestalotiopsis fici W106-1	Claviceps pazoutovae	66.86				Pestalotiopsis fici W106-1	Mortierella antarctica	35.36
Pestalotiopsis fici W106-1	Claviceps purpurea	66.67				Pestalotiopsis fici W106-1	Linnemannia exigua	35.19
Pestalotiopsis fici W106-1	Claviceps purpurea	66.67				Pestalotiopsis fici W106-1	Podila verticillata NRRL 6337	35.09
Pestalotiopsis fici W106-1	Claviceps purpurea 20.1	66.67				Pestalotiopsis fici W106-1	Podila verticillata	35.09
Pestalotiopsis fici W106-1	Claviceps purpurea	66.67				Pestalotiopsis fici W106-1	Haplosporangium bisporale	35.09
Pestalotiopsis fici W106-1	Ophiocordyceps camponoti-floridani	65.19				Pestalotiopsis fici W106-1	Podila epicladia	35.09
Pestalotiopsis fici W106-1	Aspergillus luchuensis IFO 4308	63.27				Pestalotiopsis fici W106-1	Haplosporangium sp. Z 11	34.92
Pestalotiopsis fici W106-1	Thielaviopsis punctulata	62.39				Pestalotiopsis fici W106-1	Haplosporangium sp. Z 767	34.92
Pestalotiopsis fici W106-1	Pneumocystis wakefieldiae	61.43				Pestalotiopsis fici W106-1	Mortierella sp. 14UC	34.92
Pestalotiopsis fici W106-1	Hortaea werneckii	53.33				Pestalotiopsis fici W106-1	Linnemannia zychae	34.92
Pestalotiopsis fici W106-1	Hortaea werneckii	52.6				Pestalotiopsis fici W106-1	Haplosporangium gracile	34.91
Pestalotiopsis fici W106-1	Hortaea werneckii	52.6				Pestalotiopsis fici W106-1	Mortierella hygrophila	34.91
Pestalotiopsis fici W106-1	Hortaea werneckii	52.46				Pestalotiopsis fici W106-1	Dissophora ornata	34.83
Pestalotiopsis fici W106-1	Quercus suber	87.5				Pestalotiopsis fici W106-1	Dissophora ornata	34.83
Pestalotiopsis fici W106-1	Aureobasidium vineae	82.35				Pestalotiopsis fici W106-1	Mortierella polycephala	34.83
Pestalotiopsis fici W106-1	Aureobasidium uvarum	82.35				Pestalotiopsis fici W106-1	Linnemannia gamsii	34.83
Pestalotiopsis fici W106-1	Aureobasidium pullulans	81.62				Pestalotiopsis fici W106-1	Linnemannia hyalina	34.74
Pestalotiopsis fici W106-1	Aureobasidium pullulans	81.62				Pestalotiopsis fici W106-1	Mortierella sp. AM989	34.66
Pestalotiopsis fici W106-1	Aureobasidium pullulans	81.62				Pestalotiopsis fici W106-1	Mortierella sp. GBA39	34.65
Pestalotiopsis fici W106-1	Aureobasidium pullulans EXF-150	81.62				Pestalotiopsis fici W106-1	Linnemannia elongata	34.65
Pestalotiopsis fici W106-1	Aureobasidium pullulans	81.62				Pestalotiopsis fici W106-1	Podila clonocystis	34.56
Pestalotiopsis fici W106-1	Aureobasidium sp. EXF-3399	81.62				Pestalotiopsis fici W106-1	Linnemannia elongata	34.38
Pestalotiopsis fici W106-1	Aureobasidium melanogenum	81.62				Pestalotiopsis fici W106-1	Linnemannia elongata AG-77	34.38
Pestalotiopsis fici W106-1	Aureobasidium melanogenum	81.62				Pestalotiopsis fici W106-1	Linnemannia elongata	34.38
Pestalotiopsis fici W106-1	Aureobasidium melanogenum	81.62				Pestalotiopsis fici W106-1	Linnemannia elongata	34.38
Pestalotiopsis fici W106-1	Aureobasidium pullulans	81.62				Pestalotiopsis fici W106-1	Linnemannia gamsii	34.29
Pestalotiopsis fici W106-1	Aureobasidium pullulans	81.34				Pestalotiopsis fici W106-1	Entomortierella beljakovae	34.13
Pestalotiopsis fici W106-1	Aureobasidium pullulans	81.02				Pestalotiopsis fici W106-1	Dissophora globulifera	33.95
Pestalotiopsis fici W106-1	Aureobasidium pullulans	79.71				Pestalotiopsis fici W106-1	Mortierella sp. NVP85	33.07
Pestalotiopsis fici W106-1	Fusarium pseudograminearum	72.51				Pestalotiopsis fici W106-1	Blyttiomyces helicus	31.94
Pestalotiopsis fici W106-1	Pneumocystis canis	61.54				Pestalotiopsis fici W106-1	Polychytrium aggregatum	30.54
Pestalotiopsis fici W106-1	Hortaea werneckii	53.53				Pestalotiopsis fici W106-1	Lichtheimia hyalospora FSU 10163	42.25
Pestalotiopsis fici W106-1	Hortaea werneckii	53.53				Pestalotiopsis fici W106-1	Lichtheimia ramosa	41.87
Pestalotiopsis fici W106-1	Ophidiomyces ophidiicola	50.47				Pestalotiopsis fici W106-1	Rhizopus azygosporus	41.71
Pestalotiopsis fici W106-1	Aspergillus burnettii	87.68				Pestalotiopsis fici W106-1	Rhizopus microsporus var. microsporus	41.71
Pestalotiopsis fici W106-1	Aureobasidium subglaciale	82.35				Pestalotiopsis fici W106-1	Lichtheimia hyalospora FSU 10163	41.6
Pestalotiopsis fici W106-1	Aureobasidium subglaciale	82.35				Pestalotiopsis fici W106-1	Rhizopus microsporus ATCC 52813	41.55
Pestalotiopsis fici W106-1	Aureobasidium subglaciale	82.35				Pestalotiopsis fici W106-1	Circinella minor	41.55
Pestalotiopsis fici W106-1	Aureobasidium subglaciale	82.35				Pestalotiopsis fici W106-1	Rhizopus microsporus	41.44
Pestalotiopsis fici W106-1	Aureobasidium namibiae CBS 147.97	81.62				Pestalotiopsis fici W106-1	Rhizopus microsporus	41.44
Pestalotiopsis fici W106-1	Colletotrichum tofieldiae	79.19				Pestalotiopsis fici W106-1	Rhizopus microsporus	41.44
Pestalotiopsis fici W106-1	Colletotrichum liriopes	79.19				Pestalotiopsis fici W106-1	Rhizopus azygosporus	41.44
Pestalotiopsis fici W106-1	Trichoderma guizhouense	71.86				Pestalotiopsis fici W106-1	Dichotomocladium elegans	41.4
Pestalotiopsis fici W106-1	Trichoderma parareesei	70.52				Pestalotiopsis fici W106-1	Lichtheimia corymbifera JMRC:FSU:9682	41.33
Pestalotiopsis fici W106-1	Trichoderma virens	67.46				Pestalotiopsis fici W106-1	Fennellomyces sp. T-0311	41.29
Pestalotiopsis fici W106-1	Ceratocystis fimbriata CBS 114723	60.59				Pestalotiopsis fici W106-1	Umbelopsis isabellina	41.22
Pestalotiopsis fici W106-1	Epicoccum nigrum	58.94				Pestalotiopsis fici W106-1	Claroideoglomus candidum	41.13
Pestalotiopsis fici W106-1	Talaromyces marneffei PM1	57.23				Pestalotiopsis fici W106-1	Mucor mucedo	41.02
Pestalotiopsis fici W106-1	Talaromyces marneffei PM1	57.23				Pestalotiopsis fici W106-1	Claroideoglomus candidum	40.86
Pestalotiopsis fici W106-1	Pseudocercospora eumusae	51.61				Pestalotiopsis fici W106-1	Claroideoglomus sp. SA101	40.86
Pestalotiopsis fici W106-1	Pseudocercospora musae	51.03				Pestalotiopsis fici W106-1	Pilobolus umbonatus	40.75
Pestalotiopsis fici W106-1	Ascosphaera aggregata	47.15				Pestalotiopsis fici W106-1	Phascolomyces articulosus	40.75
Pestalotiopsis fici W106-1	Colletotrichum noveboracense	81.48				Pestalotiopsis fici W106-1	Mucor saturninus	40.75
Pestalotiopsis fici W106-1	Aureobasidium melanogenum	81.02				Pestalotiopsis fici W106-1	Thamnidium elegans	40.75
Pestalotiopsis fici W106-1	Sodiomyces alkalinus F11	80				Pestalotiopsis fici W106-1	Helicostylum pulchrum	40.75
Pestalotiopsis fici W106-1	Pseudogymnoascus sp. VKM F-4516 (FW-969)	62.27				Pestalotiopsis fici W106-1	Umbelopsis sp. PMI_123	40.69
Pestalotiopsis fici W106-1	Pseudogymnoascus sp. VKM F-4520 (FW-2644)	61.93				Pestalotiopsis fici W106-1	Radiomyces spectabilis	40.48
Pestalotiopsis fici W106-1	[Torrubiella] hemipterigena	61.26				Pestalotiopsis fici W106-1	Chlamydoabsidia padenii	40.11
Pestalotiopsis fici W106-1	Pneumocystis carinii B80	60				Pestalotiopsis fici W106-1	Phascolomyces articulosus	40
Pestalotiopsis fici W106-1	Pneumocystis murina B123	60				Pestalotiopsis fici W106-1	Pilaira anomala	39.95
Pestalotiopsis fici W106-1	Pneumocystis jirovecii	59.42				Pestalotiopsis fici W106-1	Halteromyces radiatus	39.95
Pestalotiopsis fici W106-1	Pneumocystis oryctolagi	59.26				Pestalotiopsis fici W106-1	Dichotomocladium elegans	39.84
Pestalotiopsis fici W106-1	Coccidioides immitis	57.73				Pestalotiopsis fici W106-1	Apophysomyces sp. BC1021	39.57
Pestalotiopsis fici W106-1	Pneumocystis jirovecii RU7	54.61				Pestalotiopsis fici W106-1	Apophysomyces sp. BC1015	39.3
Pestalotiopsis fici W106-1	Talaromyces verruculosus	53.69				Pestalotiopsis fici W106-1	Apophysomyces sp. BC1034	39.3
Pestalotiopsis fici W106-1	Chaetothyriales sp. CBS 132003	42.75				Pestalotiopsis fici W106-1	Hesseltinella vesiculosa	39.14
Pestalotiopsis fici W106-1	Verticillium longisporum	77.89				Pestalotiopsis fici W106-1	Circinella minor	39.04
Pestalotiopsis fici W106-1	Pneumocystis sp. 'macacae'	60.45				Pestalotiopsis fici W106-1	Circinella umbellata	38.77
Pestalotiopsis fici W106-1	Monascus purpureus	53.65				Pestalotiopsis fici W106-1	Gongronella butleri	38.62
Pestalotiopsis fici W106-1	Ophidiomyces ophidiicola	51.16				Pestalotiopsis fici W106-1	Phycomyces nitens	38.61
Pestalotiopsis fici W106-1	Ophidiomyces ophidiicola	51.16				Pestalotiopsis fici W106-1	Apophysomyces ossiformis	38.59
Pestalotiopsis fici W106-1	Ophidiomyces ophidiicola	50.7				Pestalotiopsis fici W106-1	Absidia repens	38.5
Pestalotiopsis fici W106-1	Ophidiomyces ophidiicola	50.47				Pestalotiopsis fici W106-1	Syncephalastrum racemosum	38.26
Pestalotiopsis fici W106-1	Ophidiomyces ophidiicola	50.47				Pestalotiopsis fici W106-1	Chlamydoabsidia padenii	38.21
Pestalotiopsis fici W106-1	Ophidiomyces ophidiicola	50.47				Pestalotiopsis fici W106-1	Paraphysoderma sedebokerense	37.7
Pestalotiopsis fici W106-1	Ophidiomyces ophidiicola	50.47				Pestalotiopsis fici W106-1	Absidia repens	37.27
Pestalotiopsis fici W106-1	Ophidiomyces ophidiicola	50.47				Pestalotiopsis fici W106-1	Mycotypha africana	37.22
Pestalotiopsis fici W106-1	Ophidiomyces ophidiicola	50.47				Pestalotiopsis fici W106-1	Absidia glauca	37
Pestalotiopsis fici W106-1	Ophidiomyces ophidiicola	50.47				Pestalotiopsis fici W106-1	Podila humilis	35.11
Pestalotiopsis fici W106-1	Ophidiomyces ophidiicola	86.62				Pestalotiopsis fici W106-1	Powellomyces hirtus	30.81
Pestalotiopsis fici W106-1	Fusarium fujikuroi	72.28				Pestalotiopsis fici W106-1	Powellomyces hirtus	30.81
Pestalotiopsis fici W106-1	Claviceps purpurea	68.08				Pestalotiopsis fici W106-1	Cladochytrium replicatum	30.38
Pestalotiopsis fici W106-1	Claviceps spartinae	67.75				Pestalotiopsis fici W106-1	Diplocarpon rosae	89.33
Pestalotiopsis fici W106-1	Claviceps purpurea	67.43				Pestalotiopsis fici W106-1	Pseudocercospora eumusae	61.68
Pestalotiopsis fici W106-1	Coniochaeta pulveracea	63.58				Pestalotiopsis fici W106-1	Eremothecium sinecaudum	43.5
Pestalotiopsis fici W106-1	Hortaea werneckii	55.37				Pestalotiopsis fici W106-1	Fusarium graminearum	95.16
Pestalotiopsis fici W106-1	Hortaea werneckii	55.37				Pestalotiopsis fici W106-1	Aureobasidium pullulans	74.55
Pestalotiopsis fici W106-1	Hortaea werneckii	55.37				Pestalotiopsis fici W106-1	Ascoidea rubescens DSM 1968	69.61
Pestalotiopsis fici W106-1	Hortaea werneckii	55.05				Pestalotiopsis fici W106-1	Sugiyamaella lignohabitans	61.86
Pestalotiopsis fici W106-1	Hortaea werneckii	55.05				Pestalotiopsis fici W106-1	Pseudogymnoascus sp. VKM F-4514 (FW-929)	74.93
Pestalotiopsis fici W106-1	Hortaea werneckii	54.72				Pestalotiopsis fici W106-1	Meyerozyma sp. JA9	62.57
Pestalotiopsis fici W106-1	Ophiostoma piceae UAMH 11346	89.36				Pestalotiopsis fici W106-1	Candida oxycetoniae	47.38
Pestalotiopsis fici W106-1	Quercus suber	83.17				Pestalotiopsis fici W106-1	Acaulospora colombiana	42.9
Pestalotiopsis fici W106-1	Aureobasidium pullulans	81.62				Pestalotiopsis fici W106-1	Entomortierella chlamydospora	32.86
Pestalotiopsis fici W106-1	Aureobasidium pullulans	81.62				Pestalotiopsis fici W106-1	Basidiobolus meristosporus CBS 931.73	32.67
Pestalotiopsis fici W106-1	Aureobasidium pullulans	81.62				Pestalotiopsis fici W106-1	Mortierella sp. AD094	32.58
Pestalotiopsis fici W106-1	Aureobasidium pullulans	81.62				Pestalotiopsis fici W106-1	Hortaea werneckii	83.33
Pestalotiopsis fici W106-1	Aureobasidium pullulans	81.62				Pestalotiopsis fici W106-1	Hortaea werneckii	83.12
Pestalotiopsis fici W106-1	Aureobasidium pullulans	81.62				Pestalotiopsis fici W106-1	Candida theae	50.49
Pestalotiopsis fici W106-1	Metarhizium anisopliae	73.11				Pestalotiopsis fici W106-1	Funneliformis caledonium	44.44
Pestalotiopsis fici W106-1	Beauveria bassiana	71.85				Pestalotiopsis fici W106-1	Jimgerdemannia flammicorona	41.81
Pestalotiopsis fici W106-1	Lipomyces starkeyi NRRL Y-11557	66.98				Pestalotiopsis fici W106-1	Phycomyces blakesleeanus NRRL 1555(-)	38.89
Pestalotiopsis fici W106-1	Magnaporthiopsis poae ATCC 64411	66.67				Pestalotiopsis fici W106-1	Pichia membranifaciens	37.61
Pestalotiopsis fici W106-1	Magnaporthiopsis poae ATCC 64411	66.67				Pestalotiopsis fici W106-1	Basidiobolus meristosporus CBS 931.73	33.83
Pestalotiopsis fici W106-1	Ophiocordyceps camponoti-rufipedis	65.89				Pestalotiopsis fici W106-1	Verticillium longisporum	89.04
Pestalotiopsis fici W106-1	Heterodermia speciosa	61.59				Pestalotiopsis fici W106-1	Paraglomus brasilianum	44.48
Pestalotiopsis fici W106-1	Letrouitia transgressa	60.06				Pestalotiopsis fici W106-1	Torulaspora sp. CBS 2947	44.31
Pestalotiopsis fici W106-1	Coccidioides immitis RMSCC 2394	58.84				Pestalotiopsis fici W106-1	Paraglomus occultum	44.18
Pestalotiopsis fici W106-1	Icmadophila ericetorum	58.13				Pestalotiopsis fici W106-1	Saccharomyces eubayanus	44.09
Pestalotiopsis fici W106-1	Caloplaca aetnensis	57.77				Pestalotiopsis fici W106-1	Saccharomyces eubayanus	44.09
Pestalotiopsis fici W106-1	Lichtheimia ramosa	54.1				Pestalotiopsis fici W106-1	Saccharomyces eubayanus	44.09
Pestalotiopsis fici W106-1	Lichtheimia hyalospora FSU 10163	54.1				Pestalotiopsis fici W106-1	Saccharomyces pastorianus	44.09
Pestalotiopsis fici W106-1	Lichtheimia corymbifera JMRC:FSU:9682	53.28				Pestalotiopsis fici W106-1	Saccharomyces cerevisiae x Saccharomyces kudriavzevii VIN7	43.77
Pestalotiopsis fici W106-1	Trichophyton soudanense CBS 452.61	87.14				Pestalotiopsis fici W106-1	Kazachstania naganishii CBS 8797	37.9
Pestalotiopsis fici W106-1	Trichophyton rubrum CBS 118892	87.14				Pestalotiopsis fici W106-1	Kazachstania barnettii	36.62
Pestalotiopsis fici W106-1	Trichophyton rubrum CBS 735.88	87.14				Pestalotiopsis fici W106-1	[Candida] inconspicua	36.39
Pestalotiopsis fici W106-1	Aureobasidium subglaciale EXF-2481	80.58				Pestalotiopsis fici W106-1	Trichoglossum hirsutum	66.26
Pestalotiopsis fici W106-1	Hortaea werneckii	56.27				Pestalotiopsis fici W106-1	Glonium stellatum	60.43
Pestalotiopsis fici W106-1	Hortaea werneckii	55.59				Pestalotiopsis fici W106-1	Circinella umbellata	41.95
Pestalotiopsis fici W106-1	Hortaea werneckii	55.59				Pestalotiopsis fici W106-1	Spinellus fusiger	38.3
Pestalotiopsis fici W106-1	Apophysomyces ossiformis	51.11				Pestalotiopsis fici W106-1	Pichia kudriavzevii	37.97
Pestalotiopsis fici W106-1	Apophysomyces sp. BC1015	51.11				Pestalotiopsis fici W106-1	Pichia kudriavzevii	37.97
Pestalotiopsis fici W106-1	Phycomyces nitens	50.74				Pestalotiopsis fici W106-1	Pichia kudriavzevii	37.97
Pestalotiopsis fici W106-1	Aureobasidium sp. EXF-3400	80.88				Pestalotiopsis fici W106-1	Kazachstania exigua	37.9
Pestalotiopsis fici W106-1	Pyricularia oryzae 70-15	65.92				Pestalotiopsis fici W106-1	Kazachstania saulgeensis	36.65
Pestalotiopsis fici W106-1	Ophidiomyces ophidiicola	50.47				Pestalotiopsis fici W106-1	Modicella reniformis	33.53
Pestalotiopsis fici W106-1	Alternaria sp. MG1	92.86				Pestalotiopsis fici W106-1	Eremomyces bilateralis CBS 781.70	83.33
Pestalotiopsis fici W106-1	Sporothrix schenckii 1099-18	88.49				Pestalotiopsis fici W106-1	Aspergillus bombycis	80.13
Pestalotiopsis fici W106-1	Sporothrix brasiliensis 5110	88.49				Pestalotiopsis fici W106-1	Saccharomyces cerevisiae VL3	43.23
Pestalotiopsis fici W106-1	Eutypa lata UCREL1	68.55				Pestalotiopsis fici W106-1	Saccharomyces boulardii (nom. inval.)	43.23
Pestalotiopsis fici W106-1	Fusarium nygamai	67.73				Pestalotiopsis fici W106-1	Saccharomyces cerevisiae	43.23
Pestalotiopsis fici W106-1	Fusarium circinatum	67.38				Pestalotiopsis fici W106-1	Saccharomyces cerevisiae YJM693	43.23
Pestalotiopsis fici W106-1	Fusarium bulbicola	67.38				Pestalotiopsis fici W106-1	Saccharomyces cerevisiae	43.23
Pestalotiopsis fici W106-1	Fusarium subglutinans	67.38				Pestalotiopsis fici W106-1	Saccharomyces cerevisiae YJM1463	43.23
Pestalotiopsis fici W106-1	Fusarium mexicanum	67.38				Pestalotiopsis fici W106-1	Saccharomyces cerevisiae YJM1355	43.23
Pestalotiopsis fici W106-1	Fusarium verticillioides	67.38				Pestalotiopsis fici W106-1	Saccharomyces cerevisiae YJM195	43.23
Pestalotiopsis fici W106-1	Fusarium verticillioides	67.38				Pestalotiopsis fici W106-1	Saccharomyces cerevisiae	43.23
Pestalotiopsis fici W106-1	Fusarium sp. NRRL 52700	67.02				Pestalotiopsis fici W106-1	Saccharomyces cerevisiae	43.23
Pestalotiopsis fici W106-1	Fusarium oxysporum f. sp. radicis-cucumerinum	67.02				Pestalotiopsis fici W106-1	Saccharomyces cerevisiae YJM1418	43.23
Pestalotiopsis fici W106-1	Fusarium gaditjirri	67.02				Pestalotiopsis fici W106-1	Saccharomyces cerevisiae	43.23
Pestalotiopsis fici W106-1	Fusarium chuoi	66.9				Pestalotiopsis fici W106-1	Saccharomyces cerevisiae	43.23
Pestalotiopsis fici W106-1	Verticillium alfalfae VaMs.102	65.73				Pestalotiopsis fici W106-1	Saccharomyces cerevisiae YJM1342	43.23
Pestalotiopsis fici W106-1	Verticillium longisporum	64.69				Pestalotiopsis fici W106-1	Saccharomyces cerevisiae YJM1400	43.23
Pestalotiopsis fici W106-1	Pyricularia oryzae	61.62				Pestalotiopsis fici W106-1	Saccharomyces cerevisiae	43.23
Pestalotiopsis fici W106-1	Microdochium trichocladiopsis	57.74				Pestalotiopsis fici W106-1	Kluyveromyces marxianus	40.33
Pestalotiopsis fici W106-1	Aureobasidium mustum	39.22				Pestalotiopsis fici W106-1	Kluyveromyces marxianus	40.33
Pestalotiopsis fici W106-1	Sporothrix insectorum RCEF 264	87.77				Pestalotiopsis fici W106-1	Kluyveromyces marxianus DMKU3-1042	40.33
Pestalotiopsis fici W106-1	Histoplasma capsulatum	86.43				Pestalotiopsis fici W106-1	Pichia membranifaciens NRRL Y-2026	40.13
Pestalotiopsis fici W106-1	Ophidiomyces ophidiicola	83.81				Pestalotiopsis fici W106-1	Tetrapisispora blattae CBS 6284	39.74
Pestalotiopsis fici W106-1	Colletotrichum gloeosporioides 23	69.96				Pestalotiopsis fici W106-1	Rhizopus microsporus	39.38
Pestalotiopsis fici W106-1	Colletotrichum truncatum	68.95				Pestalotiopsis fici W106-1	[Candida] californica	38.59
Pestalotiopsis fici W106-1	Colletotrichum chlorophyti	68.77				Pestalotiopsis fici W106-1	[Candida] californica	38.59
Pestalotiopsis fici W106-1	Colletotrichum musicola	68				Pestalotiopsis fici W106-1	Dissophora globulifera	33.02
Pestalotiopsis fici W106-1	Colletotrichum spaethianum	67.65				Pestalotiopsis fici W106-1	Emergomyces africanus	88.2
Pestalotiopsis fici W106-1	Colletotrichum higginsianum IMI 349063	67.4				Pestalotiopsis fici W106-1	Glonium stellatum	87.07
Pestalotiopsis fici W106-1	Colletotrichum liriopes	67.03				Pestalotiopsis fici W106-1	Hyaloscypha finlandica	84.24
Pestalotiopsis fici W106-1	Colletotrichum sojae	66.91				Pestalotiopsis fici W106-1	Hortaea werneckii	72.59
Pestalotiopsis fici W106-1	Colletotrichum plurivorum	66.91				Pestalotiopsis fici W106-1	Ophidiomyces ophidiicola	57.01
Pestalotiopsis fici W106-1	Colletotrichum higginsianum	66.91				Pestalotiopsis fici W106-1	Saccharomyces cerevisiae YJM1078	43.63
Pestalotiopsis fici W106-1	Colletotrichum incanum	66.67				Pestalotiopsis fici W106-1	Saccharomyces paradoxus	43.63
Pestalotiopsis fici W106-1	Colletotrichum noveboracense	65.62				Pestalotiopsis fici W106-1	Saccharomyces cerevisiae YJM1399	43.55
Pestalotiopsis fici W106-1	Beauveria bassiana	60.45				Pestalotiopsis fici W106-1	Saccharomyces cerevisiae YJM1273	43.55
Pestalotiopsis fici W106-1	Sodiomyces alkalinus F11	59.71				Pestalotiopsis fici W106-1	Saccharomyces cerevisiae	43.23
Pestalotiopsis fici W106-1	Monilinia fructicola	54.74				Pestalotiopsis fici W106-1	Saccharomyces cerevisiae	43.23
Pestalotiopsis fici W106-1	Candidatus Bathyarchaeota archaeon	53.95				Pestalotiopsis fici W106-1	Saccharomyces pastorianus	43.23
Pestalotiopsis fici W106-1	Claviceps capensis	47.48				Pestalotiopsis fici W106-1	Saccharomyces cerevisiae YJM1450	43.23
Pestalotiopsis fici W106-1	Claviceps pazoutovae	46.73				Pestalotiopsis fici W106-1	Saccharomyces cerevisiae P301	43.23
Pestalotiopsis fici W106-1	Hortaea werneckii	42.91				Pestalotiopsis fici W106-1	Saccharomyces cerevisiae YJM993	43.23
Pestalotiopsis fici W106-1	Hortaea werneckii	42.91				Pestalotiopsis fici W106-1	Saccharomyces cerevisiae S288C	43.23
Pestalotiopsis fici W106-1	Ophidiomyces ophidiicola	82.11				Pestalotiopsis fici W106-1	Saccharomyces cerevisiae YJM1381	43.23
Pestalotiopsis fici W106-1	Seirophora lacunosa	68.24				Pestalotiopsis fici W106-1	Saccharomyces cerevisiae YJM1478	43.23
Pestalotiopsis fici W106-1	Verticillium longisporum	65.44				Pestalotiopsis fici W106-1	Saccharomyces cerevisiae YJM972	43.23
Pestalotiopsis fici W106-1	Podospora anserina S mat+	55.52				Pestalotiopsis fici W106-1	Saccharomyces cerevisiae YJM1202	43.23
Pestalotiopsis fici W106-1	Monilinia laxa	49.63				Pestalotiopsis fici W106-1	Saccharomyces cerevisiae YJM320	43.23
Pestalotiopsis fici W106-1	Sporothrix schenckii ATCC 58251	46.96				Pestalotiopsis fici W106-1	Saccharomyces cerevisiae YJM1252	43.23
Pestalotiopsis fici W106-1	Sporothrix schenckii 1099-18	46.96				Pestalotiopsis fici W106-1	Saccharomyces cerevisiae	43.23
Pestalotiopsis fici W106-1	Hortaea werneckii	45.52				Pestalotiopsis fici W106-1	Saccharomyces cerevisiae YJM1248	43.23
Pestalotiopsis fici W106-1	Hortaea werneckii	44.8				Pestalotiopsis fici W106-1	Saccharomyces cerevisiae YJM689	43.23
Pestalotiopsis fici W106-1	Hortaea werneckii	44.52				Pestalotiopsis fici W106-1	Saccharomyces cerevisiae	43.23
Pestalotiopsis fici W106-1	Hortaea werneckii	44.17				Pestalotiopsis fici W106-1	Saccharomyces cerevisiae YJM1199	43.23
Pestalotiopsis fici W106-1	Hortaea werneckii	43.82				Pestalotiopsis fici W106-1	Saccharomyces cerevisiae YJM555	43.23
Pestalotiopsis fici W106-1	Hortaea werneckii	43.82				Pestalotiopsis fici W106-1	Saccharomyces cerevisiae	43.23
Pestalotiopsis fici W106-1	Hortaea werneckii	43.82				Pestalotiopsis fici W106-1	Saccharomyces cerevisiae YJM326	43.23
Pestalotiopsis fici W106-1	Hortaea werneckii	43.82				Pestalotiopsis fici W106-1	Saccharomyces cerevisiae YJM456	43.23
Pestalotiopsis fici W106-1	Sporothrix brasiliensis 5110	40.96				Pestalotiopsis fici W106-1	Saccharomyces cerevisiae YJM1133	43.23
Pestalotiopsis fici W106-1	Penicillium nalgiovense	39.93				Pestalotiopsis fici W106-1	Saccharomyces cerevisiae YJM450	43.23
Pestalotiopsis fici W106-1	Aspergillus ruber CBS 135680	39.68				Pestalotiopsis fici W106-1	Saccharomyces cerevisiae YJM1083	43.23
Pestalotiopsis fici W106-1	Verticillium longisporum	77.89				Pestalotiopsis fici W106-1	Saccharomyces cerevisiae YJM1447	43.23
Pestalotiopsis fici W106-1	Trichoderma guizhouense	64.2				Pestalotiopsis fici W106-1	Saccharomyces cerevisiae	43.23
Pestalotiopsis fici W106-1	Trichoderma virens Gv29-8	63.81				Pestalotiopsis fici W106-1	Kazachstania africana CBS 2517	42.49
Pestalotiopsis fici W106-1	Claviceps citrina	59.38				Pestalotiopsis fici W106-1	Kluyveromyces dobzhanskii CBS 2104	42.06
Pestalotiopsis fici W106-1	Trichoderma parareesei	58.61				Pestalotiopsis fici W106-1	[Candida] glabrata	33.33
Pestalotiopsis fici W106-1	Trichoderma gamsii	58.53				Pestalotiopsis fici W106-1	[Candida] glabrata	33.33
Pestalotiopsis fici W106-1	Trichoderma virens	57.59				Pestalotiopsis fici W106-1	[Candida] glabrata	33.33
Pestalotiopsis fici W106-1	Trichoderma longibrachiatum ATCC 18648	56.83				Pestalotiopsis fici W106-1	[Candida] glabrata	33.33
Pestalotiopsis fici W106-1	Thielaviopsis punctulata	49.43				Pestalotiopsis fici W106-1	[Candida] glabrata	33.33
Pestalotiopsis fici W106-1	Caloplaca aetnensis	40.7				Pestalotiopsis fici W106-1	[Candida] glabrata	33.33
Pestalotiopsis fici W106-1	Madurella mycetomatis	63.74				Pestalotiopsis fici W106-1	[Candida] glabrata	33.33
Pestalotiopsis fici W106-1	Hyaloscypha variabilis F	60.69				Pestalotiopsis fici W106-1	[Candida] glabrata	33.33
Pestalotiopsis fici W106-1	Claviceps arundinis	52.11				Pestalotiopsis fici W106-1	[Candida] glabrata	33.33
Pestalotiopsis fici W106-1	Ophidiomyces ophidiicola	50.47				Pestalotiopsis fici W106-1	Hanseniaspora valbyensis NRRL Y-1626	30.77
Pestalotiopsis fici W106-1	Claviceps spartinae	50.18				Pestalotiopsis fici W106-1	Verticillium alfalfae VaMs.102	95.65
Pestalotiopsis fici W106-1	Icmadophila ericetorum	48.68				Pestalotiopsis fici W106-1	Ophidiomyces ophidiicola	91.67
Pestalotiopsis fici W106-1	Hortaea werneckii	45				Pestalotiopsis fici W106-1	Hortaea werneckii	71.38
Pestalotiopsis fici W106-1	Hortaea werneckii	45				Pestalotiopsis fici W106-1	Hortaea werneckii	71.38
Pestalotiopsis fici W106-1	Aspergillus pseudoviridinutans	44.03				Pestalotiopsis fici W106-1	Neohortaea acidophila	70.74
Pestalotiopsis fici W106-1	Penicillium expansum	42.8				Pestalotiopsis fici W106-1	Hortaea werneckii	70.57
Pestalotiopsis fici W106-1	Aspergillus sydowii CBS 593.65	42.8				Pestalotiopsis fici W106-1	Hortaea werneckii	70.57
Pestalotiopsis fici W106-1	Penicillium nordicum	42.02				Pestalotiopsis fici W106-1	Hortaea werneckii	70.57
Pestalotiopsis fici W106-1	Aspergillus lentulus	39.02				Pestalotiopsis fici W106-1	Hortaea werneckii	70.25
Pestalotiopsis fici W106-1	Sporothrix insectorum RCEF 264	52.2				Pestalotiopsis fici W106-1	Hortaea werneckii	70.06
Pestalotiopsis fici W106-1	Pneumocystis canis	51.76				Pestalotiopsis fici W106-1	Friedmanniomyces endolithicus	69.87
Pestalotiopsis fici W106-1	Emmonsia crescens	47.22				Pestalotiopsis fici W106-1	Friedmanniomyces endolithicus	68.59
Pestalotiopsis fici W106-1	Letrouitia transgressa	44.96				Pestalotiopsis fici W106-1	Hortaea werneckii	64.83
Pestalotiopsis fici W106-1	Epicoccum nigrum	47.37				Pestalotiopsis fici W106-1	[Ashbya] aceris (nom. inval.)	44.92
Pestalotiopsis fici W106-1	Blastomyces percursus	47.13				Pestalotiopsis fici W106-1	Eremothecium gossypii ATCC 10895	43.93
Pestalotiopsis fici W106-1	Aureobasidium melanogenum	32.8				Pestalotiopsis fici W106-1	Kazachstania unispora	36.06
Pestalotiopsis fici W106-1	Endocarpon pusillum Z07020	82.61				Pestalotiopsis fici W106-1	Saccharomycodes ludwigii	33.53
Pestalotiopsis fici W106-1	Endocarpon pusillum	82.61				Pestalotiopsis fici W106-1	Aureobasidium melanogenum	94
Pestalotiopsis fici W106-1	Phytophthora cactorum	74.34				Pestalotiopsis fici W106-1	Hortaea werneckii	71.84
Pestalotiopsis fici W106-1	Fusarium musae	72.15				Pestalotiopsis fici W106-1	Hortaea werneckii	71.84
Pestalotiopsis fici W106-1	Fusarium graminearum PH-1	69.3				Pestalotiopsis fici W106-1	Hortaea werneckii	71.84
Pestalotiopsis fici W106-1	Fusarium pseudograminearum	69.3				Pestalotiopsis fici W106-1	Hortaea werneckii	71.84
Pestalotiopsis fici W106-1	Fusarium poae	69.3				Pestalotiopsis fici W106-1	Hortaea werneckii	71.75
Pestalotiopsis fici W106-1	Alternaria sp. MG1	48.44				Pestalotiopsis fici W106-1	Hortaea werneckii	71.34
Pestalotiopsis fici W106-1	Hortaea werneckii	45.37				Pestalotiopsis fici W106-1	Hortaea werneckii	71.34
Pestalotiopsis fici W106-1	Quercus suber	34.39				Pestalotiopsis fici W106-1	Hortaea werneckii	71.01
						Pestalotiopsis fici W106-1	Hortaea werneckii	65.88
						Pestalotiopsis fici W106-1	Saccharomyces cerevisiae	41.69
						Pestalotiopsis fici W106-1	Saccharomyces cerevisiae	41.52
						Pestalotiopsis fici W106-1	Botryotinia narcissicola	92.33
						Pestalotiopsis fici W106-1	Hortaea werneckii	71.84
						Pestalotiopsis fici W106-1	Geotrichum candidum	52.73
						Pestalotiopsis fici W106-1	Pichia kudriavzevii	38.26
						Pestalotiopsis fici W106-1	Hanseniaspora opuntiae	32.39
						Pestalotiopsis fici W106-1	Verticillium longisporum	95.44
						Pestalotiopsis fici W106-1	Metarhizium acridum	93.91
						Pestalotiopsis fici W106-1	Fusarium graminearum	65.64
						Pestalotiopsis fici W106-1	Hanseniaspora uvarum	31.98
						Pestalotiopsis fici W106-1	Saccharomyces cerevisiae	43.23
						Pestalotiopsis fici W106-1	Saccharomyces cerevisiae	43.23
						Pestalotiopsis fici W106-1	Eremomyces bilateralis CBS 781.70	94.44
						Pestalotiopsis fici W106-1	Saccharomycodes ludwigii	33.84
						Pestalotiopsis fici W106-1	[Candida] glabrata	33.33
						Pestalotiopsis fici W106-1	Hanseniaspora guilliermondii	32.53
						Pestalotiopsis fici W106-1	Syncephalis plumigaleata	32.13
						Pestalotiopsis fici W106-1	Talaromyces pinophilus	100
						Pestalotiopsis fici W106-1	Aspergillus bombycis	97.1
						Pestalotiopsis fici W106-1	Aureobasidium pullulans	94.2
						Pestalotiopsis fici W106-1	Aureobasidium mustum	92.75
						Pestalotiopsis fici W106-1	Hortaea werneckii	82.56
						Pestalotiopsis fici W106-1	Hortaea werneckii	82.56
						Pestalotiopsis fici W106-1	Hortaea werneckii	81.4
						Pestalotiopsis fici W106-1	Hortaea werneckii	81.4
						Pestalotiopsis fici W106-1	Hortaea werneckii	81.4
						Pestalotiopsis fici W106-1	Hortaea werneckii	70.8
						Pestalotiopsis fici W106-1	Hortaea werneckii	70.59
						Pestalotiopsis fici W106-1	Hortaea werneckii	70.33
						Pestalotiopsis fici W106-1	Acidomyces sp. 'richmondensis'	70.3
						Pestalotiopsis fici W106-1	Hortaea werneckii	70
						Pestalotiopsis fici W106-1	Emergomyces africanus	97.3
						Pestalotiopsis fici W106-1	Hortaea werneckii	69.92
						Pestalotiopsis fici W106-1	Hortaea werneckii	69.92
						Pestalotiopsis fici W106-1	Metarhizium acridum	68.69
						Pestalotiopsis fici W106-1	Hortaea werneckii	69.14
						Pestalotiopsis fici W106-1	Hortaea werneckii	69.02
						Pestalotiopsis fici W106-1	Hortaea werneckii	68.5
						Pestalotiopsis fici W106-1	Ascosphaera pollenicola	88.09
						Pestalotiopsis fici W106-1	Hortaea werneckii	43.96
						Pestalotiopsis fici W106-1	Hortaea werneckii	42.99
						Pestalotiopsis fici W106-1	Fusarium agapanthi	97.69
						Pestalotiopsis fici W106-1	Aureobasidium melanogenum	89.52
						Pestalotiopsis fici W106-1	Verticillium longisporum	86.85
						Pestalotiopsis fici W106-1	Hortaea werneckii	67.71
						Pestalotiopsis fici W106-1	Hortaea werneckii	67.42
						Pestalotiopsis fici W106-1	Terriglobus roseus	90.82
						Pestalotiopsis fici W106-1	Trichoglossum hirsutum	90.24
						Pestalotiopsis fici W106-1	Hortaea werneckii	69.95
						Pestalotiopsis fici W106-1	Aspergillus flavus NRRL3357	86.8
						Pestalotiopsis fici W106-1	Daldinia childiae	74.75
						Pestalotiopsis fici W106-1	Verticillium dahliae	72.14
						Pestalotiopsis fici W106-1	Pneumocystis canis	71.15
						Pestalotiopsis fici W106-1	Hortaea werneckii	70.94
						Pestalotiopsis fici W106-1	Fusarium graminearum PH-1	69.9
						Pestalotiopsis fici W106-1	Golovinomyces magnicellulatus	64.25
						Pestalotiopsis fici W106-1	Pseudogymnoascus sp. VKM F-4281 (FW-2241)	57.08
						Pestalotiopsis fici W106-1	Pseudogymnoascus sp. VKM F-4246	53.57
						Pestalotiopsis fici W106-1	Rhodospirillales bacterium	43.64

## Sheet: Fig S3a, S3c
Supplementary Fig. 3a
	P. fici					ΔrsdA					ΔcsdA					ΔcsdAΔrsdA
Conidia numer /ml	100000	150000	100000	150000	120000	10000	9000	7000	11000	10000	7700000	7400000	7700000	7400000	7500000	135000	138000	147000	151000	140000
One-way ANOVA
	ΔrsdA	ΔcsdA	ΔcsdAΔrsdA
Adjusted P Value	<0.0001	0.0787	0.9652
Supplementary Fig. 3c
SMs	P. fici			ΔrsdA			ΔcsdA			ΔcsdAΔrsdA
Pestheic acid	0	0	0	-8.85666	-9.28516	-9.25542	0.954225	0.87643	1.00171	0.171019	0.177687	0.173199

[truncated: 5 more sheets: Fig S5b, S5c, Fig S6, Fig S13, Fig S16a, S16b, Fig S17a, S17b, S17c]
